# Supplementary material for: The Slothful Claw: Osteology and Taphonomy of Nothronychus mckinleyi and N. graffami (Dinosauria: Theropoda) and Anatomical Considerations for Derived Therizinosaurids
Source: PLoS One. 2015 Jun 10;10(6):e0129449. doi: 10.1371/journal.pone.0129449 (PMC4465624; doi:10.1371/journal.pone.0129449)
Supplement: S1 Multimedia — (A) UMNH VP16420 caudal vertebra (B) UMNH VP16420 caudal vertebra (C) UMNH VP16420 caudal vertebra (D) UMNH VP16420 left scapula (E) UMNH VP16420 right scapula (F) UMNH VP16420 humerus (G) UMNH VP16420 ulna (H) UMNH VP16420 radius (I) UMNH VP16420 manual claw (J) UMNH VP16420 pubis (K) UMNH VP16420 ischium (L) UMNH VP16420 femur (M) UMNH VP16420 tibia (N) UMNH VP16420 fibula (O) MSM P2117 caudal vertebra (P) MSM P2117 scapula (Q) MSM P2117 left humerus (R) MSM P2117 right humerus (S) MSM P2117 antebrachial element (T) MSM P2117 ulna (U) MSM P2117 manual phalanx (V) MSM P2117 left ischium (W) MSM P2117 left tibia (X) MSM P2117 right tibia (Y) MSM P2117 fibula (Z) MSM P2117 metatarsal (AA) MSM P2117 pedal claw (BB) MSM P2117 gastralia (CC) MSM P2117 gastralia. (ZIP) [file pone.0129449.s011.zip › MultiS6-NGRHumerus.obj]

# Studio
g Polygonal_Model_1
# Number of geometric vertices: 10355
v 40.67244008 -81.96979016 23.41814339
v 34.62056071 -86.40362322 11.15262508
v 88.25545758 -58.32102150 19.71673034
v 38.45968843 -92.40256995 14.67107981
v 41.53690487 -94.82557327 18.86959933
v 46.11637071 -97.22743183 24.53715168
v 41.12621769 -101.32054985 13.66490964
v 80.78887314 -87.32784539 21.68048173
v 53.19021270 -110.62727869 26.63460746
v 46.31260037 -114.45681006 21.42702229
v 78.88776064 -102.64685750 20.56890726
v 67.55950302 -109.62758958 22.23650739
v 123.59541655 -84.52060074 12.75382750
v 68.01977754 -110.62689126 22.25523442
v 60.38656086 -122.47989327 27.27046981
v 95.06999701 -107.66999424 15.65986872
v 76.20441169 -119.37782168 20.52518912
v 64.24000114 -126.71999633 26.35999955
v 57.59259686 -128.11525166 27.17424370
v 84.59690958 -117.84195900 17.84580201
v 75.13611019 -127.04829872 21.37364820
v 130.88810444 -99.25369918 9.62084904
v 77.27965713 -126.39331818 20.07978596
v 60.30999869 -142.71999896 27.46999823
v 83.52092654 -133.73579085 19.22456548
v 58.32000077 -156.22000396 29.26999889
v 118.40185523 -125.15799701 13.33883591
v 90.41000158 -142.59000123 19.85999942
v 64.08999860 -158.35000575 28.84000167
v 105.70631921 -135.22414863 17.78754964
v 63.61855567 -162.90368140 29.70203571
v 101.74000263 -146.09000087 20.13000101
v 65.31000137 -171.36000097 30.23999929
v 100.44000298 -155.35999835 22.76000381
v 92.90418029 -159.39861536 22.54566364
v 68.75552237 -173.92852902 30.85086681
v 57.92886019 -178.48630250 27.37380005
v 111.93999648 -153.00999582 20.53000033
v 100.24408251 -158.82708132 23.39577861
v 93.37390214 -164.09970820 23.65396544
v 69.71016526 -175.57600141 31.44633397
v 104.56904024 -160.60782969 23.22305739
v 81.75573498 -170.90407014 27.65661292
v 59.88619104 -186.69672310 24.64908361
v 124.27996844 -152.71571279 18.68167520
v 79.92000133 -179.29999530 31.92999959
v 126.27543509 -157.51217306 19.12374236
v 116.40270799 -163.00842166 20.93555219
v 97.68508375 -174.05749857 26.59868635
v 125.43985248 -163.34158182 19.05542985
v 117.77672917 -166.41217470 20.30126564
v 83.81000161 -185.99000573 33.09999779
v 74.96000081 -190.86000323 33.85999799
v 67.24979728 -195.18046081 31.51440248
v 63.64852935 -197.20840454 25.30047111
v 128.18253040 -166.06318951 18.86009425
v 119.72525716 -170.51786184 19.98175494
v 111.45740002 -175.08439720 22.74663746
v 89.47078139 -184.14486945 30.22181429
v 64.95086104 -200.86035132 25.18014424
v 75.06172359 -199.27264750 34.64021534
v 67.01750308 -203.22090387 31.74203634
v 64.11015242 -205.50224185 27.02750079
v 75.07919520 -202.10908353 35.90059280
v 67.43123382 -206.82993531 35.07006541
v 64.00226802 -210.03934741 36.00762412
v 58.55778977 -211.93315089 34.67440233
v 117.23999679 -182.86000192 22.19000459
v 107.66900331 -188.50961328 26.38916299
v 98.31743687 -192.08113849 30.18960916
v 104.99649495 -192.46542454 28.98634784
v 87.58801967 -201.25418901 38.16343471
v 79.04999703 -206.43000305 39.26000372
v 69.79012489 -212.70948648 40.14448076
v 92.08220243 -201.47842169 36.85401753
v 84.56908166 -206.84807003 41.10625014
v 73.01735878 -212.62820065 40.74561223
v 110.07912457 -195.69166005 30.03368899
v 103.70343179 -198.64574075 33.30522031
v 92.46920049 -204.23810184 38.68324310
v 84.64807272 -208.61494541 41.81579500
v 75.96115768 -213.74188364 42.15681180
v 59.78972092 -217.76397526 34.67198461
v 122.56000191 -191.34999812 25.09000339
v 115.62309414 -196.05286419 28.95060554
v 107.44000226 -199.45000112 33.57999772
v 95.13794631 -204.97237146 39.12279755
v 68.75953078 -218.72916818 39.43459690
v 143.18594337 -182.07921088 12.09661271
v 97.76198119 -207.21673965 40.38636759
v 89.28103000 -212.97504008 42.65702143
v 80.17691970 -216.99796617 42.09661111
v 128.35338712 -193.46214831 24.66408536
v 118.29966307 -200.34407079 31.03226610
v 102.24083811 -207.74604380 40.35056010
v 128.67343426 -198.02227616 24.81034957
v 92.27836132 -218.02580357 41.36031866
v 131.75976276 -198.39657843 23.31520431
v 111.93804443 -211.55200899 37.79233247
v 116.18827283 -205.50711453 34.65526924
v 101.89742595 -212.34877408 41.39797017
v 89.21300620 -221.16304934 38.83092478
v 119.67185140 -205.04449308 32.41643310
v 112.91803420 -206.26334846 36.55703366
v 88.50449324 -218.67337823 41.14943370
v 122.49685824 -196.93276286 27.17980184
v 98.29878062 -209.41637456 41.56358913
v 125.57570636 -190.48942626 24.61919375
v 63.66898119 -220.04888952 36.18373349
v 114.40557241 -192.83533096 27.64561214
v 105.00445217 -197.63490558 32.56882355
v 88.84420246 -205.59857786 40.53448513
v 80.11846244 -209.86501873 41.54642671
v 71.29397988 -215.25084972 41.19950905
v 118.51982772 -185.58114767 23.37745577
v 108.88480395 -190.40562212 27.14476734
v 91.99507535 -200.13020933 36.12588346
v 81.38342947 -204.79927957 39.47627544
v 59.03889239 -217.30665863 31.80399537
v 64.35018033 -205.79576492 32.01062977
v 67.47664511 -210.49495041 38.07160631
v 62.25027516 -208.61157775 33.81640464
v 106.21057451 -180.52382767 24.82297830
v 73.47854227 -197.65706360 33.93067792
v 68.21373850 -201.45876706 31.73056990
v 64.33648616 -202.09997892 27.15731598
v 59.43522230 -210.00005305 33.98668021
v 87.20204979 -183.40115249 30.98451160
v 62.78607994 -195.53485513 27.04232931
v 94.83423829 -172.85794020 26.01685002
v 94.48772669 -181.80227280 28.47716771
v 80.20956069 -172.85281420 29.07872573
v 70.45721263 -177.62598395 32.05720335
v 59.26742405 -184.64104831 24.84629676
v 89.54159915 -160.93933582 22.94187620
v 80.32788336 -169.76247728 27.87039243
v 61.70371547 -178.67724597 30.54454923
v 57.98999965 -168.10999811 29.93999980
v 56.76301941 -166.75469279 29.26241979
v 52.27345973 -155.92837334 24.21827428
v 51.76588148 -149.48464930 24.40178767
v 74.99968261 -131.08266890 22.00724930
v 51.50667578 -147.52028883 23.87752384
v 72.82418758 -126.54976547 22.61608467
v 65.22436440 -130.50939143 26.25848539
v 54.24764007 -134.40605998 26.68331377
v 50.07434264 -137.21713424 20.70042677
v 71.35999948 -121.95999920 22.66000025
v 61.69972569 -125.52620471 27.15171501
v 55.15168607 -130.86380064 26.87195130
v 49.49767515 -132.27066398 21.80013061
v 62.85382062 -121.35439366 26.50155500
v 54.54203486 -126.83188915 26.94953233
v 68.21865588 -114.86051232 23.02736603
v 59.63322520 -119.58918720 27.34727971
v 48.10927436 -124.18758869 21.47733606
v 62.26137653 -113.22475225 25.93978681
v 47.13414609 -120.48394233 19.32464540
v 60.27645990 -111.61316186 26.73607506
v 49.14053530 -116.27476662 24.74053204
v 50.18052086 -113.43186349 25.54764785
v 60.31190231 -104.61656749 25.47482215
v 49.69849810 -107.95459151 25.28644539
v 56.93585053 -109.82950777 26.99628472
v 47.50901088 -113.30871284 23.55769090
v 69.39649582 -109.71245170 21.79226093
v 47.37377167 -118.04287136 22.05521800
v 57.15679377 -123.32709134 27.38857828
v 47.86052555 -124.16636944 18.90702546
v 72.45250046 -124.39860404 22.31740952
v 67.19280779 -119.22606081 24.35304783
v 66.00318849 -128.32382321 25.80476366
v 58.04087594 -132.78566301 27.47546323
v 77.08642632 -130.82461059 20.58529295
v 70.30510902 -133.42793286 24.42378178
v 73.67588580 -133.50996375 22.65779488
v 57.47292563 -151.86436474 28.59559283
v 84.95147526 -145.50527930 20.59737965
v 85.69969982 -153.11031044 22.09864929
v 62.02000007 -171.90000415 30.70999868
v 61.28656864 -165.29174149 29.80398014
v 57.26760626 -174.15978014 28.00202370
v 60.58553979 -173.38974774 30.73686920
v 58.15284327 -180.61456084 26.62248723
v 92.22764522 -171.07169330 25.54393187
v 77.12437212 -172.94272780 29.97919172
v 83.76999944 -183.80999565 32.49000013
v 76.28925145 -188.37159872 34.23516080
v 62.77835369 -193.20073724 28.56563404
v 85.04000306 -187.17999756 32.94999897
v 75.98039508 -191.35445356 34.43524987
v 70.84000111 -194.02000308 32.77999908
v 70.96549869 -199.20529425 33.28897059
v 64.95875865 -200.76115429 27.71065198
v 89.18000013 -193.80000234 34.43000093
v 77.87731290 -199.09022748 35.56458652
v 68.69626045 -203.60676944 33.44431520
v 63.46463412 -204.13441956 27.65787207
v 101.36179626 -192.96340644 29.94710393
v 93.25999767 -196.48000598 34.21999887
v 84.84973013 -200.59722662 37.98569739
v 72.84849882 -205.97358048 36.93285957
v 65.83117694 -209.28469300 36.46595776
v 102.71000117 -196.30999863 31.74999729
v 95.17018497 -200.13205707 36.01361811
v 86.39289439 -203.28029990 39.53466564
v 75.94624162 -209.57371593 39.93457928
v 67.23484397 -213.20192516 39.83370587
v 59.63074043 -216.33066237 36.00420058
v 102.95853764 -201.18105412 35.90068966
v 92.67000109 -205.46999574 39.90999982
v 73.83142412 -214.92780745 41.84895754
v 65.39846957 -216.65093303 39.20608386
v 86.15346998 -213.40669692 42.76852682
v 71.57932967 -217.98200905 40.68355635
v 95.83307058 -210.79677343 42.15870425
v 85.30879021 -216.64419770 42.28010401
v 73.02378118 -219.59434450 40.17141089
v 86.28251404 -219.02616322 40.77185690
v 104.45759445 -212.37334609 40.72746634
v 89.63641524 -220.14528513 39.90390152
v 91.11694247 -221.28745914 38.48044574
v 88.76383305 -222.07252681 35.97561643
v 94.28470582 -216.33420885 41.95016250
v 85.07935703 -220.36121786 39.69890252
v 89.16451037 -221.75969183 37.72344813
v 62.18577549 -151.24003589 28.56085822
v 57.89916962 -161.91041470 29.63336930
v 87.13000268 -139.96000588 20.06999962
v 126.72424316 -113.10579628 9.76600870
v 123.01339954 -118.79183352 10.61113551
v 105.53810745 -137.29587197 18.30158196
v 74.27089661 -172.55863547 29.98340689
v 122.92907387 -135.08735597 14.89802822
v 90.77315778 -162.42389381 23.17154594
v 80.21423221 -175.76317489 30.58447130
v 104.02903706 -151.90760791 21.38326131
v 98.28999639 -162.45999932 24.14999902
v 88.65525573 -169.38365996 25.56432597
v 112.29000241 -155.31000495 20.47000080
v 101.66826099 -161.12715006 23.76304194
v 79.18616384 -184.24654007 33.22020173
v 74.62000102 -192.90000200 34.29000080
v 116.72448367 -158.48353505 20.46314813
v 101.74752027 -172.42580652 25.48011206
v 85.54045111 -184.34523046 31.89191595
v 80.83868772 -187.90814281 34.24113989
v 78.12874019 -196.11379504 35.63786298
v 71.07143104 -202.77209580 34.50223058
v 119.66557056 -158.24183822 19.65304092
v 92.39072353 -187.66087294 30.28674051
v 78.68532091 -202.68918574 37.26555780
v 121.86045200 -160.56990623 19.68424022
v 92.55971014 -191.42732024 32.02023730
v 81.59290254 -207.38150179 40.79673439
v 117.04999954 -168.31000149 20.23999952
v 109.09453034 -175.40842295 23.34219776
v 95.02859414 -191.84628129 31.19621798
v 83.20058137 -209.27858353 41.88835621
v 126.06148422 -161.55511141 18.96368898
v 120.12058496 -167.28031635 19.71272193
v 113.57983947 -173.30852151 21.67962864
v 82.59999752 -216.28999710 42.27999970
v 122.20093608 -168.89792681 19.45622079
v 125.49722195 -166.85716808 19.23608035
v 107.02999681 -190.79999626 27.66999975
v 94.18343008 -210.73628962 42.25887358
v 89.02224153 -216.52077138 42.25774109
v 122.79081345 -173.73608053 19.50850897
v 118.24007332 -180.41391671 21.37020603
v 107.72143304 -196.58258557 30.99589981
v 87.91662008 -220.30082345 39.79417309
v 132.26346672 -166.45108163 17.97504723
v 127.71026790 -172.13572562 19.08930205
v 115.01477659 -189.73465264 25.87626874
v 113.12330514 -197.39094377 30.98910488
v 104.31615263 -214.47619796 40.48407450
v 116.27999693 -201.86999440 32.57000074
v 112.31513321 -210.21609008 37.65026852
v 104.57384586 -217.82386303 38.64235058
v 99.53432530 -221.61322832 36.16461158
v 114.56712335 -208.46694708 36.32546961
v 121.39191478 -205.68841696 31.20475262
v 114.00263757 -211.63074672 36.46800667
v 147.87022769 -169.06191409 12.36673538
v 137.59471476 -186.51096523 17.95196347
v 125.78108907 -206.58974349 27.28134766
v 118.34437400 -214.18303251 32.43540600
v 129.95071709 -203.99728417 23.93011749
v 126.46017969 -208.55613053 26.25300176
v 119.41065639 -215.17989039 30.17147258
v 137.94925809 -192.41155684 17.32412912
v 134.61755216 -198.03979993 19.57283169
v 130.61268628 -204.11632955 23.04191329
v 136.98215783 -195.53636014 16.18906297
v 138.79492879 -190.64275920 16.80474728
v 130.93011081 -205.05867898 20.93626559
v 130.86707890 -202.56212354 23.48795347
v 122.65089154 -210.97610891 29.87070754
v 119.81621385 -213.63216639 31.25178069
v 116.57853425 -215.13015032 33.12176839
v 126.33511424 -183.39771032 21.64172754
v 116.78236723 -191.87359512 26.38438717
v 112.71999776 -203.57999206 35.05000100
v 102.03494132 -218.42788160 39.09639642
v 111.35658622 -197.11986184 31.02335148
v 94.72616762 -222.25175798 35.98453104
v 121.53318524 -170.17684877 19.44461837
v 107.35481977 -204.46605980 37.71714866
v 116.75000191 -164.27999735 20.84000409
v 114.84000087 -154.57999706 19.94000003
v 106.15000129 -163.39999437 23.28000031
v 83.82999897 -198.19000363 37.11000085
v 91.54836088 -173.37290943 26.42770298
v 88.12389523 -181.54333532 30.50275892
v 99.96712208 -142.43771136 19.24195513
v 120.20687014 -84.41529423 13.00678402
v 96.85000032 -149.04999733 21.17000148
v 103.08532417 -148.44475687 20.70035227
v 94.40416098 -156.88006580 22.24882133
v 102.99769044 -158.38928521 23.14134315
v 97.19291329 -166.39971733 24.71743897
v 93.13248843 -173.88090491 26.48069523
v 106.45990074 -160.91002524 22.86074869
v 99.65648502 -171.76395655 25.82754195
v 96.44229710 -178.65844071 27.54319645
v 102.28309035 -174.51058328 25.70733055
v 141.10293984 -116.62048101 10.65770723
v 99.20135140 -186.43301725 28.47675793
v 118.61740798 -161.41493618 20.44833265
v 112.83574253 -169.56086457 21.86806500
v 107.05090314 -179.06421423 24.23274331
v 121.59565836 -162.82570362 20.00880428
v 107.88426548 -184.58676338 25.39562806
v 150.13769269 -122.91330844 12.85701618
v 123.37587029 -165.72579741 19.53248866
v 127.36448646 -164.55814242 18.73789914
v 122.74369597 -170.33292353 19.23852041
v 114.50000107 -186.10000610 23.83000031
v 130.13258576 -167.61870682 18.55018362
v 125.54292381 -173.12660813 19.25480925
v 123.38252366 -183.96537006 22.45147526
v 125.51000714 -186.45000458 23.08000065
v 119.86000091 -196.48000598 28.15999836
v 121.15384638 -201.43148303 29.85923924
v 128.77784669 -189.32393193 23.43936078
v 131.07989728 -188.38009238 22.37974480
v 146.19694650 -172.58553207 12.08204497
v 138.86572421 -181.17702007 15.34816064
v 165.57711363 -145.30645311 9.35321860
v 128.39813530 -204.63660359 25.39084107
v 106.20813817 -57.29597062 24.46219139
v 73.99292290 -103.88854146 21.56113647
v 80.61072975 -105.72282970 20.04616521
v 125.00478327 -67.96950102 26.96019225
v 119.38296258 -69.08633560 23.91523682
v 114.85189945 -77.86516100 17.73666963
v 133.12651217 -66.29115343 29.47358042
v 125.22569299 -64.07683343 28.74591574
v 123.05664271 -72.86119461 22.33191393
v 128.08646262 -77.91994512 19.73145828
v 121.88658863 -84.30483937 12.86422554
v 133.14935565 -79.79460061 20.49882896
v 144.06886697 -75.09774715 21.70092799
v 142.42991805 -83.23467523 16.91212133
v 138.99935782 -87.60906756 16.65684022
v 132.38799572 -94.27367896 10.71863249
v 114.25451189 -117.55244434 10.58625802
v 143.50017905 -89.35371786 17.02600531
v 138.47990334 -90.55812657 15.40640835
v 134.02366638 -93.08621287 11.97007857
v 143.39920878 -96.15146369 15.59880748
v 111.66757345 -140.68302512 18.11550558
v 131.08552992 -121.97016925 12.38154434
v 147.54626155 -106.79381341 13.74712866
v 146.37304842 -111.31443083 12.79707812
v 142.87211001 -127.88268924 12.52635289
v 122.53215164 -158.43336284 19.56434920
v 157.49533474 -124.29885566 11.21844817
v 131.64903224 -163.38025033 17.67282747
v 161.58227623 -133.80357623 11.21774595
v 151.04213357 -174.82113838 10.27493924
v 151.33391321 -175.13121665 9.71828867
v 152.65125036 -174.08740520 9.90777742
v 162.77745366 -136.07022166 10.97877044
v 142.71265268 -159.78050232 16.24426432
v 157.42784739 -123.34354967 10.90407185
v 146.31471038 -139.92755115 15.02930187
v 153.89505029 -114.95304853 11.89821586
v 147.72623777 -110.17081141 13.27725314
v 143.80528033 -116.80194736 10.85727662
v 123.18857014 -149.88286793 18.13729852
v 145.33151686 -100.93272477 14.50943016
v 142.23517478 -90.08874744 17.09094085
v 141.87306166 -78.31903547 20.95485665
v 139.19898868 -84.47833359 18.01471785
v 141.73367620 -71.76719606 25.76284856
v 134.08552110 -81.12780750 19.63074319
v 135.10847092 -72.91255891 26.57550760
v 128.00803781 -72.72172719 24.60865863
v 124.88215417 -75.75459778 20.66387609
v 120.06537616 -74.65859503 20.28203383
v 113.03768307 -60.01112238 27.11697668
v 113.66239190 -47.09355533 29.24885228
v 90.23997188 -38.80330548 23.30981940
v 60.15750021 -94.45549548 23.72223139
v 104.28594798 -44.79805008 27.24650130
v 102.17915475 -46.39057443 26.20136365
v 91.66742861 -61.18286029 20.44999786
v 88.87532353 -65.71482122 21.57340944
v 85.25136113 -95.36521137 20.21561563
v 88.45396340 -97.32121974 19.14755814
v 114.73766714 -63.95290047 25.51573142
v 85.48561484 -111.33031547 18.25395413
v 112.95584589 -81.73090219 16.78524539
v 122.62272090 -76.28995180 19.46842484
v 125.95997751 -72.92484492 23.76600169
v 126.00381672 -79.48669046 17.65754446
v 121.34456635 -85.54403484 12.29235251
v 141.94756746 -73.35218787 25.17900243
v 137.68868148 -79.77277040 21.64661698
v 108.59680176 -125.81737339 15.46270028
v 135.89228690 -89.64512497 14.38020635
v 140.33089578 -89.66261894 16.54435694
v 135.21310687 -95.02808005 12.11081538
v 119.08604950 -123.86246771 12.57930323
v 143.99541914 -91.02346003 16.50994830
v 139.74088430 -98.04578125 13.59706465
v 144.44756508 -97.36299515 15.30569140
v 140.02336562 -101.58608854 12.40199339
v 155.55512905 -116.79010838 10.94812062
v 145.03663778 -99.05568510 14.90640827
v 134.00383294 -89.68322724 13.38501275
v 131.37979805 -85.07652581 14.44612071
v 128.09845805 -75.81479102 21.85661905
v 124.77223575 -79.79092002 16.85209014
v 134.90550220 -68.55018437 28.71267870
v 113.46339434 -84.55450088 15.24251234
v 120.63644826 -49.48504642 29.30677682
v 89.15812522 -68.32620502 21.76236548
v 104.00516540 -42.49579459 26.76157467
v 101.86371952 -39.97915983 25.22989735
v 82.81134814 -34.04277936 22.05660753
v 54.56174538 -91.50298685 26.03713609
v 62.97300756 -83.70547742 20.87845467
v 88.78753334 -53.93708125 19.89202201
v 67.42458791 -86.27543598 21.51450887
v 59.88622084 -98.62628579 24.56612885
v 72.72814959 -87.41082251 21.75046876
v 111.38404906 -47.33430967 28.84720080
v 95.68999708 -62.83999979 20.88999934
v 85.90050042 -77.52649486 21.75935544
v 112.43242770 -54.25356701 28.49603444
v 126.19620562 -75.07015020 21.75452001
v 122.49065936 -79.36945558 16.74900949
v 138.33355904 -71.11073285 27.09919773
v 130.08981943 -78.42009515 20.69380693
v 134.54133272 -78.04641128 22.51401357
v 131.68200850 -86.89613640 13.46256025
v 142.20495522 -83.75208825 17.10144058
v 148.21578562 -108.67172480 13.51957582
v 143.85066926 -114.67792839 11.25749014
v 138.26446235 -121.35759741 12.05895841
v 123.60999733 -156.40999377 18.91000010
v 117.89664626 -163.25861216 20.66069283
v 125.23318827 -158.33900869 19.13031936
v 119.35354769 -165.00942409 20.02097294
v 156.76617622 -128.74253094 11.91251818
v 151.52738988 -136.33298874 14.46809899
v 125.99766254 -164.82721269 18.90883036
v 121.10532820 -171.70444131 19.50248331
v 129.04331088 -163.75048459 18.37064885
v 125.27422607 -170.66608369 19.02677119
v 131.13540411 -166.96225107 18.31674390
v 125.32617152 -172.42181301 19.15817894
v 135.72178781 -163.90398145 16.96921699
v 131.61936402 -168.10043156 18.09938438
v 164.25552964 -139.88333941 10.59977617
v 129.93708253 -178.53704095 19.63965036
v 164.52001035 -141.09632373 10.52877773
v 144.39074695 -73.82880151 22.15209603
v 134.35700536 -79.22869921 21.42377757
v 128.23328376 -81.67418838 16.42626151
v 121.14087492 -84.73252505 12.67787628
v 144.46611702 -74.23797995 21.27044834
v 135.39065421 -79.81773466 21.22763358
v 143.41653883 -76.32218301 21.84623666
v 121.45679444 -87.37906814 11.64713688
v 135.15380025 -87.85206079 14.85458389
v 136.72843575 -101.89544410 10.80471743
v 146.29891515 -100.07048398 14.48198408
v 148.28008413 -102.44471580 11.33712381
v 145.34898102 -106.31749779 13.34279403
v 146.19065821 -108.70155692 13.17835506
v 138.37507367 -112.41325736 10.55349875
v 136.76458597 -119.60437894 11.47993840
v 153.20397913 -111.35267466 10.66151820
v 148.21195602 -115.93846232 12.59389520
v 140.76875150 -120.47547102 11.51906233
v 155.04564345 -115.62494189 11.09217387
v 159.57856178 -128.96074355 10.33367496
v 150.85519850 -137.74542511 14.80412390
v 162.48056293 -134.38719511 10.50565578
v 160.06292403 -129.48967516 9.91276931
v 146.06611431 -121.16272748 11.38576679
v 151.98713541 -109.02852565 10.46264544
v 148.74415100 -103.37313265 11.65629644
v 146.44433558 -98.99350256 14.39702418
v 144.65540648 -95.81715614 15.23275860
v 126.67226791 -106.25775903 9.22508631
v 144.26557720 -91.88093990 16.15849696
v 144.22774315 -87.53967285 15.92714712
v 139.20119405 -91.54342115 15.49719647
v 132.83479214 -92.49395877 11.54739037
v 142.54729450 -82.34660327 16.80910587
v 137.52046227 -82.91268349 18.92492548
v 144.28690076 -75.11010766 20.47062851
v 136.18907332 -81.86597377 19.73281242
v 138.05234432 -81.68129623 19.76345479
v 142.97343791 -81.15108311 16.27674326
v 143.40429008 -84.83514935 15.24460688
v 144.51692998 -90.41507542 15.59102070
v 134.44711268 -99.50242937 10.52129455
v 148.66094291 -103.03633660 11.96748577
v 148.61920476 -103.37401181 10.36194805
v 149.95321631 -110.31159014 13.00165057
v 147.31840789 -113.37604374 12.79031485
v 147.57248759 -122.54001200 11.84646878
v 157.29038417 -121.59323692 9.80884116
v 155.31788766 -124.73895401 12.46279292
v 158.67456794 -127.54771113 10.68503596
v 154.54840660 -129.50590253 12.47853227
v 147.61170745 -136.33416593 14.50483128
v 131.49151206 -148.89156818 17.46131480
v 160.41304171 -130.52424788 10.54256130
v 156.91557527 -133.70022178 12.74553407
v 134.13135707 -153.37251127 17.49958843
v 150.19467473 -160.03374755 14.17953428
v 165.24989903 -152.94690430 9.36196558
v 137.61046529 -175.47301948 15.32496046
v 165.04688561 -154.51966226 9.25924443
v 150.84679425 -175.45931041 8.21375940
v 128.98001075 -207.98167586 21.35829069
v 121.57610804 -209.64722335 31.26700595
v 160.51492095 -162.83312440 11.19602472
v 153.14556658 -168.52112114 11.34298369
v 139.87313211 -178.36891115 14.25802335
v 165.76457024 -150.28767288 9.05604288
v 51.08362436 -102.17472911 26.34688094
v 43.72812435 -108.77837241 11.61687449
v 130.47783077 -66.43351167 29.07777764
v 44.43216696 -109.24457014 10.65512467
v 132.30341673 -65.51736593 29.64725904
v 125.03431737 -71.58624381 24.50341545
v 45.09126768 -110.66890508 10.72436385
v 45.88999972 -113.19000274 12.57000025
v 136.03672385 -70.76454163 27.78390981
v 130.58266044 -73.91976565 24.76093918
v 47.50067368 -115.53801596 23.00669812
v 54.15245891 -117.18286574 26.99425630
v 48.77005890 -124.50135499 23.11903238
v 51.57553405 -123.29567969 11.12471335
v 49.66192320 -134.74935293 19.87688616
v 50.24332553 -129.67976928 15.49129095
v 50.63717812 -137.64148951 23.21811952
v 51.27999932 -143.79000664 19.51999962
v 53.34388092 -160.53818166 21.73177712
v 56.59353361 -168.68586838 28.84367853
v 55.76316267 -170.08385062 22.38978259
v 58.16670135 -172.09827900 29.67640571
v 60.95909700 -174.79376495 30.71843460
v 63.59508634 -177.56664753 31.28060326
v 58.93453583 -182.42017925 27.31351368
v 65.98801166 -197.19605148 30.73586896
v 64.52466547 -199.60740209 26.23134479
v 74.20890778 -196.26413286 34.39089283
v 67.20317155 -200.21860301 30.75224906
v 65.03833830 -202.66550779 25.43185838
v 80.05446196 -195.35264373 35.91461480
v 74.60749894 -196.84024155 34.50801596
v 64.90501016 -204.32703197 25.82331188
v 82.33503997 -195.19221783 36.15465760
v 74.35678691 -196.97733223 34.36465561
v 57.91790411 -209.79540050 32.24132583
v 64.92782384 -203.88510823 29.99343723
v 79.94728535 -197.05049694 35.90126708
v 73.18218797 -200.13628900 34.44710001
v 57.43773282 -210.74397862 32.46432170
v 75.26481152 -197.27697968 34.75149348
v 68.88761371 -200.09034872 32.07729757
v 64.87217546 -202.20066607 28.18259038
v 65.31225145 -199.30692017 28.66703831
v 65.99640101 -201.16005838 23.38330075
v 72.58741558 -193.06899607 33.50662068
v 65.00131637 -194.21234727 30.42671829
v 64.14164603 -198.03959131 27.19447576
v 72.63368368 -187.92079389 33.39189291
v 65.93690813 -189.64911997 30.97704425
v 62.22647056 -194.48335469 24.97574687
v 60.73511764 -189.75217640 24.17100780
v 58.78630280 -172.61967063 30.01575917
v 54.97504771 -157.03919530 27.83980407
v 52.55486071 -158.00830722 24.30310287
v 57.83202127 -151.99732780 16.86277799
v 51.72590166 -151.43014491 23.78873527
v 56.76562339 -146.99114859 16.30596630
v 52.59780586 -138.80357146 25.86279064
v 51.16518214 -147.32794464 22.09727466
v 58.38082731 -141.75012708 14.63456452
v 48.83326963 -129.64530289 20.38082294
v 53.25473472 -128.05356085 12.19309680
v 48.42157662 -122.12591618 23.21507595
v 46.26696184 -116.30547047 20.00223473
v 44.40533742 -111.03391647 13.24053667
v 41.02034867 -102.22064704 11.08672284
v 40.47807679 -96.07151896 15.13181254
v 40.95366970 -96.68728709 6.80155121
v 53.33000049 -131.44999743 13.89999967
v 55.72444201 -134.64997709 14.03519511
v 51.32871494 -144.65771616 23.53536710
v 51.01045966 -140.56174457 18.88047345
v 52.76495963 -151.71056986 26.09745227
v 53.07761580 -153.17612886 19.74634081
v 53.03412303 -156.02557361 26.17030591
v 60.58000028 -156.66000545 16.61999896
v 55.25866151 -164.78331387 27.92223915
v 55.05684763 -167.46920347 22.22411707
v 69.48229671 -160.95823050 11.71033736
v 56.83893710 -170.32019794 28.77416089
v 58.81213024 -179.56329882 28.20977196
v 63.56119365 -179.04244363 31.22237138
v 64.74526227 -199.41626489 27.41687372
v 68.11198592 -200.25026798 21.54870145
v 76.54000074 -196.34999335 18.35000142
v 65.85053355 -201.85393095 29.25149351
v 66.61625206 -204.03562486 23.67052808
v 57.30921030 -211.50624752 32.23779052
v 62.47606874 -206.73474669 29.15935405
v 64.44282830 -207.02177286 26.74005553
v 57.10721388 -212.98825741 32.94399753
v 61.90536171 -207.51310885 29.49661575
v 93.40182692 -195.92812657 17.09744707
v 58.93297493 -215.27358890 35.63604876
v 84.17307585 -202.67912745 19.96406913
v 57.31184036 -212.24956214 33.46117213
v 59.91204828 -211.17877960 30.03527969
v 58.77514929 -214.71814811 35.47762707
v 65.77073783 -213.97963166 39.50675949
v 87.83154190 -208.87611806 21.34116739
v 66.99782610 -214.83655274 40.20677879
v 63.13608587 -219.23513710 36.99143231
v 64.79141116 -220.47252953 32.16280788
v 66.64236635 -214.06863630 39.97242078
v 59.12240967 -217.41919219 32.27252886
v 85.29128134 -208.44540000 21.95066772
v 74.20887053 -194.79909539 34.34072062
v 69.56894696 -194.50002909 32.16179460
v 56.77360669 -175.84297061 26.03684925
v 54.49081212 -165.91827571 26.13275498
v 51.17275193 -145.10029554 20.54596692
v 50.47756433 -134.13205743 23.56817573
v 51.13916099 -141.95868373 21.27496339
v 55.42774498 -133.22535157 13.79681658
v 48.73465002 -127.62849033 18.15387979
v 49.37823117 -131.73151016 18.54047365
v 52.45622993 -129.61584330 13.75798881
v 74.62754101 -31.73469380 23.17827567
v 69.61378455 -33.51106867 23.47715758
v 67.69776344 -40.43127969 19.39306594
v 52.74984986 -52.59381980 20.04165389
v 41.56547785 -64.93667513 24.93375167
v 34.44225714 -68.54151934 21.19239420
v 31.03614599 -75.64893365 12.68253196
v 67.42935628 -31.71439096 24.53025803
v 64.97103721 -36.25049070 22.23227359
v 60.90992317 -39.85559195 19.90543120
v 53.99999768 -46.36999965 19.87999678
v 42.95166582 -55.28984591 23.82946201
v 35.24107113 -64.44154680 23.43638055
v 68.44583154 -29.16954644 24.97621439
v 64.28263336 -31.51628003 24.76014569
v 56.72911555 -39.71023858 20.91845497
v 65.38907439 -24.88928288 25.40027723
v 44.49701309 -46.81152478 22.40461670
v 64.16351348 -23.41555431 25.40441602
v 21.81042917 -54.66008559 15.91372304
v 47.40606993 -9.99434944 23.36358838
v 17.00552367 -38.30008581 19.92667466
v 10.07722877 -43.69138181 10.48399787
v 16.27742685 -31.13756143 21.02426067
v 39.72824290 -7.25489017 24.04507622
v 31.79461136 -13.92924786 23.92656356
v 22.57499471 -22.20896259 21.45661414
v 5.99868316 -29.55779806 16.91648550
v 35.73465720 1.60606962 19.33039725
v 11.22233365 -19.09341104 20.08981071
v 29.82397377 13.55670951 12.47030124
v 0.99451630 -15.70554078 18.52183044
v -4.73112846 -19.07258481 14.49845172
v 11.13698538 -0.33115470 19.21595447
v -0.42317976 -10.06725058 18.58776622
v 1.78342965 -4.60396102 18.29379238
v -6.48780074 -11.29539218 17.19884574
v -3.01462528 -3.07296333 18.24943721
v 13.95745575 14.57667165 18.73545162
v 6.93091517 9.91892722 18.78970303
v -1.12420670 2.60557630 17.64906384
v -8.71747918 -3.80553049 17.72030443
v -13.16816919 -7.03579560 15.55657759
v -4.67880815 2.18747440 17.95293018
v -13.50752544 -2.97577097 17.02992432
v 4.81534796 15.51173534 18.20253395
v -1.75652734 7.62294140 16.46584645
v -8.71584471 2.35169195 17.76489057
v -15.00540599 -1.78857835 16.76026545
v -19.18392256 -5.04662190 10.63956972
v 7.12177251 22.05542475 17.71460660
v -9.92546417 5.52375149 18.11080426
v -15.95312543 -0.85866143 16.62500761
v -14.68957961 1.45938701 17.55724661
v -19.16175708 -3.20985238 13.28137610
v -15.40316269 -6.18611695 14.58711270
v 11.33525744 13.03524897 19.18914169
v -4.79361834 -2.01979605 18.13229173
v 13.86868395 9.01030190 20.15267313
v -1.44443766 -5.03225531 18.35988089
v 25.35799518 11.79346908 17.30687730
v 16.20855369 9.93745029 20.03882825
v 4.18309309 -7.31857121 18.49325374
v -8.64811055 -18.86249334 8.27864558
v 29.36937846 6.05566194 18.47761869
v 21.26343921 6.04180247 20.84166370
v -0.03099142 -28.88000011 9.21689346
v 10.62718779 -24.97214824 20.17005347
v 3.56188370 -31.26126900 13.17186374
v 38.26151043 -5.99444844 23.76154065
v 28.19940634 -17.33535528 22.30231278
v 10.02880372 -33.21522474 17.97488891
v 28.53513323 -24.38934334 21.91626653
v 39.69290107 -19.86384392 24.88668635
v 49.45190251 -16.37539826 25.54482222
v 56.96195737 -18.61140877 25.11843108
v 47.59719595 -23.13914336 25.72040632
v 19.11256276 -54.43482846 12.85926998
v 53.66000161 -42.07000136 20.89000307
v 66.12221897 -33.17851946 24.02253449
v 62.54497916 -37.22776100 21.23257518
v 52.31000111 -47.95999825 20.50999925
v 76.01141185 -27.69978344 22.32600562
v 71.67714834 -33.13208371 23.30030687
v 66.62299484 -37.53877059 20.96222900
v 55.89882284 -48.45133796 19.03776824
v 51.38919502 -54.14360762 20.93730122
v 79.42000031 -29.82000075 21.64999954
v 72.59762287 -33.67309645 22.79417217
v 69.15999949 -38.94706443 19.75647360
v 57.24514276 -51.75557733 18.58352870
v 49.69612509 -58.72999132 22.06252702
v 37.83673421 -70.53329051 23.75086211
v 81.61148429 -31.27481416 21.52285539
v 54.76803333 -58.42081457 19.90555786
v 83.62944424 -31.33730590 21.04555443
v 67.47010350 -48.70978743 17.98686571
v 84.89945531 -32.81704709 21.58388123
v 81.61025494 -37.01112792 22.14458399
v 52.12290213 -66.59823656 22.38680422
v 87.98272908 -33.87997672 21.94974385
v 61.40337139 -59.98819321 18.24848726
v 56.27568439 -69.08485293 20.52249387
v 44.14251074 -86.10981703 25.01498722
v 57.05747381 -79.47038859 22.29692787
v 58.47140402 -82.61001110 22.24497125
v 59.82432887 -83.47924054 21.68248966
v 49.25475642 -99.17641431 25.78571066
v 79.28971946 -73.65970314 21.15896903
v 76.40981674 -78.77258956 21.17901854
v 69.76964325 -85.63403785 21.36696875
v 58.90177190 -94.37215328 24.53759685
v 58.43910575 -60.62909588 18.97913776
v 68.38569045 -42.44595394 18.73489469
v 65.12285024 -49.16998744 18.21012609
v 56.18365481 -53.44828218 18.88898201
v 48.95466194 -61.36258319 23.01852778
v 67.73004681 -33.35785493 23.81353267
v 64.89346921 -38.19379210 20.99723928
v 60.56017429 -42.13938862 19.27758567
v 66.59330428 -41.84236005 19.27870698
v 55.52137271 -52.40251124 19.00019497
v 48.88277873 -54.40174788 21.87053673
v 46.71956599 -61.27392128 23.60540628
v 65.83343446 -27.38806605 25.50128661
v 65.32055140 -34.30630267 23.36395718
v 58.44760314 -35.79486161 21.82335407
v 49.53859746 -43.89401153 21.64466307
v 62.38366291 -23.53347093 25.79330467
v 52.77876183 -15.33144619 24.72331375
v 34.92192179 -25.42819642 23.15799706
v 12.78172899 -46.79858312 11.32748090
v 32.16189146 -21.89910412 22.79261686
v 39.94232416 -4.54787351 22.60115370
v 36.39385477 -13.22224829 24.91579577
v 30.33817559 -19.01673898 22.71663770
v 13.49051762 -25.94009601 20.73297091
v 12.78202888 -23.12827855 20.53409629
v 4.69711656 -29.91709672 15.41474927
v 22.18901739 -5.65523142 22.57040702
v 5.50321816 -27.16649137 17.67865010
v 0.45757767 -28.66794914 11.30602974
v 28.72404270 10.69759671 16.11158997
v 1.90297072 -17.03443751 18.59903894
v 1.38441450 -10.16540546 18.77261698
v -6.88410038 -19.12071742 12.33398169
v 2.45481892 -9.27200075 18.72469857
v -7.87452143 -13.69931921 15.40192962
v -5.50677162 -7.57411122 18.07962172
v -12.39032112 -10.83491463 13.44027836
v 17.82959700 20.32084391 16.01903699
v 11.45000011 15.99000022 18.35000142
v 5.49474079 8.83566681 18.34006608
v -4.96062078 -0.10018695 18.11913960
v -12.85883132 -5.61563391 16.33931696
v -16.25571214 -9.02671460 9.17543191
v 14.01488390 26.55043826 14.45045043
v -17.34173112 -0.80766040 15.95435292
v 10.45961771 31.25544637 13.29056267
v 3.00295791 23.96959811 17.37032272
v -23.92369881 0.84302388 9.72724613
v -8.05999991 18.76999997 15.15999995
v -13.50751705 10.67650784 17.62573607
v -19.93793063 6.15641288 16.76843315
v -14.79761768 16.91240072 16.67016745
v -8.09092913 28.54808047 15.42767417
v -16.44000039 21.12999931 16.20000042
v -0.66183304 43.17906126 10.71466599
v -19.29706894 23.51420745 16.56974293
v -32.07820654 13.10694218 10.88482980
v -13.26076407 34.38062966 14.24003486
v -27.12517790 22.39549346 17.06495136
v -38.85711357 15.51094465 2.53277249
v -22.91288227 29.52096239 15.87028988
v -32.25543350 21.29691280 15.86564444
v -21.17481083 37.69309446 13.69477436
v -31.32272512 29.90800329 16.65207557
v -23.42014946 40.41969404 12.94912677
v -39.94712979 24.72406812 12.47847639
v -46.01139948 21.79202996 6.01327745
v -41.87818244 28.39590050 13.41715455
v -23.15038443 53.84901166 11.08296588
v -30.53225949 47.47072980 11.79673988
v -44.67358813 34.19528157 14.59404733
v -22.96153270 56.16185814 10.68537589
v -25.71744658 58.32971632 10.31464152
v -40.81544280 42.38761961 15.35321772
v -55.76660857 32.71325678 8.36952869
v -36.04973480 54.75519598 10.74650511
v -48.15342277 44.64980960 15.05594701
v -24.83614907 65.47392160 8.25494155
v -32.26171434 56.23448268 10.40483080
v -45.05121335 45.09700835 14.99471068
v -28.67811918 57.78646097 10.40561777
v -33.41177106 44.06218976 13.19375727
v -33.36000070 38.10999915 15.55000059
v -9.62276198 45.37944868 12.48047780
v -42.62897000 19.46284622 6.39487151
v -7.91625399 41.04590788 13.67489062
v -12.88337447 37.78566420 13.86559475
v -29.93245050 20.50757967 16.48809947
v -11.46740653 27.95597538 14.59545828
v -28.64447050 13.84927239 14.92202468
v 0.41548981 35.23577750 14.53526970
v -10.79575717 25.09032749 14.67475481
v -29.15155701 7.88269192 9.76148434
v -8.00328795 22.43796922 14.92078137
v -14.86180816 19.58403550 15.96869528
v 6.11243397 29.95272167 15.34033939
v -9.19143111 4.33757249 18.00076105
v -20.00297606 -4.49666427 8.28775205
v -2.24814517 4.74257628 17.34903641
v -10.41455660 -3.81382904 17.41579361
v -17.26938970 -4.50849021 14.14987631
v 6.83003431 7.70533318 18.51304807
v -1.89057924 0.63016120 17.74039492
v -6.18394278 -2.67048134 17.76854508
v -13.25813774 -13.19220942 7.25640543
v 15.04881959 12.29553204 19.22611892
v 8.94902647 5.33592841 18.74131523
v 0.06300798 -4.81724879 18.33378337
v -5.31639345 -11.80012058 17.52054878
v 17.85000041 9.80999973 20.01000009
v 12.41678372 3.39982170 19.94129270
v -0.36726607 -11.74791716 18.30342039
v -5.14244474 -21.89828455 11.28556672
v -2.90598068 -23.75229076 12.22138945
v 0.55189122 -27.35876478 13.01396824
v 8.35954212 -23.96918833 19.53563653
v 39.76038471 -13.46586272 25.42148903
v 46.02999985 -15.92000015 25.59999935
v 46.69418931 -19.51517537 25.99884942
v 42.45724529 -24.02214520 24.40197207
v 27.78000012 -42.78000072 22.87999913
v 18.57826859 -57.43680149 6.97621703
v 53.98071930 -28.89670245 25.03858879
v 44.53874007 -42.63606668 22.26394415
v 28.67802978 -57.10294843 21.66160010
v 22.45271951 -35.30186787 21.98568545
v 29.46165018 -21.63396776 22.45247737
v 6.87608682 -9.44513828 18.88882741
v 1.16718910 -17.95111410 18.15657131
v -7.93807581 -19.27325688 9.93698929
v 1.15630240 8.67652241 16.58232696
v -10.78074146 -16.42758586 6.90814015
v -14.08150885 -1.24682882 17.27991737
v -2.29913020 26.35626495 15.98917879
v -17.84070581 6.85419422 17.52874069
v -23.40382338 -0.33185421 6.85996190
v -13.40102497 39.87079486 13.39658443
v -32.98300505 10.82360093 2.58507207
v -69.63843852 40.68117961 2.24362570
v -66.82749093 38.86125982 1.69806427
v -62.38436699 39.53851759 -3.77244921
v -32.48867020 69.86121088 7.10068922
v -45.51596940 40.55982456 15.56341257
v -29.29101139 55.54666370 10.42146049
v -41.32346809 35.24767607 15.72565362
v -36.34000197 33.79999846 16.19000174
v -46.09337077 21.52758092 0.98479062
v -25.97644925 41.73840582 12.78233528
v -39.27479312 20.83478495 10.01970191
v -16.01337083 47.19086736 12.32199185
v -23.87432754 36.92838177 13.79968412
v -29.20389362 25.55874363 16.87964611
v -36.99101880 14.26520292 2.07297900
v -29.80560809 15.28842747 14.79831431
v -13.88450433 27.51619183 14.43635300
v -22.42000028 16.00000076 16.96000062
v -31.09645657 9.39466432 1.95851014
v -8.25753249 25.83065815 15.04478510
v -25.05584620 2.61748047 9.53346770
v -0.47648553 29.82565388 15.85599780
v -5.41378558 18.85923930 15.45206271
v -22.32342027 -1.38099305 5.56596369
v 3.16784624 26.51850693 16.58803970
v -21.07708715 -1.94791378 11.73403487
v -6.98897289 0.13097785 17.80552045
v -14.94916156 -0.79305418 17.10354164
v -13.18964828 -8.76799971 14.44456354
v -14.60810378 -10.75300481 6.05102209
v 8.17550533 13.16839736 18.78723316
v 0.87123009 4.97277500 16.79476351
v 16.61977172 7.29034701 20.56150138
v 9.03255027 -0.90843206 18.58460158
v -5.04428940 -22.88242243 8.89571756
v 19.18649487 4.66094026 20.76114900
v 16.89460874 -7.19825923 20.46022750
v 11.41932420 -18.44867878 20.04233189
v 3.65316472 -27.43044309 15.84032178
v 26.29405819 -4.61349869 23.07043225
v 13.94922845 -20.23049071 20.09493299
v 13.91474064 -33.84619951 19.62259412
v 31.75911307 -17.33399555 23.14421721
v 38.91000152 -10.97999979 25.04000068
v 19.39887367 -36.66969389 20.97304165
v 10.86604036 -46.03511468 7.34704547
v 42.62999073 -12.55243178 25.17811954
v 29.54643033 -24.76606518 22.00574987
v 38.01657259 -7.16625014 24.12411012
v 7.35678943 -39.86677155 9.29228030
v 23.51398021 -17.67958701 21.57974243
v 11.63485367 -28.16307358 19.79627833
v 5.46408026 -32.83258528 13.79147545
v 26.08829737 9.10461042 18.42393167
v -2.25930125 -21.08605951 15.01491200
v 18.99000071 11.95000019 18.87000166
v 21.50327712 5.47763659 20.99872194
v 9.97677818 0.94910408 18.83823983
v -9.83466674 -17.59195141 7.77780544
v 15.69999941 18.07999983 17.18000136
v -3.34456423 -0.71894168 18.15286838
v -14.46659863 -11.53019350 9.24877543
v 12.09817547 23.73633720 16.19574614
v -6.95904950 3.70807131 17.97989011
v -9.99004859 -0.47942050 17.96790026
v -8.17315653 10.02389193 17.16846228
v -17.22226478 0.67046162 16.48453064
v 3.86018422 33.49174187 14.24582209
v -15.70406184 13.25515006 17.31321216
v -9.95479152 27.53512934 14.79951944
v -22.29041420 7.91763701 16.16357826
v -5.20000001 43.97000000 12.26999983
v -24.51583371 15.61800856 16.90316200
v -36.98928282 13.90087046 4.04358329
v -24.32000078 51.10000074 11.48999948
v -32.91710094 41.74959660 14.03069310
v -41.33844003 32.22824261 15.12376871
v -43.91283542 29.82594073 12.96790410
v -30.09403497 69.58038360 7.34801451
v -38.75485808 57.67642707 9.60718095
v -32.44269639 72.46175408 6.69144047
v -37.46849298 66.41899794 7.95861892
v -46.61157727 54.34980989 10.71218867
v -66.54463708 39.39244896 4.08299919
v -52.91063339 53.39597911 13.29332031
v -48.25699702 53.33308876 11.41447481
v -26.70574002 73.31537455 5.89639833
v -36.06158122 63.66867572 8.06712452
v -39.68999907 58.67999792 9.19999927
v -43.87073591 53.95878479 10.56643669
v -25.03000014 69.66000050 6.43000007
v -38.26252371 55.09072542 10.56159008
v -17.87171699 55.26279658 10.54332033
v -25.23878403 53.44070494 10.87470632
v -35.87999940 37.34999895 15.79999737
v -19.67820898 48.16632718 11.95052825
v -27.78135985 40.30934349 13.58062122
v -34.33962911 32.66804293 16.34852588
v -22.46497385 32.05836564 14.74708319
v -31.56002983 20.27554624 15.84112458
v -30.33241257 16.86771214 15.11315536
v -17.13616028 24.96233396 15.28843958
v 2.66015693 39.61976990 11.45460177
v -13.77364900 22.58397825 15.04682656
v -20.09482495 11.70202065 17.27704890
v -26.40055865 5.41387452 11.02009416
v -3.61866574 23.42971414 16.06001705
v -11.34522352 15.65355062 15.96535556
v -21.94626071 4.17390047 15.10952320
v -0.35397918 22.45494351 17.09310524
v -6.52953470 12.44685240 15.92652500
v 75.06617159 -24.08994921 16.71426743
v 67.65999645 -34.90999714 22.87999913
v 54.76618558 -53.80216613 19.35630664
v 50.34999922 -57.84999952 21.47999965
v 47.50924557 -62.39092350 23.63633551
v 39.00459781 -77.14906335 23.19372632
v 68.10139120 -23.03484455 23.67701568
v 62.44897470 -35.00333801 22.67657220
v 58.98319557 -40.57110474 19.88405921
v 54.22543362 -48.13614860 19.60903406
v 45.60567066 -59.15740877 23.44615757
v 52.70999670 -42.81999916 21.02999762
v 50.35413802 -51.73242837 21.18694782
v 49.18026924 -46.03669420 21.69492468
v 42.05854237 -47.08725214 23.19529466
v 33.69181231 -61.14758551 23.51102792
v 45.78685760 -11.93642151 24.75034073
v 27.27368474 -23.50111119 21.91549912
v 34.71131995 7.54381623 13.73680588
v 25.72223358 20.30288801 9.19203088
v -1.63242058 -15.36115073 17.78595895
v 17.23282412 15.40838089 18.06919836
v -4.91626561 -10.32839622 17.98056066
v 18.41756701 18.32533814 16.63215831
v -0.87845849 -2.30304082 18.18744652
v 10.50724182 27.62790769 15.15567861
v 2.84285587 18.00359227 17.37647131
v -5.48029225 9.33846831 16.82674140
v -11.63495984 1.41161459 17.92570390
v 11.79559529 33.20336342 11.07197348
v 0.22549457 25.60115233 16.82459563
v 6.62933756 44.68167946 -0.52075571
v 2.60622706 50.07915944 -1.42900890
v 0.60085143 46.08181864 7.92930834
v -10.90800390 21.97337151 14.88789637
v -10.91803238 40.09177163 13.68265506
v -22.73379266 42.19539836 12.71364465
v -10.46352834 66.70690328 -2.71794014
v -25.98543465 47.46519402 12.15167344
v -38.77447918 30.24008498 15.58283903
v -45.02944276 22.09403738 7.47707905
v 44.37026009 -61.26973033 0.29825361
v 49.12246391 -55.48043922 3.81824584
v 78.41050625 -27.73078904 20.90961114
v 64.46605921 -46.58260942 2.13504513
v 76.28459483 -38.03692013 3.51208518
v 78.39328796 -40.70954770 4.00887569
v 66.84253365 -51.07267573 1.47768436
v 72.88957387 -47.74152860 3.72920977
v 82.91372657 -38.39870542 4.70114779
v 51.63423717 -71.90111279 2.58069765
v 52.13533342 -72.02838361 2.93755275
v 70.11132687 -56.89817294 1.65030919
v 47.79994860 -78.17049325 2.15913542
v 71.86533511 -55.73365092 1.84806320
v 75.70037991 -51.79663375 4.05885512
v 47.98947647 -78.41047645 2.20204121
v 55.71261421 -76.01273060 4.54946561
v 75.32881200 -59.61712822 1.75173045
v 80.22095263 -54.62107807 5.20469015
v 79.06176150 -65.30608237 2.51212739
v 83.40398222 -60.68572775 4.79327794
v 90.11917561 -54.41796407 8.21906328
v 105.41000217 -51.35000125 10.46999916
v 113.92308027 -43.60262305 23.26335199
v 113.38520795 -44.05447841 27.75445767
v 91.71999991 -67.11000204 7.35000195
v 107.28581995 -54.41528931 9.17264912
v 112.27395386 -50.76356977 13.67611624
v 116.03844911 -48.21848497 19.79036257
v 119.72320080 -46.43002525 25.51330067
v 93.24999899 -70.30999660 6.73000095
v 102.35302150 -69.85632330 8.77077132
v 117.54584312 -51.86918750 16.98916219
v 119.68914419 -48.57577384 23.18130061
v 90.64303339 -76.72750950 2.45154533
v 94.86000240 -73.12999666 6.51000021
v 102.30031610 -70.29974461 8.88256077
v 109.74170268 -61.45733222 7.97556713
v 116.02285504 -57.70431459 9.90517158
v 118.35573614 -53.67415771 15.15612565
v 122.51853943 -51.26859248 22.70784602
v 94.44527328 -78.08683068 2.85369158
v 103.17625105 -71.25179470 8.98672361
v 126.44469738 -53.04343626 23.83068763
v 103.54027897 -73.79345596 8.62144865
v 118.85999888 -63.45999986 9.10000131
v 123.31304699 -59.62276459 12.49677502
v 128.87093425 -56.35483190 22.02091552
v 52.43884772 -113.90081793 7.84766953
v 104.98651117 -77.53705233 7.15943705
v 123.98000062 -63.58999759 10.16000006
v 105.77129573 -79.42953706 5.86710358
v 115.12453109 -74.13309067 9.31422506
v 124.96680766 -66.46229327 9.73391440
v 128.21355462 -63.67509812 13.45452853
v 130.64543903 -59.99788269 20.66050284
v 116.45869166 -75.48940182 8.80828593
v 122.74406105 -72.22341746 10.57031564
v 127.50677764 -68.00892949 10.12312248
v 135.12015343 -61.13116443 23.27365614
v 135.55063307 -60.89738756 27.70972811
v 104.14095968 -87.99739182 3.31053184
v 111.91833764 -86.67301387 4.21066675
v 134.32230055 -68.62895191 15.88949002
v 62.30476871 -122.74087965 10.64731274
v 112.71927506 -88.17441016 3.92514467
v 139.09971714 -69.01226193 19.82072741
v 109.96029526 -94.85868365 4.14784206
v 129.75172698 -82.09307492 7.18286959
v 141.84050262 -73.88648391 17.79697835
v 143.69207621 -70.84694505 21.88814431
v 117.40534008 -95.07329762 4.25835326
v 124.42638725 -90.09104967 4.36202483
v 130.60644269 -85.62890440 6.50282810
v 135.36521792 -82.13874698 8.75620078
v 143.66488159 -75.32809675 20.04758269
v 113.85533214 -99.69989955 4.45116172
v 126.61021948 -91.78366512 4.19972930
v 131.92376494 -88.37650716 6.30045542
v 136.65999472 -85.00000089 8.84999987
v 142.05601811 -80.23455739 18.34796928
v 117.36883223 -101.60175711 4.75087296
v 123.47999960 -97.61000425 3.72999837
v 141.25999808 -85.29999852 9.85000096
v 95.82477063 -118.62018704 8.22607242
v 125.16196072 -99.26370531 3.83928535
v 131.59999251 -94.81000155 5.30000031
v 137.60262728 -90.72107822 7.68015115
v 128.72999907 -99.01999682 4.26999945
v 133.81493092 -94.49548274 5.75707201
v 139.33633268 -91.66785330 7.90353492
v 143.74804497 -87.78255433 16.90643094
v 128.33903730 -100.75128078 4.38300660
v 143.76915991 -94.35358644 15.90350457
v 140.11292160 -98.10137749 7.30085932
v 144.43323016 -94.76542473 15.42148087
v 132.15956092 -102.25438327 5.33122430
v 138.17495108 -98.89279306 6.54026633
v 112.48809844 -115.22185057 7.73205142
v 139.27124441 -96.34915739 7.49851437
v 101.83192790 -117.34538525 8.14249273
v 127.21885741 -99.89995509 4.05315449
v 139.53688741 -94.05311942 8.06277152
v 99.93480891 -118.58872324 8.19535460
v 125.81764162 -100.26467592 3.96709191
v 132.71580637 -95.34723312 5.54833375
v 143.57875288 -86.85793728 16.91896096
v 122.37636000 -96.41698748 3.79729178
v 133.42317939 -88.53458613 6.86857570
v 139.20110464 -86.38150245 9.19497944
v 91.18142724 -114.74036425 8.08956102
v 115.34978449 -101.26084089 4.70669148
v 119.65453625 -94.41379458 4.10595629
v 126.63631141 -90.39345384 4.50201565
v 132.98518956 -87.02961355 6.99412869
v 142.72157848 -79.46099341 17.32178591
v 118.09352040 -91.21506661 4.33242228
v 126.34369731 -85.84216237 5.07393666
v 139.70124722 -76.60674304 12.39475235
v 143.13401282 -74.89366829 19.36134510
v 144.08260584 -72.96972722 23.20180833
v 115.48673362 -88.08297664 4.30357549
v 142.71770418 -70.02740353 25.03858320
v 112.86979914 -85.39598435 4.63209953
v 134.64726508 -70.00059634 14.65193182
v 66.13958627 -116.06676131 10.45023557
v 102.85425186 -88.01182359 3.27208266
v 134.52555239 -65.82580507 19.13426630
v 113.20716888 -75.36005974 8.51136539
v 126.28999352 -65.65000117 10.49999986
v 124.09463525 -71.03601843 10.69573034
v 133.33795965 -58.35070089 24.00333062
v 133.30547512 -59.85955149 28.76691148
v 103.55669260 -76.73925906 7.45366840
v 121.73999846 -63.72000277 9.92999971
v 115.56746811 -67.48457253 9.18861572
v 95.79990804 -77.97463238 3.24551901
v 101.57286376 -74.09369946 8.04718770
v 113.83102089 -67.85559654 9.37743299
v 124.55552071 -53.11638117 22.53329009
v 127.11213529 -54.38345298 29.30873632
v 102.86723822 -70.13439387 8.92561954
v 119.51532215 -55.85073680 13.76902778
v 122.97052145 -52.68168822 21.58320509
v 94.56999600 -69.55999881 7.78000103
v 108.03640634 -60.27166173 7.92504661
v 117.48163402 -50.60183629 18.55633222
v 120.91229111 -48.12309891 24.55666289
v 92.73999929 -66.53000414 8.30999855
v 108.36163163 -53.99116874 9.74406395
v 113.39457333 -50.39397255 14.75695334
v 116.75190926 -47.36205190 21.67169936
v 119.98343468 -46.35078833 26.80362016
v 95.74968368 -59.74204466 8.72112531
v 107.48902708 -52.13267729 10.64955536
v 114.52893913 -44.45553571 22.76282944
v 116.47895724 -45.09811476 27.62686275
v 91.64351225 -59.22824517 8.26421473
v 108.35475475 -46.70144245 14.24920466
v 110.70571095 -42.37649590 21.75337821
v 112.44646460 -42.77809337 26.67541243
v 79.27196473 -66.98792428 2.46541994
v 98.60999882 -51.02999881 7.96999969
v 102.59192437 -47.63953760 10.75642090
v 107.36902803 -43.08457673 17.67417975
v 109.74792391 -41.12532735 23.10675196
v 80.39799333 -64.57222253 2.87840771
v 84.04792100 -58.98347870 5.56551805
v 96.23121470 -50.69144070 7.54137151
v 105.35494983 -41.55571759 17.84438081
v 107.90765285 -40.74082151 25.40718019
v 103.46513987 -39.47352991 18.93035509
v 105.03924638 -39.45206851 24.29378405
v 92.50371903 -48.71016368 7.00948108
v 102.05838084 -39.10545260 17.61547104
v 90.72999656 -47.60999978 6.74000056
v 96.21805698 -42.47925058 9.66047682
v 91.35728329 -43.88250783 6.42721588
v 95.68951279 -40.57332873 11.11387555
v 87.63282746 -45.25018856 6.12894865
v 92.05376357 -39.09832239 9.27558541
v 94.67268735 -35.47405452 15.96408337
v 84.65000242 -43.54000092 5.90000022
v 88.96809816 -38.77236694 7.52265332
v 74.91344959 -50.17958954 4.00959142
v 87.06349134 -39.05720264 6.08054781
v 82.37269521 -42.02710837 4.86987224
v 63.87292594 -50.00336468 2.00373260
v 58.82947892 -45.51496729 2.39052158
v 65.52626938 -44.85490173 2.22060364
v 82.59748667 -29.66894954 20.27036808
v 57.97116458 -45.12594640 2.66505592
v 69.66365874 -37.06945851 3.85735859
v 75.70446283 -31.53691441 4.81550163
v 56.71875924 -44.79487613 2.97869579
v 67.81986356 -36.65629029 3.44224996
v 49.57057536 -50.54024607 4.30898368
v 56.22987077 -45.45086622 3.06181074
v 56.27558753 -43.99905726 2.86853453
v 75.88290423 -25.16558580 20.06067149
v 57.17587098 -45.63053325 2.77942326
v 67.14574993 -33.53166208 3.29306093
v 70.82793862 -31.00217320 3.95118911
v 76.76533610 -25.09544417 18.09149608
v 58.40881541 -43.87412593 1.97158055
v 62.82674521 -39.75910321 1.60050334
v 77.36397535 -26.07858554 19.98039521
v 58.07949603 -45.65884918 2.56078411
v 57.82708526 -44.51379180 2.56467913
v 57.51115456 -45.37543654 2.79021612
v 59.08358470 -45.28244212 2.30377703
v 63.96442652 -48.22628945 2.08670832
v 75.95203072 -57.87593499 2.48085102
v 77.50740647 -60.12472138 2.43558735
v 77.54522562 -64.35383111 2.08609435
v 78.07999849 -67.76999682 1.99999986
v 82.85259455 -63.15875053 3.98715213
v 92.78309345 -53.76308411 8.48895498
v 98.17920625 -48.31228033 7.52466312
v 76.77824050 -72.81380892 1.11490162
v 92.63125062 -58.28073621 8.58102459
v 96.32902592 -54.00949717 8.83140601
v 76.00146532 -77.30270922 2.39729090
v 86.79829538 -67.44568050 3.29896552
v 90.48940986 -62.81825155 6.95478497
v 95.97042203 -57.64604360 9.06883460
v 102.15000063 -52.40999907 8.65000021
v 75.92225820 -81.91995323 3.83467344
v 81.47258312 -77.81443000 2.14103749
v 100.15562177 -57.62274563 9.39377490
v 105.42000085 -53.10000107 9.10000037
v 109.96532440 -48.89197648 13.07541598
v 113.30000311 -44.16999966 21.66000009
v 88.48706633 -73.95801693 1.69004011
v 113.44678700 -48.69329929 16.36974141
v 115.49624801 -45.78028992 21.73053101
v 83.49227160 -82.37798512 2.66126124
v 89.25695717 -77.51061022 1.58006407
v 103.44301164 -64.01138753 8.74463096
v 107.08867013 -59.51213092 7.75751285
v 120.68311125 -47.12853581 27.55528316
v 96.93515301 -74.51601326 4.78230929
v 100.72232038 -68.09528917 8.40690825
v 107.74123669 -64.11565840 8.78558028
v 112.62030900 -60.15144661 7.32935080
v 116.30000174 -55.98999932 11.45999972
v 119.26999688 -52.28000134 17.58000068
v 122.25283682 -49.40687492 24.37288687
v 123.37013334 -49.07843098 27.58315764
v 81.47996664 -92.93866158 6.01147488
v 93.30434352 -82.84311742 2.88485107
v 119.92547661 -57.48659745 12.03809306
v 122.61406332 -54.05077711 18.44417118
v 83.80345255 -95.41729838 6.02956116
v 103.02183777 -78.56892794 6.22653356
v 107.08697140 -73.57505709 7.99287111
v 115.51363766 -65.32271951 8.72802641
v 120.98198384 -62.47126684 9.40131955
v 108.06084424 -77.27953047 7.17855664
v 113.91518265 -72.90021330 9.38871130
v 119.66262758 -67.73512065 9.77564696
v 124.72569197 -63.13522160 9.89733450
v 85.66718549 -102.22208500 6.55659288
v 91.65599197 -98.01802784 5.62519021
v 98.70024025 -90.86336195 3.56598222
v 104.02623564 -86.30611748 3.13174585
v 87.05684543 -103.57477516 6.53487770
v 92.68088639 -100.21009296 6.30953023
v 122.09844589 -73.91021401 10.10560058
v 124.97294694 -70.16718388 10.52054018
v 134.34500992 -59.63409692 23.62234145
v 92.25761145 -102.42971033 6.61530858
v 102.14997828 -95.05978972 4.00073640
v 108.00420493 -89.11631256 3.04945745
v 128.47000360 -71.03999704 10.37000120
v 136.10345125 -62.08012253 23.23530987
v 89.02430534 -108.07520151 7.37245940
v 92.74785966 -104.57228124 7.12423399
v 100.02999753 -99.73999858 5.67000033
v 102.99666226 -96.36645019 4.49183304
v 109.25200582 -92.67543256 3.72052914
v 113.27051371 -87.68394589 4.10947949
v 95.75213492 -104.65721041 7.05843559
v 108.08999836 -95.49999982 3.99999972
v 113.77985775 -90.58648348 3.81159130
v 139.62513208 -66.30588323 22.28440903
v 89.10318464 -113.44492435 7.96932634
v 106.05177283 -99.27423298 4.73271124
v 117.19417572 -89.12308514 4.49380279
v 123.55797738 -83.52017403 5.21804951
v 89.15311098 -115.19663781 7.93281011
v 99.83473271 -105.53815216 6.98950561
v 115.95416814 -91.10270441 3.99318663
v 114.56198990 -95.00679374 4.23084805
v 97.11807966 -109.23877358 7.61910155
v 91.47553891 -112.58427799 8.12613126
v 81.93711191 -115.67047983 8.07306729
v 94.34095770 -107.34458268 7.25220749
v 98.83593023 -102.91971266 6.54440792
v 109.43938047 -93.73895824 3.93345952
v 137.95590401 -65.79299271 21.83846943
v 80.71556687 -112.15377599 8.10074899
v 93.44008565 -102.56586224 6.63185725
v 99.71753508 -96.62671387 4.59227525
v 106.44867271 -92.04588830 3.46825342
v 76.94078982 -109.86720026 7.97498971
v 84.55013484 -103.38287801 6.74537988
v 90.57391435 -103.76562923 6.73789764
v 92.34178811 -97.12082148 5.39215514
v 115.53636193 -76.88146085 7.92613346
v 128.67909670 -64.89795446 12.01316528
v 132.43000209 -60.30000001 21.95000090
v 69.61488724 -107.78627545 8.78387783
v 106.17155582 -78.21795344 6.70668855
v 113.40712011 -71.13363594 9.38351825
v 128.51586938 -65.41873515 11.10757329
v 105.04838824 -71.83980942 8.75112880
v 111.16656661 -66.13995135 9.01922770
v 126.39476359 -56.08436465 19.91582476
v 75.29598475 -95.75588256 6.14603050
v 82.12747425 -85.09733528 3.76088917
v 91.14228189 -77.00315118 2.39289668
v 98.50851446 -71.23968005 6.96292752
v 102.51742601 -69.99523193 8.86446983
v 112.85932362 -59.73183364 7.50118494
v 112.76970059 -65.44699520 8.91945604
v 114.36729133 -56.34558573 10.28038096
v 122.49456346 -48.66886884 27.86722407
v 107.94188082 -62.25840747 8.64124764
v 109.39999670 -53.97000164 9.61000100
v 114.94732648 -52.32840776 13.46699335
v 113.87478560 -47.39841446 18.35686900
v 92.14790910 -63.46792728 6.96791057
v 103.46999764 -52.76000127 8.55000038
v 110.95235497 -44.00003701 19.20663565
v 113.07818443 -42.60351881 26.04222111
v 53.29423025 -90.06703645 4.43391642
v 61.86078861 -83.11946690 5.85401617
v 68.13028455 -84.14782584 5.78885479
v 75.85757226 -70.68646699 1.37672119
v 100.82342476 -50.27678236 8.19126610
v 105.09245843 -44.17946562 13.54153547
v 62.70375103 -75.96267015 4.82317153
v 70.84599137 -70.25988400 2.34733801
v 105.26008159 -39.84344378 20.08719742
v 97.32388705 -42.06524789 10.79265308
v 90.09856731 -44.77172345 6.17603725
v 93.28988940 -40.60968384 9.05678328
v 47.39288986 -78.76709104 2.27763387
v 76.00746304 -53.47894505 3.81561858
v 82.07432926 -46.58580199 6.33169990
v 89.46619928 -41.78320616 6.22998225
v 90.90639651 -37.78100014 9.60055739
v 48.18968102 -74.69277829 1.12276571
v 54.12027240 -68.84745508 3.91193479
v 58.97897482 -64.67792392 3.40997800
v 59.27576125 -61.69962883 2.66468641
v 68.37685406 -55.03931269 1.25464937
v 83.23385566 -40.43154046 4.70735366
v 82.43183792 -40.36560282 4.46297321
v 83.73368531 -29.41376343 13.17166071
v 55.49669266 -59.51748043 3.52185871
v 55.92313781 -61.37612090 3.68942507
v 73.53989035 -45.30934989 3.94847104
v 66.70013070 -54.26524207 1.26881897
v 52.46267095 -69.13032383 3.23715061
v 65.11115283 -58.45978484 1.81131507
v 75.25525242 -49.04507473 4.31424519
v 68.64999980 -58.52000043 1.50999974
v 85.10293067 -46.52601108 6.62765233
v 88.56736869 -43.48437861 5.97905600
v 92.37994254 -42.65084863 7.32699968
v 91.20043367 -46.07687891 6.40615122
v 57.09353462 -79.06571031 4.66797082
v 60.12918055 -76.10563934 5.12148673
v 61.73115596 -77.37214118 5.01034968
v 66.73921645 -72.99656421 3.76517675
v 94.36670691 -53.04969847 8.44784826
v 73.25765491 -74.50962812 1.98556692
v 88.30548078 -61.46378070 6.44222880
v 109.65181142 -41.36816785 25.76614916
v 61.32936850 -86.84991300 6.14114013
v 93.81610900 -59.75647271 8.45552795
v 61.03416532 -88.86711299 6.26806496
v 68.83056462 -86.26549691 5.92635572
v 76.93683356 -78.94375920 2.85028061
v 82.65522867 -74.88273084 1.09317794
v 102.82711685 -56.27230927 8.93320795
v 108.07728767 -52.74147913 10.44881996
v 110.99095643 -49.62183535 13.52045592
v 113.68217319 -45.93455419 19.69475858
v 115.98960310 -44.05009001 25.37011169
v 93.69572252 -70.27345896 4.37737862
v 105.71756214 -61.52932718 8.63819290
v 113.32000047 -53.83000150 11.34999935
v 116.15737528 -50.19032210 17.61754788
v 119.17416751 -46.60285637 24.56661686
v 66.60265476 -97.22813219 7.95498211
v 91.20541066 -78.53652537 2.17499561
v 104.31443900 -69.45236772 8.66786391
v 106.24951869 -58.71465430 7.86556676
v 123.93917143 -49.33949560 27.11942419
v 101.93572193 -71.94983214 8.67176615
v 109.63698477 -64.97290730 8.86732526
v 116.94847792 -64.09475952 8.39839689
v 118.64100397 -58.05534869 10.76350641
v 111.65254563 -74.76984710 7.95471016
v 114.75045234 -71.59727067 9.35102161
v 76.78619027 -106.41846806 7.38688000
v 79.60028946 -102.41404176 6.47742720
v 93.91757846 -95.33239156 4.81268158
v 107.27590322 -85.40125936 3.62544507
v 118.61234903 -73.15637916 9.67309996
v 124.87000227 -71.81999832 10.71999967
v 129.26046550 -68.93120706 10.40335279
v 84.55754817 -107.44689405 7.52169173
v 94.13000196 -101.58000141 6.59000035
v 103.14930975 -93.88250113 3.45366681
v 110.01180857 -89.07452226 3.25175212
v 109.87783223 -85.10686457 4.33774199
v 136.46663725 -69.25092638 17.72974059
v 137.49116659 -63.15023452 23.17512594
v 83.40258151 -113.82451653 7.78400898
v 93.39000285 -108.35999995 7.31999893
v 95.96720338 -102.20031440 6.43409090
v 133.43298435 -79.96787131 8.25736579
v 95.39999813 -112.68000305 7.74999894
v 108.90293121 -104.17491198 5.38630970
v 119.56741661 -92.03705192 4.17928398
v 128.14265490 -89.92338926 4.63474821
v 135.49543917 -84.07850564 8.43162928
v 137.63333857 -77.66333222 9.66087636
v 142.46281981 -78.84085178 14.53071088
v 142.90845394 -74.12241399 19.13613267
v 97.96374291 -116.12182111 8.26705154
v 105.17726094 -111.58479750 7.15096667
v 130.40269911 -90.46424180 5.13137784
v 104.25720364 -115.86944759 7.85204209
v 117.91927367 -107.54888505 6.22553797
v 131.51401281 -98.26292098 4.93552350
v 137.63999939 -93.75000000 7.19000027
v 109.08985138 -119.69621480 7.74204731
v 128.34724784 -108.15773904 5.14272507
v 137.96442747 -101.38228536 5.65498974
v 144.20042932 -96.47085518 8.87764152
v 110.35999656 -120.91000378 7.76999956
v 128.70925665 -109.32573676 5.15744044
v 137.30999827 -104.27000374 5.21999924
v 145.38075030 -98.74811769 8.65031686
v 111.43140495 -121.27199024 7.79223396
v 140.89995623 -104.91295159 5.89566072
v 112.02697456 -122.28449434 7.92971719
v 150.04882216 -109.43551362 6.92502968
v 137.56997883 -117.97109246 6.64597983
v 124.79751557 -125.31551719 7.89980404
v 149.42194521 -114.81710523 6.21369714
v 151.42808855 -114.98563737 6.63286494
v 136.20582223 -124.76333231 7.23441318
v 155.84415197 -118.02886426 8.61949380
v 113.39100450 -135.65991819 8.33752938
v 120.32166123 -134.58397985 8.52760021
v 126.12208724 -132.12254643 8.29188898
v 156.42669797 -120.20349503 8.49510822
v 125.30000508 -134.58999991 8.55999906
v 134.85632837 -131.45750761 7.18217995
v 145.81359923 -128.21167707 7.37323007
v 156.20414913 -124.00912493 7.87354726
v 109.83362794 -142.46101677 9.35170799
v 116.48988724 -140.00731707 9.32853296
v 158.48425031 -125.47409534 9.43985861
v 108.79212618 -144.14539933 9.67812911
v 157.58290887 -128.55993211 8.11090972
v 108.66209120 -146.03315294 10.16700361
v 114.08427358 -144.64485645 10.06409340
v 120.50110102 -142.99704134 9.56134405
v 150.74558556 -131.47307932 7.49796256
v 161.61000729 -128.47000360 9.03999899
v 109.38045382 -147.44764566 10.47877781
v 111.16185039 -148.74136448 10.63052751
v 117.71737039 -146.67230844 10.33863425
v 146.92999423 -139.65000212 7.21999910
v 114.66249079 -151.03587508 10.63166279
v 123.86295944 -148.55809510 10.02091169
v 115.83217978 -153.27118337 11.37232594
v 123.09137732 -151.17064118 10.55043470
v 131.38000667 -148.20000529 9.28999949
v 158.71669352 -139.63246346 8.42907280
v 125.25723875 -153.94613147 10.56002267
v 135.68677008 -150.79341829 9.22765769
v 153.31198275 -148.01399410 6.75528031
v 120.61608583 -159.18634832 12.09339965
v 164.94853795 -145.91327310 8.11126921
v 148.81740510 -152.86456048 8.07618443
v 164.66391087 -149.11070466 7.61463214
v 118.99225414 -164.99978304 12.49832194
v 164.64599967 -151.31066740 7.72173423
v 119.98128146 -167.35562682 12.10958697
v 151.20325983 -157.58855641 7.37059815
v 158.81504118 -153.16078067 8.01185053
v 151.83158219 -160.19876301 6.91964710
v 164.29609060 -157.86181390 9.11658723
v 160.44370830 -161.45391762 7.96908326
v 142.44456589 -167.82999039 5.28534781
v 157.54750371 -164.43933547 6.90506399
v 152.99688280 -167.36677289 5.59880538
v 162.06169128 -163.27150166 8.46627727
v 134.77535546 -176.75679922 4.42749914
v 160.25668383 -166.39192402 9.30172578
v 127.03154981 -180.04058301 5.97326364
v 136.30463183 -177.90998518 4.30095382
v 128.70000303 -181.48000538 5.70999878
v 137.40000129 -179.30999398 4.57999948
v 143.31892133 -177.49352753 5.48446644
v 152.94557810 -173.22841287 7.11318944
v 156.80623055 -170.58551311 8.73712543
v 130.59860468 -183.01232159 4.94603580
v 139.04999197 -180.42999506 5.65000391
v 130.65940142 -186.72420084 5.17517701
v 130.46999276 -188.74999881 5.84000023
v 138.44563067 -186.71602011 6.92213699
v 131.26870990 -191.05923176 6.33530458
v 138.18508387 -188.47255409 7.71646854
v 141.45611227 -187.09345162 11.75376028
v 130.70274889 -192.95653701 6.69401744
v 137.06862926 -192.71321595 9.73020867
v 130.92406094 -194.71713901 7.00853486
v 139.50918615 -190.16622007 15.31188563
v 136.88500226 -196.20491564 13.68065644
v 131.25830889 -202.94062793 12.57501263
v 115.59289694 -204.46401834 9.18073487
v 107.58066177 -201.52294636 11.91531960
v 124.30351973 -198.92159104 7.17280665
v 106.51104152 -199.85975325 12.06911169
v 123.43584746 -197.91424274 7.21562747
v 136.16043329 -194.91966069 10.36247611
v 138.82496953 -192.46077538 14.64767009
v 105.59999943 -197.72000611 12.50000205
v 119.12841350 -194.70804930 8.01461376
v 128.24550271 -194.44182515 6.72936114
v 139.97566700 -190.05401433 12.65907008
v 111.44000292 -194.02000308 10.77000331
v 128.79849970 -191.87068939 6.32814830
v 139.66628909 -188.50520253 9.29037388
v 142.06577837 -185.64093113 10.73621772
v 105.45998067 -187.18776107 11.49211824
v 112.45235801 -186.55964732 10.59176400
v 125.29601157 -179.98537421 6.40914915
v 151.73529088 -174.41900074 7.41306087
v 133.45575333 -167.84311831 8.36581271
v 100.06946325 -167.56720841 14.72074911
v 163.38543594 -155.49562871 8.35672021
v 152.35808492 -152.80506015 7.43940100
v 162.19802201 -156.68869019 8.40246771
v 102.69737244 -156.37698770 11.72233000
v 114.20134455 -154.99682724 11.68345567
v 121.00163102 -158.12289715 11.79201342
v 140.59837162 -152.39711106 9.09099448
v 156.42982721 -145.28220892 7.48983398
v 108.76999795 -149.67000484 10.66999976
v 104.59513962 -156.02169931 11.69984881
v 138.66010308 -143.63895357 7.86422752
v 157.31453896 -138.06627691 8.24003480
v 161.95391119 -137.63169944 9.43001173
v 135.19477844 -138.16709816 7.46764289
v 146.98803425 -136.42010093 7.31032994
v 158.48740935 -133.27175379 8.54908489
v 120.83853036 -135.86018980 8.36139265
v 119.52774227 -133.73085856 8.44322797
v 128.79256904 -127.53418088 7.44361198
v 139.17000592 -126.59999728 6.94000069
v 119.69231814 -128.91887128 8.34202487
v 127.87595391 -124.59710985 7.45836366
v 139.06833529 -122.22440541 6.51309034
v 107.18942434 -118.51514876 7.94055499
v 130.02826273 -109.54029858 5.11178980
v 101.18666291 -116.08489603 8.14640429
v 111.64840311 -120.55989355 7.59905344
v 114.64553326 -127.24253535 7.75671378
v 148.52349460 -119.10272390 6.31323969
v 148.64560962 -122.61422724 6.65313331
v 114.93956298 -133.88362527 7.66623067
v 121.07746303 -133.32299888 8.57017934
v 128.83062661 -130.83370030 7.52385287
v 138.37654889 -130.08983433 6.93034288
v 160.53999960 -125.42000413 8.31999909
v 76.32353157 -142.91813970 10.90961974
v 86.24944091 -138.67577910 8.75254627
v 143.74981821 -131.29194081 7.15859048
v 155.60582280 -128.85499001 7.64714368
v 86.99256927 -147.39592373 9.50923376
v 120.10999769 -141.24999940 9.13999975
v 131.17069006 -139.16715980 8.07623100
v 146.10414207 -138.11787963 7.25316303
v 155.79631925 -134.49391723 8.00652336
v 73.15453142 -152.08794177 11.22678630
v 79.66171205 -151.22558177 10.64573694
v 86.66501939 -149.59949255 9.96174011
v 112.05498874 -146.18781209 10.27364377
v 119.92800981 -144.24461126 9.66382865
v 130.82905114 -141.44848287 8.27125739
v 145.07113397 -141.10793173 7.44110299
v 155.79128265 -137.87175715 7.96276424
v 72.59000093 -154.86000478 11.02000196
v 79.76534963 -153.41158211 10.90061292
v 99.89158064 -150.42577684 9.48028080
v 130.17126918 -144.72757280 8.74502119
v 142.20884442 -143.78555119 7.93642178
v 78.70990038 -155.87919950 10.28792374
v 84.93000269 -155.52000701 10.99000033
v 91.58715606 -153.91033888 10.71766485
v 99.08805043 -152.74932981 9.82394908
v 104.61000353 -152.45999396 10.27999911
v 111.57428473 -150.68463981 10.93899645
v 129.28044796 -148.40209484 9.35193803
v 139.13021982 -147.12034166 8.27081036
v 70.97610086 -160.39043665 11.00915484
v 86.34000272 -157.97999501 10.53000055
v 92.37834811 -156.29540384 10.76163258
v 97.50135988 -156.90374374 11.15799230
v 111.35999858 -153.72000635 11.13000140
v 117.47323722 -152.29977667 11.03703864
v 127.30967999 -151.34304762 10.06038953
v 134.66906548 -150.07831156 9.12562758
v 84.38999951 -161.00999713 9.31999926
v 89.70999718 -159.76999700 10.72999742
v 95.24000436 -158.77000988 11.11999620
v 101.12964362 -157.44741261 11.80732064
v 112.48414218 -155.82875907 11.57530583
v 120.95045298 -154.19624746 10.84642485
v 129.89453971 -153.90764177 10.12668386
v 77.01705396 -164.11954165 10.17528586
v 85.15000343 -163.29999268 9.10999812
v 90.47999978 -162.10000217 10.39000042
v 95.85836530 -160.82546115 11.84702944
v 101.36000067 -159.86999869 12.19000202
v 107.07647353 -159.06521678 11.72578800
v 121.18479609 -156.92284703 11.29894704
v 68.15675646 -167.07107425 12.95149885
v 104.39896584 -162.14980185 12.53943145
v 140.31027257 -157.12028742 8.91559478
v 77.17837393 -168.27425361 10.20026766
v 116.50405079 -162.32195497 12.41444424
v 139.37041163 -159.98061001 8.68900679
v 83.17305148 -170.62439024 10.10122802
v 109.96869206 -166.85406864 13.44937179
v 74.53220338 -174.61386323 11.52442209
v 86.76256239 -172.77655005 11.20395120
v 93.34599227 -171.69219255 11.43617462
v 81.54790848 -175.91014504 12.31010258
v 93.68182719 -173.34370315 11.40121371
v 106.35880381 -171.74831033 15.11241961
v 133.68831575 -169.76623237 7.20983464
v 69.30650771 -179.50993776 15.18036332
v 91.08917415 -177.92458832 12.30534539
v 118.80287528 -172.77394235 11.14443038
v 78.50375026 -181.32989109 13.91513180
v 90.42000026 -179.40999568 13.15999869
v 109.93475467 -175.79218745 13.72552570
v 73.52127135 -183.28203261 16.53567888
v 91.53000265 -181.26000464 13.61999847
v 79.98618484 -184.12619829 14.97141644
v 86.48258448 -182.94650316 15.76175541
v 131.90653920 -180.23912609 5.17052179
v 141.77712798 -178.37597430 5.35699585
v 91.88544005 -184.20089781 14.23652843
v 136.92042232 -181.25876784 4.68895584
v 70.07806748 -186.76689267 18.32770370
v 138.09634745 -182.57825077 5.17274579
v 71.98284566 -187.71748245 18.33089627
v 127.55593657 -184.96891856 5.33706043
v 138.97557557 -181.98621273 5.54957567
v 87.18556166 -186.95360422 16.75890200
v 118.80831420 -184.61342156 8.53369385
v 139.13087547 -181.88533187 5.72099863
v 70.22687048 -190.93221426 18.75096746
v 75.14763623 -189.51356411 17.77914166
v 102.93114185 -188.53028119 11.85033470
v 67.67893583 -189.88959491 19.12643388
v 92.00406820 -188.08144331 15.81362076
v 99.01545197 -188.56033683 12.86465302
v 132.95136392 -186.54030561 5.20488434
v 88.51724118 -187.31576204 16.74073003
v 94.26001459 -187.02554703 14.27413896
v 72.97780365 -187.70970404 18.16279441
v 78.10572535 -184.22329426 15.10412339
v 84.80893075 -183.49163234 15.80265909
v 91.46773070 -183.17474425 14.00897745
v 98.47725183 -182.69810081 12.52598315
v 105.09109497 -181.13939464 12.56980561
v 124.22084063 -180.94934523 6.52136747
v 135.27241349 -179.89353836 4.40122280
v 72.10648060 -181.35157228 15.93553089
v 79.55990732 -180.90234697 14.16949742
v 69.36655194 -177.06860602 14.31350317
v 115.26547372 -174.98667538 12.31405046
v 129.70986962 -170.72194815 8.65027867
v 101.22338682 -166.90385342 14.91390169
v 76.88286901 -170.68609595 10.48897021
v 81.73369616 -165.58101773 10.16230136
v 88.51826936 -164.42465782 9.58795194
v 93.89582276 -163.48202527 10.80924924
v 99.87731278 -161.41590476 12.65609916
v 106.30176216 -160.93432903 12.05598656
v 120.94484270 -161.12573445 12.31173705
v 56.59497529 -160.58513522 18.88837479
v 62.95175850 -159.75217521 16.26256108
v 68.29428673 -159.75557268 12.79025991
v 74.44378734 -163.22742403 10.63813921
v 87.38999814 -157.97999501 10.78999974
v 94.09999847 -156.81000054 10.79999935
v 100.63999891 -155.54000437 11.18000038
v 53.38467658 -153.90880406 19.71288584
v 66.28029794 -154.48690951 12.80571241
v 76.28250122 -156.53742850 9.97702777
v 82.46587217 -158.81928802 9.96557251
v 112.53206432 -151.72784030 10.88858396
v 114.57886547 -147.19808102 10.42268332
v 59.16734412 -148.29248190 15.64152166
v 71.28599286 -151.44622326 11.35448553
v 85.61482280 -146.24206722 9.39082354
v 88.94281834 -150.37508309 9.97588318
v 97.26317227 -145.46591043 8.51527136
v 54.96571586 -143.26225221 15.96811973
v 62.94643879 -143.34610105 12.49223202
v 74.33006167 -142.48655736 10.49228664
v 81.67257160 -144.46401596 10.24700422
v 88.81445229 -140.44693112 8.61912686
v 56.34594709 -141.53455198 15.09904023
v 68.23795289 -139.23196495 10.53468045
v 116.33908749 -131.60458207 8.02651327
v 115.68470299 -126.83148682 7.77247082
v 63.42471391 -134.24056768 11.02857944
v 71.20438665 -132.12738931 10.94245538
v 77.60159671 -133.29108059 9.95886605
v 84.33425426 -133.34721327 8.50697979
v 59.66999754 -133.50999355 12.26999890
v 81.11420274 -125.84094703 9.56929848
v 111.50976270 -119.21939254 7.60150142
v 67.70322472 -127.41725147 10.81059221
v 107.82275349 -117.96464771 7.82712363
v 59.52023342 -123.61957133 9.88361984
v 66.75291806 -122.34041095 11.00550871
v 86.31294966 -119.99354511 8.05600360
v 82.45876431 -117.71436781 7.93585088
v 118.37881058 -110.46329886 6.64066477
v 79.08655703 -117.61206388 8.39853752
v 56.20165169 -122.52671272 9.26470477
v 68.68627667 -121.49029225 10.98951232
v 89.17831630 -119.28910017 7.84799270
v 60.38981676 -124.85995144 10.12079045
v 86.25675738 -121.10193074 8.56284704
v 110.49038172 -118.11678857 7.91695248
v 69.82582062 -124.57353622 11.21004019
v 78.57000083 -124.48000163 9.43999924
v 61.64710969 -132.68961012 11.33366860
v 77.93000340 -130.26000559 9.97000001
v 65.89509547 -140.53417742 11.03889756
v 74.72866029 -138.58243823 10.21239534
v 83.98174495 -137.38688827 8.91386345
v 125.46852231 -133.27114284 8.41813348
v 53.24507505 -139.43873346 15.82391374
v 69.77610290 -145.68899572 10.46383008
v 78.95000279 -142.93999970 10.82999818
v 87.18072623 -137.84298301 8.42269696
v 85.15036851 -147.65103161 9.84878186
v 94.91686523 -147.18304574 9.59212240
v 117.42050201 -144.20828223 9.83710494
v 71.74856216 -153.33141387 11.53142937
v 90.66725522 -151.13541484 9.84737277
v 121.47101015 -149.59837496 10.34396887
v 71.08937949 -159.04761851 11.04467828
v 80.72587103 -157.53813088 9.94359329
v 89.75999802 -156.45000339 10.50000079
v 94.30016577 -151.71185136 10.03467012
v 98.95999730 -155.31000495 10.79999655
v 119.07660961 -150.65029263 10.68661828
v 83.77763629 -157.62013197 9.86467581
v 92.46935695 -158.47256780 10.32245439
v 100.17532855 -159.32545066 11.89352106
v 105.45291007 -155.37367761 11.22317184
v 110.59739441 -155.36296368 11.12175640
v 71.05642557 -167.21069813 11.06163766
v 87.58474886 -166.40903056 9.20120813
v 73.78508151 -171.39591277 10.61761752
v 81.58413321 -171.02994025 10.34045219
v 111.77483946 -165.88595510 12.81445753
v 118.77221614 -166.42786562 12.31560763
v 88.46367151 -172.49694467 10.35272237
v 96.59218788 -171.15718126 12.62179855
v 101.90569609 -168.07100177 15.13828244
v 119.80447918 -170.40349543 11.29686553
v 128.76038253 -168.96027327 9.66099557
v 75.53773373 -177.30213702 12.55648397
v 104.94911671 -172.96577990 15.01571201
v 68.47115606 -181.77172542 16.32279344
v 88.64735067 -182.97575414 14.56982177
v 125.59491396 -182.14519322 5.91208506
v 74.74774122 -187.61441112 17.62643270
v 113.94010484 -188.41972947 9.76061821
v 134.82071459 -188.14486265 5.92207210
v 67.10542738 -194.47050989 19.55791190
v 75.39584488 -194.16071475 18.28876138
v 82.55000412 -193.04999709 16.83999971
v 88.94000202 -191.99000299 17.63000526
v 94.17203814 -191.96976721 16.13379270
v 103.91677916 -191.38655066 12.32180931
v 108.85784030 -191.63896143 11.45251095
v 125.87252259 -190.35911560 5.94466971
v 65.89837372 -196.95402682 21.12541348
v 74.77687299 -196.37721777 18.74415576
v 81.17999882 -195.74999809 17.74000004
v 88.93157542 -194.36742365 17.73706265
v 94.16203946 -194.06427443 16.79709181
v 109.31999981 -194.19999421 11.16000116
v 138.74571025 -191.33225083 10.47438290
v 74.71000403 -198.71999323 19.26000230
v 80.35886288 -198.07852805 18.43845658
v 87.18520403 -197.96568155 17.86057837
v 108.00210387 -199.35913384 11.32302359
v 128.98421288 -195.82709670 6.94587827
v 138.14218342 -193.04148853 11.38910279
v 66.59873575 -200.65349340 22.11169899
v 74.36832041 -202.46995986 20.32701112
v 82.84951746 -200.54627955 19.34946701
v 88.83159608 -198.62358272 18.26879196
v 108.45396668 -199.44284856 11.16169337
v 133.58667493 -195.69499791 8.68186820
v 138.79790902 -192.64219701 12.34031469
v 73.92918319 -204.30320501 20.89736052
v 80.57627827 -201.50250196 20.02015710
v 105.21815717 -201.06919110 12.94861827
v 121.70695513 -199.72354174 7.37461587
v 138.41351867 -193.36812198 12.21259218
v 67.99556315 -204.63865995 22.33305015
v 77.44302601 -204.44607735 21.43128775
v 89.87177163 -203.01009715 19.47057992
v 95.36156058 -202.81302929 17.93506928
v 124.61522967 -201.07027888 7.65900640
v 138.43579590 -193.41236353 12.43840251
v 66.91194326 -206.44316077 24.01793189
v 73.22485000 -205.69372177 21.31634951
v 79.97267693 -205.86822927 22.06619829
v 85.92427522 -205.35190403 20.68890631
v 91.65155888 -204.08347249 19.48878542
v 97.41155803 -202.79659331 16.87298343
v 102.10081935 -204.98099923 13.83899618
v 113.66356909 -204.17240262 9.82876681
v 58.60963836 -208.56891572 31.29692748
v 65.86831063 -207.83093572 25.31996183
v 78.36224884 -207.10733533 22.57578261
v 84.09616351 -205.85678518 21.48956433
v 100.11681914 -206.99141920 14.76226468
v 128.52936983 -206.69984818 10.44498663
v 76.17986947 -209.30364728 22.91121334
v 89.61877972 -207.78262615 20.34364641
v 95.45794874 -207.03907311 18.00999790
v 103.64888608 -208.52290094 13.47562950
v 116.83368683 -208.14175904 8.88276193
v 123.69280308 -207.07654953 9.14882123
v 128.39792669 -206.91446960 10.35286114
v 61.63899973 -209.63083208 29.12370302
v 123.20854515 -208.87051523 9.32710338
v 127.73253024 -207.77593553 9.95898061
v 109.16894674 -209.31385458 11.80837117
v 121.57037854 -210.18479764 9.57117043
v 128.58000398 -209.06999707 10.53999737
v 92.56340563 -212.02819049 20.58914304
v 117.49356240 -211.46716177 9.92552377
v 73.00144434 -214.56149220 25.34697950
v 85.29430628 -212.80674636 23.88478070
v 85.43723077 -214.09073472 24.28412251
v 91.87909216 -213.62300217 22.59630524
v 104.54517603 -215.36219120 15.67062922
v 112.17278242 -215.59193730 13.38659879
v 83.55319500 -215.80396593 25.35643615
v 89.88635987 -216.38007462 25.75572208
v 95.96993029 -215.88438749 22.18781412
v 68.05105507 -218.36659312 28.35634165
v 81.21182024 -218.16781163 27.36452594
v 76.34794712 -219.13069487 28.05603109
v 89.81033415 -217.84763038 27.38575451
v 96.31486982 -218.47018600 24.45759438
v 104.84304279 -218.99643540 18.91507581
v 114.06471580 -217.63341129 15.67880623
v 73.11917841 -220.74142098 30.21817654
v 81.80704713 -220.84364295 30.89193814
v 92.68279374 -221.77879512 33.14226493
v 83.01361650 -220.62234581 30.88959679
v 92.36366302 -219.37166154 28.62744220
v 83.75692368 -218.89443696 28.32143940
v 91.04397893 -219.01530027 28.38452160
v 117.10176617 -217.26603806 16.89194702
v 77.22221315 -218.09782088 27.02563442
v 85.35741270 -217.69346297 27.05747075
v 92.39286184 -217.42248535 25.80294572
v 108.23082924 -218.21010113 16.68524183
v 87.66961843 -214.30355310 24.39504489
v 102.18507051 -214.24557269 15.96361026
v 124.74716455 -211.82428300 12.50534132
v 57.70786852 -210.26329696 31.60373122
v 78.61930132 -209.95074511 22.98385650
v 74.37590510 -207.84382522 21.61854319
v 82.45934546 -206.03141189 21.72384225
v 102.25791484 -206.42435551 13.71751633
v 109.49141532 -206.66013658 11.41231321
v 124.90664423 -208.75024796 9.56644956
v 78.21322232 -202.51066983 20.73287033
v 75.82999021 -198.01403582 18.67135800
v 92.50228852 -197.25325704 17.83739217
v 109.35330391 -198.22391868 10.96156240
v 65.52503258 -194.88514960 20.51813714
v 70.81042230 -198.50656390 19.88061145
v 77.92083919 -196.83994353 18.64000410
v 84.50999856 -193.75999272 16.91000164
v 93.12768281 -192.77809560 17.05673710
v 106.60026968 -192.60993600 11.95383538
v 83.12620223 -189.07786906 15.65518416
v 92.54968166 -188.27207386 15.21523762
v 97.94004261 -192.95075536 13.75570521
v 118.33473295 -188.99394572 7.93470349
v 70.27590275 -183.84392560 17.30206236
v 77.14522630 -186.79530919 16.23760350
v 70.77344507 -179.93178964 15.12557082
v 89.63827044 -178.75951529 12.54796330
v 94.66829151 -183.62882733 13.42934184
v 99.61136431 -178.99909616 12.34518550
v 107.55477101 -177.34871805 13.56484275
v 79.79687303 -175.92523992 12.21070252
v 104.32625562 -170.77103257 15.24017472
v 120.90313435 -172.50020802 10.71250904
v 75.08813590 -172.70034552 11.00650989
v 83.50877464 -172.15193808 10.63614711
v 91.91142023 -170.80616951 10.90416405
v 73.96781445 -169.85571384 10.38411818
v 80.09331673 -169.50935125 10.41500363
v 102.16562450 -165.32763839 14.70325328
v 88.81136775 -167.03788936 9.82314162
v 89.26282823 -166.80611670 9.74700879
v 56.97635561 -168.56956482 20.32416128
v 99.52070564 -167.44035482 14.47335072
v 115.31081051 -166.10199213 12.32234109
v 66.87468290 -173.23584855 14.93505575
v 76.60814375 -174.47434366 11.88909076
v 90.51623195 -173.76415431 10.85724588
v 98.13970327 -176.64174736 12.29695231
v 105.25678843 -174.56214130 14.63978272
v 98.12433273 -181.38036132 12.47021649
v 66.12996012 -192.66647100 19.46846396
v 87.01491356 -191.20773673 16.54169522
v 92.90000051 -191.44999981 16.51999913
v 85.40524542 -197.35589623 17.34163985
v 90.62527120 -196.74019516 18.28208566
v 107.98846185 -199.52690601 11.33989729
v 110.03600806 -192.35385954 11.30566560
v 123.25963378 -200.02911985 7.32486881
v 81.27000183 -202.84999907 20.67000233
v 87.24322915 -202.69739628 19.27145757
v 58.86601284 -208.27823877 30.62859178
v 63.64664435 -206.46630228 27.72759832
v 78.79837602 -208.85333419 22.81239070
v 89.11553770 -204.58488166 19.91417259
v 93.78772229 -207.74464309 18.88995990
v 118.65594238 -209.77449417 9.24799405
v 90.66214412 -211.96803451 21.27948962
v 98.14800322 -212.65509725 17.26336218
v 111.29803956 -213.11542392 11.97528187
v 127.43180990 -209.61427689 10.87142527
v 68.44140589 -216.39856696 26.95282176
v 89.10564333 -217.15499461 26.60524100
v 96.35860473 -217.64297783 23.33538793
v 111.90803349 -218.41479838 16.99182019
v 116.42728746 -218.06071699 18.88870820
v 104.74123806 -219.49367225 19.65062320
v 115.57593197 -217.98841655 17.19045267
v 95.22803128 -216.63331985 23.33965525
v 88.69108558 -213.80382776 23.52880314
v 106.57404363 -216.72777832 15.85022546
v 89.97661620 -210.19688249 20.61779425
v 126.26056373 -210.09948850 10.70235204
v 76.27089322 -207.08346367 21.72023244
v 85.25212109 -206.99658990 21.49194852
v 91.57188982 -206.30623400 19.86641996
v 113.51104081 -209.40321684 10.11585072
v 126.77252293 -209.20111239 10.05989779
v 75.21329820 -204.03011143 20.32908984
v 81.39954507 -204.61580157 21.17355540
v 93.78618002 -204.23924923 18.81277189
v 98.84195030 -204.72188294 15.75120911
v 104.43612188 -205.10889590 12.93681376
v 111.13725603 -206.39227331 11.03228983
v 72.91000336 -202.76999474 20.72999813
v 82.40655810 -202.26010680 20.36556602
v 66.85344130 -199.80069995 21.75730281
v 80.43534309 -200.18664002 18.91162992
v 86.98890358 -199.35117662 18.41102540
v 92.69671142 -199.48950410 18.03693175
v 102.35083103 -199.45366681 14.17377219
v 109.80480164 -200.18260181 10.74579824
v 72.39872217 -197.25027680 18.89202558
v 82.01718330 -197.04569876 17.79935323
v 87.47000247 -196.39000297 17.22000167
v 111.19210720 -197.50702381 10.39454341
v 79.76812869 -193.65608692 17.31334254
v 86.56999469 -193.38999689 16.45000279
v 91.65751189 -192.22106040 17.33761840
v 98.67388755 -193.21036339 13.53115868
v 120.36904693 -192.33961403 7.28882290
v 101.83724761 -190.10877609 12.27349602
v 109.04889554 -189.73644078 11.10204589
v 78.45017314 -183.23664367 14.50712606
v 95.49997002 -182.18486011 13.24979402
v 67.35635549 -179.93067205 16.06497541
v 96.63705528 -172.95193672 12.32704055
v 88.12673390 -170.30148208 9.74337757
v 103.24528068 -165.17063975 14.61194456
v 110.69963127 -165.99495709 13.00107781
v 88.44914287 -166.20390117 9.42043122
v 97.00487554 -162.76854277 12.49655522
v 62.06396222 -162.45105863 16.87292196
v 86.01222932 -162.25242615 9.14732646
v 93.96088868 -160.72955728 10.72181761
v 102.38699615 -158.80540013 11.93442103
v 109.56318676 -158.22108090 11.73234638
v 53.53233963 -157.30455518 20.27023584
v 61.40999869 -157.70000219 16.52999967
v 69.69576329 -158.39304030 11.62587292
v 78.22503895 -158.78184140 9.82292928
v 85.01812071 -158.20582211 9.96330567
v 93.57510507 -155.57926893 10.50110161
v 102.19348222 -154.36132252 10.74062753
v 68.30000132 -154.47999537 11.80999912
v 77.12078840 -153.54730189 10.64545102
v 84.16599780 -151.85175836 10.29694173
v 94.02074665 -152.81002223 10.16020961
v 74.28999990 -149.66000617 10.71999874
v 82.96000212 -148.82999659 9.79999825
v 91.47633612 -147.92886376 9.31563042
v 100.07999837 -146.89999819 8.89000017
v 75.15999675 -145.18000185 10.47999971
v 83.84999633 -144.42999661 9.37000010
v 92.70548820 -143.52099597 8.99834745
v 52.78450996 -141.64429903 16.75126702
v 60.42495742 -140.79523087 13.61984853
v 76.66879147 -140.64508677 10.80922969
v 83.46000314 -140.30000567 9.22000129
v 91.19282663 -139.81907070 7.77083915
v 53.39301750 -137.93830574 15.38319699
v 72.85932451 -132.68329203 10.83489321
v 67.10695475 -134.72187519 10.97526960
v 69.09999996 -130.98999858 10.76999679
v 75.26999712 -130.20999730 10.45999862
v 87.38999814 -124.10999835 8.43999907
v 60.84952876 -129.97730076 10.76785475
v 80.69887012 -133.09215009 9.05087404
v 81.87566698 -136.08631492 8.84803105
v 87.78513968 -129.33692336 7.65103940
v 52.82955244 -138.76417279 15.95590264
v 74.31636006 -140.75373113 10.51745843
v 81.29999787 -139.52000439 9.30000003
v 72.72972167 -144.65850592 10.23803651
v 80.95065504 -142.36797392 9.78845265
v 89.56935257 -142.73761213 8.89564119
v 94.77328509 -142.02772081 8.10981542
v 72.25999981 -148.58999848 10.31999942
v 87.86000311 -145.75999975 8.93000234
v 95.59000283 -144.21001077 8.59999843
v 66.76779687 -152.15608478 11.94630004
v 76.35988295 -150.77798069 10.92488971
v 82.35999942 -150.19999444 9.94999893
v 90.20971507 -149.45183694 9.54495743
v 97.81000018 -147.20000327 8.86999909
v 104.81999815 -145.98000050 8.17999989
v 60.13844162 -155.63167632 16.69160463
v 74.44057614 -155.34482896 10.24951134
v 81.60359412 -155.09924293 10.34558192
v 89.34371918 -152.74500847 10.18029545
v 97.48999774 -150.48000216 9.28999856
v 104.44442928 -149.64906871 9.51374136
v 53.87653410 -158.58009458 20.20188980
v 58.97671357 -159.12681818 17.44610630
v 69.88721341 -159.68140960 11.55980397
v 75.95563680 -159.08756852 9.87484399
v 82.75252581 -156.62510693 10.23696829
v 88.09657395 -154.84204888 10.63615829
v 96.26817703 -153.31043303 9.94996075
v 102.49269754 -151.86813474 9.79426689
v 59.66300517 -162.08308935 17.55325124
v 76.39633864 -161.68440878 10.02730988
v 82.29047060 -160.61344743 9.98467300
v 95.73759884 -155.36749363 10.51044744
v 100.47328472 -154.17341888 10.44968423
v 101.48437321 -156.44547343 11.60185039
v 86.96895838 -164.80737925 9.09647159
v 92.69271046 -162.24744916 10.41632704
v 98.97056222 -160.48070788 12.07140088
v 86.13179624 -166.99865460 9.14080907
v 92.10415930 -164.15296495 10.28099190
v 104.32350636 -160.57974100 12.18095887
v 56.50094151 -170.80762982 21.57298848
v 61.79698184 -170.79243064 18.12569238
v 69.97667998 -171.53009772 12.32954673
v 75.86767524 -170.41091621 10.29010676
v 81.85083419 -169.41748559 9.98939108
v 56.74687400 -172.12212086 21.87647484
v 63.68014961 -172.00341821 17.14581437
v 85.89675277 -170.28628290 9.74017289
v 56.81412667 -173.87445271 22.60099538
v 81.46101981 -172.65586555 10.73203795
v 87.79767901 -171.45280540 9.91044659
v 109.95177925 -164.99327123 12.78684847
v 56.63233250 -174.92622137 23.94175716
v 60.62225997 -175.93799531 19.42282915
v 71.53951377 -175.89694262 13.01269699
v 90.08330852 -171.83163762 10.29203180
v 100.25200993 -167.16119647 14.72681109
v 57.10586533 -176.63905025 23.86146970
v 88.89149874 -173.66951704 10.59371419
v 113.54186386 -165.28043151 12.37054914
v 75.83525032 -178.62805724 13.18098046
v 89.75125849 -175.59199035 11.11342944
v 111.39614880 -167.47102141 13.37073278
v 65.87149203 -181.56953156 17.09117554
v 102.58263350 -172.28773236 14.91738856
v 97.48949111 -177.73644626 12.04226352
v 79.24712449 -184.50492620 15.11092577
v 77.57155597 -192.17465818 17.48196408
v 84.71708745 -191.30513072 16.09747857
v 66.86490774 -197.83619046 20.87201923
v 73.83999974 -197.04136252 18.88578944
v 90.92387557 -193.95692647 17.50859246
v 107.25294054 -190.87724388 11.50840893
v 76.62999630 -200.77000558 19.39999312
v 85.05000174 -199.08000529 17.82000065
v 110.30115187 -195.97952068 10.72516013
v 109.81521010 -190.82194567 11.26832515
v 59.91165712 -206.99749887 30.07289767
v 65.43045491 -205.82909882 25.41313879
v 71.14430517 -206.03442192 21.51658945
v 79.08918709 -203.83860171 20.92286944
v 96.35731578 -200.73583722 16.99789055
v 108.10790211 -200.25672019 11.40927803
v 62.98239529 -205.77453077 28.53702195
v 80.94923198 -207.29309320 22.38758095
v 88.61407638 -206.33055270 20.27044445
v 102.89458185 -204.90817726 13.49659078
v 110.11663079 -205.07305861 11.16281748
v 79.83651757 -210.84707975 23.21944013
v 95.02293169 -208.67896080 18.07252131
v 101.40672326 -208.83333683 14.36554920
v 108.66891593 -208.33766460 11.88539434
v 115.57902396 -208.35897326 9.24276840
v 60.53138897 -217.04408526 30.48982099
v 73.19196314 -219.99719739 29.11965549
v 82.12817460 -219.33880448 28.77423540
v 88.53184432 -217.95094013 27.72662416
v 103.87600213 -217.33377874 17.74939895
v 96.33295983 -221.42679989 30.62219732
v 100.24996102 -222.73783386 31.39400855
v 96.68434411 -219.01197731 25.33900738
v 104.20858860 -219.50305998 19.95845139
v 82.77297020 -220.14561296 29.96917441
v 108.67570341 -208.95004272 12.00126205
v 59.35512483 -208.79757404 30.29084578
v 74.68416542 -213.62961829 24.28948879
v 87.47709543 -206.30566776 20.49915306
v 89.88025784 -206.16190135 20.17047629
v 101.18290782 -204.68820632 14.31710646
v 63.17642331 -207.75061846 28.21951360
v 76.00077987 -202.46681571 19.78311874
v 79.00624722 -201.37418807 19.76461522
v 86.94181591 -201.43468678 19.03984137
v 72.71216810 -200.22426546 19.88697052
v 98.64701331 -195.79547644 14.27106652
v 67.44929403 -196.42180204 20.06277256
v 96.55643255 -193.21434200 14.39605467
v 104.68694568 -189.45758045 11.63009275
v 90.20081908 -184.48320031 14.60109092
v 91.17867053 -183.96331370 14.24647123
v 97.42284566 -177.96915770 12.09226344
v 104.98622805 -176.19267106 14.19651974
v 70.83478570 -178.48387361 14.50659335
v 78.15032452 -180.46616018 13.73729389
v 88.81736547 -171.17084563 9.89431608
v 87.26152033 -170.21146417 9.69989691
v 102.80768573 -161.41785681 12.85447646
v 79.29328829 -162.89049387 9.99091379
v 61.66142598 -160.27238965 16.76920429
v 68.82551312 -161.82860732 12.13293057
v 77.21521705 -160.32135487 9.81282722
v 85.44071019 -159.37924385 9.74301528
v 93.99783611 -154.18677032 10.23162436
v 101.40846670 -152.53478289 9.91278607
v 58.37546289 -155.83454072 17.36461371
v 74.35286790 -157.48493373 10.04357357
v 83.44002813 -153.60674262 10.52036975
v 98.82184863 -148.76806736 9.27051716
v 57.32029676 -154.45017815 17.64796302
v 64.20753151 -152.65126526 13.48940004
v 74.91031289 -152.76958048 10.38564648
v 80.91948181 -149.11238849 9.89508070
v 88.92925829 -147.81728387 9.25019756
v 96.47450596 -145.83292603 8.84385686
v 55.35571650 -150.33304691 17.49093644
v 69.08743083 -149.94254708 10.99060848
v 83.48768204 -146.34157717 9.56357829
v 89.81101960 -145.35900950 9.02875792
v 96.66000307 -142.68000424 7.96999969
v 60.34251302 -146.59650624 14.51231819
v 66.86376780 -146.66296542 11.26351766
v 76.03793591 -142.47924089 10.88249777
v 82.13708550 -142.41421223 9.36918333
v 87.31999993 -141.87000692 8.55000224
v 93.65715086 -140.62485099 7.65240379
v 53.05257812 -144.11242306 17.28830300
v 75.75234026 -142.04035699 10.85537579
v 54.64860797 -141.70777798 15.77434875
v 71.72917575 -141.43468440 10.22280566
v 92.01902151 -136.42908633 6.33427966
v 65.58673084 -138.76664639 11.05745882
v 74.90999997 -136.05000079 10.07999945
v 92.14060009 -133.12776387 5.72159793
v 51.75440013 -136.62484288 16.18909650
v 89.88059312 -126.85923278 7.35405274
v 53.34418267 -135.34496725 14.85483721
v 83.74126256 -128.48880887 8.85357894
v 49.88647997 -134.30176675 18.20336841
v 76.77546144 -126.59677863 9.97221470
v 68.92574579 -129.42543626 10.93217265
v 91.49000049 -122.81999737 7.64999771
v 75.57461411 -122.42764980 9.68124345
v 95.87328136 -114.13521320 7.92612601
v 51.93513632 -125.59202313 11.90483849
v 59.33976918 -124.30351228 9.88055207
v 84.17342603 -116.66129529 7.75923813
v 50.30485615 -126.29443407 14.71055485
v 53.49288881 -124.26415086 10.31239610
v 84.80024338 -111.97567731 7.42400903
v 97.71007299 -111.01403087 7.61949550
v 105.70508242 -106.94866627 6.40835101
v 47.88374528 -121.33638561 17.65673980
v 51.06925592 -122.08361924 11.05245389
v 64.76999819 -117.34999716 10.46999916
v 86.65276319 -109.89493132 7.45079340
v 107.82256722 -104.97339815 5.66550344
v 53.03712934 -120.72209269 9.27287061
v 57.59645253 -118.63104999 8.76718294
v 62.88000196 -115.84000289 9.79999918
v 69.52105463 -113.37941140 9.62320063
v 83.37488770 -109.68856514 7.44018843
v 91.96109325 -106.89877719 7.23765651
v 110.56831479 -101.95610672 4.94054519
v 53.36316675 -118.65070462 8.61833524
v 59.84887108 -116.12671614 8.90083890
v 73.83684814 -109.35213417 7.81314168
v 81.66544139 -109.46930200 7.53946695
v 87.43713051 -105.07187992 6.86735101
v 94.59866583 -103.39075327 6.83447486
v 51.44417286 -117.49424785 8.74496624
v 59.26548690 -111.51863635 8.29935726
v 65.09000063 -110.44000089 9.25999880
v 71.18459791 -109.15895551 8.39753076
v 78.10468227 -105.50376773 7.13537540
v 85.77872068 -105.29188067 7.13914214
v 107.31722414 -97.70959616 4.32898756
v 74.78345931 -105.13523966 7.18022510
v 80.69084585 -102.49936581 6.56588282
v 88.31610531 -101.58226639 6.16397522
v 94.90564466 -98.13041240 5.61591890
v 101.39967501 -97.60967642 4.74630855
v 76.92745328 -101.40149295 6.61136396
v 54.67038974 -107.68534243 7.71182636
v 59.79020521 -105.63731939 8.04773718
v 106.78660870 -89.71042931 3.08039272
v 111.09410226 -88.96124363 3.44595569
v 55.88097498 -105.49605638 7.45106861
v 45.76845095 -107.23006725 8.03005975
v 50.65999925 -104.58000004 6.63000112
v 64.71607834 -97.73904830 7.94642977
v 71.48666680 -96.37618065 6.73460774
v 44.18048263 -105.19138724 8.36680923
v 50.02448335 -103.63021493 6.77361432
v 56.55770749 -100.56576133 6.46889210
v 111.30300164 -77.89340615 6.87865028
v 43.17677766 -102.10411251 7.92481285
v 54.37239259 -98.64619374 6.07043551
v 70.78400999 -91.65200591 6.18395116
v 109.82264578 -75.56396723 7.43849250
v 116.40438437 -71.80663943 9.24169645
v 91.49961174 -82.83784986 2.61002686
v 109.13008451 -73.27729464 7.96973146
v 114.91054296 -69.66011971 9.10695083
v 48.27259853 -96.35971487 5.77935670
v 67.95120239 -88.03317696 5.89070842
v 75.86891949 -86.03778481 4.92413249
v 89.65631574 -81.03603125 1.71035423
v 47.03760892 -95.25296837 5.17803058
v 65.18231332 -87.69313991 6.18701661
v 79.59544659 -83.45900476 3.46321333
v 85.80594510 -81.31226152 2.47595226
v 97.62812406 -75.99852979 3.99673544
v 112.77266592 -66.90219045 9.24218632
v 45.00757530 -95.12587637 5.15458919
v 58.15816298 -89.41406012 5.04819490
v 64.62270021 -86.26791835 6.13734685
v 75.50916076 -83.01316202 4.14020568
v 81.81282878 -81.27988875 2.71719578
v 89.61252868 -79.24906909 1.43328484
v 94.35719997 -76.48211718 2.78530247
v 103.34726423 -69.41381097 8.75177886
v 108.07104409 -67.09988415 8.52567516
v 114.11294341 -64.52140212 8.49469565
v 71.19526714 -83.59429240 5.06417826
v 84.59138870 -78.71234417 1.88226276
v 91.11785144 -75.87544620 2.56966450
v 96.43618762 -72.26501405 4.85722255
v 101.09403729 -69.89925355 8.45911261
v 69.52427328 -82.09716529 5.02293510
v 93.74891222 -72.80906290 3.45674134
v 97.98839688 -69.62971389 6.70648040
v 109.79774594 -63.28973174 8.52993503
v 46.94375396 -89.22942728 3.76720075
v 53.64746973 -88.47871423 3.96576570
v 72.78498262 -80.88115603 3.85835255
v 79.71694320 -78.59645784 2.43038917
v 85.27455479 -76.12847537 0.95046597
v 95.75980902 -69.47766244 5.69446618
v 111.14418507 -60.77665091 7.32412562
v 97.81175107 -66.63424522 7.65790557
v 106.91999644 -61.69000268 8.42999760
v 112.12734878 -59.38310176 7.34393299
v 105.08057475 -60.75009704 8.78305919
v 73.08599353 -76.08250529 2.19237665
v 88.03568035 -68.77446920 2.49405927
v 92.06014872 -64.70441073 5.60923619
v 97.16579318 -61.91007420 8.27144459
v 75.12860745 -73.20644706 1.38976041
v 106.61467165 -57.44859949 7.71968160
v 48.22069407 -84.86151695 2.77919159
v 71.84405625 -75.57691634 2.31634849
v 84.43559706 -70.70332021 0.70476980
v 93.39492023 -62.31369451 7.63299270
v 110.10124534 -55.37793785 8.73172935
v 61.94863841 -78.85923982 4.98521468
v 104.42977399 -59.04153362 8.86615179
v 111.39885336 -57.70454928 7.82076828
v 73.03138822 -79.21294868 3.24401679
v 94.00048107 -68.55701655 5.22689382
v 89.75626528 -75.12807846 2.07729544
v 111.00579053 -62.15437129 7.85715505
v 42.71974787 -95.24603933 5.54967811
v 66.41511619 -86.78755909 6.05117064
v 73.18937033 -82.95147121 4.34991019
v 79.56574112 -80.81511408 2.86251516
v 87.20085770 -78.83225381 1.07550679
v 92.98896044 -75.32315701 2.60834000
v 54.84038591 -95.43700516 5.49513754
v 60.04441902 -91.03854001 5.78769855
v 66.59215689 -88.67600560 6.04280736
v 74.21921939 -85.04322171 4.69227601
v 81.46546036 -82.86572993 2.98205134
v 88.66970241 -80.53313941 1.48370105
v 113.99000138 -65.99999964 9.08000022
v 44.33960095 -99.87740219 6.52511744
v 59.00042504 -93.88067573 5.85872866
v 66.72057509 -90.52417427 6.51265681
v 82.87921548 -85.13462543 3.70717049
v 90.72479606 -81.86530322 1.98392756
v 52.55929381 -99.57302362 6.06697379
v 68.48867983 -92.48413891 6.63962495
v 109.02540386 -76.45603269 7.33701466
v 117.39695072 -69.56306845 9.10940580
v 46.20073363 -105.30360788 7.18800584
v 52.38610506 -102.49827802 6.62549445
v 61.46342307 -98.16821665 6.91448431
v 111.08639836 -76.21944696 7.36497995
v 51.78000033 -104.91000116 6.89000124
v 56.89466372 -102.07112879 6.85135135
v 62.19290942 -99.56582636 7.31121097
v 70.36662102 -97.42134809 7.05784746
v 54.17999998 -106.12999648 7.24000204
v 67.45522469 -99.12318736 8.08917731
v 113.98606002 -82.16343820 5.41483844
v 56.12912029 -107.16928542 7.50265410
v 68.31870228 -101.74248368 8.08228645
v 76.41309500 -98.76269102 6.46961760
v 100.84538162 -88.97511661 3.10355611
v 105.96536100 -86.30655706 3.29252123
v 119.00310218 -80.74684441 5.76639501
v 66.95378572 -103.52974385 8.67086090
v 114.96077478 -84.52370763 4.73514013
v 55.13397977 -109.52578485 7.99891539
v 108.57827216 -87.80311048 3.20705492
v 79.95062321 -101.56895220 6.34246366
v 106.19972646 -90.77998996 3.21104866
v 121.39202654 -82.89997280 5.15831076
v 70.87292522 -104.81028259 7.90828466
v 78.36797833 -101.71907395 6.48438139
v 96.97861224 -95.00043094 4.35291650
v 108.94478112 -88.62214535 3.13299685
v 114.53818530 -86.83899790 4.27864166
v 75.91842115 -39.78283703 19.86044459
v 79.65537161 -42.78019071 19.84280162
v 54.19000238 -70.40999830 22.24000171
v 87.10751683 -41.85282439 22.03392610
v 55.11146039 -72.35508412 21.75451629
v 58.00227821 -78.09776813 21.29412070
v 101.89939290 -38.17348927 22.72717096
v 81.08250797 -55.51041663 18.95174943
v 105.93786091 -41.49594530 26.18919685
v 58.36328864 -83.50655437 22.63449691
v 107.39401728 -40.00832140 23.38391915
v 106.84649646 -44.20866445 27.42026001
v 50.00339821 -96.50876373 26.34090371
v 111.44383252 -41.65741056 25.28191358
v 109.52851176 -45.44888064 28.30011956
v 114.08430338 -42.98157245 25.13691783
v 112.13170737 -45.28947175 28.48964371
v 91.56841040 -63.91385943 21.35415561
v 114.83591795 -45.89553550 28.73660624
v 59.61640179 -97.95641154 24.61317182
v 53.50365117 -102.83066332 26.83572285
v 92.25311875 -66.57028198 21.83835395
v 118.20180714 -46.22200876 28.22252177
v 119.54426765 -47.23326489 28.39340456
v 117.35539138 -49.09419268 29.58616242
v 79.99952883 -83.92085880 21.56599797
v 55.82569912 -106.84242845 26.87761560
v 120.58484554 -51.86134577 29.94360588
v 123.59086424 -49.39878359 27.78405882
v 120.10540813 -53.06931213 30.06338514
v 57.96322227 -112.12097108 27.19030343
v 122.98126519 -53.55779082 30.07873893
v 104.73183542 -70.99867612 20.81566676
v 125.54611266 -50.99353567 25.25552362
v 106.02002591 -70.81512362 20.72676644
v 85.80340445 -98.48286957 19.42629367
v 69.46755946 -115.68786949 22.32193388
v 64.86614794 -121.63228542 25.29463731
v 129.82001901 -63.79666924 29.56808917
v 71.67949528 -114.67272788 21.29384317
v 66.62877649 -123.06252867 24.68857355
v 65.66931307 -125.93440711 25.34146421
v 73.97383451 -122.02271819 21.29565552
v 68.44138354 -127.88000703 24.46422167
v 114.70077187 -84.81564373 14.63326160
v 88.30714226 -110.68485677 17.17802510
v 75.26415586 -124.59472567 20.89765668
v 88.84743601 -114.05154318 16.91829413
v 79.74375784 -124.13921952 19.35520954
v 72.35605270 -131.60236180 23.14953320
v 142.07495749 -69.51843947 21.26301453
v 79.75773513 -128.31097841 19.33270134
v 75.01040399 -134.74415243 22.03016542
v 141.95835590 -74.52549040 24.53606389
v 77.96189189 -132.61310756 20.33740282
v 143.59959960 -74.76459444 20.12114227
v 80.41425794 -134.06343758 19.82310601
v 142.60107279 -81.01770282 17.18618162
v 141.98258519 -83.12264085 17.41333678
v 143.28195155 -85.42965353 16.65608957
v 138.70692253 -86.00988239 17.25523174
v 142.54750311 -84.82803404 11.82519272
v 143.00392568 -86.08978987 17.08792895
v 144.19938624 -88.27563375 16.44784212
v 119.35949326 -107.02957213 9.35811084
v 119.75999922 -109.82999951 9.34000034
v 141.96902514 -86.39072627 9.96156409
v 141.03847742 -82.95348287 10.29906888
v 143.00122857 -82.69294351 14.83246405
v 140.47901332 -80.21785319 10.38629562
v 142.78933406 -81.85852319 14.08371888
v 141.16394520 -83.93983543 17.75742322
v 142.64428616 -80.21865785 14.17874917
v 141.68527722 -76.16958022 15.53747244
v 86.39761806 -122.78407812 18.24378595
v 143.20011437 -75.21794736 23.13510142
v 83.98673683 -122.91012704 18.69402267
v 83.57498795 -120.34571171 18.55325140
v 82.16375113 -120.39547414 18.70306581
v 80.68747818 -117.53287911 18.71122420
v 69.99038905 -114.91406709 21.96180448
v 132.16915727 -57.18329549 24.42421578
v 128.08525562 -57.48417228 20.08647472
v 130.39712608 -59.84622613 29.96194735
v 106.06045276 -72.14878500 20.54115012
v 131.53170049 -58.69673938 29.27405201
v 120.37520111 -60.60674787 9.78414435
v 107.11250454 -74.15521890 20.24534531
v 132.65444338 -65.44712186 29.69925106
v 126.14375353 -62.26711720 11.83647197
v 136.93295419 -61.29930913 25.63047782
v 132.42995739 -63.75221908 18.46347563
v 136.80385053 -65.11174887 28.65292504
v 113.05564642 -79.80817556 17.24032313
v 82.23742992 -99.24934804 19.94940080
v 140.67979157 -67.51497090 22.08171040
v 112.71598190 -83.43034238 16.21298864
v 95.39100528 -94.51887012 17.26868190
v 113.74798417 -85.66036075 15.00264276
v 65.62134624 -120.76706439 24.91994388
v 138.34884763 -75.42815804 11.77586243
v 143.83982122 -75.44995099 21.32652141
v 142.97568798 -80.18489927 16.39439352
v 72.67999649 -119.42999810 21.60000056
v 143.21467280 -84.71305668 16.29398577
v 79.76687700 -120.75242400 19.07035895
v 142.57419109 -88.81607652 9.60911438
v 88.13570440 -117.89871752 17.58391038
v 76.87254250 -124.44918603 20.14997602
v 143.45049858 -90.96861631 9.61752050
v 143.61961186 -91.58515185 9.60650668
v 145.94338834 -96.21068090 13.85176275
v 118.09281260 -106.24876618 9.56612453
v 77.03272998 -129.03043628 20.39493248
v 147.20048010 -98.48362207 13.54712620
v 78.43532413 -130.43935597 19.95538734
v 146.89166844 -98.96492213 10.15636045
v 81.92999661 -131.88999891 19.27000098
v 147.81218767 -102.70489752 9.06042010
v 148.96321297 -103.39119285 12.11965550
v 89.26948905 -131.77172840 19.41119507
v 148.98705482 -104.77657616 8.96008592
v 129.20920551 -113.84965479 10.51409263
v 83.40570331 -140.83825052 20.11755854
v 152.93459594 -111.62734777 8.54457729
v 154.65447307 -114.67338353 9.09053162
v 155.66217899 -116.37158692 9.99869313
v 154.08745408 -118.87653917 12.13314198
v 128.74095142 -130.84453344 13.33122235
v 157.65842795 -122.81273305 9.83036123
v 153.71084213 -125.92206895 12.70152722
v 106.12999648 -145.90999484 19.72999983
v 84.21598375 -153.50162983 22.49277756
v 159.58000720 -124.87000227 8.41000024
v 87.60862052 -156.87339008 22.41014689
v 87.34332770 -161.00943089 23.33128639
v 75.06885380 -167.10093617 28.24570239
v 160.88677943 -131.33279979 9.73341148
v 107.26714134 -156.87200427 21.63821086
v 152.70443261 -141.97172225 15.09558875
v 108.85000229 -160.09999812 21.83000185
v 100.70587695 -165.08793831 24.57597852
v 86.08896285 -170.23196816 26.63642168
v 163.00691664 -138.85012269 10.73874440
v 108.54814947 -166.81845486 22.75899053
v 100.46800971 -173.58654737 25.94007924
v 86.22486889 -179.05648053 30.58631532
v 127.02929974 -162.47074306 18.68611388
v 107.28425533 -172.22383618 23.62735569
v 126.76769495 -165.55278003 18.90183613
v 133.74742866 -163.31844032 17.44411886
v 99.84999895 -180.76999485 27.07999945
v 91.42600745 -185.01539528 29.81988899
v 165.69809616 -151.48477256 8.64833035
v 135.54152846 -166.51341319 16.56981371
v 89.12162483 -187.13501096 31.28211945
v 165.63186049 -151.43607557 9.15464852
v 165.40288925 -153.24766934 8.84355325
v 90.84945172 -191.92036986 33.20958093
v 88.83885294 -191.72868133 33.80651399
v 165.59292376 -152.28749812 9.01569147
v 105.61823845 -179.46660519 24.95725080
v 130.46012819 -165.68006575 18.39511469
v 83.41392130 -187.64241040 33.77880901
v 124.35202301 -162.59858012 19.52744648
v 113.19365352 -167.28016734 21.10172994
v 94.59634125 -175.98553002 27.25888789
v 85.00675857 -179.74944413 31.15268238
v 87.36152202 -172.39862680 27.32364461
v 84.14882421 -180.41606247 31.37661144
v 162.08392382 -134.23450291 11.01729274
v 117.13355035 -154.39493954 19.52188462
v 105.49999774 -159.27000344 22.71000110
v 72.03980535 -175.12924969 31.24530800
v 159.65995193 -128.81553173 9.79448110
v 77.98437029 -169.90812123 28.68343517
v 158.07008743 -124.09159541 10.14236733
v 66.03500247 -162.94264793 29.29024585
v 156.32443130 -123.63561988 11.89394016
v 89.15564418 -153.43257785 21.74248919
v 60.91049314 -161.09716892 29.68796156
v 153.82352471 -112.30295151 10.01464017
v 153.81681919 -116.58564955 12.27162406
v 150.56926012 -106.66103661 9.81735718
v 147.87082374 -100.95425695 10.55490598
v 80.25000244 -131.04000688 19.67000030
v 75.03554970 -139.42687213 22.56938443
v 145.80088854 -97.36552089 9.77222435
v 147.47439325 -100.01273453 14.09470104
v 76.19000226 -122.33000249 20.49000002
v 64.88999724 -123.60999733 25.40999837
v 140.43354988 -80.89296520 10.02244279
v 143.33970845 -85.67385375 13.52131274
v 139.46881890 -77.06350088 11.76907681
v 142.79690385 -77.84838229 17.25242659
v 65.63162804 -111.06389016 23.26913923
v 59.46494639 -115.74360728 27.29505487
v 142.06749201 -77.53036171 14.70174827
v 144.45434511 -73.96048307 20.87541856
v 131.71203434 -70.30539960 11.22149359
v 143.62040162 -72.07095623 24.09285307
v 63.97802383 -101.27456486 22.75764383
v 58.34456906 -105.11672497 26.44368820
v 128.31914425 -65.93093276 10.79436671
v 140.59023559 -66.57961756 22.85371535
v 62.37348542 -98.14770520 22.98081107
v 131.32998347 -65.22040814 15.89991897
v 122.65465409 -62.19253317 9.80699435
v 134.68797505 -61.96331605 28.73443812
v 132.04151392 -60.01938134 29.47029658
v 129.31746244 -54.76059392 24.12635833
v 133.40510428 -70.80970705 27.54188702
v 122.65244871 -74.90418106 20.70281282
v 110.92083901 -82.49209076 17.20102131
v 138.95586133 -68.04070622 20.70537768
v 137.81523705 -70.74918598 27.44672075
v 132.44216144 -72.66629487 26.25857480
v 127.32145190 -74.09457117 23.22783880
v 121.72397226 -77.33601332 18.61449331
v 115.81812799 -80.80545813 16.20268449
v 141.99845493 -68.62798333 25.16078763
v 137.75148988 -71.99370116 26.79505385
v 133.05678964 -74.24934953 25.31405538
v 123.66771698 -78.00484449 18.52475666
v 111.84261739 -85.46501398 15.72818868
v 137.19063997 -74.14359599 25.47421679
v 131.93018734 -76.42704993 23.11045304
v 125.47621131 -78.21318507 18.70942116
v 117.54892766 -84.13562179 13.78241647
v 142.79560745 -73.90827686 24.43333156
v 137.95872033 -76.53490454 23.65647070
v 131.98347390 -78.91532779 21.01954818
v 123.51351231 -83.31681788 13.60126305
v 135.87659597 -79.94568348 21.28736302
v 125.22566319 -84.32374895 13.07355892
v 137.23665476 -82.19280094 19.50552501
v 127.51969695 -85.59694141 12.65799906
v 137.05901802 -84.65036750 17.61450805
v 141.07520878 -86.50279045 17.31135510
v 142.15061069 -88.59194815 17.22217351
v 140.95230401 -92.05310792 16.21586084
v 133.12710822 -93.29096228 11.37014572
v 141.83685184 -94.69468147 15.68195224
v 133.37196410 -97.11068124 10.68723388
v 143.21614802 -98.12614322 15.26286826
v 133.74836743 -101.40416771 10.03988460
v 143.85031164 -100.07419437 14.70427588
v 136.93498075 -104.42541540 10.43105032
v 146.74948156 -104.67354208 13.95728718
v 144.49021220 -107.66294599 12.78131828
v 148.94403517 -113.97586018 13.17122020
v 152.27736533 -110.56211591 11.44805085
v 149.84567463 -115.77864736 13.12395278
v 141.65700972 -118.50133538 11.04261912
v 137.59499788 -123.68763983 12.17001490
v 150.11957288 -117.85322428 12.83262484
v 154.87854183 -116.32860452 11.63365878
v 151.65039897 -120.04955113 12.69110851
v 156.87209368 -120.57755142 9.40375775
v 157.69600868 -123.96156788 8.91342759
v 156.34834766 -125.46756864 12.01260835
v 158.71599317 -126.65180862 10.02754271
v 159.18622911 -128.11730802 9.13024601
v 159.55908597 -130.86956739 8.87979195
v 149.75661039 -140.29799402 15.37118014
v 160.83060205 -135.26797295 11.67371776
v 147.99299836 -143.82113516 16.03772305
v 150.64872801 -146.66070044 16.13862999
v 155.97085655 -147.60480821 13.79817817
v 162.73768246 -140.43802023 9.24796239
v 161.98506951 -138.73800635 11.02310698
v 161.38149798 -132.61161745 10.77707857
v 147.99074829 -142.21957326 15.74179530
v 156.88899159 -122.18256295 10.90380736
v 150.72435141 -126.03776157 12.94254512
v 142.24219322 -131.22664392 12.91380450
v 150.29743314 -119.12554502 12.68428750
v 142.07708836 -121.92451209 11.47231366
v 153.07928622 -110.77300459 10.13482548
v 150.59652925 -114.55032974 13.27177603
v 131.26993179 -123.74639511 12.72822637
v 125.18711388 -125.06300211 12.98256405
v 134.23693180 -115.52409083 10.77306457
v 124.46526438 -120.48895657 11.67185139
v 148.51358533 -102.89891064 11.74673252
v 128.23700905 -111.77578568 9.78319440
v 85.27245373 -131.02364540 19.22872290
v 143.86804402 -91.92338586 16.44187793
v 72.39729911 -128.97892296 23.09661545
v 63.86765093 -128.24361026 26.68064646
v 141.25359058 -75.13884455 15.77523723
v 144.01353896 -74.13806766 22.90886641
v 128.33529711 -66.72152877 10.45889780
v 104.02259976 -79.14097607 5.92999533
v 136.71319187 -67.56909937 19.60895956
v 142.80065894 -71.22153789 25.15536547
v 135.08184254 -77.71834731 9.81793553
v 142.72786677 -75.01029968 18.56324449
v 125.63546002 -84.18837935 5.58601087
v 133.30852985 -80.99116385 8.11632257
v 127.40322948 -88.07478845 4.72666416
v 133.14448297 -84.83611047 7.20440317
v 140.97811282 -81.57728612 10.43929067
v 142.98939705 -81.79854602 15.40028583
v 135.02766192 -88.34611624 7.43329525
v 142.10736752 -85.54027975 10.66209562
v 143.73533428 -86.22135222 16.47501625
v 135.07057726 -91.30869806 6.39018742
v 142.35308766 -89.06871080 9.17539373
v 129.46566939 -97.01365232 4.45460295
v 135.25000215 -95.37000209 5.89000108
v 130.37604094 -100.55553913 4.79055103
v 136.82839274 -96.73698992 6.49767648
v 140.88492095 -99.48845208 6.70029223
v 146.49659395 -97.15135396 11.67820394
v 133.80408287 -104.33971137 5.30797243
v 144.11772788 -101.23015195 7.18821725
v 148.20005000 -100.04509240 12.16602512
v 134.37566161 -106.30960017 5.27503062
v 145.34954727 -104.23205048 6.69640489
v 148.72497320 -102.01454908 12.28736155
v 149.61105585 -103.85060310 12.47326843
v 150.68387985 -106.65418208 12.13403884
v 121.66070938 -126.38382614 7.87981413
v 152.28937566 -113.11466992 7.11452449
v 121.63097411 -129.34538722 8.34471080
v 117.51764268 -133.16245377 8.24342389
v 112.78673261 -136.89491153 8.54266901
v 121.16462737 -135.05110145 8.52979627
v 137.21030951 -128.85080278 6.92899292
v 111.33908480 -140.53146541 9.08406358
v 107.13713616 -145.03753185 9.37242154
v 157.19746053 -127.46906281 7.98492599
v 161.91999614 -125.94999373 10.01999900
v 152.80145407 -130.24650514 7.46354274
v 107.69999772 -150.98999441 10.89999638
v 154.09442782 -133.99998844 7.79145490
v 104.36999798 -154.55999970 11.27000153
v 110.51744223 -152.44235098 11.33373659
v 131.55411184 -144.36846972 8.42870772
v 103.35744172 -157.70255029 12.11475208
v 109.42139477 -154.98246253 11.23268902
v 136.41156256 -144.38743889 7.91002810
v 148.36145937 -140.97250998 7.24659907
v 162.31085360 -136.21425629 9.66605265
v 94.62545812 -161.70620918 11.41881943
v 108.61778259 -157.30005503 11.26993820
v 136.24225557 -147.44769037 8.54519289
v 146.84425294 -143.11048388 7.52696022
v 93.40369701 -165.05427659 10.81539970
v 127.11000443 -152.57999301 10.20999998
v 162.24151850 -139.28571343 10.89782827
v 123.60413373 -153.67981791 10.57913341
v 136.38158143 -152.38149464 9.66917817
v 160.18548608 -143.78903806 8.24428629
v 138.73849809 -152.37681568 9.46081150
v 95.85063905 -166.58496857 12.45094091
v 109.16923732 -160.46029329 12.08266523
v 157.88036585 -142.87392795 7.95415323
v 108.50605369 -158.57170522 11.59247942
v 128.26000154 -151.19999647 9.84999910
v 136.10567153 -148.37700129 8.78982246
v 164.32435811 -140.38704336 9.46253631
v 98.00221771 -159.12070870 11.79806609
v 104.37609255 -157.14894235 12.06726022
v 110.55665463 -154.09754217 11.17359474
v 125.54892898 -149.46058393 10.12416836
v 133.78873467 -146.72155678 8.76256730
v 108.02000016 -152.25000679 11.23999711
v 106.67999834 -149.11000431 10.41999925
v 117.72619188 -140.97683132 9.40241758
v 162.68000007 -127.17999518 9.74999927
v 123.46979976 -131.46041334 8.51673726
v 132.97000527 -128.23000550 7.10000144
v 115.37560821 -129.29619849 7.73737440
v 106.52670264 -117.68904328 7.96342548
v 149.71615374 -104.70245034 13.27123865
v 58.90760571 -126.14622712 10.03832091
v 70.84530592 -128.31123173 11.25759259
v 138.88999820 -103.45000029 5.48000028
v 146.52948081 -100.68340600 8.67856294
v 148.84804189 -102.59906948 13.63267377
v 104.28000242 -109.10999775 7.00000022
v 126.64172053 -102.18966752 4.44507226
v 143.51737499 -97.89803624 7.91695528
v 55.24956435 -118.03078651 8.36684648
v 61.31313741 -120.91230601 10.33896208
v 67.86198914 -116.40364677 10.48535760
v 89.35000002 -109.21999812 7.40000000
v 126.48063898 -97.20439464 3.82280024
v 113.89192939 -98.01053256 4.34482284
v 135.79946756 -92.34142303 6.48221280
v 143.00456643 -90.80058336 9.19941999
v 63.66804987 -108.49797726 8.82011931
v 75.51331073 -105.88324815 7.38418754
v 81.49758726 -104.31933403 7.17593729
v 90.55214375 -101.85090452 6.27303962
v 120.93376368 -93.38042140 3.95484548
v 134.14254785 -89.55270052 6.71735685
v 140.99226892 -88.50982040 8.60581826
v 87.96992153 -99.31138158 5.84319932
v 97.44308889 -96.39819711 4.98178136
v 105.93725741 -93.64435077 3.56681761
v 113.34966868 -92.54927933 3.84903373
v 126.85866654 -89.11497891 4.53503104
v 137.46756315 -86.46886051 8.81479681
v 143.99515092 -86.56638116 16.08626731
v 128.34596634 -86.92712337 5.26432227
v 134.88101959 -83.27548206 8.33627861
v 63.08289617 -101.13137960 7.79360719
v 105.27303815 -89.49570358 3.23197548
v 109.53366756 -89.69478309 3.24713509
v 133.67959857 -82.92815834 7.79727241
v 139.70613480 -80.57326078 9.62637179
v 142.81432331 -79.46760207 14.93893750
v 125.49583614 -82.57757872 5.92061738
v 142.78303087 -78.94423604 15.65266959
v 106.32909834 -85.37413180 3.43965343
v 57.13745579 -98.62288088 6.35292381
v 72.58101553 -93.79818290 6.32729335
v 78.78438383 -92.19752252 6.09369623
v 143.26626062 -76.15523785 18.85730587
v 49.63783175 -99.87007827 6.26180554
v 69.61353123 -94.04074401 7.00782845
v 130.42531908 -77.85026729 9.12140124
v 141.96743071 -75.29884577 16.92827977
v 120.92179060 -78.78524065 7.21439673
v 140.75370133 -75.12106746 15.02880733
v 144.51700449 -73.58131558 21.28510550
v 96.29072994 -84.05713737 2.69030896
v 139.37857747 -74.23704863 13.93700577
v 139.15048540 -72.30035216 15.82942717
v 144.23190057 -72.19346613 21.40395530
v 69.41427290 -90.16489238 5.83726261
v 144.37134564 -72.39744812 21.76169120
v 141.58284664 -70.93393058 19.53906193
v 58.88359249 -92.69066900 5.84922312
v 71.64999843 -88.89999986 5.65999979
v 118.54707450 -76.55324787 7.84240942
v 143.29597354 -70.13982534 22.00077288
v 65.66742808 -90.96989781 6.90584816
v 143.51841807 -71.16275281 21.08023502
v 66.84034318 -92.36435592 7.11327977
v 128.69265676 -76.42783970 9.52943973
v 142.44915545 -72.58714736 19.18872446
v 118.76618117 -78.88600975 6.73362333
v 144.45696771 -73.06453586 21.24892548
v 70.57923079 -92.86636859 6.55253325
v 104.75888103 -84.12265033 3.54516855
v 111.75794154 -82.89164305 5.28969616
v 140.81823826 -76.10636204 14.18476645
v 144.26080883 -74.49514419 20.55591904
v 63.16299736 -97.74411470 7.46622216
v 102.47935355 -86.95712686 3.20316106
v 109.01122540 -85.62655747 3.98737425
v 116.51993543 -83.33559334 5.19291963
v 121.54104561 -84.66324210 4.83648712
v 131.13248348 -83.28485489 6.89757196
v 142.73972809 -79.07830924 15.02267364
v 114.82918262 -91.03746712 3.96869192
v 140.28267562 -81.22941107 9.85028408
v 83.22631568 -101.92975402 6.70412509
v 90.32808989 -100.04004836 6.00539194
v 98.63794595 -97.44980186 5.15405182
v 128.57779860 -88.75412494 4.87461826
v 144.03489232 -86.65287495 15.99532180
v 88.61000091 -104.34000194 6.74000010
v 118.78051609 -95.74501216 4.27193893
v 134.86631215 -91.67296439 6.22862997
v 141.72498882 -90.75511992 8.61929636
v 90.00976384 -107.63804615 7.22543523
v 113.41299117 -102.13975608 4.84872749
v 128.91064584 -95.72464228 4.36190749
v 134.45717096 -92.79965609 5.93401818
v 143.14691722 -91.75930172 8.89675878
v 79.29999381 -114.31999505 7.93000218
v 86.93999797 -112.20999807 7.59999966
v 92.12643653 -110.40588468 7.73250964
v 101.35056823 -107.93974996 7.16208620
v 132.33503699 -100.51961243 5.13127260
v 75.92249662 -118.67236346 9.02343076
v 86.58398688 -114.23398554 7.66990846
v 94.87185627 -113.89424652 7.98399840
v 100.80000013 -111.72000319 7.19999988
v 107.34000057 -109.92000252 6.70999987
v 119.45468187 -103.97177935 4.88340901
v 124.99977648 -104.96506095 4.87197842
v 141.14405215 -102.40277648 6.05616439
v 148.76545966 -101.24529153 13.13470583
v 98.60699624 -113.81477863 7.68687436
v 120.08000165 -109.36000198 6.26000110
v 125.65000355 -107.87000507 5.46999834
v 138.75706494 -105.63842207 5.26710274
v 146.37875557 -102.63465345 7.55582470
v 149.17893708 -102.09189355 12.78546266
v 65.69022685 -126.19352341 10.70797630
v 149.44615960 -103.27880085 13.10004108
v 65.58064371 -128.12283635 10.64377930
v 108.94351453 -117.46116728 7.55455159
v 70.05534321 -129.91409004 11.11419871
v 111.91559583 -120.01890689 7.55563751
v 150.62129498 -111.75896227 6.58045383
v 114.26821351 -125.82838535 7.89437070
v 143.64382625 -122.06788361 6.57467637
v 130.76999784 -128.65999341 7.34999962
v 115.25639892 -135.32683253 8.36767536
v 131.73460960 -130.36051393 7.44364457
v 143.42999458 -129.01999056 7.06000580
v 155.55576980 -126.34463608 7.54599134
v 163.35999966 -124.61999804 10.76999959
v 157.80402720 -130.17763197 8.25711899
v 114.01976645 -146.75278962 10.37465781
v 144.51876283 -139.32445645 7.39664864
v 162.85552084 -136.07519865 9.88776144
v 73.38000089 -159.68999267 10.51000040
v 109.83972996 -150.85710585 11.06477156
v 162.38318384 -139.24436271 9.36722476
v 164.58623111 -140.53590596 10.32023132
v 99.67847168 -157.46614337 11.67291496
v 110.71965098 -151.29120648 11.10680215
v 120.76727301 -151.37971938 10.71609464
v 127.59000063 -150.00000596 9.92999971
v 134.54639912 -148.47268164 8.87368713
v 71.70005888 -164.26548362 10.76929737
v 81.57589287 -162.97394037 10.17012354
v 96.77767754 -160.05773842 11.72263455
v 104.84512150 -158.71770680 12.10970059
v 110.15469581 -157.05832839 11.44724246
v 115.59303105 -155.61735630 11.90401707
v 121.93452567 -152.96018124 10.76366659
v 141.35400951 -149.23752844 8.77206679
v 87.20999956 -162.00999916 9.94999893
v 94.01728213 -162.16586530 10.97507216
v 111.25654727 -158.39770436 11.96632534
v 140.11010528 -150.93988180 9.16513242
v 149.80928600 -148.27126265 7.41861854
v 165.38906097 -145.04414797 8.49802420
v 75.23731142 -168.45308244 10.13911795
v 145.82486451 -154.53809500 8.42757896
v 151.56845748 -152.24932134 7.59539381
v 164.74731266 -147.64803648 7.74950022
v 77.25137472 -169.82372105 10.31164639
v 100.07487237 -165.82994163 14.43789434
v 118.80536377 -160.26866436 12.47824356
v 150.94304085 -153.23545039 7.69732008
v 102.55714506 -167.00699925 15.10177180
v 118.94552410 -162.88530827 12.59743050
v 137.73088157 -158.82155299 9.25310794
v 155.10064363 -154.74168956 7.75351189
v 78.60682160 -173.43682051 11.48653124
v 84.43833888 -172.91548848 11.40143722
v 96.23944014 -169.79795694 12.82361057
v 100.42221844 -168.09283197 14.82868660
v 114.96471614 -164.77532685 12.24923134
v 123.47771227 -162.30674088 11.89098880
v 148.90098572 -157.66273439 7.85228051
v 153.16441655 -155.64355254 7.57236406
v 161.89482808 -153.38255465 8.06075707
v 82.61322975 -173.70519042 11.53345499
v 94.69891340 -171.33401334 11.80578116
v 120.04742026 -165.76899588 12.34481018
v 153.33676338 -158.77252817 7.16950512
v 164.13620114 -158.13621879 9.54847317
v 78.51000130 -176.27999187 13.01999856
v 84.26000178 -175.02000928 12.57999521
v 115.11999369 -167.69818962 12.52453402
v 154.26668525 -161.00572050 6.84911152
v 161.57396138 -157.91818500 8.43379367
v 164.12107646 -158.56021643 9.40472912
v 79.51000333 -177.46999860 13.58000189
v 96.55217081 -173.66372049 12.19948102
v 116.86827242 -169.46695745 12.13188283
v 161.53347492 -159.41055119 8.37166142
v 163.69381547 -159.63846445 9.52333864
v 80.60000092 -178.58000100 14.18999862
v 109.75269228 -172.08726704 14.52253107
v 115.62227458 -171.96902633 12.56965753
v 80.84999770 -180.05999923 14.65000212
v 92.16670692 -177.84297466 12.70261128
v 110.97539216 -173.60594869 14.00151663
v 132.02857971 -168.82695258 8.34693387
v 92.62955189 -179.22516167 13.18565942
v 99.60733354 -177.09806561 12.54672743
v 154.69227731 -165.25620222 5.93549246
v 89.61293101 -181.38138950 14.14862741
v 94.51379627 -180.41107059 13.24973442
v 158.29335153 -167.10889339 7.02810567
v 162.31019795 -163.00982237 9.32583958
v 85.88068187 -184.03422832 16.08463936
v 92.08684415 -182.46173859 13.77764903
v 87.83248812 -184.32720006 15.78470878
v 95.02346069 -184.71573293 13.52421381
v 78.55550200 -190.68424404 16.86462946
v 149.92429316 -173.98647964 6.66517578
v 74.94551688 -192.92509556 18.22520979
v 140.67433774 -171.60794139 4.34242422
v 97.25449979 -182.51571059 12.92061340
v 145.52025497 -167.21419990 4.86842589
v 117.16981977 -173.54489863 11.48423366
v 96.85927629 -177.09118128 11.99828833
v 146.74410224 -164.36427832 5.64448163
v 81.22999966 -180.91000617 14.96000029
v 94.47377175 -177.63595283 12.69017626
v 139.49611783 -165.70609808 7.30008213
v 160.84051132 -138.81959021 9.00151301
v 111.35664582 -120.17387152 7.60337105
v 113.26093227 -127.02180445 7.84365274
v 110.34999788 -136.29999757 7.81999808
v 154.04611826 -172.74995148 7.51275802
v 150.23206174 -175.91869831 9.09831095
v 139.36363161 -177.22262442 4.41831723
v 133.27851892 -183.73285234 4.73753363
v 135.60950756 -179.67696488 17.63965935
v 137.50910759 -190.20503759 8.30313563
v 138.94678652 -191.47244096 16.01899415
v 126.59999728 -192.69999862 6.31999969
v 132.23703206 -196.97754085 23.12010154
v 130.05119562 -206.42228425 16.25412516
v 129.31503356 -206.05099201 23.66639860
v 129.09740210 -207.84908533 18.71077158
v 126.05269253 -207.82820880 27.16248482
v 118.00560355 -208.28320086 8.77943076
v 124.71450865 -212.61109412 18.05228554
v 124.05057997 -213.14598620 23.31599779
v 122.70403653 -203.35574448 29.40467559
v 116.23940617 -211.39705181 9.99897718
v 120.08000165 -214.87000585 17.69999973
v 120.90542167 -215.69849551 25.42788535
v 118.24928969 -212.32853830 33.29757601
v 118.17225814 -216.77508950 17.78537035
v 117.54034460 -217.94368327 23.58546481
v 117.67922342 -217.21401811 29.24007177
v 116.51203781 -218.81130338 23.53800274
v 115.94033986 -218.18809211 30.18954769
v 112.83960938 -214.72765505 35.97526252
v 114.39525336 -219.71578896 22.49236219
v 114.30216581 -219.32150424 29.23986502
v 118.19824576 -217.75785089 24.61688779
v 123.22998792 -212.27999032 27.97999978
v 129.80815768 -203.59741151 11.77484728
v 131.69771433 -202.83289254 21.97505161
v 137.42017746 -193.76333058 11.01849135
v 140.97340405 -186.97339296 9.99889895
v 152.98071504 -174.07864332 8.77082068
v 154.29814160 -159.50687230 7.08839949
v 160.14623642 -165.42774439 10.63825749
v 150.71931481 -156.06541932 15.19781630
v 155.38085997 -158.91790390 7.36772409
v 162.71270812 -158.36219490 8.57694913
v 163.80798817 -157.34824538 8.67913850
v 165.12231529 -152.72536874 8.19530897
v 165.44181108 -150.94263852 8.07145797
v 154.88189459 -140.78553021 14.11248650
v 165.42896628 -148.24515581 7.95196649
v 153.09001505 -132.38821924 7.65508134
v 163.58463466 -139.78543878 9.55229159
v 164.36754167 -139.65570927 9.98331979
v 164.08531368 -153.82622182 8.09463486
v 156.44292533 -156.56615794 7.80969998
v 161.90977395 -162.72130609 10.52871346
v 159.72936153 -166.24221206 7.56569067
v 157.25745261 -168.72216761 6.91545988
v 108.27558488 -139.54295218 7.62896147
v 148.04072678 -176.91668868 9.66794044
v 139.05599713 -174.27325249 4.19259630
v 143.33491027 -178.18966508 5.99559164
v 139.08492029 -181.80426955 5.62771503
v 140.22000134 -186.37000024 8.45999923
v 136.71883941 -188.28339875 6.77357754
v 131.88195229 -195.96114755 7.77596934
v 133.35205615 -197.59313762 22.11389504
v 93.14557165 -153.14444900 10.30513365
v 126.15977228 -194.73959506 6.55449601
v 132.89730251 -201.82929933 19.73338239
v 122.24461138 -202.40260661 7.87300989
v 125.27433038 -206.92491531 9.64321941
v 127.24196911 -209.60058272 16.66959375
v 125.18230081 -212.11181581 17.71568134
v 126.28541887 -208.11656117 10.46904176
v 125.06788969 -212.24772930 18.01482216
v 123.06462228 -213.44044805 26.22485161
v 121.32836133 -212.98763156 30.16918339
v 117.85945296 -216.99558198 20.17413825
v 117.69456416 -217.86332130 27.02844143
v 116.77025259 -216.48003161 31.64725378
v 55.51425368 -130.47502935 12.27837522
v 76.30114257 -221.03919089 38.50316629
v 62.17578426 -190.88740647 21.79900184
v 65.53853303 -220.83576024 35.55959836
v 62.35616282 -218.98049116 36.68414056
v 68.81839782 -208.20282400 23.16951752
v 67.04101712 -176.13106966 15.13727847
v 70.85087895 -199.81017709 20.43958567
v 72.21105695 -204.50387895 21.28272317
v 80.57968318 -221.79439664 35.93301401
v 83.09324831 -167.71778464 9.70265642
v 99.69525784 -219.43774819 22.99462073
v 115.54463953 -219.19411421 22.16408961
v 103.56779397 -218.10559928 18.97487231
v 104.13706303 -219.56618130 37.12281957
v 96.44255787 -222.41686285 34.91842374
v 87.46686578 -213.82214129 42.73574799
v 86.94844693 -221.89144790 37.10433841
v 83.13265443 -219.02294457 28.48522738
v 82.17705786 -219.14187074 40.86021334
v 78.95990461 -213.26372027 42.43139178
v 71.24096155 -219.85766292 39.43201900
v 75.75634122 -216.48018062 42.03132167
v 80.54840565 -215.01888335 42.50821471
v 84.72936600 -215.07441998 42.65816882
v 90.94063193 -218.26240420 41.34426266
v 95.55907547 -222.42560983 34.76974368
v 100.83004832 -220.31821311 37.72993013
v 105.18405586 -219.94754672 20.10212280
v 103.01089287 -213.52383494 41.18151590
v 109.39803720 -215.64000845 37.60626540
v 114.72399533 -216.18552506 33.82189199
v 119.53956634 -211.47198975 10.05208399
v 119.30000037 -215.97000957 21.67999931
v 121.43558264 -213.97569776 14.04619962
v 121.39639258 -214.45924044 28.02184224
v 119.95198578 -212.01376617 32.01563284
v 124.97275323 -212.36778796 17.88443886
v 128.85026634 -206.55462146 14.00315017
v 128.30145657 -205.72757721 25.27257986
v 130.72691858 -198.72584939 23.97953533
v 132.61751831 -194.78033483 7.61212269
v 126.75000727 -207.24999905 10.08998882
v 125.00363588 -212.35042810 17.91989431
v 121.42375857 -211.42598987 30.88020161
v 121.07068300 -211.47598326 10.31882782
v 118.85573715 -216.00909531 15.30138683
v 117.73287505 -217.54859388 22.52050117
v 116.25517160 -218.62506866 28.37836742
v 87.21961826 -217.23917127 42.02807695
v 84.10650492 -219.54120696 29.47932854
v 76.22673362 -221.61300480 35.87491065
v 69.88000125 -207.54404366 22.26606198
v 70.94039768 -213.09433877 24.38469045
v 43.26780513 -77.16221362 24.70087819
v 32.82969072 -82.17413723 10.44715103
v 33.92366692 -81.06895536 4.49188147
v 37.55509108 -88.77371252 16.26727171
v 36.65630519 -90.46164900 12.80687284
v 50.12917519 -103.59786451 25.96455999
v 48.39673638 -126.97850168 20.80504969
v 51.14112794 -130.96797466 15.20654932
v 50.60167983 -139.57324624 21.24973200
v 54.67398092 -138.79835606 15.21619689
v 61.15999818 -138.97000253 12.95000035
v 54.23410237 -144.38737929 26.91644803
v 51.34893581 -148.94822240 23.07047881
v 52.36922577 -145.84235847 18.35847646
v 57.69557133 -143.06806028 15.04621934
v 53.97144705 -148.43545854 27.10043825
v 51.48428679 -150.07978678 23.24449271
v 91.21090919 -130.08944690 6.21679705
v 51.78437382 -152.95088291 22.71167375
v 58.00176412 -149.13289249 16.42284170
v 62.54082918 -147.45235443 13.41218036
v 88.92600238 -133.83890688 6.75186003
v 52.01919377 -155.02142906 22.88210019
v 54.73821238 -154.46534753 27.56397240
v 52.42422968 -157.58177638 22.95224927
v 52.68856883 -158.85564685 22.65467495
v 93.92213821 -138.67567480 6.52801758
v 54.64242026 -159.55004096 19.77410726
v 61.99600548 -156.03707731 16.10328257
v 56.23205379 -162.24077344 29.01806124
v 53.57731506 -162.94886172 24.80339259
v 53.88671160 -164.73352909 23.86819199
v 56.70290440 -163.71595860 19.21097562
v 64.90985304 -163.81628811 15.97544923
v 57.47814104 -169.15988922 29.61191721
v 65.03618509 -166.08934104 16.08081348
v 59.21038985 -169.68439519 30.27023189
v 56.21660873 -171.80261016 27.28148364
v 59.62533131 -171.82293534 30.47554009
v 56.34840578 -173.66756499 26.50321648
v 59.06729400 -174.42731559 29.84130010
v 57.30495602 -175.48784614 22.55921625
v 60.88110432 -176.59606040 30.45433201
v 63.49609047 -174.68787730 31.24322928
v 59.43793058 -178.38047445 29.30415794
v 60.14335155 -184.05558169 28.47584896
v 74.09995794 -176.40735209 12.74918113
v 58.12881142 -171.21750116 29.79570068
v 54.92054299 -162.68356144 27.81382017
v 65.76185673 -158.27152133 14.19810113
v 59.28912386 -155.08703887 16.94218442
v 52.27879062 -156.66776896 23.21319468
v 56.77580088 -144.97317374 15.67918994
v 51.07672513 -141.22858644 23.64797704
v 54.56376821 -140.35369456 15.42277820
v 58.35310742 -136.49106026 13.59586138
v 51.65729672 -135.01468301 25.19044094
v 50.44616386 -136.95752621 18.24494265
v 51.49050057 -127.39409506 13.17742188
v 36.90186888 -79.37821001 2.59541487
v 30.09807691 -53.85105684 23.28956872
v 0.91948308 -25.00442043 15.00038151
v -3.96951241 -24.41918477 7.73062604
v -3.26387910 -17.12523028 16.53814316
v -9.30891372 -17.55079813 10.37910115
v -31.74410015 9.50572826 4.20301734
v -35.75311974 14.55374528 7.86050130
v -33.53846446 16.68530330 -2.70921085
v -40.31113535 23.24350551 11.54504903
v -54.15514484 44.29545254 14.81809560
v -44.39159483 20.33382654 0.51407662
v -41.33426398 19.14262958 -0.77931257
v -36.30447760 14.16885946 6.78989571
v -25.78824759 8.92137922 14.49225191
v -32.25610033 13.90712988 -1.22656371
v -38.93046826 16.20743051 6.15288783
v -46.79811373 22.03313634 5.07475995
v -65.22076577 37.96506301 0.25867354
v 55.13076112 -108.59408975 7.90444948
v 60.96959487 -105.21465540 8.07131268
v 70.88096440 -97.82349318 6.94468478
v 97.35947102 -80.91317117 2.68716249
v 65.30455500 -98.88030589 8.11081845
v 70.40593028 -94.90229189 6.94149500
v 94.94291246 -79.00679111 2.82090274
v 91.91448987 -77.30966806 2.17062817
v 47.88599908 -103.89417410 6.71478780
v 54.22072858 -100.16401112 6.30867667
v 70.96225768 -87.64576167 5.63477864
v 76.79373026 -84.83394235 4.61960025
v 88.46121281 -75.93441755 1.79447304
v 62.89710850 -88.80089968 6.67369412
v 74.98548925 -80.91579378 3.65957781
v 88.32755685 -71.53279334 1.68853567
v 48.45999926 -94.37000006 5.23999939
v 55.36820367 -89.55785632 4.73436713
v 68.45681369 -79.77506518 4.25778423
v 77.80999690 -69.22999769 1.18999963
v 48.36644232 -79.84529436 2.32602959
v 34.41121802 -79.62877303 3.45529034
v 48.23776335 -71.18620723 0.79611473
v 43.32312942 -73.95131141 0.35794434
v 39.03152421 -70.07293403 -0.55678800
v 35.56501865 -68.46462190 -0.25296357
v 67.02720374 -45.92723027 2.20106519
v 43.44215617 -60.18079817 -0.21112616
v 48.29006270 -53.40933055 3.83271999
v 52.36328393 -50.41245371 3.73434741
v 58.21000040 -48.43999818 1.97999994
v 63.39950860 -44.86996308 1.82594638
v 54.77456748 -46.70934379 2.78927782
v 42.25334153 -53.03675681 0.30413177
v 55.61000109 -42.81000420 2.31999788
v 22.33492024 -58.54975432 2.55026971
v 39.95685652 -46.29549012 0.66341163
v 43.96623746 -37.03976795 5.07688336
v 40.82168639 -36.97700799 4.95586917
v 48.44610766 -32.69911557 1.75670930
v 18.35903339 -36.50132194 -0.56004431
v 4.92138881 -30.79563379 2.62218085
v 3.60082206 -29.63792905 2.64352188
v 37.20873967 -9.90291685 -2.27879616
v 2.20731692 -28.07670832 2.63892300
v 30.34499474 -6.03307877 -3.69072170
v -2.40894384 -22.14902639 2.35109497
v 25.85122734 -0.58305118 -3.77066154
v 24.18158948 0.31401496 -3.25423200
v -13.87031376 -8.25845357 3.72876856
v 7.68081471 2.98717432 -1.90265023
v 14.55094572 8.96634907 -2.25102762
v -21.36065438 1.36628689 1.00131088
v -1.39163970 18.83617789 -5.26980916
v -21.83447033 9.28505883 -2.43721972
v -15.30833077 16.13178849 -2.54720543
v -31.74436837 11.44962013 -0.55268739
v -21.97757550 15.98815992 -3.06493463
v -8.53700284 24.76840839 -6.02795463
v -2.31165136 29.37561087 -6.80579431
v -4.48130677 33.95933658 -8.07757396
v -17.61277206 31.08295985 -4.09657648
v -27.84894966 25.02232231 -2.35151988
v -22.41169102 28.29321288 -2.67717103
v -15.93701355 31.47622198 -4.61165747
v -29.84081022 19.58137378 -3.91555391
v -13.71187530 31.41710162 -5.31904586
v -22.23247848 22.68506959 -2.80388561
v -31.90930188 12.22781558 -0.74445561
v -23.79225381 16.94246195 -3.67846945
v -4.18134173 28.73863652 -6.93657063
v -31.60507977 11.31219789 -0.50436286
v -18.93741079 14.37735464 -2.22801697
v 16.33298025 -0.66859293 -0.48430476
v 25.56912042 -61.93953753 2.53515085
v -22.48592116 0.49300439 2.57526687
v -19.81857792 12.77780440 -2.66943430
v -31.89409152 11.54085994 -0.41927968
v -27.69657411 18.48730259 -4.06199973
v -36.52667254 23.85909110 -2.70977477
v -29.75961193 26.11479908 -2.19846726
v -44.18214411 36.61260754 -3.23520740
v -40.81515968 46.75908387 -3.78079433
v -48.34688827 51.61388963 -1.76982884
v -56.24293908 51.89225823 -0.38563463
v -26.38024464 77.68131793 -13.08421791
v -63.23126704 39.59373757 -3.26870289
v -43.03425923 56.72731251 -5.82851795
v -59.10884589 38.68922964 -4.71438468
v -50.47198758 49.32690039 -1.22715754
v -48.76370355 43.03304106 -2.97223451
v -14.72854055 70.11491805 -11.74358651
v -50.78986660 33.37812424 -4.43577114
v -45.77064514 39.61491585 -3.23780952
v -41.38090089 36.52463481 -2.98192562
v -44.66489702 27.64733881 -4.28702962
v -23.61601219 50.19903183 -9.01783723
v -8.84574279 56.77475408 -10.77005826
v -34.17505324 29.92725372 -2.11016787
v -18.43292452 42.29618236 -7.40927737
v -36.78796068 20.25648393 -3.01008229
v -33.21418539 22.91049622 -3.15134577
v -0.61956805 48.67633805 -8.66633095
v -27.00973302 21.12983167 -3.73419630
v -24.45914783 27.69347280 -2.68195034
v -14.39552754 31.71930462 -5.08289877
v -2.58111372 44.42761466 -9.93928127
v -31.55343235 11.53849065 -0.75197330
v -24.64078180 16.90344512 -3.89061705
v -25.95624886 21.38647810 -3.58769065
v 0.61616901 34.85839814 -7.53124151
v -23.29722047 10.76731738 -2.86778156
v -16.06818847 17.76518673 -2.59570288
v -9.30184498 9.82989091 -2.61660852
v 13.85320071 30.66421486 -4.38210042
v -15.46081156 -3.93382926 2.04584282
v 20.17500997 27.90615149 0.91847370
v -14.44303989 -6.63436530 3.05128819
v 5.72584057 5.54432534 -3.16553982
v 17.75521040 20.94545588 -3.66975204
v 24.50349554 20.79590969 0.04121903
v -0.14403682 -3.26594687 -0.97756996
v 20.36216483 11.65439095 -3.39928712
v 26.74665861 19.55350488 4.97553591
v 19.99143139 9.27235000 -2.87142256
v 23.61280844 -0.40519633 -3.20607983
v 25.39624088 8.26076884 -1.65871333
v 31.54654801 12.11590506 1.51885068
v -1.46870711 -21.19953372 1.70204020
v 32.68127888 1.66500325 -2.97325035
v 28.21176499 8.49530846 -0.85188879
v 35.62572226 7.21084373 1.51786173
v 22.24717848 -10.68696473 0.35010919
v 4.10222495 -28.47333625 2.34997226
v 43.13395172 -0.07062290 3.54396366
v 48.59730229 -10.88068262 -0.29181276
v 41.68148339 -26.91302449 3.92262219
v 38.54770213 -35.09758413 4.43732832
v 57.15867877 -25.01277998 1.64906401
v 21.22993022 -57.06956983 2.46628444
v 40.61283171 -42.82742366 2.07164814
v 62.46020645 -31.21391125 1.93458970
v 69.95111704 -23.32947031 9.69951134
v 55.47861382 -40.33342004 1.50488305
v 69.27648187 -32.41358697 3.56354355
v 72.20046967 -27.69277245 5.91446226
v 74.54930991 -24.90776591 12.00497057
v 66.63399190 -38.37712109 2.68711220
v 71.51000202 -33.70999917 3.51000042
v 36.75992787 -66.17113948 -1.10796862
v 45.46547681 -59.03697014 1.15251832
v 52.58999765 -52.12999880 3.60999838
v 59.48231742 -48.23962227 1.85402867
v 70.69591433 -38.61931711 3.95349599
v 30.16781993 -73.04876298 3.85740888
v 38.79123554 -67.49386340 -1.01136428
v 33.76559541 -74.80429858 2.02678936
v 41.26190022 -72.06366956 -0.19660969
v 61.45846099 -61.03982031 2.30169296
v 35.79469398 -80.64588904 3.13018146
v 66.26373529 -59.23786759 1.55979209
v 43.89459267 -77.86978036 1.64179190
v 71.55124843 -58.01062286 1.94774091
v 91.63894504 -45.26912794 6.41970336
v 100.90232641 -42.38532111 12.82772515
v 43.92887279 -85.73184907 2.98023620
v 71.51198387 -66.63373858 1.58059585
v 53.64222452 -79.62714136 3.16792051
v 79.18000966 -61.90606207 2.68961140
v 89.88735080 -50.35981163 7.58577138
v 87.21087873 -48.43682051 6.98251743
v 48.06235433 -77.42255181 1.94609561
v 59.01800841 -68.60479712 4.00905730
v 77.32683420 -54.39638719 4.16217372
v 35.12943536 -81.56421036 3.80518544
v 44.24576461 -76.50049031 1.05082162
v 49.03720319 -72.02455401 1.10905012
v 74.30166751 -52.15731636 3.23554012
v 79.53737676 -41.75632447 4.41569369
v 43.02823916 -68.81613284 -0.59533538
v 81.45265281 -42.39104688 5.04254736
v 46.70959339 -57.84677342 2.25896481
v 53.49891633 -50.80328509 3.15998890
v 69.00477409 -39.77029026 3.63577018
v 57.21164122 -45.76451331 2.68409657
v 64.10467625 -43.59089211 2.24515167
v 65.94300270 -35.82805023 2.60988716
v 25.06822534 -60.13984978 2.12844554
v 65.11999667 -29.07999977 3.44999996
v 70.56628168 -26.91454999 5.79071324
v 36.29805148 -37.52475977 1.06946717
v 42.52011701 -37.20131889 5.22164442
v 29.05761451 -42.94706136 -1.44356466
v 44.19124499 -28.00030820 2.53367727
v 57.52716213 -19.60324124 2.73541966
v 57.20271543 -14.40436672 6.58685202
v 53.66703123 -16.70229435 1.20545295
v 52.84807831 -11.13109849 3.70830600
v 35.38938612 -16.41179621 3.61948088
v 39.39424083 -9.26002394 -2.71465140
v 47.47861996 -7.77597213 0.56122185
v 21.00777254 -7.74383871 -0.14997416
v -5.02733979 -18.22960936 2.22871220
v 23.20832945 2.31971033 -2.34407908
v 30.35985865 14.48902953 3.23099201
v 9.91833955 4.16140351 -1.46179786
v 25.31088702 18.82292517 -0.39957007
v 24.02732149 22.02625386 0.40469618
v 15.03710635 19.17095482 -4.14447719
v 20.43292858 22.91459590 -2.12360825
v 18.77840608 29.52822298 0.11818579
v 17.56762899 29.08670530 -2.42556958
v 12.49655802 28.67567353 -4.88862582
v 14.61168844 31.95822984 -3.50046018
v -6.37530209 19.94668692 -4.96794842
v 13.05535808 31.90766647 -4.48675035
v -31.87968582 11.34348195 -0.32405413
v -8.28716811 22.73523621 -5.52903628
v -31.71702474 11.60897501 -0.65502746
v -24.31951277 15.48563782 -3.76895675
v -19.23932321 18.62225495 -2.19559646
v -13.65202758 23.87117222 -4.35213465
v -7.02864164 25.78674816 -6.19570352
v 5.93648152 35.35534069 -5.81693929
v -33.24500099 12.44816557 0.11076569
v -0.94000000 32.65000135 -7.12000020
v -29.99052964 16.06455073 -3.49534862
v -23.69197085 21.35982923 -3.33680050
v -17.81000011 25.63999966 -3.10999970
v -11.45208720 28.11799198 -6.00706553
v 1.02613366 35.75259075 -7.75715848
v -27.25703269 20.16112022 -3.91445123
v -18.65941472 29.65780348 -3.72224580
v -4.00058506 37.59178892 -9.17563587
v -32.69096464 20.22870071 -3.45190871
v 3.46487225 45.44672742 -6.91021280
v -34.54712406 25.34574270 -2.75091501
v -30.02854809 27.92576700 -2.30979803
v 0.79989544 47.30463028 -8.18485394
v -35.71384773 26.28497034 -2.77178176
v -31.64125234 30.20444885 -2.29105772
v -3.28645436 50.88082701 -9.17552225
v -6.41650148 49.10786822 -10.38185880
v -4.48709587 52.67379060 -9.29062814
v -47.28588834 41.43324122 -3.14027839
v -39.40115124 47.66981304 -4.65148687
v -8.52710195 64.90876526 -7.27063138
v -11.51829585 69.73215938 -8.44563171
v -50.86722597 49.09202084 -1.17085897
v -13.29731103 72.36900181 -9.28089395
v -45.89762911 61.70358136 -5.85955195
v 57.31559172 -211.33551002 32.74830803
v 77.71207392 -206.12685382 21.95579372
v 83.02970231 -204.10510898 21.06278017
v 107.58083314 -199.10897315 11.51113026
v 57.10073560 -212.10494637 32.93546289
v 62.98341602 -212.44950593 28.27692218
v 77.53998786 -208.53216946 22.88373746
v 96.32762522 -202.78336108 17.46667735
v 71.30575925 -211.77478135 23.63371663
v 77.09238678 -210.26030183 23.09028804
v 57.63746426 -214.85117078 32.70624205
v 71.02376968 -214.11955357 25.15150607
v 91.72487259 -208.92590284 19.95219477
v 126.17370486 -201.38141513 8.02257843
v 59.10931155 -217.33956039 31.74068779
v 62.46526912 -217.07716584 29.46759015
v 112.06065118 -207.91561902 10.57137642
v 125.31112134 -204.28127050 9.33007058
v 59.38766524 -217.63186157 31.75426647
v 78.71887833 -215.84603190 25.24928004
v 124.02909249 -208.02779496 9.43346694
v 128.67066264 -205.60854673 10.50624065
v 60.16115099 -218.58343482 32.64061362
v 74.74526018 -218.84025633 27.77358145
v 81.93523437 -216.61430597 26.09424479
v 90.25054425 -214.77633715 23.89386483
v 128.49639356 -207.57453144 10.50016470
v 62.01132759 -219.85827386 33.75429660
v 74.50947165 -220.62060237 29.90222350
v 85.14504880 -218.73599291 28.31735089
v 100.43810308 -217.01233089 19.79288645
v 122.31674045 -212.94912696 12.42808532
v 96.87937796 -218.92850101 24.67460372
v 109.55636203 -218.28812361 16.75296761
v 91.67990834 -221.90174460 33.80514681
v 100.09913146 -220.58808804 24.21641909
v 102.19080001 -221.11064196 23.53431284
v 113.81391436 -219.26648915 19.17223074
v 94.19845045 -220.90807557 30.29966354
v 119.12978441 -216.99427068 26.21412091
v 67.17181951 -221.34786844 34.57456455
v 114.94206637 -219.55814958 25.85209534
v 67.72655994 -221.21076286 36.10629216
v 105.10054231 -221.87337279 32.41248056
v 62.45711073 -219.28843856 36.38437763
v 81.65172487 -221.85905278 35.73797271
v 61.84428930 -219.46300566 35.27350724
v 80.91072738 -221.33989632 37.34181076
v 71.38675451 -220.55642307 38.75674307
v 97.17588127 -41.54507071 11.17759012
v 70.23041695 -54.70531806 1.47687655
v 90.64264596 -40.02723843 7.69578479
v 94.70461309 -36.64642945 13.95250205
v 90.58497101 -36.71494871 10.50980389
v 89.89932388 -32.90984035 20.30418999
v 78.99565250 -26.15267783 17.47715287
v 65.19521773 -32.37746283 2.86838179
v 71.57834619 -25.80774762 7.49464286
v 74.39958304 -23.76635559 15.00621531
v 62.94473261 -17.37453043 20.66312544
v 46.79375514 -6.60587149 20.81671171
v 38.16667944 0.41431320 18.31063814
v 37.66078129 6.37861667 2.97260052
v 40.23163766 3.90662486 10.39220579
v 31.83999658 11.24999858 12.80999836
v 22.99351804 13.97001557 16.71932079
v 18.02661456 19.29634251 -3.80683970
v 22.76000008 21.51999995 -1.44000084
v 24.64835346 22.35115506 4.66986746
v 21.83036320 22.21967094 12.23961636
v 19.24176328 29.76327762 2.94402451
v 11.30836550 32.71770105 -5.02240937
v 15.46249259 32.87514299 -1.18597993
v 12.47193944 35.88973358 7.46148638
v 5.86772989 38.13568503 10.68824250
v 5.17556956 37.72417456 -6.41158549
v 7.29756057 41.71425477 -4.94824862
v 8.47253017 42.51094535 1.95897766
v 3.10284342 49.23433065 -2.11953744
v -5.73358685 50.31652376 -10.22022590
v -2.34584371 55.18420786 -7.19030062
v -12.65965123 60.46016514 -11.74445916
v -10.68091206 68.74886155 -6.87836483
v -11.55241951 65.70008397 -0.02614834
v -17.50355773 78.01592350 -2.23472225
v -17.95309782 80.70059866 -8.96118116
v -4.11381805 49.48012531 -9.72400326
v 1.21627876 52.01647803 -1.89015246
v 7.37794628 40.27501866 7.55922450
v 9.75019485 38.29000890 -4.34844382
v 14.47999943 35.62000021 2.25000014
v 18.18229444 30.03147990 -0.39225991
v 10.33871435 29.21178192 -5.04365144
v 16.69436321 32.33251721 0.60537783
v 22.81645127 24.10720661 0.75117248
v 19.17828619 29.52307276 1.31452538
v 22.67999947 24.69000034 7.49000022
v 21.13316581 17.50867628 -3.23176850
v 12.57075649 18.54662225 -3.65011021
v 20.05155385 19.49941181 -3.23029142
v 34.72293913 9.31060035 2.11605383
v 30.37813492 2.64916220 -2.99173151
v 33.70188177 6.83810003 0.18211252
v 35.25700793 3.04426975 18.43947358
v 53.53323370 -8.77752341 10.85396484
v 55.26350439 -19.57108639 1.59316044
v 57.15029687 -14.89565708 22.85716869
v 60.29777974 -22.65263349 3.23717319
v 64.93992358 -21.58930525 7.42896041
v 56.14992976 -28.89915928 0.83167868
v 64.53930587 -24.72356707 4.50186245
v 70.67835331 -28.33173797 4.80860332
v 68.34657490 -45.32276839 2.40256218
v 67.32685119 -44.51655596 2.49088299
v 65.87050855 -40.96959531 2.69294833
v 74.47654009 -25.10283142 21.37067169
v 72.95431942 -29.86654267 4.72945580
v 24.27227236 22.47657813 1.70398632
v 23.22513983 23.56860600 8.57158285
v 14.70712945 28.46788056 -4.26722132
v 9.93697159 17.74385571 -4.20402316
v 18.27341318 30.71142733 1.30675966
v 21.47167176 25.04104935 -0.89363800
v 14.73626588 31.60306439 9.84792598
v 7.66426092 43.00487414 -2.12860247
v 3.41454451 43.67180169 7.85240065
v 6.16932195 44.02543232 -4.04344685
v 1.79301423 51.10582337 -3.01877945
v -9.57788713 66.93646312 -6.60732016
v -20.35543136 79.28223163 0.68664429
v -18.61549355 80.13536036 -10.89881081
v 1.59157487 45.54175958 -7.84342177
v 10.49565524 38.08443621 -3.62591422
v 4.30356991 47.48299718 -2.33865902
v 3.37308645 45.63508928 4.60473355
v 15.09980578 29.69235554 -3.93138221
v 16.99813083 32.32830018 4.61072801
v 23.07114750 24.64096993 5.13976673
v 20.32904141 23.65146577 -1.86674343
v 19.87077110 25.40572733 10.79263631
v 52.14738846 -10.83751488 21.82812244
v 55.04030362 -17.67194644 1.69969804
v 58.86322632 -13.89954705 11.92840375
v 62.92189658 -23.29838648 4.38222894
v 29.62604538 -41.71399400 -1.07106147
v 73.05169106 -23.05810526 19.29019764
v 64.36517835 -37.49827296 1.80136051
v 93.14879030 -38.22493553 11.05288975
v 68.74801219 -53.47456411 1.36770937
v 104.69306260 -39.07026350 21.47092856
v 76.35110617 -54.97486517 3.55404778
v 109.27643627 -40.80533981 24.66847748
v 73.67981970 -59.20694768 1.64737157
v 104.05712575 -46.47771642 11.05574705
v 114.24595118 -43.51456463 26.61999129
v 102.85488516 -51.44773424 8.43174756
v 112.04085499 -46.21214792 17.80455746
v 115.47999829 -44.36000064 23.95000122
v 118.93459409 -46.08718306 27.51355432
v 85.06097645 -60.82823873 5.29305683
v 108.34991932 -51.87138915 10.94064955
v 111.19251698 -50.61550811 12.54362427
v 114.67999965 -48.60999808 17.68000051
v 117.84999818 -46.87999934 23.31000008
v 120.93106657 -47.97428474 28.40025723
v 91.87000245 -61.25999987 7.95000046
v 97.51975536 -58.99060518 9.03062709
v 106.04622960 -55.61316013 7.94568006
v 121.61222100 -47.50701785 25.96994303
v 78.91958952 -69.52073425 0.90087345
v 90.52748978 -64.54806775 7.30130402
v 107.84268379 -58.22619423 7.49240490
v 117.25350469 -54.18282375 13.34251743
v 53.35826054 -81.42068237 2.93042278
v 113.66000026 -58.19999799 8.41999985
v 124.02960658 -53.88749763 21.01298422
v 127.13010609 -52.22220719 27.40828507
v 117.43681133 -59.24254283 9.44559183
v 127.12000310 -54.28000167 23.14000018
v 97.18769044 -68.04305315 7.11561088
v 116.86025560 -62.80594319 8.46027676
v 121.74534053 -59.55670029 11.30662393
v 99.16927665 -70.28798014 7.61133898
v 117.56728590 -63.10462952 8.70764162
v 89.90247548 -76.42395794 2.25054123
v 100.27000308 -72.27999717 7.72000011
v 123.87198955 -63.75689059 9.85852629
v 131.56111538 -58.25204402 23.03238027
v 133.97419453 -58.78327042 27.14525536
v 91.25249833 -77.61885971 2.32036761
v 96.40727192 -75.92987269 3.33320466
v 136.45076752 -60.58607996 25.13879724
v 93.71615946 -79.12425697 2.50641769
v 111.70285940 -72.35088199 8.79117288
v 123.99127334 -68.04778427 9.79653746
v 134.86465812 -63.21011484 21.68853208
v 95.83914280 -79.66144383 2.80498434
v 102.01341659 -77.55630463 5.97518822
v 115.35000056 -72.98000157 9.44999978
v 119.25999820 -69.44999844 9.76000074
v 125.45707822 -68.82286817 9.88223217
v 136.21065021 -65.21365792 21.22847363
v 138.72304559 -64.11385536 26.32296644
v 120.87964267 -71.65669650 9.96371638
v 127.27448344 -69.94602829 10.17329283
v 121.51478231 -75.08978248 9.37162340
v 131.75526261 -71.68346643 10.79202909
v 143.39306951 -70.85381448 24.28174578
v 52.52852291 -107.91005939 7.39269005
v 139.87427950 -76.04913414 13.05109635
v 144.06354725 -74.90382344 20.65541036
v 53.72141674 -109.83959585 7.95301888
v 116.34100229 -87.33760566 4.47534863
v 123.41387570 -85.08408070 4.86124493
v 132.42818415 -82.20035583 7.51771359
v 142.40710437 -77.42680609 15.92124067
v 53.54386941 -112.63652146 8.05201661
v 118.59598756 -89.81923759 4.49441932
v 125.76586008 -87.57046610 4.56913467
v 134.66900587 -84.22163129 7.88488518
v 139.81008530 -81.87517524 9.56415292
v 143.00833642 -80.32216132 15.43002762
v 130.06982207 -88.27725053 5.51125035
v 135.55815816 -86.02751791 7.92378653
v 132.85829127 -89.75037187 6.12223381
v 141.09535515 -87.28814870 9.13417805
v 112.91021854 -99.03862327 4.56299679
v 139.97350633 -88.61511201 8.31562001
v 55.87414652 -120.57874352 8.88757687
v 130.97964227 -92.80188382 5.07887779
v 135.38251817 -90.79506248 6.69328310
v 140.93363285 -89.49531615 8.44133459
v 112.09878325 -99.93249178 4.81873704
v 117.32999980 -96.90999985 4.35999967
v 132.67326355 -92.54577011 5.70297521
v 61.44383550 -18.93085614 23.90682139
v 57.75046349 -12.87942659 18.06008071
v 42.15322435 -4.14112583 21.39461972
v 38.75036165 -5.76041639 -3.31039680
v 30.52082472 2.20137765 20.59362456
v 31.25372902 7.78077263 16.42039977
v 22.27510512 10.24291012 19.06215772
v 27.02571638 16.90842770 12.31481601
v 25.58232844 20.62523738 1.83438591
v 21.04475908 27.44212747 4.52767964
v 18.91333051 29.99520488 5.02552511
v 11.68672461 37.72431985 -2.14975351
v 13.47717270 34.97917950 -2.42717890
v -4.89193387 49.61832985 -10.01395006
v -3.25904205 57.59139732 -4.89867665
v -22.14000002 70.35999745 5.57000050
v -16.45334437 72.33121991 -12.17248198
v -16.07104950 77.75484025 -5.77689288
v -22.85715751 80.87483793 1.42637198
v 9.17882193 20.90821788 -4.21142112
v -17.42397435 -3.90637014 2.73817359
v -21.63442038 -1.35190168 3.96265928
v -23.38185161 1.77870004 2.23003654
v -17.13992096 6.36986177 -1.20046374
v -18.68977770 8.56160652 -2.04603584
v 7.98776932 34.53130275 -5.54329436
v -18.94695498 11.67906914 -2.40726885
v 6.54498767 37.39286959 -6.07649516
v -21.47186734 13.73983547 -3.06499843
v -11.56939287 23.37857150 -5.02950698
v -0.82223793 35.63129902 -8.34527519
v -30.10999970 9.66000091 0.10999998
v -26.20279603 13.98565341 -3.64755327
v -3.70542030 35.21988541 -8.53205752
v 0.04869532 39.70664367 -9.12544597
v -32.23209083 11.16750296 0.26224524
v -28.54659781 15.21369722 -3.60926846
v -20.39072849 23.37945998 -2.43085832
v -13.83714378 30.35761416 -5.15241409
v -6.98344968 36.94977611 -8.29172414
v -31.56531975 15.08597564 -2.17345986
v -14.54728097 32.87292644 -5.27377101
v -3.75150796 43.32312942 -10.10134071
v 0.47979545 46.72005400 -8.25017132
v -12.94465829 38.26494887 -7.54038477
v -5.53780468 44.88931224 -10.19548438
v -22.62161113 33.53783488 -3.57211404
v -4.69242642 50.73691532 -9.67345759
v -45.13243958 20.38321458 1.95931247
v -30.75338528 31.90562129 -2.21821479
v -40.98549113 27.25967020 -3.92192975
v -47.07500711 23.19341153 -0.28751048
v -44.21053454 33.85489061 -3.56474519
v -41.19436443 39.94436190 -2.61302595
v -54.26716432 29.38802913 -0.20117384
v -24.09197204 59.43385139 -9.79372393
v -17.27501489 68.32607090 -12.04871293
v -48.36158454 37.62483969 -4.16587945
v -51.18004233 36.77531704 -4.61078947
v -49.55353215 40.84246978 -3.81209492
v -38.88675570 51.72539875 -5.76632516
v -18.29219796 73.65494967 -12.44292501
v -47.92430252 49.01926219 -1.76164601
v -42.72508994 53.86792496 -5.04032476
v -49.26165566 51.06012523 -1.36109558
v -63.60696256 38.48297149 -2.40221689
v -57.35191330 44.26966608 -3.25847277
v -51.84553936 51.02653429 -0.73092873
v -54.32510003 48.90185967 -1.34279835
v -52.41246894 53.46304551 -0.53284096
v -37.03793883 70.31064481 -9.14539956
v -28.57952379 76.85364038 -12.37068884
v -68.23552400 40.90103880 -0.76221430
v -64.04508650 44.24342141 -2.75339629
v -58.26408789 49.96952415 -1.26946997
v -55.40363863 54.19810116 -0.15121809
v -49.33396727 60.33469737 -3.55926366
v -42.04135761 68.50937009 -7.95275532
v -71.01685554 42.05055535 -1.14328100
v -66.30233675 45.23691535 -2.36873515
v -61.63568795 51.38165876 -1.22229126
v -50.87564513 63.18283826 -3.80132697
v -45.06246746 69.12826747 -7.22746830
v -36.33072600 78.01329345 -10.32550819
v -32.71528706 83.10584724 -12.78448757
v -74.24992323 43.37250069 -1.48102536
v -37.43097559 81.30924404 -11.04303077
v -75.90534538 43.56352240 -1.35076616
v -70.68473846 49.43473265 -2.78450432
v -35.13088822 87.88880706 -13.96232471
v -79.31757718 45.53406686 -1.97396590
v -65.57645649 61.61604822 0.01571512
v -58.97535756 67.24588573 -1.86329347
v -45.79455405 79.83362675 -7.75615871
v -40.64000025 86.49999648 -11.93000004
v -82.57081360 47.06541449 -1.70004275
v -78.26592773 49.77304116 -4.28337231
v -68.59508902 59.96117368 -0.10989317
v -63.78000230 66.27999991 -0.76000049
v -38.99479657 92.08685160 -13.80114630
v -84.23363417 48.29696566 -2.48331972
v -75.31999797 57.19999969 -2.68999906
v -66.25750661 67.48942286 -0.56808768
v -60.13570726 74.28880781 -3.91008193
v -85.89252084 49.31304231 -2.61182524
v -81.03971183 54.34615910 -4.43102932
v -77.11084187 60.62235311 -2.32688105
v -68.95703077 68.74124706 -0.65154291
v -64.52993304 73.86006415 -2.75977631
v -54.56911027 84.72938836 -7.96757452
v -89.02799338 51.77636445 -3.19587253
v -84.57846195 54.11314219 -4.44000494
v -80.41376621 60.73059142 -2.88867345
v -61.53402105 81.35678619 -5.32426359
v -55.19722402 88.20849657 -8.69038329
v -49.27000031 94.50999647 -12.88000029
v -90.40977061 53.48250642 -3.42486310
v -79.99999821 64.81000036 -1.84000214
v -74.33843613 72.74349034 -0.95973775
v -67.51507521 78.42569798 -2.96523771
v -48.93999919 99.28999841 -13.69000040
v -93.86131912 54.34302613 -2.63587176
v -89.73476291 57.74050206 -3.69855738
v -77.63393223 73.94690067 -1.15290866
v -71.53959572 78.87265831 -2.57394370
v -50.88999867 101.51000321 -13.63000087
v -84.58193392 67.94155389 -1.93439738
v -71.95875049 82.25584775 -4.16508876
v -66.67899340 87.74101734 -7.69044925
v -87.31734008 67.92955846 -2.16628611
v -80.20000160 76.43999904 -2.00000033
v -68.44458729 90.75959027 -8.45015515
v -55.73191494 104.27545756 -12.57113181
v -99.16098416 59.57449600 -2.25913012
v -73.99751246 90.47172219 -6.35537598
v -104.04365510 58.66312981 -1.36540248
v -100.96962750 61.69335172 -2.15571932
v -78.36428285 90.06252140 -4.82043764
v -62.78000027 106.28999770 -11.44000050
v -102.38000005 62.62999773 -2.06999946
v -87.65999973 80.26000112 -2.12999946
v -104.97816652 63.26532364 -1.93613989
v -88.14166486 84.58175510 -2.14577396
v -79.91717756 91.35309607 -4.31867596
v -74.13849235 98.78841788 -7.79860513
v -65.60734659 108.56781900 -11.06319390
v -107.51460493 63.94892186 -1.50337489
v -102.21000016 68.38999689 -1.30999996
v -80.39268851 94.22145039 -5.06625650
v -73.07020575 101.94075853 -8.60564038
v -109.26792026 60.72763726 -0.52196154
v -105.82999885 66.60000235 -1.68999948
v -83.28729868 94.00249273 -3.79335857
v -77.14785635 103.10841352 -7.29842391
v -75.51691681 107.43361712 -8.49390030
v -66.76498801 117.64629930 -11.71065215
v -119.85156685 61.46426126 8.39147344
v -103.46480459 73.17018509 -0.93991711
v -119.53118443 60.98430604 9.02309176
v -85.41240543 102.33421624 -4.75962181
v -67.78942049 121.24925852 -11.42067648
v -110.52388698 73.15480709 0.09348794
v -103.01195830 80.69652319 -1.51594903
v -86.27727628 103.65200043 -4.71424591
v -103.22827846 84.72035080 -1.31178694
v -87.51703054 102.51093656 -4.08800645
v -77.46510953 118.41698736 -9.26855486
v -118.94335598 71.27616554 2.28320784
v -89.10291642 107.36738890 -4.42512799
v -79.15959507 119.66011673 -8.85891821
v -121.77898735 69.83420998 3.85763636
v -116.82634056 75.95829666 1.81694073
v -107.46206343 84.68832076 -0.20991240
v -75.63881576 126.46578252 -9.45524126
v -102.45745629 99.08585995 -0.17471578
v -93.51872653 110.01330614 -2.71848240
v -78.77665758 125.98322332 -8.72296747
v -85.67099273 122.88330495 -5.98941278
v -79.24919575 133.93479586 -5.51991677
v -98.29957783 115.88095129 2.04380509
v -88.04807067 124.57724661 -3.69251356
v -119.28930879 90.56746960 7.60802487
v -109.15783048 103.89844328 3.76379117
v -116.58710986 97.58379310 8.81344918
v -112.42614686 101.53428465 5.50377090
v -102.52930224 113.56262863 6.01206534
v -84.32711661 123.69684875 -6.66922610
v -76.27390325 130.86669147 -8.82373191
v -69.78739053 137.33325899 -8.79758131
v -86.03058755 114.81798440 -5.86810242
v -80.79265058 122.72871286 -8.05292930
v -73.02726060 128.42488289 -10.33927966
v -63.99196386 138.94364238 -8.99018161
v -62.77656555 143.96859705 -3.37030971
v -79.00446653 117.84239113 -8.59396625
v -66.58057123 130.35354018 -12.10234221
v -88.95653486 102.18413919 -3.75425396
v -79.64200526 111.79762334 -7.43473507
v -62.40236387 127.75929272 -13.18403892
v -77.48120278 108.54081064 -7.78970169
v -59.66594443 127.58220732 -13.53676710
v -75.34964383 101.94534808 -7.86786247
v -67.81495363 112.61241138 -11.00327540
v -55.73862791 123.14797938 -13.17021251
v -83.74264091 90.32374620 -3.06991232
v -77.53057778 96.27874941 -6.32112427
v -52.15100572 121.92517519 -13.70271202
v -78.45129818 84.33118463 -3.59997852
v -70.37975639 92.21803397 -8.26303754
v -64.33584541 97.52008319 -11.00093592
v -41.08717293 122.21676856 -9.68361739
v -77.73103565 80.89081198 -2.93909153
v -52.01999843 103.97999734 -13.36999983
v -44.94009167 109.30454731 -14.84548021
v -40.30337930 116.63211882 -12.01249193
v -75.99887252 78.83384824 -2.52101221
v -47.55756631 104.27930206 -14.29340430
v -42.88538918 107.59927332 -14.51348513
v -72.94178009 76.32366568 -1.71942147
v -66.81845337 82.97456056 -5.07850945
v -52.67633870 94.73644942 -12.31556945
v -45.06999999 101.27999634 -14.22000024
v -39.49581087 107.43454844 -14.25303612
v -71.59999758 75.73185861 -1.67460588
v -64.42806870 81.99375868 -5.01984498
v -57.59498477 86.24745905 -7.82329403
v -69.65000182 73.01999629 -1.61000004
v -64.13397938 77.04688609 -3.72327724
v -57.89420009 84.52258259 -7.48414081
v -44.25905272 94.87976134 -13.51906732
v -38.59674558 99.04878587 -14.94336408
v -68.51258874 70.60359418 -1.21063576
v -62.46618554 76.66554302 -3.95488832
v -55.75178936 83.17562938 -7.44899223
v -48.61611500 87.74637431 -10.15261561
v -41.47464037 93.40966493 -13.61149270
v -66.65267050 68.80123168 -0.95128937
v -60.76386198 73.86120409 -3.58066405
v -55.14410138 78.77429575 -6.26877649
v -41.69761017 90.23191780 -12.85926718
v -36.76782176 95.85063159 -14.99837730
v -65.14853984 66.47748500 -0.60982484
v -59.30203572 72.45947421 -3.54338577
v -51.02968588 78.09839398 -6.80646626
v -44.78260502 84.05773342 -9.78715904
v -33.47340226 96.14627063 -14.70013522
v -63.61098588 64.04377520 -0.48065142
v -51.33999884 75.03999770 -6.51000068
v -33.24766830 92.60467440 -14.92901798
v -29.27490510 95.61790526 -12.45171297
v -63.57040256 61.48545817 -0.16411149
v -58.09759721 65.63293934 -1.68149453
v -35.64508259 84.46425945 -12.57826854
v -27.33723260 92.25801378 -12.82928325
v -62.18000129 59.11999941 -0.01999987
v -55.66425994 65.21205604 -2.55830353
v -49.49699715 69.72607970 -5.83657855
v -28.29618752 86.84217930 -14.60515801
v -25.42242967 89.92348611 -12.46255822
v -60.47376618 56.75213411 0.00405033
v -53.37974057 62.87457049 -2.77379248
v -47.77125269 67.96542555 -6.21458795
v -39.84737769 73.85518402 -8.83229543
v -29.64098379 82.58534223 -13.58766295
v -25.39238334 87.30779588 -13.56563903
v -59.32295322 55.36210537 -0.08590095
v -53.41065675 60.32679975 -1.89222186
v -46.37332633 64.06111270 -6.22317381
v -29.28842045 79.77858186 -12.85424083
v -23.11620861 85.77408642 -12.54164334
v -58.54000151 53.42999846 -0.31000047
v -53.06077749 58.52462724 -1.28763181
v -24.77672882 80.41817695 -13.53708655
v -57.54999816 51.66999996 -0.64000004
v -52.21286044 56.14714324 -0.91157050
v -54.66492847 51.51836947 -0.35758482
v -50.44161156 54.40225452 -1.33298454
v -20.08610778 76.25418156 -12.56948151
v -52.55375430 49.72359911 -0.95784926
v -49.07715321 52.63902992 -1.78424467
v -44.71167549 56.52090535 -4.88182157
v -50.40081963 50.02595857 -1.15198235
v -46.75076529 51.11261085 -2.29704333
v -40.49560800 57.59953335 -7.17326533
v -45.02958432 42.25727916 -2.44384864
v -43.36059466 40.19495472 -2.59144721
v -42.66094416 38.00990060 -2.79984390
v -42.91539639 36.21492535 -3.01983883
v -43.26391593 34.03276205 -3.40651092
v -7.99100380 60.80611050 -9.50181670
v -45.10654509 31.18931688 -4.41684760
v -45.03223300 29.48284335 -4.52012196
v -46.44151777 28.38969044 -4.27947845
v -19.04094778 46.59069702 -8.00983328
v -6.70791324 55.51585183 -9.97354370
v -14.93764482 48.50175977 -9.36383568
v -7.80635001 62.33786792 -8.57051462
v -11.86278928 59.52438340 -11.57872286
v -44.68212277 35.53929925 -3.53017217
v -12.02618424 61.14376709 -11.63148880
v -39.84168544 41.57255590 -2.89796875
v -10.19176468 67.23674387 -8.34767055
v -53.34099382 32.69866109 -4.08732332
v -46.92706466 38.19664568 -3.78783676
v -20.95962688 60.63368544 -10.69961395
v -52.89946496 40.99660739 -4.30238759
v -47.48803750 44.29855570 -2.45980686
v -53.60608920 43.26166958 -3.49496538
v -21.91181853 68.91123950 -11.42712682
v -49.41343144 47.26501554 -2.02019629
v -57.32673034 34.02156755 -3.14084440
v -51.18869245 40.93451425 -4.14341129
v -53.68863791 30.52018210 -2.48686154
v -43.68448257 35.18804535 -3.26324860
v -28.89591642 51.00242421 -8.60532932
v -33.26999396 29.99457158 -2.18296237
v -26.68489888 31.04117326 -2.29137694
v -21.71081863 37.71189228 -5.18359616
v -25.76373145 27.49047987 -2.26299209
v -27.70411409 24.16160144 -2.50215526
v -14.84079938 36.14447638 -6.39874535
v -30.70040792 13.03207874 -1.91356544
v -22.35478908 21.52021788 -2.82429578
v -6.01906888 41.97064415 -9.83536895
v -27.84173377 14.26384971 -3.44493194
v 1.37747719 47.51849547 -7.75256613
v -5.51471068 36.62537783 -8.51928443
v -19.48181726 21.67532966 -2.32356996
v -12.51745690 28.37773971 -5.67150675
v -6.68883277 34.53822806 -8.04950669
v -24.59469810 13.61030154 -3.61194299
v -19.22668517 20.15382610 -2.39691534
v -13.82662542 25.93416162 -4.73569985
v -1.29605026 39.69850019 -9.52232815
v 3.15747829 44.64919120 -7.34212808
v -25.40769055 12.56498322 -3.37764714
v -15.09688050 23.47502671 -3.59655125
v -2.26967107 37.49879822 -9.15701222
v -24.97925423 10.83330903 -2.56443024
v -0.81967551 39.00362924 -9.31775291
v -20.63680626 14.68203310 -2.62950221
v -15.76367579 19.50257830 -2.79107294
v 1.25410128 37.54618764 -8.22796300
v 5.44908224 42.87523404 -6.21979497
v -9.79956612 24.61525798 -5.84099116
v -0.01109111 36.98680177 -8.57980270
v -8.96274764 26.24693699 -6.37245318
v -23.20200019 12.86068093 -3.40599311
v -17.64591597 18.91345903 -2.28810031
v -11.23611722 26.26310103 -5.80143090
v -1.55918056 38.80190849 -9.42521915
v -27.90030278 11.97378524 -2.43491307
v -22.72709273 18.04840751 -3.24803148
v -15.89017361 25.63233860 -3.89919057
v -9.86569002 31.17339872 -6.86343526
v -3.05099413 40.11801258 -9.72831342
v -29.46714126 14.16820101 -2.99547403
v -21.43443190 24.29058589 -2.58716592
v -10.07389743 37.76415437 -7.97893759
v -33.74183178 15.14180470 -1.54734787
v -27.81037427 23.84816855 -2.59148376
v -16.12671278 34.72471610 -5.50146215
v 1.33017346 49.10833761 -6.96527073
v -23.27446640 30.14666215 -2.96786358
v -31.80125728 26.84055641 -2.28055962
v -28.05595659 30.76504543 -2.13449867
v -22.50036411 39.06511143 -5.45049692
v -7.33359717 52.44216323 -10.56477614
v -33.90697390 26.98270418 -2.22396944
v -28.02396379 35.43018922 -3.86658940
v -9.28370096 61.79222092 -10.19814517
v -14.97457363 57.10649863 -11.00486610
v -43.09575260 20.21536790 -0.65074262
v -38.38212043 24.70992506 -3.21377302
v -44.51511800 19.76937056 2.98510236
v -14.56013136 68.13641638 -11.88392099
v -47.85000160 23.01000059 1.85999996
v -45.51690817 32.91459382 -4.06416971
v -40.23621231 37.74021566 -2.61992565
v -47.73094878 35.10520607 -4.22714557
v -23.30886014 76.69017464 -12.94484921
v -56.62560835 47.31019959 -1.99597701
v -50.69968477 53.10302973 -1.06208981
v -60.68417802 47.11421579 -2.30050343
v -54.34225127 56.66836724 -0.42902725
v -35.61205044 82.87823200 -11.89976279
v -32.22036362 89.49504048 -14.67885450
v -70.77932358 42.92423651 -1.74758886
v -63.64063174 51.56491324 -1.39576616
v -42.16398299 76.72991604 -8.32268223
v -67.48330593 52.70560086 -1.89047016
v -65.20211697 58.51481482 -0.05809038
v -59.92938206 61.33939326 -0.26124835
v -59.35439095 70.02075016 -2.53469613
v -36.19799763 94.14863586 -14.91225418
v -78.77585292 52.03003809 -4.51521575
v -70.34539431 63.27360123 -0.04476172
v -54.26132679 86.44138277 -8.51904415
v -46.90060019 96.43411636 -13.41093332
v -85.38654447 50.68349838 -3.63751035
v -80.66999912 57.79000372 -3.35000106
v -66.60543382 76.91375166 -2.77162832
v -60.86831167 86.78536862 -7.57779600
v -86.19651943 59.62339416 -3.20310099
v -72.86858559 78.01093906 -2.33074417
v -65.83826244 81.09832555 -4.28198231
v -58.71174112 98.67386520 -12.44566496
v -94.84550357 56.17405102 -2.68887356
v -83.99275690 70.02831995 -1.78654597
v -77.79015601 79.19079810 -2.42728577
v -85.24941653 76.06374472 -1.84463430
v -76.31922513 83.10458064 -3.85527173
v -89.42814171 75.92377067 -2.39871349
v -85.47999710 82.46999979 -2.21999944
v -94.83825415 74.97540861 -2.26767245
v -74.61531460 105.30298948 -8.66920967
v -109.00683701 57.91778117 1.41798414
v -103.40109468 66.69846177 -1.49392243
v -109.56308991 62.47926131 -0.87445416
v -107.71825165 65.66319615 -1.53522752
v -116.53938890 59.52087790 5.54367341
v -106.94931448 82.21424371 -0.26654391
v -97.92133421 99.69825298 -1.37221592
v -91.40384197 107.01398551 -3.38578294
v -100.25195777 102.07253695 -0.55213110
v -100.82310438 113.64069581 2.76570371
v -96.06234729 116.34385586 -0.57792012
v -119.61775273 61.19908765 9.22955666
v -94.40223128 99.58319366 -1.99337886
v -87.27709949 110.91192067 -5.08163543
v -96.92441672 78.66317779 -2.01404467
v -104.51957583 60.36744639 -1.80195807
v -100.44481605 57.14144185 -1.50014705
v -79.29000258 86.64000034 -3.62000056
v -79.34873551 96.85505927 -5.92623651
v -85.63120663 69.89242882 -1.81289634
v -77.17843354 79.62495089 -2.67467811
v -60.15309319 105.19054532 -11.84150670
v -87.44691312 59.96765196 -3.23612383
v -71.88380510 77.04565674 -2.01781583
v -54.28216234 103.92881185 -12.93586101
v -46.11732066 111.45378649 -14.80649691
v -87.50491589 50.07362366 -2.19609146
v -80.73037118 56.36741221 -4.04298073
v -75.10849088 65.27311355 -0.68599440
v -72.25933671 74.54092801 -1.31041755
v -68.67483258 80.13904095 -3.34994891
v -63.04911524 81.41488582 -5.05308900
v -58.56646970 87.16586232 -7.97353685
v -59.04227868 94.68530118 -11.14176586
v -45.03886774 103.72614861 -14.32784367
v -82.75405318 47.74957150 -2.57416256
v -79.45004851 51.05440691 -4.45696758
v -77.63981074 58.40011686 -2.97707226
v -63.83732706 67.64762849 -0.98768424
v -60.89952588 71.48875296 -2.73838220
v -60.72255969 83.95086974 -6.51624287
v -51.25259236 84.28556472 -8.32468085
v -43.47147048 96.39045596 -13.83090299
v -41.69442132 104.22702134 -14.42875247
v -67.28122383 56.21311069 -1.05255586
v -64.11307305 60.20221114 0.04009401
v -60.27444452 64.52984363 -0.91645436
v -52.88011581 75.02751797 -5.97942714
v -47.99323529 80.71074635 -7.75881903
v -35.63265130 95.92468292 -15.05213417
v -72.37743586 42.85793379 -1.52233790
v -60.88129058 54.26666886 -0.35425392
v -60.28941274 61.08673289 -0.16741965
v -53.36720496 56.02033809 -0.52162097
v -48.50512743 63.96114826 -5.07058017
v -41.95446149 71.19724154 -7.77205126
v -60.93344837 43.60021278 -3.41799599
v -54.96849120 47.44683579 -1.79826666
v -31.04493394 74.40579683 -11.16586383
v -26.45263262 83.52917433 -14.09814227
v -47.50195518 53.43446508 -2.46915780
v -54.31254208 38.71035203 -4.84413654
v -52.45084688 27.18051523 4.29897243
v -51.69941112 32.15247393 -4.33467701
v -27.93476358 48.03490266 -7.92333856
v -38.23398054 30.64994887 -2.71933968
v -44.48894784 19.95900832 4.55348333
v -40.81874713 21.02742530 -2.37738481
v -34.89454091 26.33384056 -2.54805456
v -8.93876702 51.80573836 -9.77359619
v -40.38172215 16.87645540 2.46213679
v -7.46396277 50.84351823 -9.68766119
v -15.01578465 41.89804941 -7.72104785
v -5.81627758 52.03659832 -9.95112304
v -21.48126438 35.51924974 -4.45622904
v -7.06867687 50.13449863 -9.55575146
v -15.60457330 43.69674996 -8.03436618
v -32.72181377 28.70991267 -2.27902434
v -44.82388869 20.80167271 5.96025260
v -27.42464840 37.85449266 -4.87318402
v -45.70985585 21.09447308 5.06171444
v -40.36105424 28.42254937 -3.74181056
v -14.88742605 54.50582132 -10.21633018
v -46.70455679 24.46658164 -2.05442752
v -40.60519114 35.42438149 -2.86272075
v -52.58489400 28.52602117 6.82138093
v -44.53065619 38.21829334 -3.15774907
v -17.57588051 66.67109579 -11.71647478
v -53.05653438 34.70545635 -4.55259159
v -62.60015070 37.86799312 6.11510361
v -50.72435364 52.14538425 -0.95939875
v -53.54306102 55.27827144 -0.38605140
v -72.90399820 42.46893153 2.50874553
v -72.49825448 42.08083451 -0.06029035
v -66.59916043 43.08621958 -2.20444822
v -32.00255334 86.32854372 -14.40346986
v -73.14271480 45.28401047 -2.49790610
v -53.50423977 65.75089693 -3.50551796
v -37.07849607 88.51139992 -13.59807886
v -77.15350389 46.70064524 -3.40975425
v -50.45868829 76.45198703 -6.53775921
v -80.06753772 45.76514661 2.14592810
v -64.99288976 62.92635202 -0.06867894
v -54.23999950 76.70000196 -6.09999988
v -49.57373813 82.23071694 -8.23675934
v -40.75999931 92.90999919 -13.72999977
v -67.26355851 64.51026350 -0.08888332
v -59.41857398 74.52195883 -4.16395394
v -44.30000111 93.07999909 -13.10999878
v -62.53605336 74.16448742 -3.18834442
v -45.07999867 96.04000300 -13.55999988
v -56.39885738 85.78138798 -7.96466321
v -44.98986527 99.39618409 -14.07215372
v -64.19505924 79.66428250 -4.28314088
v -59.44165960 85.41841805 -7.36956438
v -77.24623382 71.65600359 -0.92761044
v -67.74120778 80.98669350 -3.87865747
v -50.84000155 99.77000207 -13.50000035
v -92.00186282 55.93238771 -3.24992207
v -74.82834905 74.80482012 -1.16611167
v -68.71956587 81.69895411 -4.05596988
v -59.76771191 93.64960343 -10.70838142
v -49.10000041 101.85000300 -13.94999959
v -84.98188853 62.83029914 -2.48772791
v -74.49000329 80.89999855 -3.20999953
v -91.54701978 65.07282704 -1.78549835
v -75.83698630 85.55396646 -4.56479378
v -106.80215061 57.28122965 0.67882560
v -110.02101004 59.21263248 10.47589444
v -81.87096566 90.57673812 -3.53652798
v -77.58706063 97.64055908 -6.47976622
v -114.49931562 58.52248520 5.41221257
v -103.04992646 71.92037255 -0.89291186
v -72.89402187 111.07630283 -9.28574800
v -63.38999420 123.57000262 -12.87000068
v -117.36735702 59.93792042 10.11642534
v -117.20386893 61.10150367 3.97999212
v -79.83829826 108.88988525 -6.90137409
v -118.49956214 60.62953547 10.40438656
v -119.25114691 62.75753677 4.32146247
v -98.39057922 90.26958048 -1.31975196
v -90.30324221 101.16385669 -3.11237061
v -73.66709411 123.09098989 -10.48836112
v -95.66186368 104.68327254 -1.38408924
v -98.25351834 104.33709621 -0.61265653
v -89.15013820 125.89399517 -1.51044247
v -115.10882527 94.28028762 4.34159953
v -91.63095057 123.16241115 0.17096722
v -87.42555231 126.99159980 -3.03528504
v -100.31953454 106.67267442 0.22995372
v -93.63591671 116.24284089 -1.69007527
v -84.64402705 121.75429612 -6.65803486
v -117.88414419 60.47882885 10.63311379
v -91.97336435 96.43168747 -2.31320807
v -78.86230201 115.35733938 -8.18020012
v -109.53378677 64.93719667 -1.17356924
v -83.88639241 104.90768403 -5.17381681
v -109.51608419 58.59908089 9.36770160
v -112.95077205 57.97718465 7.20547559
v -82.68544078 92.46769547 -3.64091434
v -104.31000590 55.69000542 1.68999855
v -74.68377054 77.04776525 -1.93451403
v -70.39380074 76.35302097 -1.98077178
v -69.99710947 82.46398717 -4.24606306
v -55.50360680 95.85268050 -12.16738392
v -56.76449835 86.19688451 -7.95442797
v -58.89493972 76.57855004 -4.58437111
v -53.13568935 83.80383998 -8.09307490
v -49.39118028 89.41395581 -10.46112459
v -72.17053324 52.21799761 11.75554469
v -51.75865442 81.35117590 -7.45642418
v -41.70000181 92.62000024 -13.38999998
v -57.42425099 66.95926934 -2.42636981
v -48.75863343 78.93551886 -7.08872220
v -38.16341981 90.63009173 -13.61493487
v -66.88808650 47.22269252 11.26481593
v -72.74449617 43.40538755 4.56736842
v -51.70620978 60.25439128 -2.39288551
v -49.99771714 58.75804275 -2.67287274
v -43.26568544 66.70056283 -7.56971305
v -51.19917542 58.12543258 -1.86328753
v -45.15732452 66.31134450 -6.78976253
v -49.84503984 80.42600006 -7.57791474
v -52.32390389 77.41933316 -6.68174820
v -52.32372135 85.50962806 -8.45874380
v -46.42688856 94.24883872 -13.06684315
v -70.55000216 74.34034348 -1.57581456
v -66.14671648 78.93042266 -3.48158763
v -51.10099167 92.94444323 -11.79053076
v -45.34729198 106.16656393 -14.68903478
v -68.70086491 77.60838419 -2.63573672
v -61.87894568 108.44313353 -11.89715136
v -111.39369756 58.70467797 9.63202864
v -81.60003275 92.00549126 -3.85498605
v -117.61318892 59.65432897 9.01737623
v -84.40245688 99.82865304 -4.42032935
v -119.75495517 64.18529898 3.90234054
v -123.79743904 72.34887034 8.45660549
v -116.67936295 84.01810378 2.81309523
v -83.07342231 127.16269493 -6.59699738
v -105.49186915 105.49901426 2.37730239
v -85.62397957 129.16189432 -3.02495784
v -123.94078821 74.73703474 6.34700619
v -120.75562775 86.52868122 7.67200207
v -117.83650517 94.25818175 7.99037144
v -113.96923661 98.97083044 5.29754022
v -118.98346245 92.39115566 9.68085602
v -116.20073020 97.98165411 7.80220982
v -114.80837315 100.09856522 7.36741722
v -111.23449355 104.50023413 6.82984525
v -115.55838585 99.17645156 9.93650313
v -117.18257517 96.52997553 9.32586193
v -122.61461467 73.90556484 4.78746416
v -123.42157215 76.68114454 5.86277759
v -122.81601131 80.45197278 8.88769049
v -119.88677084 83.38883519 4.70434409
v -122.01969326 82.69920945 7.08521064
v -116.91436917 96.46767378 8.11701175
v -107.05827177 109.73167419 12.17092667
v -90.18730372 105.84428161 -3.93154658
v -91.31713957 123.79086018 0.70525345
v -77.72319764 106.47189617 -7.55529106
v -84.54563469 117.35368520 -6.53448654
v -82.99937099 132.44411349 -1.62327813
v -77.99033821 135.69606841 -4.70802421
v -61.05307490 109.92335528 -12.09558453
v -74.05124605 139.66891170 -2.00712099
v -69.44072992 140.39963484 -6.64634490
v -66.80186093 143.53361726 -1.75422232
v -38.86293992 95.60995549 -14.74898681
v -59.53109637 132.42244720 -12.80419156
v -65.34755230 141.38604701 -6.82136230
v -36.98785603 100.96538812 -14.78506718
v -42.17889160 110.61923206 -14.60330747
v -37.43292764 104.11686450 -14.36586119
v -45.97056285 118.96257102 -13.93551473
v -58.13768879 142.52233505 -3.30499397
v -35.95597669 102.34638304 -14.35549278
v -44.43683475 113.15154284 -14.69009556
v -54.89026010 138.99938762 -7.69913290
v -31.22258373 91.45928174 -14.81649093
v -44.44890842 111.35067791 -14.86135274
v -59.66508761 134.22679901 -12.07863167
v -62.11927533 141.17090404 -7.11581483
v -65.35204500 143.89052987 -3.83091997
v -7.46963965 45.76452449 -10.08629426
v -61.92378700 131.96362555 -12.71354593
v -66.93044305 136.74110174 -9.99018364
v -49.94483665 100.60340166 -13.70897330
v -55.28836325 112.69865185 -13.71646766
v -70.54470479 140.82016051 -4.92713694
v -33.88760984 79.46404815 -11.36493124
v -53.02778631 102.12683678 -13.27777654
v -58.29676613 103.39555144 -12.52139080
v -75.90729743 138.32762837 -1.35620718
v -62.93173134 102.19035298 -11.70975808
v -31.84515983 56.03324622 -9.01471265
v -47.73652926 65.14231116 -5.70241176
v -83.98479223 125.50660968 -6.51551643
v -84.22146738 129.41928208 3.32823140
v -91.93079919 122.93850631 0.55970001
v -93.81948411 117.33327061 -1.38169236
v -94.31503713 81.37400448 -2.27147434
v -100.82874447 94.20010448 -1.30214042
v -107.04570264 109.79288071 8.12011771
v -82.50064403 62.75334209 -2.53510801
v -98.67318720 80.82340658 -2.04468658
v -86.94275469 57.54959583 -3.98089364
v -88.09000254 62.70000339 -2.10000109
v -83.61557126 57.13675544 -4.04092437
v -77.19806582 55.08710817 -3.99367837
v -82.41000026 66.72000140 -2.06999993
v -102.19859332 113.63377422 10.02751384
v -99.42831099 115.65139890 4.02773637
v -90.19183367 125.08605421 -0.31732605
v -80.48816770 117.95477569 -7.96250440
v -84.18027312 127.00612843 -5.84652089
v -83.56139064 128.95263731 4.01302427
v -69.24795359 110.61802506 -10.14979929
v -82.27755129 125.29645860 -7.38603296
v -38.57991844 65.45371562 -8.87550600
v -72.91843742 135.37809253 -8.36445019
v -45.61607167 131.61288202 -6.87261438
v -50.85028335 136.44327223 -0.47785474
v -99.88617897 111.20031029 12.83572521
v -54.77586389 129.55008447 -13.08404095
v -42.20730066 119.50837821 -12.11685408
v -42.82904789 121.38389796 -1.92286598
v -38.05211559 111.28976196 -1.61961571
v -35.26841849 103.60303521 -13.51677626
v -33.34129229 106.13201559 -9.86676197
v -31.63146600 98.61014038 -12.62677647
v -31.22036345 100.37109256 -1.52115198
v -25.35118908 88.60526979 -13.06893211
v -24.13371578 90.55063874 -8.30599573
v -26.36715956 82.39023387 3.30991182
v -17.51935855 79.33706045 -10.21194924
v -14.64083511 72.15837389 -11.13702729
v -15.40006045 69.42532212 1.51493982
v -9.27000120 66.23999774 -5.16000064
v -11.15929428 61.08223647 3.79245169
v -0.56634983 52.26410553 -7.08888564
v -17.80377142 75.39697737 0.06034936
v -25.42166226 91.41863883 -10.98823268
v -31.11655265 96.03594244 -13.73061538
v -36.04412824 104.81127352 -13.49853538
v -37.24652901 114.22896385 -9.80337244
v -42.70586371 116.95194989 -13.36111873
v -40.61748087 124.26211685 -5.86670730
v -43.15865785 127.42759287 -8.12284928
v -44.27260906 128.49386036 -2.38966243
v -56.75965920 127.00095773 -13.65059987
v -51.87638476 137.17192411 -7.58644100
v -56.01983890 141.41242206 -2.21861387
v -64.47953731 134.56737995 -11.64730731
v -56.25642464 141.09341800 -5.08046523
v -60.97304076 133.35612416 -12.46374287
v -59.58743766 125.99147856 -13.52213509
v -53.31598967 131.97208941 -11.86776161
v -40.04684463 122.74885178 -7.02479016
v -41.42874479 114.02777582 -13.61854281
v -38.22003677 116.65958911 -9.41682700
v -34.41371024 100.46603531 -14.19411972
v -29.22727354 90.30804783 -14.63533565
v -23.91191758 88.05634826 -12.11956609
v -29.83886376 87.86242455 4.04810533
v -23.67835306 82.68415928 1.58995634
v -21.36174776 81.11593127 0.44710338
v -15.97493514 73.92871380 -11.57549396
v -14.54371028 74.72765446 -4.52366378
v -16.56735130 72.82610238 0.23475909
v 1.64087024 50.88665709 -4.39779507
v -3.49027151 45.81969604 -10.04842948
v -9.44647007 64.72119689 -1.61341508
v -14.62864224 75.71639121 -7.76495086
v -21.07873000 79.98282462 0.90305362
v -25.25497600 85.40832251 -13.84522673
v -21.08051628 85.64814180 -4.82029235
v -44.45375502 115.55831879 -14.22838122
v -40.06548598 118.28612536 -2.67793378
v -43.33502054 128.74241173 -3.92891793
v -41.45034403 125.27289987 -7.52104074
v -47.79661074 132.38851726 -8.41605850
v -45.90790346 132.41185248 -3.73003026
v -54.29706722 136.72085106 -9.46261920
v -61.73970550 134.17699933 -12.14172784
v -64.24087286 136.85478270 -10.51127724
v -99.62680191 114.75000530 9.27081332
v -64.59549814 144.14732158 -3.36314365
v -68.07384640 141.48189127 -6.10397011
v -74.34340566 137.82654703 -5.70198102
v -106.66870326 110.66892743 10.59584972
v -18.27420853 51.43009871 11.59615908
v -7.86128454 62.38543242 -1.42438791
v -29.21623364 42.44165495 13.18085566
v -45.67588493 29.05916795 11.25530340
v -8.54936801 64.36924636 -3.10843647
v -11.52638253 63.20368499 2.41449918
v -21.12970501 54.45377156 11.01027988
v -26.13929845 50.68674311 11.27393078
v -39.00942951 37.30873764 15.95626585
v -46.11328244 31.69716150 12.82597240
v -11.37017179 68.74033064 -3.22871306
v -14.58613388 65.49018621 3.30399792
v -24.64772388 56.28405139 10.49502287
v -13.63713667 71.82585448 -2.58502061
v -15.62839933 74.36414063 -1.87159795
v -33.30999985 58.68000165 10.02000179
v -39.17375207 53.29669267 10.94196737
v -18.73433590 77.34500617 0.10929856
v -24.04266968 73.51130992 5.24612656
v -27.95431949 66.83905423 8.05311650
v -33.80728886 62.90269643 8.33343714
v -39.45523500 57.42001161 9.62017197
v -45.32969743 52.09119618 11.83425635
v -30.71087599 71.57756388 6.74060406
v -34.89365801 66.90495461 7.59241963
v -40.11245817 60.63180417 8.60193651
v -47.13218659 55.75262010 10.39135270
v -25.86230636 81.15263283 3.40158772
v -30.02486378 73.21834564 6.10155752
v -38.53566200 69.55853105 7.69951008
v -50.97749084 58.18894133 10.49265265
v -54.85009775 54.16349322 13.88636418
v -66.01218134 45.15675083 10.10500453
v -27.15251222 84.50817317 3.11368355
v -38.21801394 73.14705104 7.13215815
v -44.88822818 67.42333621 7.93646090
v -50.16723648 62.14968115 9.59438272
v -55.44608086 58.52478743 12.58251723
v -68.47605854 49.97610673 12.33869139
v -75.50079376 44.21890900 3.71643202
v -29.35843170 89.40463513 3.29801557
v -31.57702088 84.81425047 5.27341804
v -37.52686828 80.92764765 6.28005667
v -43.42276976 74.16082919 7.16385385
v -50.00962690 68.00415367 8.25879071
v -54.66999859 64.52000141 10.51000040
v -64.92470205 54.88264561 15.05801734
v -28.97036448 91.02299064 2.16938253
v -32.72489086 87.43125200 4.93111787
v -38.65074366 83.31633359 5.61495544
v -44.16999966 78.46000046 6.15000399
v -49.74160716 74.27687943 6.73125871
v -54.96563017 68.33352149 9.64428671
v -62.26224825 62.27787957 13.85623589
v -42.71419346 84.18893069 5.51652815
v -31.37646243 97.40289301 0.86569233
v -37.59441152 93.09460968 4.34109103
v -33.66609663 101.54305398 0.32696960
v -38.39105740 101.31707042 3.18057695
v -36.25798598 108.05876553 -1.54718279
v -47.30410129 100.72842240 3.60118342
v -37.52009571 113.19436878 -3.36361025
v -40.82001001 108.04791749 2.17793859
v -51.11017823 100.14694929 2.95403786
v -58.00391734 95.33052891 2.62738508
v -63.42635304 90.57153016 3.53272026
v -40.96587747 114.44830149 -0.07723722
v -44.78377849 110.57990789 2.38505518
v -42.06903279 115.20694941 0.27424470
v -46.32857814 111.74011230 2.14062631
v -40.17489031 121.50685489 -3.72708403
v -45.42358220 116.95572734 0.96530397
v -51.83309317 111.96405441 3.11461906
v -55.17906323 109.20536518 2.98286090
v -43.12698916 123.78336489 -1.74956198
v -47.65319452 119.79125440 0.94071490
v -51.98851228 115.73830992 2.46646814
v -56.51000142 111.73000187 3.38999997
v -66.20208919 103.89269143 2.98521412
v -52.08931491 118.32244694 2.17125565
v -56.58735707 114.81451243 3.11452174
v -61.25000119 111.24999821 3.37999896
v -66.17400050 107.34347999 3.46362125
v -79.57778871 96.30572051 5.34026045
v -51.07117444 122.59935588 1.17237761
v -55.21119758 118.77989024 2.43948982
v -59.34552476 115.48066139 2.95315031
v -66.72925502 110.68262905 3.81088676
v -75.55481046 104.35268283 4.73874155
v -81.62531257 98.06790948 5.66676119
v -87.99350262 92.76900440 11.19596884
v -49.10506681 129.27089632 0.64265577
v -53.68612334 124.67077374 1.35795039
v -63.17000091 116.55999720 3.03000142
v -69.55131888 111.89714074 4.57001105
v -86.44378930 97.64708579 8.40410870
v -50.52153766 130.66397607 0.95726841
v -55.82204089 125.60530007 1.12886645
v -61.93219498 121.53595686 1.25848129
v -73.95999879 111.58999801 5.05000120
v -85.57704091 103.10459882 6.02981169
v -91.21518582 97.51688689 10.98201331
v -64.19999897 123.37999791 0.89999998
v -60.69622189 129.74947691 1.30428397
v -65.98503888 125.12102723 0.91802777
v -71.20999694 121.34999782 3.25999991
v -78.93823832 115.09141326 5.16188191
v -89.65710551 106.75206780 7.67127983
v -66.23539329 129.71153855 1.48953148
v -71.68000191 124.42000210 3.26000038
v -66.55547768 131.44823909 1.79265090
v -90.52156657 111.45485193 7.24961236
v -114.14153129 93.79477799 14.76078574
v -76.72964036 126.96869671 4.76914225
v -83.14556628 121.15043402 5.86511707
v -88.44146878 117.79263616 5.30765858
v -104.91175205 103.31737995 15.71425237
v -111.32954806 97.41073847 15.40925540
v -117.67835170 92.06736088 12.76052650
v -63.05956095 139.60181177 2.23196740
v -93.78000349 116.78525805 6.45433925
v -97.66756743 115.23187906 8.68602283
v -65.23114443 143.99763942 -1.34989887
v -70.95488161 139.36248422 0.57187217
v -83.69135857 130.50547242 2.67396378
v -107.30468482 109.12535340 12.46542763
v -77.32174546 137.13848591 -0.38150940
v -83.62048864 131.50854409 1.13659282
v -73.20062816 139.79659975 -0.87892968
v -79.55577224 135.75325906 -1.07502809
v -84.68619734 130.92865050 -0.26340657
v -65.70474058 144.11637187 -2.23570550
v -69.63351369 140.89289308 0.20656992
v -75.34030080 137.96737790 -0.13862315
v -87.50078082 127.59561837 2.25081271
v -91.76118672 122.88253009 2.21535913
v -102.48385370 112.87935823 10.96826885
v -63.75771761 144.02705431 -0.79700386
v -100.84174573 114.93551731 7.66493147
v -100.09492189 113.30709606 11.23137865
v -60.73963642 142.95652509 0.66015503
v -78.34028453 129.50855494 4.24603093
v -83.68430287 126.72576308 5.13192359
v -102.68744826 107.91012645 14.48468026
v -58.84010345 141.83859527 1.33437966
v -64.87476826 138.16834986 2.26590433
v -79.56273854 126.34158134 5.35710156
v -85.43613553 120.12850493 5.69240656
v -103.25361043 103.90798002 15.65551758
v -57.54438415 140.94424248 1.43986091
v -75.37273318 126.76025927 4.37686872
v -86.67139709 117.20307916 5.16286911
v -55.78126013 140.24217427 0.95265359
v -64.50419873 132.51452148 2.16607749
v -69.61619109 127.83533335 1.61059899
v -75.52748919 122.81956524 4.76844097
v -99.68897700 101.95934027 15.04301187
v -53.89403552 138.66379857 0.84531732
v -63.38000298 130.14000654 1.37999502
v -70.41589171 126.31531060 2.08943523
v -74.75688308 120.70576102 4.25523985
v -87.22999692 108.76999795 6.18000003
v -98.12828898 98.35616499 14.58633691
v -51.83491483 135.72765887 0.81363507
v -62.41708249 126.70435011 0.57816191
v -85.82225442 105.72855920 5.81324147
v -91.56957269 100.22643209 10.23621671
v -59.92085114 124.45855886 0.78301696
v -66.57747179 119.60281432 2.11776979
v -85.83351225 101.10074282 6.53104996
v -65.13000280 115.66999555 3.32999812
v -71.79000229 109.48999971 4.92999982
v -79.81200516 103.16507518 4.44090785
v -85.16718447 97.94993699 7.21061416
v -50.65000057 124.41000342 0.83000027
v -63.54510784 111.49081588 3.24842264
v -71.80591673 105.49839586 4.46317205
v -83.34014565 94.30126101 7.62948347
v -43.47412661 126.46578252 -2.16576434
v -48.53999987 121.66000158 0.63999952
v -54.74000052 115.70999771 2.85999943
v -60.76167151 109.43411291 2.76661175
v -68.26435775 102.47151554 3.29379365
v -42.44877771 123.16878140 -2.21269508
v -47.92721197 117.74382740 1.41190144
v -53.63468453 112.24213243 3.28482757
v -65.73944539 100.03870726 2.94243242
v -43.11775416 116.70463532 0.13562327
v -50.55485666 111.95018888 2.84514483
v -54.46391925 106.32652789 2.39430345
v -75.53333044 86.20063215 8.01832788
v -39.49789703 119.46142465 -3.64034879
v -41.63445905 114.08855021 0.51177893
v -47.03000188 109.31999981 3.09000118
v -52.44732648 104.43398356 2.55751400
v -39.90112245 112.98089474 -0.39561914
v -42.91107506 108.98368061 2.47811363
v -53.27313021 99.25144166 2.33787880
v -59.78357792 93.76159310 2.71010818
v -64.60902840 88.87646347 3.74017702
v -41.40818492 105.74179143 2.93319765
v -46.33708671 101.91984475 3.76203656
v -35.76501459 109.67674851 -3.88528500
v -45.69761455 99.31756556 3.73241352
v -40.48805311 101.68130696 3.66660650
v -33.92125294 105.74746132 -2.90239044
v -41.32084548 98.56256843 4.20638546
v -46.00986093 93.82923692 3.90253984
v -32.99765289 103.90144587 -2.23818421
v -39.43779320 97.10019082 4.18935530
v -39.42500800 94.54838932 4.18730779
v -30.77760339 94.72604841 1.79325766
v -35.82636639 92.31337160 4.59454348
v -42.95363650 107.26181418 2.83975899
v -55.90033531 95.15448660 2.75641680
v -63.11495602 88.29227835 3.57059785
v -41.54483974 112.46921867 1.05125818
v -51.08384043 110.67360640 3.17559158
v -42.45046899 124.63232875 -2.50149448
v -46.23078555 118.89164895 0.66751207
v -51.94104090 113.99753392 2.60125007
v -46.65629566 123.72931838 -0.14637134
v -53.50900441 120.44171989 1.80832623
v -58.18000063 113.65000159 3.18000047
v -49.33957383 127.34581530 0.70136751
v -52.77999863 122.79000133 1.46000029
v -63.24999779 113.54000121 3.43000004
v -68.86038929 108.59037936 4.31849156
v -74.33740050 103.80939394 4.68389085
v -80.58647811 98.66850823 5.05780661
v -46.64825276 132.80299306 -2.78661726
v -56.54999986 123.47999960 1.60000089
v -61.54392660 119.13560331 1.96023379
v -66.74067676 114.60575461 3.68647696
v -74.45999980 107.89000243 4.98999981
v -82.30999857 101.14999861 5.14999963
v -88.40033412 95.55495530 9.99418367
v -52.58996412 130.48988581 1.35166256
v -57.77319521 126.10858679 0.74267195
v -64.47150558 120.72394788 1.46444433
v -83.84685963 103.90581936 5.25683025
v -53.59109491 133.78539681 1.67692802
v -51.84581876 137.47791946 -0.30593507
v -61.70311198 128.93857062 0.85642975
v -75.49167424 117.75785685 4.78077494
v -88.97999674 106.38000071 7.37999985
v -52.76662856 138.78528774 -0.79789705
v -55.76647073 136.25963032 2.00070813
v -68.13387573 126.94278359 1.24728866
v -86.71388030 111.40285432 5.63582499
v -74.74000007 124.65000153 4.42999974
v -87.72546053 114.88309503 5.30059310
v -56.39028922 141.31119847 0.45524366
v -67.61500239 133.28701258 1.67412369
v -72.41000235 130.00999391 1.76999997
v -77.01724768 125.21749735 5.10565331
v -58.54620412 142.93651283 -0.31397201
v -68.55860353 138.03999126 1.47066312
v -83.92567933 124.01250005 5.76794380
v -93.25328469 115.73243886 6.98804576
v -62.05155700 144.02529597 -0.82360092
v -97.07506001 116.51493609 6.81791548
v -66.42475724 143.90803874 -2.55002826
v -73.16225022 138.94459605 0.04415380
v -85.34993231 128.71158123 3.18948692
v -91.28826112 123.67341667 1.61551824
v -97.94858843 116.88023061 4.14719107
v -78.54489237 136.61646843 -1.22846197
v -82.92554319 132.59460032 -0.05544969
v -104.70391810 112.08445579 10.40280983
v -86.47044003 129.22702730 0.85007236
v -102.82926261 113.55357617 8.99231900
v -106.74767941 110.23015529 11.82708517
v -65.33350050 144.23650503 -2.53368728
v -72.33451307 140.53617418 -1.40209321
v -88.96664530 122.80483544 4.89702029
v -99.04641658 115.52035809 7.85773341
v -60.46083942 143.64796877 -0.60378999
v -65.12741745 143.08431745 -0.12545238
v -69.28272545 137.20360398 1.13524962
v -90.72558582 112.73890734 6.82764407
v -95.78421712 106.47711158 11.83878630
v -56.38001487 141.67532325 -0.36241647
v -66.39157236 133.02102685 2.01990013
v -71.29737735 127.98784673 2.20739353
v -77.05002278 120.71427703 5.07735834
v -85.58147401 115.57423323 5.04873460
v -90.49031138 106.10942543 8.21426418
v -96.68769687 99.75242615 13.57180905
v -53.24510112 139.60614800 -2.22352496
v -56.74347654 139.31003213 1.87271927
v -59.30589139 133.49504769 2.05722172
v -65.22606313 128.16871703 0.86829922
v -72.38974422 121.06094509 3.52188782
v -77.53725350 114.48989064 5.02480753
v -84.20986682 106.60782456 5.27940365
v -90.43610096 100.12219101 9.69207939
v -52.17120796 138.65701854 -3.98199493
v -53.50125208 134.63804126 1.57010171
v -58.14444274 129.37721610 0.87833620
v -66.06235355 122.47557193 1.23245886
v -69.35765594 118.74365062 3.18572018
v -76.80258155 108.41084272 4.60441876
v -84.06662941 101.76072270 5.72375674
v -90.14569223 95.86894512 10.96912939
v -50.45957118 137.23070920 -4.92079556
v -51.67829618 133.14577937 1.12757832
v -60.84131449 122.89077789 0.99288893
v -66.04400277 115.69521576 3.40225850
v -70.46224922 110.44838279 4.73382138
v -82.01238513 96.33791447 6.15113648
v -47.91384935 134.91913676 -4.38592676
v -49.69029501 132.51394033 0.36186134
v -53.02235112 126.59832835 1.20045058
v -56.87918887 122.19320238 1.78576075
v -60.77852473 116.89792573 2.55372678
v -65.09607285 110.75979471 3.48294899
v -79.42805439 93.12599897 6.00534771
v -83.90922844 88.82473409 11.21807285
v -45.89085653 132.50584900 -4.87990165
v -56.28455430 116.80477113 2.65458110
v -64.06800449 105.16223311 2.71087210
v -69.51192766 100.86312145 3.58545990
v -76.10744983 94.07579154 4.50793654
v -79.14029807 88.08177710 8.46598856
v -84.26408470 81.12628758 13.76882289
v -44.28230599 130.26162982 -5.40642813
v -45.26000097 126.68000162 -0.84000058
v -53.49824578 116.70484394 2.59961770
v -58.33855644 109.16861892 2.64394376
v -61.92049384 104.86725718 2.35985685
v -72.45831937 92.22350270 4.02766094
v -43.45899820 122.88474292 -1.46180973
v -49.03676361 117.87087470 1.59831007
v -51.26723647 113.02348226 2.70524947
v -56.57338351 107.51430690 2.35721259
v -59.05817449 102.73347795 2.00312794
v -73.60950112 83.54200423 8.61950777
v -41.27011821 123.04695696 -3.14436574
v -43.82743686 119.06018853 -0.38093879
v -47.13190719 114.65956271 1.65503798
v -50.06242543 109.41326618 3.12067405
v -39.46585953 121.54302746 -6.30110037
v -41.73389450 118.65554750 -1.75057724
v -52.86330357 101.51955485 2.29565590
v -56.76463246 97.22203016 2.40693148
v -59.93392691 91.12183005 2.89298315
v -66.94400311 83.79522711 5.75931370
v -38.20553795 117.62505770 -5.92473149
v -40.98365828 113.50987852 0.30997256
v -44.62142661 107.74511844 3.01444950
v -71.26944512 71.81217521 12.98891474
v -36.83190420 114.42855000 -7.81019311
v -39.62820396 109.58095640 0.48045677
v -42.58592054 103.75894606 3.53832566
v -48.81674424 98.42272848 3.13234632
v -35.31076387 110.79002917 -7.46745430
v -60.17554179 75.09148866 7.74595654
v -34.14632380 107.80137032 -9.64433514
v -38.42361271 99.23729300 3.37836379
v -31.88854828 104.12956029 -7.89080933
v -34.13286433 102.91745514 -0.15571207
v -50.74585229 80.64941317 4.98922914
v -65.93154371 58.24464187 15.27836826
v -36.89182177 95.34936398 4.20353375
v -51.81193352 73.68241996 7.15079950
v -56.92167953 65.66619128 10.62065642
v -63.38903308 59.90828574 14.79693968
v -41.30603373 83.20026100 5.50745009
v -47.42825776 75.65885782 6.38263999
v -52.12536082 69.39563900 8.53423122
v -61.51000038 55.61000109 14.89000022
v -28.49823236 97.47526050 -3.87551496
v -32.31176734 91.96241200 3.84386582
v -37.33066097 84.87822860 5.37369540
v -43.26565564 76.50068402 6.50546979
v -48.09014499 69.17778403 7.92341679
v -53.05404216 62.23529577 10.37342567
v -58.47816542 56.50494620 14.30151705
v -30.34148552 88.78405392 4.11364110
v -36.89235821 81.25523478 6.18721312
v -41.70123860 73.28609377 7.07684876
v -53.79443243 59.18191373 11.31355949
v -30.21208569 88.65351975 4.06493340
v -32.47139603 84.89318192 5.46735898
v -37.35368326 75.25036484 6.80120103
v -43.01859066 67.80257076 7.70745054
v -48.17578569 61.61996722 9.27531812
v -24.28395674 89.77899700 -10.81481483
v -25.76999925 88.56000006 0.05000034
v -51.36860907 52.49633268 12.93844264
v -24.97797459 84.64780450 1.64969580
v -29.10999954 79.74000275 4.80999984
v -31.44755214 74.16715473 6.18081307
v -35.86007655 68.95714998 7.59510556
v -41.78094864 62.83780932 8.69973749
v -45.94752938 55.08746207 10.36338974
v -50.51747710 49.16437343 13.60307820
v -26.67000145 79.36000079 3.99999926
v -29.94146571 74.79751110 5.70138916
v -33.11651945 68.55233014 7.28757307
v -46.87999934 50.42000115 12.36999966
v -28.04700471 75.63771307 5.24744811
v -31.62610903 70.11642307 7.07517797
v -34.89580750 65.02677500 7.81499594
v -38.37552294 60.23772061 8.75175372
v -46.37521133 48.04180562 13.61015532
v -27.93411911 73.05119187 6.02586940
v -37.28561103 58.09706822 9.40852799
v -41.98532924 52.53300816 11.20198146
v -45.94674706 46.41412199 14.52532317
v -20.49407735 84.88301188 -8.00945889
v -23.37414026 77.10053027 3.62854591
v -27.55692042 72.16671109 6.03625039
v -39.44465145 55.30419946 10.14046185
v -43.46888885 49.75024238 13.10878992
v -25.55582859 76.11951977 4.88283858
v -29.18931656 71.37365639 6.46109320
v -40.97652808 54.80367690 10.19052416
v -28.87555584 73.55361432 6.00233115
v -40.10462016 56.52605742 9.65217687
v -25.35585314 80.62541485 3.31124291
v -29.68999930 76.09000057 5.60999988
v -23.97746406 86.91628277 -0.56533824
v -34.66152400 74.74926114 6.62147719
v -43.79542172 71.18038088 7.40541285
v -33.59192982 89.98208493 4.65874141
v -35.76253727 81.94962144 6.03419449
v -44.92654651 75.63942671 6.69786381
v -38.75861689 93.31739694 4.38553561
v -39.55600038 83.60809833 5.52452868
v -55.24229631 91.51081741 2.84077786
v -53.82351577 102.35187411 2.14237021
v -49.82308671 116.66820943 1.73854653
v -45.39731145 115.01978338 1.25553471
v -52.09756643 112.94537783 2.91278306
v -48.82386699 110.06787419 2.82150414
v -58.42628703 106.99460655 2.19529076
v -44.50322315 124.42417443 -0.99359546
v -52.03780904 123.62456322 1.25365169
v -56.10606819 117.40162969 2.68478086
v -60.79478562 113.87816072 3.17819277
v -65.23530185 109.32037979 3.29246419
v -59.80072543 122.99668044 1.12150866
v -64.42170590 118.70260537 2.12462060
v -72.90761918 110.96291244 5.02761453
v -63.15369159 128.74738872 0.88446861
v -57.33320490 131.19953871 1.32980279
v -59.74324793 126.61334872 0.62267203
v -67.26217270 123.26779217 1.38065114
v -74.97262955 116.65032059 4.86489804
v -65.16674906 130.93067706 1.79689424
v -74.42074269 123.35122377 4.27654665
v -77.75581628 116.59773439 5.09232469
v -86.41871065 114.27007616 5.13519207
v -57.29470775 142.39403605 -0.75298146
v -69.06602532 128.78862023 1.36542087
v -77.76454091 127.13950872 4.97189257
v -72.36891240 136.71956956 0.44380568
v -68.45372170 142.63148606 -4.09985753
v -74.41762835 139.08468187 -0.78168814
v -79.69515771 135.31365991 0.09829821
v -86.15812659 128.96846235 2.01966311
v -66.93053246 137.41259277 1.99142355
v -78.74058932 128.34605575 4.74797795
v -84.13049579 125.80659986 5.37323765
v -79.26023006 129.30789590 4.42795735
v -95.36639601 117.09576845 5.70308371
v -76.93448663 132.22287595 2.39759544
v -82.21529424 129.17731702 4.27508866
v -79.21137661 130.32619655 3.88162117
v -103.07665169 110.64364761 13.27922661
v -68.88545305 139.55339789 1.15801312
v -85.77084541 124.77554381 5.32369548
v -90.86845815 119.84293163 5.24407485
v -69.87554580 136.30077243 1.06359972
v -92.31082350 116.10724032 6.29764143
v -98.79285842 110.34739763 12.87332829
v -70.06921619 133.33345950 0.92777447
v -79.04954255 124.03573096 5.63281216
v -97.78084606 107.45149106 13.08942679
v -103.74676436 103.17235440 15.85937664
v -115.74632674 91.65721387 14.28975910
v -123.35953861 78.85286957 7.01403711
v -72.67127931 128.27078998 2.71273521
v -77.65144855 122.90592492 5.41289058
v -82.73464441 118.53303760 5.36928093
v -88.78206462 112.50452697 6.08570129
v -102.38075256 99.24518317 15.84740542
v -110.24141312 93.37083250 15.83340764
v -124.08229709 75.73835552 7.26775592
v -67.60206819 128.55459750 1.16484950
v -85.34985036 113.40310425 5.13043767
v -89.45696056 107.77465254 7.50188623
v -122.60434031 75.92587173 10.26841532
v -78.99013907 113.10107261 4.98409895
v -84.25064385 107.81438649 5.32203913
v -89.80000019 103.39999944 8.15999974
v -95.95092386 98.01622480 13.24779447
v -66.31769240 121.04394287 1.58960861
v -94.29426491 94.73387897 13.29183113
v -66.25857949 116.81538075 3.21905664
v -85.57084203 99.13688898 7.01961154
v -65.32999873 112.92999983 3.59000009
v -71.11106068 107.23580420 4.44480637
v -82.78000355 96.04000300 6.52999990
v -118.55465919 61.61343679 10.91607939
v -75.13964921 97.73638099 3.88047285
v -103.97045314 70.91554999 14.72682226
v -61.61985546 107.46384412 2.51186849
v -81.02562279 89.07738328 9.09954589
v -58.78226086 105.17635196 2.04386143
v -71.51078433 93.01552176 3.63888079
v -107.47591406 61.39786914 11.44326478
v -56.81427941 102.14295238 2.05331063
v -75.56373626 83.77110958 9.21669137
v -94.11352128 64.97351825 12.44707685
v -66.60751253 88.50678802 3.97438835
v -71.08664513 83.84528756 7.28475023
v -52.89645493 97.22861648 2.60057184
v -58.56346339 88.75840902 2.99523259
v -56.31624162 86.87952161 3.41467932
v -57.55510554 82.81795681 4.73944284
v -77.72233337 62.91312724 15.31649195
v -75.94455034 69.02976334 15.46646282
v -109.26311463 60.07140875 11.13198325
v -83.94706994 99.85102713 6.06870605
v -87.38949895 100.70334375 7.45231472
v -120.18015236 79.46751267 12.42335141
v -110.71482301 87.40556240 15.03919717
v -120.37263066 78.08869332 12.20538281
v -117.58391559 78.27176899 13.37656379
v -107.66424239 87.00614423 16.09020494
v -110.99582911 76.34171844 14.84164130
v -121.47074938 67.23064929 9.97567363
v -86.73102409 101.31011158 6.90391939
v -119.88687515 62.33569980 10.15730668
v -119.02771145 60.80712751 10.05151309
v -79.52068746 104.90935296 4.34988970
v -96.90149128 85.71234345 15.49996249
v -84.32506025 97.13190794 7.03908550
v -75.66409558 102.34426707 4.51406697
v -81.79459721 94.32964772 6.63224654
v -78.97970080 94.31457520 5.42022614
v -72.02337682 100.25407374 3.98939056
v -78.05521041 92.44174510 5.66356536
v -83.34089816 86.22914553 12.12531794
v -90.64092487 77.64817029 16.19322971
v -70.26819885 98.63502532 3.72763025
v -74.99443740 92.06546843 4.77046473
v -80.09184897 87.05610782 9.93400160
v -67.84749031 95.57338059 3.19362991
v -79.46003973 82.44731277 11.90964971
v -100.52407533 54.72053215 2.36575794
v -62.33445555 82.79559761 5.14394697
v -68.55189800 54.83791977 14.36286978
v -59.85171348 65.48462808 11.20794564
v -62.48082593 56.91852421 15.10991715
v -69.57679242 48.59317094 10.77047270
v -57.86000192 62.61999905 11.74999960
v -60.04495919 57.34103173 14.55758512
v -65.15764445 51.20541155 14.06269055
v -54.38570678 62.93600053 10.55995747
v -57.59358406 58.00366029 13.67613208
v -65.19344449 46.15921527 11.21364161
v -39.55908120 81.14032447 6.09880732
v -42.97854379 77.84050703 6.30460633
v -46.66055739 67.94317067 8.06014147
v -51.35000125 63.85000050 9.76999942
v -55.33983931 56.46081641 13.32677342
v -30.55436909 91.49421006 3.38018010
v -45.05605996 68.98462772 7.93544110
v -53.97664756 54.56564203 13.44073471
v -57.96920136 48.52088913 14.92710132
v -33.45341608 84.10516381 5.72528224
v -37.37809509 78.44106108 6.75215432
v -41.81000218 71.00000232 7.41999689
v -46.44000158 63.57000023 8.65999982
v -29.55003455 89.80082721 3.31706204
v -30.71461804 86.47508919 4.66560246
v -34.77244452 78.15592736 6.56672893
v -52.55638808 48.50129783 14.27784842
v -34.02117267 76.61406696 6.52426668
v -29.04270962 86.01730317 3.84014193
v -32.85094723 79.97575402 6.10095309
v -36.56988218 72.85584509 7.21140997
v -43.78025606 61.25266477 8.80491175
v -37.92747855 72.21579552 7.35426834
v -32.40000084 85.74999869 5.32000000
v -35.85539386 80.13700694 6.43493375
v -39.90999982 73.72000068 7.05000013
v -44.50349882 66.31633639 8.07501748
v -31.14875033 93.02151948 3.05812224
v -37.54400462 89.40759301 4.87380009
v -43.74999925 79.64000106 5.69999823
v -47.94999957 72.86000252 7.34000141
v -56.25000224 59.53999981 12.63999939
v -36.73183545 97.35383838 3.66799557
v -41.20062292 90.98901600 4.65490390
v -52.95995250 72.14472443 7.73297949
v -55.11804670 103.68581116 2.01487937
v -57.21812323 90.72479606 2.75401236
v -104.23558950 60.37845835 9.78165772
v -95.14024109 77.79188454 16.71593636
v -113.32543939 72.99061120 13.37780245
v -121.85011804 65.24053961 8.09120201
v -88.87706697 125.59160590 3.02898372
v -112.98628896 92.22508967 15.20030573
v -105.48925400 110.03904045 12.81041745
v -120.44871598 84.96838808 11.72433794
v -117.88178980 94.70839053 9.88993049
v -111.96448654 94.91015971 15.43575432
v -118.26051027 88.98952603 13.11186794
v -106.01358861 99.89508241 16.12612419
v -123.49989265 73.97596538 9.41361301
v -102.87387669 96.69789672 15.61939903
v -119.32043731 61.15341932 9.99483652
v -117.82107502 59.72708762 7.64471712
v -81.85751736 103.70847583 4.73240716
v -111.24228686 59.66744199 10.93726978
v -73.63590598 110.03074050 4.96124942
v -105.67925125 64.19698149 12.53105234
v -110.11380702 58.08157101 8.59261677
v -84.50979739 75.24920255 15.31188563
v -65.60814381 98.62717986 3.03447293
v -56.51000142 105.76000065 2.11999961
v -50.99358410 102.79019922 2.89543043
v -47.32370749 102.24062204 3.65253631
v -50.24695769 96.67429328 2.99747917
v -56.13995343 89.35946226 2.98945303
v -44.81609911 102.69545019 3.79773392
v -77.27234811 44.14293915 -1.34986732
v -70.37042826 49.91962388 11.09893247
v -75.83471388 43.22231561 -0.55612903
v -83.27481151 47.25446180 -0.12275807
v -77.32252777 95.61827779 4.55295248
v -73.72349501 106.31120205 4.81505040
v -83.90955627 98.22648764 6.62886258
v -115.93218893 59.04229358 8.98006838
v -118.05234849 60.70430204 10.79078205
v -122.34894931 66.64834917 5.26463101
v -122.36616760 65.92941284 7.06567522
v -120.98491192 64.23097849 5.30448603
v -117.95832217 60.82207337 10.90469304
v -113.43861371 58.43038112 8.62500630
v -111.37451231 57.82166868 7.84836989
v -67.82636791 116.63518846 3.53968050
v -82.96268433 97.12754190 6.44406956
v -109.54970121 59.73489955 10.97663585
v -86.90136671 102.15594620 6.85720798
v -83.22981000 115.53026736 5.06512634
v -118.75831336 60.88290736 10.49222052
v -88.25321496 122.30829895 5.27243037
v -91.43948555 117.15877801 5.49824210
v -88.57429028 126.80980563 -0.71749493
v -117.57262051 85.38842201 13.23726773
v -119.62770671 86.41178161 12.39746250
v -100.64506531 115.01279473 5.27535751
v -107.50170052 109.61897671 11.71724591
v -97.15940058 116.95422977 5.47405845
v -66.35486335 143.03901792 -4.66991356
v -73.45414162 139.55898583 -3.72625352
v -67.27018952 143.50296557 -3.16975126
v -94.03132647 115.78928679 7.29413144
v -61.80872768 144.08729970 -2.31927820
v -59.99099091 140.97230136 -7.04494072
v -58.43259767 142.84794033 -1.59988529
v -60.01185253 142.21116900 1.31052977
v -74.41499829 128.35152447 3.49310180
v -97.86646068 100.15022755 14.38234281
v -54.04761061 140.03115892 -4.02379734
v -58.14920366 140.14463127 2.01481069
v -52.76257917 137.00433075 -8.52710102
v -84.36000347 96.15000337 7.47000007
v -61.45567074 115.29816687 3.18064261
v -80.49000055 93.47999841 6.41999906
v -45.16270012 128.39320302 -9.55576170
v -41.56573117 125.71670115 -5.50754275
v -51.29215121 120.76247483 1.30119186
v -46.44336551 120.80882490 0.06921336
v -50.76000094 113.58000338 2.58000009
v -39.11942989 120.11972815 -7.75604881
v -42.75778309 114.29255456 0.77370682
v -78.94107699 71.69806957 15.31989034
v -43.09333861 110.81823707 1.81653746
v -43.89590397 105.30222207 3.23893805
v -36.48275882 112.29294538 -10.00758074
v -42.90394858 99.42671657 4.09171078
v -35.42941809 99.36261177 2.63118464
v -51.38000101 70.73000073 7.99000077
v -58.37132037 66.71180576 10.68671327
v -26.60225704 94.63032335 -8.84934980
v -29.25659530 88.57977390 3.44551681
v -49.01123792 56.22970313 10.49155742
v -22.26552740 87.56222576 -7.46343238
v -25.06198548 82.13766664 2.71632662
v -50.51767826 50.96122995 13.34050298
v -27.41650864 74.36341047 5.69893373
v -45.36400735 49.65057969 13.11938744
v -20.77827975 76.07989013 2.52524205
v -25.27893335 67.43588299 7.59940129
v -21.34526893 67.95013696 6.20976649
v -30.30340932 45.97242922 11.89744938
v -38.58568519 56.44014105 10.00591181
v -24.30359274 81.11441880 2.53925379
v -30.08106165 73.91776890 5.92828961
v -45.53285614 56.24597520 9.94358584
v -29.53216806 88.70597184 3.64944804
v -45.52686214 65.87906927 8.40094313
v -53.89886349 53.40334773 13.72762397
v -30.51536903 93.44147146 -14.39573150
v -26.08904243 93.01586449 -3.11536016
v -32.32973441 89.15380388 4.58560837
v -51.50626972 66.45315886 9.33990814
v -54.78753895 61.57353893 11.10296976
v -29.80051190 99.78279471 -8.14884063
v -45.91110349 72.00710475 7.67118577
v -35.44834629 105.47341406 -0.52038097
v -35.00965983 109.55221951 -9.77616943
v -41.50335118 110.05403101 1.81164138
v -47.71000147 111.85000092 2.60000164
v -43.61341894 125.57412684 -10.05733386
v -41.12558439 124.54917282 -4.38394258
v -49.58000034 118.94000322 1.53000164
v -81.64153993 86.70233190 11.06522232
v -87.62822300 77.15813071 15.64137265
v -47.85531759 130.07487357 -10.34790557
v -42.70206019 127.73725390 -5.95170259
v -46.41902819 133.24217498 -3.91756464
v -47.99582064 130.59483469 -0.11972823
v -51.21290311 126.63376331 1.22149789
v -53.53999883 114.75999653 2.73000030
v -55.50000072 121.35999650 1.98000041
v -80.82399517 95.59255093 5.94471255
v -82.40275085 88.97134662 10.22895426
v -64.44561481 112.26384342 3.43823852
v -82.97874779 102.87733376 5.13869384
v -89.57009763 94.68913078 11.00758277
v -75.84256679 115.80859870 5.08068455
v -90.17766267 101.32859647 9.07090679
v -95.97000480 102.43000090 12.86999509
v -60.09370089 142.34720170 -5.16778557
v -101.26346350 104.66934741 15.20612184
v -64.52585012 143.71527731 -4.18849941
v -61.41614169 144.07372475 -1.50950917
v -85.06483585 130.06006181 1.64329528
v -98.88416529 116.21436477 6.09207572
v -101.03980452 113.43542486 11.00128889
v -61.30999699 143.98270845 -0.93469454
v -65.75022638 144.08437908 -3.06798029
v -67.82303005 139.44570720 -7.92273786
v -69.91672516 135.33331454 -9.82224103
v -79.07590270 135.97981632 -2.49062129
v -76.93684101 134.40619409 -6.72241719
v -81.18567616 134.22146440 -1.10471656
v -81.75826818 131.58819079 -5.18967537
v -86.60275489 128.97437811 -1.19840528
v -84.21207964 126.20735168 -6.11138949
v -90.59853107 123.89760464 2.87297112
v -96.36871517 117.44806170 4.62861685
v -114.01371658 101.57674551 8.93698633
v -115.55223912 97.90640324 6.37722295
v -113.83178085 96.23157978 14.31403309
v -121.76955491 79.08832282 4.72638337
v -121.79461122 79.16707546 11.03082579
v -123.57798964 75.30359179 5.76734589
v -123.64932150 76.96141303 8.74568615
v -119.06052381 91.35760367 11.20085269
v -116.44226313 95.90930492 6.62370212
v -111.18232459 98.63366932 3.15120537
v -112.52760142 103.85548323 9.23786312
v -107.21482337 106.90993071 4.03188029
v -105.73083907 110.79230160 11.83523238
v -108.14036429 109.17650163 10.43700054
v -98.17700833 115.90681225 7.38127436
v -94.27280724 119.42560971 2.80913641
v -93.37303042 119.14967000 -1.41819799
v -87.90674806 127.79104710 0.53524197
v -89.87177908 124.32522327 -2.16653128
v -84.38403904 130.88542223 -2.63512693
v -77.53641158 137.33807206 -1.75158773
v -71.73074782 140.30505717 -0.38039853
v -76.17232949 137.93331385 -3.15655908
v -70.91211528 138.72855902 -7.18721095
v -67.95267761 133.96316767 -10.95519215
v -62.60678917 143.34096014 0.26610788
v -59.31176618 142.78118312 0.59311150
v -57.54851550 142.11679995 0.43633167
v -60.41248515 143.51254702 -2.52508768
v -64.50424343 144.31339502 -2.29492062
v -61.34894490 142.26265252 1.30434253
v -68.41155142 142.14187860 -4.98354109
v 48.64444956 -121.98802084 15.71640931
v 52.35873163 -122.33602256 10.09862032
v 57.14652315 -120.06847560 8.92245770
v 65.94379246 -114.59334940 10.15407592
v 73.20000231 -111.34000123 8.20999965
v 83.53496343 -104.50654477 7.18540000
v 89.10126239 -102.96674073 6.42508408
v 94.30137277 -100.71600974 6.38479833
v 99.51701760 -98.09865803 5.06621227
v 51.58263072 -119.16766316 9.26750526
v 56.34000152 -116.46000296 8.27000011
v 74.09323752 -106.92475736 7.43688084
v 79.19110358 -103.87544334 6.80497801
v 92.94533730 -97.44103998 5.56800561
v 49.44955930 -117.96829104 10.08259412
v 55.92029169 -114.41083997 8.26617051
v 76.54742151 -104.01130468 7.19338236
v 75.54568350 -101.56706721 6.74573798
v 99.09276664 -89.42544460 3.19988281
v 45.05504295 -112.57074028 14.69794288
v 47.50417918 -113.64660412 9.57791694
v 54.52446267 -109.03893411 7.95786455
v 59.17067453 -107.31922835 8.00960604
v 82.41444826 -95.56315839 6.24761870
v 43.43697801 -109.28636044 14.14187998
v 54.12645638 -108.22078586 7.76982307
v 57.42479116 -105.55334389 7.71510042
v 65.30238688 -100.80339760 8.32494348
v 46.46662995 -109.75381732 8.65570828
v 52.11697146 -106.37035221 7.11866422
v 69.56958771 -96.66067362 7.36743025
v 75.42628795 -93.12345088 6.00265292
v 49.13501441 -105.35657406 6.74413471
v 63.02306056 -98.97872806 7.50223780
v 43.08908060 -106.46839440 10.37424896
v 50.04134402 -101.83494538 6.58666575
v 55.40884659 -99.36808050 6.17252197
v 69.56422329 -91.62016213 6.26434898
v 85.46430618 -83.14847201 2.77730264
v 94.67524290 -79.62786406 2.63539981
v 42.19984636 -103.93026471 9.84678231
v 60.91247499 -93.88675541 6.54380675
v 74.37583059 -87.01071888 5.30917570
v 81.31244779 -84.55238491 3.56291072
v 93.51863712 -77.82319933 2.54241680
v 64.85317647 -89.33918923 6.78190542
v 77.31354982 -83.47825706 4.17704368
v 90.19535035 -78.15731317 1.72943226
v 46.23999819 -97.19000012 5.92999998
v 63.52020055 -87.30880171 6.44375011
v 71.02854550 -84.58635211 5.21133794
v 82.64838159 -78.76725495 2.22499552
v 54.56107110 -91.11303091 4.94384253
v 78.18125933 -79.08204943 2.75200955
v 83.73644948 -75.56015998 1.23407471
v 70.64810395 -79.75362241 4.06604586
v 77.44570822 -77.20245421 2.28447746
v 43.75722259 -89.59499747 3.68234888
v 53.82905528 -85.86379886 3.45697207
v 67.17438996 -79.16039228 4.16124146
v 85.37141979 -68.98412853 1.53548643
v 36.60220280 -91.23658389 10.08785237
v 71.70195132 -74.67754930 2.36899499
v 52.21516639 -82.52437413 2.69078673
v 65.26000053 -75.34000278 4.17999970
v 82.25069940 -61.52080745 4.14972007
v 36.33951023 -83.45659077 4.01160819
v 38.50945085 -82.55171776 2.83765513
v 46.15240544 -79.34024930 2.31888751
v 51.28240958 -75.43713599 2.31462810
v 36.84305772 -81.13925159 2.87571526
v 36.50531918 -80.39153367 2.84188380
v 44.27260160 -77.14477181 1.41330448
v 54.20853943 -70.12712210 4.01999289
v 39.36660290 -78.17889750 1.54146960
v 51.47264525 -70.82388550 2.37736269
v 78.74372602 -54.40276489 4.77592414
v 37.37824783 -76.60623640 1.35829684
v 31.19996004 -78.42030376 8.14004242
v 34.69625115 -77.22923905 2.41587404
v 49.47658256 -67.75384396 1.57616031
v 66.78241491 -58.68686736 1.37053453
v 45.57541013 -68.02135706 -0.15782035
v 67.37511605 -56.69342726 1.23536983
v 51.45077780 -63.30718845 3.27099767
v 29.30361964 -74.58773255 7.97842722
v 52.76580155 -59.03006345 3.72676947
v 75.74436814 -45.60895637 4.71012667
v 48.93846065 -60.58176979 2.89601716
v 54.65286970 -55.00545353 3.01163271
v 77.23150402 -42.61309654 4.79764491
v 65.08602202 -48.40844870 2.04623956
v 69.82610375 -45.85343227 2.56229192
v 46.51295394 -55.51138893 2.59672059
v 54.06752974 -52.66664550 3.07885511
v 74.29543883 -39.65994716 4.11156099
v 43.95591840 -57.13497475 0.35871277
v 50.21682382 -51.88494176 4.16740682
v 55.11507764 -50.12024194 2.61441455
v 66.62970781 -43.18108782 2.79168505
v 72.45835662 -38.47803921 4.05707257
v 77.20632106 -36.28371283 3.61501309
v 37.52208874 -59.51648578 -1.70754630
v 71.55641913 -36.71870753 3.94546846
v 75.88173449 -35.43218225 3.51294526
v 54.38896641 -44.36483979 3.47656384
v 70.15088946 -35.33604741 3.80392140
v 75.27306676 -33.97658840 3.57052661
v 69.23653185 -33.88619795 3.59831029
v 42.35441610 -45.35964504 2.90950644
v 68.23336333 -30.35763651 4.20855777
v 20.16763389 -58.43918771 4.03577695
v 35.16423330 -50.25306344 -1.96659495
v 43.38668659 -42.67866537 4.39202506
v 66.20127708 -29.08584289 4.02043480
v 18.61701719 -56.03713170 3.99984652
v 42.84853861 -40.54676369 4.81144339
v 42.51576588 -38.07953000 5.15609002
v 65.08000195 -24.18000065 5.23000164
v 41.98141769 -37.72036359 5.12971589
v 59.77496132 -26.00958012 2.19541322
v 15.96478932 -51.46557093 3.45552084
v 58.85000154 -24.25000072 2.19999999
v 14.79399763 -49.94137958 3.92924761
v 37.75339946 -34.48322788 4.18043276
v 54.27728593 -24.32255819 1.52964471
v 12.01665588 -47.50625417 6.52016746
v 37.01645881 -34.71207991 3.56614776
v 51.24930665 -25.05250461 1.29822944
v 36.70580685 -29.32592109 4.85698646
v 53.02063748 -20.27686872 0.97332202
v 50.52333698 -20.31820081 0.65619592
v 48.47818986 -22.98140340 1.22903148
v 51.92282423 -16.99246280 0.63189300
v 39.47828338 -23.75444211 4.21084929
v 47.52205312 -20.11048608 0.43158632
v 32.54173324 -25.49394593 3.78790940
v 44.99823973 -17.53551513 1.21357164
v 49.96517301 -14.62826319 0.01334469
v 9.95186623 -39.47269544 2.90404027
v 44.76381466 -16.18880965 1.25179370
v 50.45334995 -13.03275116 0.26090775
v 39.40566629 -18.62609759 2.98689958
v 44.19553652 -15.45900945 1.38722162
v 49.02071133 -13.21924012 -0.24513016
v 40.65051675 -17.60641672 2.66729854
v 12.59797160 -33.78830105 0.63504308
v 45.44219002 -7.20919343 -0.78989257
v 39.26879913 -10.46889089 -1.98528729
v 25.39029904 -14.67505284 1.44573930
v 27.17356198 -10.39265562 1.49194314
v 27.57423930 -9.56990384 1.06274989
v -1.23812701 -25.43674223 3.15081025
v -2.64415843 -25.32523498 4.42035776
v 21.95405588 -4.70162462 -1.02220022
v 20.42512782 -5.85922133 -0.27131182
v 24.95993488 -3.55539517 -3.33102536
v 23.24450761 -4.04707482 -2.37317756
v 29.46310677 -1.88797805 -4.25785175
v 17.10417122 -4.47530858 -1.00182975
v 28.70326117 1.70140294 -3.40678543
v 19.45716515 2.00520689 -0.83612185
v 31.08382598 6.99442625 -0.25538713
v 21.16052434 1.90184533 -1.71290676
v 24.96824600 5.36320265 -1.28086261
v 27.75596082 10.05481090 -1.26955134
v 22.48273604 8.07224121 -2.08164332
v 5.68794739 -3.48694343 -2.28762161
v 10.65057144 2.13002437 -0.99112664
v 16.94856212 5.83243230 -1.17574213
v 25.49727634 11.14478521 -2.24396167
v 20.55848949 3.69958812 -0.82576455
v 25.42125806 6.95041148 -1.25736080
v 29.64176424 10.95771417 -0.24780195
v 18.16374809 -1.55096920 -0.73921029
v 31.47804737 8.60458612 0.61359449
v 34.47200358 4.47964249 -1.06133800
v -1.43787463 -26.29777975 3.95999523
v 28.81803922 -10.68386342 1.61684840
v 31.38475865 -7.37445662 -3.11196549
v 35.79511866 -10.14095172 -1.75046339
v 39.96769711 -12.50592433 0.91184815
v 43.52328181 -15.81710950 1.69035664
v 43.65964979 -19.79968883 1.30761624
v 50.00122637 -16.37240127 0.20621282
v 48.64661768 -23.36054668 1.31157495
v 38.09227422 -29.17081863 5.17884782
v 37.72458807 -33.62242132 4.49543027
v 45.13101280 -28.02803554 2.01267051
v 53.48274112 -23.52245897 1.47292356
v 41.39482602 -31.93590790 5.26717026
v 47.24724963 -30.86980246 1.77947991
v 55.78999966 -24.25999939 1.56000012
v 33.56683999 -43.01836342 -1.03085628
v 58.66999924 -25.67999996 1.90999941
v 43.48107055 -38.81207481 5.09733986
v 50.78908056 -36.28997877 1.89189985
v 18.63512024 -57.09396675 5.46129979
v 30.76747060 -58.75751004 -1.18195079
v 47.90189490 -45.17202824 4.44645202
v 52.87869647 -41.60771146 2.64841761
v 51.78081244 -44.44167390 3.95423267
v 53.15688625 -45.77905312 3.48076690
v 58.79067257 -43.20792854 1.63922948
v 27.73508243 -63.37227672 2.10286560
v 49.11921918 -49.34725910 4.38763434
v 51.89597234 -47.06478119 3.69073660
v 57.02000111 -43.39000210 2.31000013
v 56.49998039 -41.94081947 1.79951196
v 41.83490574 -48.75192791 1.27753592
v 44.36000064 -41.46999866 4.68999986
v 60.30372158 -33.00370276 0.90168766
v 42.09375754 -38.61150891 5.03506977
v 61.41747162 -25.62647685 2.96271988
v 40.20891339 -30.44115193 5.27263666
v 46.05510086 -26.59517899 1.22782832
v 46.26500979 -14.86836001 0.56418771
v 26.42138116 -21.21406607 1.03151239
v 35.07076949 -13.87857739 2.64560990
v 38.00539672 -11.37964148 -0.71404059
v -1.13314344 -27.97646262 7.47756753
v -2.73834192 -25.74434504 6.93507725
v 22.51541801 -0.63453062 -2.73420266
v 17.94557832 1.00755622 -0.60594216
v 27.02225372 9.09823179 -1.46659906
v 20.82527615 5.10412967 -0.93029224
v 6.34853402 -5.36184059 -1.79911777
v 6.88466243 -3.81441531 -2.26786151
v 24.69499782 12.50710431 -2.52368557
v 7.29011279 -2.09890725 -2.44000810
v 19.94207129 13.47503532 -3.69995809
v -13.59944139 -12.41412293 6.36367127
v -14.47691862 -11.50584128 6.94448734
v 18.94705184 17.72021875 -3.75071145
v 5.97368740 8.20850115 -3.09597445
v 13.44214100 15.22811409 -3.38028255
v -16.85405336 -8.37745517 7.42296968
v -17.26824790 -7.54759973 6.77024433
v -20.00048384 -3.55472253 4.60719876
v -21.06289193 -2.66031153 5.20445546
v 1.50235207 17.25246571 -5.26523637
v 13.74449488 29.24956381 -4.57925396
v -21.63984813 -2.60314392 7.16356887
v 17.32162572 23.73392694 -3.40577192
v 8.36034678 6.19971659 -2.77734874
v 4.53150412 -1.57674530 -2.68532592
v 12.00359594 3.84890963 -0.90730900
v 15.50267916 2.06537521 -0.44336988
v 21.96947485 3.08489474 -1.45779480
v 28.12713571 -6.26790710 -2.92443368
v 0.51869970 -29.99109589 7.34001212
v 1.62528444 -31.33200109 8.19976907
v 28.35585363 -15.77268355 2.83287186
v 39.29532692 -8.15145019 -3.18660750
v 4.78179706 -36.00208834 8.85998458
v 30.72557412 -17.86463894 3.79501982
v 37.68606856 -13.78026977 2.37673195
v 38.67828846 -14.12244420 2.42676819
v 40.17705098 -14.61386867 2.35558837
v 32.85240382 -22.41641283 4.36210679
v 46.15790397 -16.50948822 0.66290621
v 46.82010040 -22.57165499 0.74634323
v 48.68404567 -23.45933579 1.32453581
v 12.86299247 -48.21921140 5.33927744
v 49.14379120 -26.01679973 1.15060282
v 49.90930110 -28.47377025 0.97315374
v 32.41619468 -43.37252676 -1.29646016
v 53.22107300 -30.81589192 0.62417128
v 17.41954684 -54.65581268 4.73447610
v 59.74106491 -34.71124545 0.70244086
v 33.12827647 -52.30209604 -2.09601852
v 57.12779611 -39.27683458 0.98649133
v 19.89043690 -58.61938745 9.82435141
v 20.03975771 -59.79830772 7.28618028
v 48.86176437 -42.28811339 4.24293429
v 19.35489662 -58.66274610 7.88758788
v 18.32314208 -56.70750141 8.80939327
v 16.93000086 -54.63000014 8.79999995
v 48.98383096 -23.72446097 1.34359451
v 40.37325084 -26.26980469 4.51157615
v 48.43131825 -23.28803390 1.27347745
v 14.96317331 -39.77973759 0.40872348
v 49.25901070 -21.94172703 1.04659528
v 42.92729497 -17.42374897 1.97269861
v 41.37586057 -15.65835997 2.31785723
v 47.77000099 -12.17000000 -0.76999998
v 1.61608506 -30.48473783 9.98760294
v 34.22002494 -8.63582175 -2.74244323
v -0.49056654 -28.76052074 5.68248937
v 28.80257554 -9.72497091 0.84273249
v 33.91969204 -10.30653808 -1.00808218
v 29.18305062 0.46514760 -3.85615765
v 26.10521577 1.88553694 -3.06496886
v 8.93623848 0.27790281 -1.54589000
v 22.59931155 9.85479541 -2.69007264
v -16.63822308 -8.66383035 7.38458708
v 1.14332454 6.13650912 -3.33743868
v 13.88666127 21.64938115 -3.94355040
v -21.73043974 -2.04275083 5.46564115
v -22.81344496 -0.30673426 4.40936768
v -18.18525046 2.71767867 -0.50408026
v -24.85142462 1.53173041 7.07219355
v 12.50313502 30.40648066 -4.88977367
v -3.82556464 19.36853491 -5.29706338
v -27.83495933 6.28955942 9.45879240
v -27.56776474 6.44029910 2.71853828
v -12.58298755 17.69327372 -3.27544380
v -27.18007937 4.98859817 6.63215015
v -25.64461902 3.17354547 4.29664087
v -20.29476687 -3.04638990 4.32815822
v -20.08454874 -3.12744523 4.12429869
v -17.13804528 -7.96675216 8.21853522
v -24.85851571 6.18575932 13.63728289
v -23.85309711 2.38784845 12.03855406
v -15.93639143 4.23668837 -0.74572471
v -20.10975964 -3.46209714 11.41639799
v -16.67779498 -5.57986181 13.88500631
v -14.95869271 -9.17896256 12.18938082
v -13.18114344 -10.70573647 4.47625807
v -10.38106717 -12.80713361 13.27529550
v 13.07353098 10.02420206 -2.55218241
v -1.06644013 -23.98686297 13.62991799
v -1.60366355 -26.60137787 4.42339852
v 25.73046833 -6.19239826 -1.32038281
v 34.05538201 -11.61448378 1.08838698
v 42.83511266 -12.20107637 0.01081591
v 16.84670150 -53.23533714 4.21190867
v 52.75140330 -34.53035653 0.99231780
v 30.14893457 -44.42905262 -1.61866751
v 37.10291162 -12.51675002 1.53304019
v 38.64131495 -8.46105255 -3.17729102
v 5.46113728 -33.96226093 12.93548569
v 27.83022076 -8.37780070 0.01548287
v -1.60897500 -25.56523308 12.09272724
v 20.24765685 -2.84868688 -1.41453336
v -3.01559619 -23.28688838 3.21581750
v -5.43059828 -20.30034363 12.77196035
v 26.48629248 8.14734027 -1.30439119
v -6.37582177 -18.41315441 13.58817704
v 22.37316594 12.03809306 -3.12875351
v 78.85999978 -32.43999928 21.84999920
v 75.26392490 -37.45252639 20.60175501
v 70.72230428 -41.71754792 18.82283390
v 66.76097214 -46.51790857 18.19274947
v 70.31289488 -38.80609572 19.81332153
v 67.15357304 -44.09369454 18.52575131
v 68.46198440 -39.20907527 19.69574392
v 62.83892691 -44.63704303 18.55567470
v 71.53451443 -34.01454538 22.73434959
v 68.77239794 -37.62422130 20.48187330
v 63.81119043 -41.78964719 19.20068264
v 75.57211071 -24.51329865 14.52185959
v 70.96362114 -34.06230360 22.85569161
v 60.27390063 -43.31989959 19.05411109
v 48.72377589 -58.86537209 22.40902558
v 71.47514075 -29.72162701 24.28052761
v 56.88706040 -46.01703584 19.14536022
v 52.88760737 -50.81985518 19.95095983
v 48.49464446 -55.64298481 22.19436876
v 72.30843604 -22.46787585 15.63268527
v 70.38388401 -27.51786076 24.48488772
v 59.45245922 -39.89539295 19.98173632
v 48.65754023 -53.44760418 21.84976265
v 43.30415279 -59.93745849 24.50551093
v 70.61535120 -23.33931997 22.50430360
v 59.07206982 -39.92622718 20.01929097
v 52.90072784 -45.18832639 20.37147991
v 48.15392569 -50.59164390 21.76497877
v 43.54000092 -56.52999878 23.63000065
v 68.19958985 -21.34306915 11.55546587
v 69.46811825 -21.04373835 19.48047243
v 67.82416254 -26.77471749 25.09413101
v 54.15128917 -38.98948804 21.36643231
v 51.01868510 -44.59663481 21.04118653
v 66.36173278 -23.15643243 24.59359728
v 55.04147708 -36.32625937 21.94555849
v 51.39600113 -41.36502370 21.72915824
v 64.94838744 -23.34461361 25.12500621
v 53.28335986 -37.94961795 21.81057259
v 34.63988751 -59.22028050 24.21702072
v 63.82005662 -21.97730169 24.92614649
v 57.67501891 -23.34881388 26.26846172
v 65.08542597 -29.39578891 25.34944750
v 60.48566848 -33.47522020 23.06459658
v 52.35487223 -41.56472906 21.43093199
v 68.83039325 -24.92369711 24.39553104
v 58.85506421 -39.27414119 20.27363330
v 54.61968109 -44.21734437 19.98953335
v 50.17474294 -48.83942008 21.31290175
v 75.15981048 -24.43540655 19.44126189
v 73.04225117 -28.55104581 23.70182797
v 54.65104058 -49.85705018 19.29436438
v 45.12996972 -61.05228886 24.15591665
v 40.07644951 -67.90336221 24.52479117
v 70.97674906 -35.45088321 21.65884338
v 67.48441607 -38.89670596 20.04045807
v 62.99060583 -43.79723221 18.67417060
v 53.79201844 -54.45755646 19.86576803
v 50.77670887 -59.54185128 21.81683667
v 74.14375991 -35.46428680 21.57302573
v 69.11966205 -40.23031145 19.27456446
v 57.62999877 -54.71999943 18.72000098
v 51.53057352 -62.84335256 22.16983773
v 47.40000144 -68.37999821 24.37999845
v 49.72163960 -67.32472777 23.53347465
v 65.39035589 -54.35883254 17.60736667
v 56.17489293 -71.14449143 20.83596401
v 61.84692681 -71.36728615 19.28050630
v 58.21372941 -82.15639740 22.35141583
v 98.22905809 -37.43164986 22.97688089
v 88.66172284 -50.16992241 20.41823044
v 23.64850976 -48.90628159 -0.47912958
v -39.30776566 101.97421163 -14.76481184
v 63.11270595 -121.29350752 10.75933315
v -71.87718153 76.15917176 11.18457969
v -47.47540131 88.54998648 -10.77664085
v -17.85314083 11.03084441 -2.08442286
v 102.83800215 -203.02011073 13.91715277
v 74.29376245 -60.87744236 1.42004620
v 11.44143660 -0.64294721 -1.00448797
v 85.86951345 -70.34361362 1.09106046
v 24.43171851 -57.91762099 1.60660094
v 8.15367606 -30.73132597 1.27596711
v 142.95575023 -88.48997951 10.51832177
v 116.36633426 -212.23780513 10.42291336
v 67.92324036 -57.55387247 1.29251077
v 99.27506000 -61.21258438 8.40882957
v 147.48358727 -105.39590567 7.26847164
v 141.72184467 -158.78167748 8.47143400
v 124.50783700 -160.74563563 19.60450038
v 142.47035980 -76.60205662 16.79921150
v 111.97756231 -42.38957912 22.98684232
v 128.27281654 -68.97363812 27.17260085
v 42.36486182 -54.66048047 -0.06586393
v 19.55818944 -50.37650838 1.32190308
v 25.06064996 -2.75587593 -3.58289923
v 76.53833926 -74.08452034 1.29254651
v 63.58850002 -91.54849499 21.77767269
v -40.18381611 122.63485789 -5.09251421
v 67.61188805 -208.32556486 24.02163111
v 99.78654981 -80.92568815 3.21902405
v 2.57486897 2.16250704 -3.11773689
v -40.67986831 53.57544869 -5.86671196
v 60.51701307 -164.92277384 17.92343892
v 92.16040373 -151.67655051 21.27260156
v -114.58331347 84.50000733 14.09319788
v -26.83279291 23.43345061 -2.73472141
v 105.30068725 -118.70070547 7.94609264
v -40.72797671 17.36538298 0.85076032
v 79.29485291 -53.38221416 5.13466960
v 126.99992955 -84.47346836 13.26615829
v 115.19858241 -213.37164938 11.26332767
v 70.50698251 -75.49128681 2.59235199
v 4.20423783 36.41679510 12.82291953
v -96.76170349 79.05899733 16.79325663
v -57.26341903 103.91820967 1.93125044
v 74.85716045 -43.62739250 4.32486460
v 34.87923741 -41.01179540 -0.23624209
v 138.07095587 -194.21418011 12.76605669
v 112.41775751 -219.65897083 19.70386505
v 124.57067519 -185.49093604 5.83466329
v 54.54296619 -33.27072412 23.12238701
v 124.05851483 -202.30963826 27.87421085
v 61.05519459 -111.34690791 8.75443500
v 116.32403731 -89.98839557 12.71650940
v -16.03050716 77.45606452 -9.32426751
v -124.00591373 72.58477807 7.21550500
v -91.92303568 107.99419135 -3.26649565
v -10.43803152 -16.21415094 5.61546208
v 129.59522009 -83.53131264 14.98207822
v 62.49781698 -94.97512132 7.18587777
v 142.17332006 -94.44990009 8.80744494
v 96.64175659 -48.11303318 7.23521924
v 50.09956658 -31.94324300 1.20897649
v 112.44316399 -148.78015220 19.47280578
v 114.73163217 -202.82518864 9.32130124
v 128.78555059 -178.63282561 5.89122716
v 135.84581017 -186.04333699 5.56517672
v 61.61128730 -163.38045895 17.05344953
v -107.40303248 89.37685192 16.11046121
v 101.07628256 -219.64910626 22.71212824
v 61.82100251 -166.47291183 17.33968407
v 87.52815425 -118.44079196 8.07424355
v 50.07141083 -122.65723944 24.82832782
v 12.14566175 26.98961645 -4.79691848
v 2.04394199 -9.05199628 0.56752533
v -109.83057320 80.42296022 0.54658880
v -100.58994591 97.98105061 15.33259172
v 10.08642372 2.76299659 19.15868931
v -117.78003722 69.46353614 11.67905889
v 82.94085413 -221.60290182 33.03269669
v 101.81331635 -221.72829509 25.23719147
v -3.55618540 16.35041647 -4.55087470
v 45.32306269 -110.33893377 20.87338082
v -44.87849399 83.75845850 5.22161555
v -64.50361013 86.15562320 4.44108620
v -1.93573849 42.81017557 -9.79745109
v -37.49708831 114.36896026 -4.26198402
v -38.96379098 25.77197179 -3.42522375
v 112.08998412 -118.98948252 11.77195832
v -98.20040315 111.88624054 11.84259169
v 38.58229145 -44.85693946 0.24372934
v 86.36358380 -118.15787852 8.10701959
v 1.00161659 44.27327961 -8.21494404
v 13.02803401 -49.17876422 8.05282500
v 39.16329145 -94.47143972 7.57766049
v 71.10437006 -177.20013857 13.83172441
v 37.89220005 -50.50439015 -1.30195485
v -4.61707311 58.52160603 -7.08111562
v 135.50451398 -96.97445482 5.84535906
v -42.34655946 54.48279530 10.32243297
v 24.15384725 -2.34346604 -3.35604348
v 107.75978118 -86.22153848 16.25193655
v 83.38768780 -77.21067220 1.69107539
v 115.15202373 -172.14244604 21.15392499
v 52.00583115 -19.65623163 26.12003870
v 93.68023276 -209.44625139 19.05188896
v 82.24865794 -33.27720240 6.89807022
v 99.23095256 -186.13629043 12.75202539
v 101.86688602 -37.60411590 20.43147944
v 101.48186237 -178.75386775 12.77318783
v 61.39377877 -189.99318779 22.57164568
v -63.84438276 143.55903864 -0.16289653
v 125.42754412 -205.55633307 9.33992211
v 79.51146364 -171.15262151 28.41146104
v -27.33905800 69.66724992 -11.00271475
v 22.87838981 -26.34094656 21.36814035
v -18.44690181 42.15520620 12.68080156
v 64.08964843 -77.27606595 4.40835766
v 126.72273815 -209.03262496 10.95545851
v 97.50167280 -220.89703381 38.18906099
v -43.83965209 115.28875679 0.92598813
v 80.27739078 -165.06703198 10.29773615
v 20.52382939 -36.54306382 -0.86249254
v -59.88891050 96.04240209 2.71125301
v 92.77710319 -220.84689140 30.60338460
v 16.22189023 17.00888388 -4.11025202
v 93.19481254 -74.78339225 22.28769101
v 85.65484732 -117.44086444 8.02741665
v 91.91126376 -168.54447126 10.98424941
v -9.07419063 -16.73610508 4.29290254
v 68.45185906 -78.54500413 20.70241980
v -61.19453162 97.85453230 2.76480149
v 59.04991925 -94.05827522 24.32914265
v -48.05327207 28.29610184 -3.78143974
v 60.52216887 -68.00421327 3.86172207
v 135.76090336 -69.95359063 16.04635455
v 91.97182208 -33.12021494 17.05430076
v 74.16069508 -47.92522639 4.05908190
v 129.25258279 -111.42399162 5.46945399
v 135.72259247 -66.29740447 29.02693674
v 158.57821703 -159.18834507 7.86348153
v 117.42817611 -123.95174801 12.65743468
v 147.35284448 -173.59995842 5.89350471
v 59.80078131 -74.07750189 19.76072043
v 77.03117281 -183.56145918 15.00095613
v -31.74982965 47.00459540 11.67008933
v 119.15928870 -116.41225219 7.59661896
v -93.25584024 109.29547995 9.89547092
v 97.18104452 -178.89545858 12.30533980
v 49.58108068 -48.96643013 21.52137831
v 89.81272578 -82.94920623 21.33378759
v 109.77191478 -86.76662296 3.64772999
v 73.76242429 -190.51952660 18.30515079
v 25.35689995 -4.83655278 -2.82530510
v 149.50336516 -127.99477577 12.55277544
v 59.55725536 -83.86871964 5.38240001
v 149.53269064 -172.89966345 11.11638639
v 79.27101851 -222.01538086 34.69182178
v 90.73465317 -168.19311678 24.80219677
v 102.57710516 -116.17741734 8.07031058
v 53.83042991 -148.31987023 17.67415740
v -66.37360901 73.63432646 10.29031444
v 53.84967849 -57.33738467 3.41038988
v -51.71269178 128.03848088 1.31714670
v 144.15398240 -89.15804327 13.74604926
v -58.25683102 91.86165780 2.87982565
v 10.80354303 -45.45712844 5.98759949
v 80.66780865 -209.78148282 23.11013080
v 107.83471912 -186.89364195 11.47648506
v 48.92616719 -124.00868535 16.36275649
v -103.90292108 95.01869977 -0.34579245
v 119.58821863 -112.72489280 9.03833471
v 80.31265438 -88.98248523 5.23634767
v 57.25239962 -212.88490295 32.28998929
v -48.28642309 134.68597829 -2.15017051
v 49.73762855 -85.30283719 2.81245634
v 72.92340696 -74.97136295 21.06557414
v 107.93153197 -204.66844738 11.92602236
v 23.22184108 -64.21574205 7.23653659
v 135.23350656 -189.86597657 6.76799519
v -14.56708089 14.58299253 -2.73932610
v 62.91136891 -73.59454036 19.67675984
v 81.93241805 -76.01148635 1.46865204
v 41.36313498 -59.25469473 -0.98481029
v 64.03521448 -75.85894316 20.25501058
v 53.91010642 -156.69867396 19.74381693
v 142.56657660 -89.67984468 9.11852624
v -37.00375184 91.70190990 4.56912164
v 78.00605148 -86.93835139 5.15633775
v 148.66907895 -156.54045343 15.47642704
v 70.40170580 -165.19315541 11.23686973
v -76.78747177 128.62500548 4.23058309
v 89.49007839 -165.90702534 9.70457401
v 108.20073634 -106.41776025 5.98234078
v -32.96152130 98.91647100 1.25400734
v 49.18801412 -78.54014635 2.09361920
v -86.70591563 103.89011353 6.51072897
v 49.51274395 -78.96193862 25.39356798
v 77.93655246 -155.32675385 24.91327934
v 48.71217906 -42.20717773 21.83602564
v -22.35588990 72.21001387 -11.98487263
v -90.50723910 92.89285541 11.85245998
v 126.75170600 -172.75619507 9.12674237
v 137.98405230 -95.43910623 13.53888772
v 104.00193185 -221.96918726 24.91139062
v 152.30293572 -151.26128495 15.60241729
v 74.71237332 -220.04605830 39.87350315
v 53.50062624 -60.29854715 3.82105843
v 152.37534046 -143.38806272 6.90498110
v -33.73246640 46.64960131 -6.18483918
v 58.42415616 -85.14405042 23.31169508
v 122.69768119 -89.02612329 11.06478367
v -27.30291896 29.74265628 16.44875668
v 26.87818371 -65.57247043 3.13416077
v -20.49363963 -1.22565951 13.26405630
v 64.58855420 -155.76525033 14.50928021
v 132.33239949 -155.07483482 9.94358957
v 155.46433628 -117.82539636 11.33531798
v 163.67426515 -138.05747032 9.89342202
v -84.98638123 85.93793213 12.68680394
v 5.38065843 -37.03312203 6.16647443
v 82.51658827 -51.54023319 6.46026013
v 118.38071048 -204.48425412 8.16808827
v -36.09316796 35.70948914 -2.46901694
v 165.77000916 -148.97185564 9.19288676
v 61.90855056 -38.99154812 1.27190165
v 109.91806537 -42.88376868 26.97888389
v 72.89355248 -186.24277413 17.75136776
v 10.14444605 8.07450525 -2.84890085
v -92.77117997 121.80969119 0.82175090
v -56.49857968 52.52464116 -0.29622950
v 52.52170563 -85.90334654 3.23999627
v 7.26275984 -34.58186612 14.68386874
v -120.68176270 65.77276438 10.46697982
v 61.70969456 -219.07961369 31.66182339
v -20.68253048 6.23957859 -1.44085800
v 130.62889874 -156.23135865 18.42886955
v 57.36174434 -172.09844291 21.04632743
v 157.61892498 -161.84362769 7.32157892
v 94.57192570 -34.25056115 18.13666709
v 67.69703329 -205.67615330 22.87116833
v -29.25201878 39.27633166 14.45536315
v 142.67130196 -165.20202160 6.57715788
v 11.21169422 3.68737336 -1.01275637
v 37.35563904 -27.10639499 5.14247781
v 92.15615690 -96.04402632 4.96594235
v -29.09833752 62.57799268 -10.10285132
v -35.14436632 46.51797935 -5.95613150
v -54.57644910 137.98686862 -8.55231099
v 58.33059549 -215.23131430 34.72740203
v -10.00862569 53.03667113 -10.27394738
v 32.47068822 -53.84455621 -1.98817579
v 121.49157375 -101.73215717 9.84743889
v 120.84010988 -163.70160878 12.44022883
v 105.33860326 -70.77475637 8.51224456
v -2.35160394 52.44329199 -8.51733703
v 125.07708371 -211.05025709 26.15943924
v 134.07266140 -90.27957171 6.32863818
v 110.98498106 -217.83377230 34.84458849
v 125.44015050 -50.59146136 27.09360048
v 68.63030046 -106.74159229 8.93308688
v 76.38660073 -205.29837906 37.88353875
v -6.72140764 8.94661993 -2.48279818
v 129.47045267 -128.32087278 13.12841568
v -63.06973100 44.38472167 10.95574349
v -60.21717936 59.45492536 14.01338540
v -111.81141436 102.22514719 13.21763732
v 122.09057808 -87.16920763 4.51446278
v 96.20636702 -91.14184231 17.89495721
v -104.39798236 107.83342272 14.37842101
v 60.99036336 -186.71283126 28.53926457
v 57.85230547 -164.96899724 29.76238728
v 154.02588248 -156.32368624 14.15926497
v 106.95157945 -148.40887487 10.33930574
v 77.08332688 -179.82721329 13.60256132
v 164.78618979 -142.12937653 9.11711995
v 86.68796718 -34.30964053 9.46287718
v -91.51428193 95.67659348 11.48183364
v 12.38107309 7.38131534 -2.16835807
v 63.46890330 -41.67382792 2.01200158
v -82.47323334 128.26558948 4.70646610
v 126.30338967 -59.57899243 15.90367779
v 74.65256006 -88.16284686 5.32667432
v 117.55834520 -207.18786120 34.39724445
v 116.02872610 -103.82901132 4.93312255
v 80.95902205 -72.19763845 0.41904050
v 145.98383009 -143.48256588 15.52909240
v -84.36413109 96.25677764 -3.84925515
v 81.95850253 -210.93761921 23.35617319
v 0.18434277 19.33760196 17.13849977
v 54.43640053 -157.33534098 19.46870610
v -108.79127681 56.92309886 3.05395806
v 78.16854119 -221.84933722 32.91855752
v 6.89191651 -38.74165192 5.39899990
v 107.76954144 -81.45492524 18.67981814
v 47.41831869 -48.30948263 4.31571342
v 89.25217390 -111.20020598 7.85053428
v 26.46564879 -63.07864189 2.55238893
v 61.76589057 -149.78381991 14.35656473
v -17.99137890 3.58869508 17.01140963
v 107.42460191 -48.85369167 27.91484632
v 32.55128860 -6.19229022 -3.83022428
v 60.85574254 -183.62110853 21.06967382
v 73.22357595 -39.15092349 19.72645149
v 111.70683801 -220.74389458 28.55139039
v 41.60275683 -37.03965992 22.64296450
v -18.43936928 71.44997269 -12.33393233
v 19.04984377 -30.77928908 -0.30994599
v 105.67962378 -185.99189818 26.20977536
v 106.86776042 -69.19790059 21.09934017
v 102.49519348 -79.99444008 4.91066324
v -88.47402781 80.48216999 15.11323638
v 51.14359036 -109.85676199 7.23299570
v 105.93975335 -182.99674988 12.29584496
v -46.43934593 66.51399285 -6.48819888
v 22.44005166 -62.69135326 5.57055557
v -9.80374962 -6.10864209 1.35987892
v 94.29483861 -49.05621335 7.11958297
v -32.15313330 57.94272944 -9.17773414
v 31.57522529 -8.10019579 23.97742122
v 142.25995541 -87.64816821 9.74332169
v 4.01536003 17.98118465 -5.38602518
v 94.90050375 -221.51698172 37.72438318
v 164.04953599 -139.95996118 10.55750903
v 110.97169667 -110.55497080 7.02632917
v -4.68606269 -23.57127890 6.75136410
v 130.21910191 -185.22293866 4.93327295
v 100.57474673 -102.48193145 15.04103187
v 59.16532874 -176.37336254 20.56060173
v 30.55540472 -69.35358793 16.71250723
v -62.59315461 74.47851449 9.13258549
v 56.70807511 -18.19416881 2.54935701
v 116.41204357 -119.77304518 10.75787190
v 80.58022708 -160.11148691 10.10856964
v 72.34222442 -26.12368762 23.35970104
v -44.86833140 26.15927719 -3.84172704
v 109.82319713 -169.32815313 14.45928402
v -0.78056939 20.55718005 -5.62203908
v 60.98763272 -77.21213996 19.99624074
v 6.46259310 -23.13157357 1.30290783
v 44.25875098 -29.85934541 3.50007997
v 107.99999535 -171.56670988 14.93101381
v 47.83933982 -101.55994445 6.37752609
v 29.50907871 -25.59495904 1.48780388
v -25.27463250 16.69842936 -3.95300286
v 60.49804017 -69.25508380 3.92234884
v 80.60818166 -27.62203477 19.31070723
v -30.27261421 100.59290379 -4.23917733
v 113.55888844 -134.30774212 16.42055251
v 93.15813333 -221.13260627 38.41855004
v 70.04740089 -73.16654921 2.71418667
v 104.02195901 -220.73657811 21.84572257
v -78.82292569 132.13199377 2.71321228
v 65.41308761 -43.40821132 2.51590740
v 59.21279266 -36.33386642 0.68338728
v -96.80047631 72.68536091 15.91784135
v -76.33449137 43.39686781 -0.56505401
v 25.11303127 -55.75427413 0.32638482
v 30.48253059 -19.37117428 3.71350325
v 136.78130507 -67.69402325 28.60392258
v -55.76288700 31.24294989 -1.09773676
v -43.93600300 19.45018023 1.77857664
v -9.83578060 64.69993293 -9.50044766
v 55.74112013 -75.09563863 4.58250474
v 74.01598990 -44.64486986 18.42065528
v 85.80044657 -215.15496075 24.91427772
v -88.19189668 61.68109551 11.95730269
v 136.03833318 -101.01576895 5.63060585
v -84.26454663 119.82235312 5.69837494
v -38.94061968 117.17689037 -3.44524696
v 103.04260254 -113.51082474 15.51042590
v 120.50412595 -203.67890596 7.96596799
v 56.80360273 -53.13750729 2.24424200
v -44.69102994 47.66812548 14.10374045
v 58.42601880 -146.12142742 15.42952843
v 32.96865895 12.40985841 5.03136776
v 73.55397195 -184.65067446 17.02229679
v 156.88976645 -136.16423309 8.22462048
v 111.85969412 -123.41525406 7.85318203
v 27.85615996 17.21375249 2.10180716
v -34.36312824 76.23460144 -10.63835341
v -105.86214811 111.29334569 9.25251190
v 133.34961236 -185.51047146 20.54864541
v 104.94834930 -167.50098765 15.06610401
v 63.97869438 -210.29244363 27.36789361
v 116.82152748 -114.76595700 7.40461377
v 93.95278245 -213.99194002 21.80158161
v 3.75005743 -12.01570034 0.87433401
v 118.59073490 -51.40746757 29.94574234
v 25.39786883 -2.05342029 -3.73596279
v 46.62320018 -56.98498338 22.99598977
v 84.93269235 -210.26761830 22.90461026
v 64.25751746 -73.58669490 4.33927821
v 28.40239927 -59.32531506 -0.16371602
v 10.28344408 -34.55818444 1.71947887
v 144.27928627 -88.44703436 15.25426935
v 144.55850422 -171.28342390 4.35824320
v 29.91361357 8.56371596 -0.19767802
v 35.31673178 -63.42807412 -1.41374522
v 92.93587506 -66.85671955 5.49816992
v 63.12028319 -105.11866212 23.57013524
v 90.65466374 -91.57335758 19.64467950
v 17.38253608 -46.77378759 0.81288529
v 77.13035494 -66.02414697 1.65886083
v 140.17499983 -123.51738662 12.15511840
v 64.24065679 -182.11977184 31.24102391
v 5.35985269 45.20180449 2.57448619
v 128.81673872 -108.19990188 9.42269154
v 17.25598052 -34.98539701 20.74070275
v -25.46672150 34.78839248 14.50304408
v -98.51597995 89.83577043 15.34739789
v -56.75171316 92.24236012 2.71392358
v 25.28589964 -38.09297457 -1.21799437
v 100.74699670 -188.56869638 12.30774540
v 137.05864549 -172.59608209 4.71785245
v 50.92883483 -72.57694006 23.91655743
v 121.23437226 -52.30847001 20.04251070
v 35.07470712 -3.67626734 -3.98019888
v -5.57425758 -16.88922755 14.99227341
v 101.10174119 -62.96356767 8.15772731
v 134.91314650 -126.50823593 12.89230864
v 32.56326541 -52.11728066 24.00488593
v -19.26043443 -1.23920885 1.80521421
v 32.67081827 -71.85456902 17.80142449
v 87.32686937 -90.34121037 4.73519042
v -17.22111180 62.31098622 -11.56166755
v 126.69973075 -159.48116779 19.23633367
v 111.06210947 -114.63281512 7.45584210
v -12.46869098 8.29449389 -1.93853199
v 93.07099879 -153.80693972 21.65202051
v 118.67384613 -203.23152840 32.14417771
v 165.83514214 -148.07465672 8.97927675
v 95.13480216 -163.01320493 11.83822192
v 42.39107668 -34.74206850 5.27959457
v 8.27522483 -29.83668260 1.32865715
v 156.45748377 -151.02748573 7.66296592
v -56.15399033 100.55273026 2.24772538
v 44.08752173 -111.24740541 15.90454020
v 129.88221645 -140.74221253 8.35294649
v -43.24402660 50.38941652 -3.47714499
v -56.10387027 30.69461137 4.47994797
v -4.59072785 -22.20213786 3.92845087
v 59.70052630 -43.61101240 1.42986258
v 105.00405729 -65.07720053 8.49299971
v 13.62815872 27.58031152 -4.61761188
v -91.12048149 104.86707836 -3.51963798
v 48.18437621 -85.73099971 25.93784966
v 78.10193300 -186.65012717 15.93765803
v 139.63142037 -82.61655271 18.79282854
v -16.15675353 76.21365786 -2.81621818
v -20.71835846 -0.65822649 2.06467020
v 44.08888146 -28.99055183 24.04845878
v -88.28116208 52.76332796 5.19409589
v 39.92092982 -90.16296268 18.54573563
v -70.99105418 41.91315919 3.74287041
v 123.08681756 -58.26326460 29.91993167
v 66.95936620 -69.64271516 19.94813420
v 103.73016447 -166.21731222 14.90749512
v 25.82610399 -3.07408790 -3.77156422
v 53.28626558 -18.33017543 0.92443923
v 62.27481738 -177.30098963 18.86976324
v 6.58030622 0.34706711 -2.49280687
v -51.05906352 42.29417071 -3.61548387
v 63.67866695 -213.22718263 37.83265129
v 71.59120589 -43.85067895 3.29219992
v 142.82874763 -83.44455808 13.65559828
v 2.10437155 -32.40858391 6.99368771
v 31.21193498 -36.13760322 -0.28430211
v 128.65561247 -101.90973431 4.71727783
v 32.71843493 -81.87068254 7.48498691
v -116.95230007 80.83509654 2.43299478
v 133.58341157 -127.69110501 12.68405933
v -51.48141459 97.28895128 2.64657894
v -60.28765440 111.65462434 -12.58898154
v 12.53188029 -8.79835151 -1.73411169
v 55.55487052 -77.24806666 4.44046734
v 36.46330163 -5.46271633 -3.82745452
v 135.37004590 -82.61211962 18.77193339
v 43.31637546 -103.95872593 18.96011271
v 3.15455394 25.96547082 -6.08766591
v -26.61519870 4.50189970 4.60886350
v 150.68162978 -167.57993400 5.20469761
v 72.81885296 -141.91976190 23.81184325
v 89.83241022 -221.43103182 38.35978732
v -31.09394759 67.48404354 7.66349165
v -28.36078964 7.95232877 10.96137520
v 112.50829697 -84.32266861 4.99608601
v -10.46622358 5.30825835 -1.92308472
v 66.92057848 -81.04167134 5.04735252
v 4.07569529 -35.36326811 6.88197836
v -5.65602258 15.42642433 15.34943469
v 100.82249343 -182.15516210 12.37453800
v -40.46900570 116.09274149 -1.33929669
v 81.65846765 -221.87021375 33.74225274
v -64.45508450 108.19785297 2.94383010
v -33.77711400 107.44934529 -6.32806914
v 84.71026272 -56.53962865 6.30611600
v 30.27000837 -47.37795144 -1.80362421
v -26.02303773 60.62554568 -10.04935056
v 111.15755141 -103.77467424 12.64685392
v -10.87836828 -10.63233521 14.95806687
v 161.94194555 -133.72293115 10.92457213
v 112.58178204 -179.43426967 11.73972152
v -117.70886183 73.66973162 12.61613332
v -70.58443874 141.45028591 -1.16676826
v -88.54632825 59.79854241 -3.30401654
v 60.19703299 -28.45759131 1.61522534
v 113.10962588 -85.04579961 4.73014638
v 68.04228574 -104.68632728 8.77724960
v 69.13144886 -205.84079623 21.88465558
v 13.15900218 3.39150126 -0.68468374
v -12.40694337 -0.96146442 17.67467707
v 82.21756667 -97.83614427 6.28886186
v 148.09551835 -176.60559714 7.86444638
v 137.03010976 -171.92585766 15.18191118
v 14.44883831 -50.39206892 5.55976853
v -34.26701576 87.78932691 5.20858075
v 68.78640503 -56.57177418 1.34637754
v -62.25124374 38.22556883 -3.30693042
v 79.83376831 -44.18599233 5.50611271
v 13.93073890 -48.80767316 4.14783414
v 53.97447199 -162.86973655 21.65600844
v -74.25411046 73.72301817 13.52556702
v 80.37821949 -73.21169227 0.56263059
v -61.97372079 132.03351200 2.06900830
v 65.55177271 -84.62141454 21.17386833
v 118.53867024 -137.01939583 16.19310305
v 112.27437854 -97.51831740 12.98482437
v 67.29279459 -41.04446620 3.04198428
v 35.62562168 -85.78522503 5.52522810
v 62.94614822 -93.62950176 7.23188790
v 64.21806663 -149.14295077 12.66779564
v 89.67041224 -68.02824140 3.20839696
v 83.40502530 -85.75535566 4.04313812
v 149.70335364 -133.38197768 13.63618020
v 43.69564354 -109.08254981 16.93646796
v -44.09704730 64.00226057 8.56450107
v -4.26916266 -5.82806487 0.71174873
v 44.52228174 -7.27128144 -1.33762055
v -8.82545672 -15.25662467 3.15770158
v -52.29685456 70.62721997 -4.99013159
v -8.63205362 49.90763962 -8.88631959
v 145.28837800 -94.55021471 12.43244018
v -19.35256459 69.50630993 -11.76765002
v 131.86015189 -204.27778363 17.61404984
v 129.58148122 -54.92835119 27.90123597
v 140.41030407 -70.92193514 18.70109327
v 19.05370131 22.95018360 -2.47467356
v 83.81628245 -213.89397979 24.30058271
v 24.96782504 3.85585451 -1.85131887
v 128.61196697 -144.03370023 16.47046208
v -69.29932535 106.23397678 4.21951618
v 55.03726006 -78.54340225 4.04611090
v 59.83783677 -63.49898130 3.03500867
v -98.30295295 94.68359500 14.77689110
v 110.15769094 -210.92955768 11.68186404
v -7.24015012 -17.04133488 2.96546426
v -47.24231362 25.48334375 9.00309533
v 126.76341832 -176.18019879 7.24607799
v 79.46114242 -220.33761442 39.66240585
v 34.11789611 -21.24098688 4.62219771
v 150.39809048 -119.02378500 6.60014292
v -32.23060817 26.09653212 -2.21634121
v 107.68295079 -101.16702318 5.20578353
v -28.28131057 44.90584135 -7.28134066
v 159.48215127 -151.75925195 12.35956326
v -115.68122357 93.82935613 13.89181055
v 11.00397483 10.03016438 -3.04513355
v -45.40055990 34.99951586 -3.90224648
v 94.81037408 -48.05943370 22.73167111
v 134.52742994 -195.81457973 21.12558298
v -108.39849710 107.17528313 5.85635798
v -46.23188078 36.45498678 14.85382393
v 58.87200683 -102.63796151 26.00711025
v 69.70275193 -154.68111634 26.84149705
v 63.53259832 -192.48153269 21.03457786
v 103.32062840 -178.21133137 13.45864777
v 63.59630823 -220.46816349 34.69806910
v 86.38624102 -188.22634220 16.68734662
v -72.27249444 94.54675764 -7.98717607
v 16.00244828 -42.07882285 0.33427338
v 39.51368481 -14.16008454 2.28344183
v -41.99340940 87.33110130 4.97549959
v 93.86773407 -201.60707831 18.11570115
v 108.90608281 -113.45639825 12.99561281
v -29.51216698 59.77855250 -9.49032605
v 126.83705986 -65.30132145 9.99318250
v 86.24286950 -59.18752030 6.30643405
v 79.25517112 -141.37671888 21.10689133
v 3.82162351 -29.97453138 14.43200838
v 19.67845857 -12.55779341 -1.16838585
v -95.54944187 52.84663662 0.02569844
v 57.42051452 -178.53812873 24.91156198
v 46.49299383 -40.92017561 22.42114954
v -92.24271029 51.58535391 1.15076173
v -27.13393234 7.35025248 12.15043571
v -77.60739326 130.67033887 3.47993639
v 138.51031661 -63.16140294 25.55953152
v 3.25622782 23.22879247 -5.71142090
v -27.23316476 57.29342997 -9.61607415
v 35.33540294 -7.02405348 -3.70666012
v -40.93891010 85.55586636 5.35966968
v 23.53798784 -16.07851498 0.50536118
v 12.02417817 2.87607545 -0.74939907
v 58.01353231 -129.44999337 11.00628357
v 87.72449195 -216.46894515 26.04348771
v 69.46244091 -99.44926947 7.45025091
v 114.18248713 -119.75778639 11.23897918
v 80.31617105 -114.31583762 19.10929754
v -72.33501226 94.25073117 3.68250883
v 134.12243128 -165.40935636 17.41170511
v -43.48625988 44.92274299 -2.40307255
v 139.25135136 -141.79740846 15.04790410
v 107.21038282 -40.61071947 20.51133662
v 154.93981540 -145.87908983 14.11711611
v 79.48280871 -98.57174009 20.90005577
v 153.35120261 -111.99700087 11.00830641
v 144.53662932 -92.44657308 15.63070528
v 100.07660091 -36.80085391 19.92655359
v 40.73942080 -52.45133117 -0.42186287
v 99.82828051 -82.52413571 20.17844841
v 86.66420728 -220.41678429 39.67158496
v 72.19537348 -81.41768724 21.29868418
v 93.19103509 -35.55905446 22.32901007
v 71.33031636 -120.34692615 10.66408772
v -35.21768749 14.36651405 -0.36357314
v 109.94543880 -79.93125916 6.11703238
v 62.51227111 -55.57466671 1.71136437
v 64.72832710 -208.72409642 26.59392543
v 56.72320351 -86.78106219 4.45016706
v -104.45550084 89.92593735 16.23742841
v -38.51332888 85.87408811 -12.24977337
v -38.21312264 19.06523667 -2.12741457
v -63.24081868 65.03404677 12.66973186
v 59.62808058 -183.83392692 22.74329402
v 69.23919171 -45.30722275 18.29727553
v -51.42231658 39.53422606 -4.46690293
v 137.20472157 -156.44945204 9.63828061
v 92.60654449 -33.55348483 19.41026561
v -81.90061897 99.47381169 -5.45130903
v -38.84784132 49.89067465 -5.57290949
v 143.34973693 -170.43444514 4.33027605
v 35.42655706 -53.02758142 -2.09923834
v 33.98265317 -5.14047174 -4.21766844
v 89.23371136 -90.33432603 4.60104644
v -13.27750459 7.97341391 18.01036671
v -101.56400502 110.67445576 13.20881303
v -45.34234479 82.10712671 -8.58051702
v -24.23933521 24.81887117 -2.81000184
v 119.63085830 -85.46949923 4.83196694
v 65.87450206 -219.62793171 37.53040358
v -86.98953688 113.23485523 5.32876141
v 30.68275191 -70.47183067 2.74551357
v 112.30427772 -143.07089150 9.77265183
v -68.57741624 86.92674339 4.80928225
v 88.04877102 -87.64455467 3.96468164
v 49.44901168 -54.12433669 21.48350514
v -62.68256903 98.59647602 2.81780469
v 54.03393134 -158.20117295 27.23126300
v 123.28073382 -143.34698021 9.32759140
v 109.36611146 -187.03827262 11.13664545
v -13.80191557 -11.75257564 5.79656661
v 28.56544405 -32.49009699 22.03130163
v -24.89269339 3.96728236 12.03989144
v 79.94897664 -38.50435093 3.87106650
v 78.13602686 -215.66504240 25.13746172
v 98.31221402 -86.94289625 18.59416626
v 78.68597656 -166.05532169 10.34791674
v -47.63258621 55.27266115 -2.95860739
v 9.78124794 -44.20151934 6.41305605
v 119.68924105 -174.49124157 10.75353008
v -64.87880647 38.57621178 -1.31234480
v -100.51851720 76.71060413 -1.42844557
v 122.07406014 -78.03617418 7.79863447
v 116.88774079 -93.40991080 4.07239981
v 128.46416235 -98.13114256 9.50411707
v -13.23831547 -3.09387618 1.29748508
v -8.26935750 -19.18443665 6.24967040
v 119.32949722 -157.90204704 12.08068244
v -45.67811266 37.03119233 -3.67396069
v 52.63681710 -142.39969850 26.00254677
v 128.18001211 -201.26952231 25.10986291
v -20.23864537 3.54738627 -0.49250125
v -42.85866022 22.73152210 -2.68800696
v -39.98252377 19.88222450 -1.74004026
v -88.83698285 119.89616603 5.63682755
v 35.18054634 -84.56818014 14.98209219
v -91.07229114 50.85330084 -0.66266576
v 63.62824887 -39.65919465 20.11733130
v 1.42702181 -26.13796480 2.23615579
v 93.72732788 -113.89586329 8.06360133
v 70.42603195 -220.41425109 30.06599844
v 122.45399505 -145.34264803 9.63241141
v -81.21998608 102.70841420 -5.91033511
v 143.10190082 -172.42822051 4.24517412
v 25.94537288 -35.70994362 22.38838188
v -42.63083264 28.91992591 -4.25418466
v 92.93485433 -167.39065945 24.35928024
v 142.58061349 -162.48886287 7.72281317
v 157.20580518 -126.88452005 11.63602713
v -78.45763862 44.44638267 -0.19941777
v -91.33861214 114.17123675 6.67959126
v -102.24595666 80.52798361 16.80059917
v 86.14842594 -94.34667230 5.58177428
v 18.59319583 -18.16009730 20.52668482
v 115.13499916 -113.55840415 9.73845273
v 151.38888359 -150.70943534 7.56191416
v -123.96531552 73.52643460 6.38298783
v 86.12721413 -30.94610758 19.86834407
v -49.07990992 25.36789700 -0.57071086
v 73.55643064 -125.65229833 10.74212883
v -48.23332280 35.46238318 13.76199815
v 95.40103376 -164.22143579 11.77462097
v 15.68304934 28.61982025 -3.73889832
v 81.39270544 -79.50217277 2.54149362
v 72.85886258 -220.64428031 38.79163414
v 3.77321267 -31.21547028 3.39354435
v 4.14224993 39.04962540 -7.06295669
v 51.38496310 -7.21985288 14.84248601
v 65.78751653 -20.35406791 10.75200550
v 57.66959488 -211.76950634 31.54008836
v 106.36297613 -177.09764838 24.15061742
v 97.09232301 -207.91043341 16.56517759
v 29.53084745 -17.78858528 3.38825886
v 80.41048795 -36.85758635 4.28095041
v -94.57436204 118.00736189 4.90816543
v 72.09129632 -122.38488346 10.76664031
v 101.70294344 -202.29469240 14.68192227
v 35.54019704 0.85255160 20.33094317
v -6.73654675 50.38648844 9.47379880
v 34.54345837 -54.83934656 23.81790243
v -113.57709765 102.11973637 10.54330263
v -22.88650349 26.13808960 -2.68742419
v 43.87583956 -2.39598798 17.31971093
v 86.24748886 -30.03117442 17.94786006
v 43.38953644 -31.74424544 4.53603128
v 3.64507968 -4.66975430 -1.39301468
v 98.53555262 -62.83887476 8.10560118
v 73.09430093 -137.29822636 10.25146991
v -41.62407666 49.53917116 12.99406309
v 6.14190288 -38.37968409 8.02653097
v 6.41000131 17.09324680 -4.93551698
v 20.20031400 6.22195285 -1.35252904
v 128.92346084 -53.61675471 26.18649602
v 75.75929910 -178.04719508 31.88866377
v 80.31758666 -53.63828689 18.69968697
v -14.06460349 45.49945518 -8.72585457
v -35.12162343 86.10387892 -13.06149922
v 82.68664032 -144.38882470 20.89242637
v -81.31222427 123.96758795 5.81350224
v 96.67005390 -168.22381318 13.13592866
v -49.23104495 79.70798761 5.23846876
v -107.12521523 70.20474225 14.00300767
v 95.03912926 -74.23394173 3.37058608
v 137.40392029 -72.05581665 14.34259675
v 92.75151044 -214.96097744 23.52147177
v 84.58383381 -67.90319085 21.05226554
v 111.66533083 -220.93667090 25.23272485
v -42.23142192 52.33618245 -4.76536527
v 156.38233721 -120.08042634 10.64366288
v 62.57919967 -154.32803333 15.23508504
v 102.17250884 -84.29879695 18.81951094
v 138.03349435 -111.26805097 5.38432738
v 38.02176937 -7.48348190 -3.49809253
v 61.51100621 -181.66139722 20.20661719
v -72.61018455 119.17994171 3.75846424
v -32.76610002 31.55407682 -2.21163477
v 65.10541588 -178.82730067 17.21913368
v 87.08338439 -206.83844388 20.85934766
v -19.03372444 0.34608867 0.78604335
v 99.30721670 -222.58196771 30.51478043
v -56.92732334 54.85183001 14.21314012
v 86.47005260 -72.99236208 0.84230583
v 102.15433687 -162.23472357 13.44176661
v 48.32819477 -98.06251526 6.10461924
v 63.95697594 -170.91712356 16.96879417
v 143.78853142 -91.15925431 10.26836783
v 146.63490653 -175.75350404 11.05299313
v 130.40705025 -81.36807382 17.72751845
v 137.96626031 -188.56778741 18.11657473
v 77.37615705 -191.67985022 34.83777121
v -78.28628272 135.89401543 -0.03535687
v -50.29340088 72.28565216 -6.12878939
v 66.21954590 -47.07679152 2.13148585
v 151.79792047 -146.52977884 6.89079752
v 11.55307330 -46.31652310 5.51917125
v 126.50614977 -115.93687534 10.43652091
v 20.31639218 -45.17621920 -0.12024765
v -30.91979586 34.02362019 15.97150415
v 117.01960862 -209.00686085 9.04046465
v 155.59808910 -169.04515028 6.52780011
v 104.94865477 -222.52851725 30.26980720
v 92.47365594 -176.01186037 27.42591314
v -97.68309444 75.60012490 -1.56113750
v -50.52370206 25.53520538 5.37176523
v 88.73643726 -123.66383523 18.27111654
v 127.97871232 -106.19549453 5.35594905
v 53.33758518 -46.83327302 3.18722241
v -20.70367709 65.82432985 -11.17417682
v -124.10876155 74.23518598 7.73544144
v 140.26381075 -78.11343670 22.03304134
v 162.97312081 -148.61008525 7.86818936
v 64.04837966 -196.41229510 29.05673720
v -89.07295763 124.21701103 4.11742507
v -69.43909824 111.89831048 -10.24138276
v 144.20738816 -90.31241387 13.16125039
v -3.92300310 22.45560661 -5.89312147
v 99.51324761 -36.56604514 21.20850421
v -5.36007341 -13.45726661 1.77206530
v 142.30081439 -141.05939865 7.39779230
v 107.79061913 -93.25753897 3.70730227
v 17.29836874 -39.18303549 -0.33677754
v 83.35908502 -208.20930600 22.43092656
v 139.02397454 -79.24607396 9.67322756
v -42.87889227 65.27613103 8.17330647
v 63.03026527 -174.43732917 18.00992712
v -27.31325664 5.48972236 8.93336441
v -4.97432658 30.64550832 -7.45554315
v -111.53336614 60.53705886 11.48295309
v 31.36954084 -34.11178663 0.23579047
v 87.01226115 -75.34401864 1.01698318
v 68.70351732 -216.43602848 40.57519138
v 63.89181316 -189.83872235 19.70981248
v 103.82550210 -163.97312284 14.06442374
v 57.20740929 -133.59540701 13.37617729
v 65.27010351 -51.43170431 1.59892649
v 130.24522364 -71.03155553 26.44539066
v 149.34346080 -104.28430885 10.72798483
v 17.89318956 -49.84642193 1.47831463
v 78.33400369 -213.26266229 24.04745668
v 121.94932997 -95.92103213 10.22648159
v -40.86240381 76.53035969 6.75967708
v 101.20484233 -59.54910070 8.90892185
v 99.18072075 -117.82695353 16.58356562
v 67.44785607 -22.32959308 8.77864938
v 119.34323609 -90.79015255 4.35257517
v 61.05712801 -213.15830946 29.52932939
v 19.23974603 -42.94151813 19.89653893
v 99.14150834 -108.71174932 7.45608890
v -14.92255181 28.44861522 -4.53840755
v 6.47971407 -36.74293682 12.36157678
v 147.25419879 -117.38467962 11.64832991
v 131.48923218 -156.79183602 10.15287265
v -52.60562152 28.89890969 -1.46327540
v -75.33334941 132.17300177 1.84115721
v 39.47483376 -17.10889861 3.03416001
v 53.90352756 -159.74894166 20.58510296
v 39.08431157 -20.63898742 3.20853619
v 151.22126043 -113.61535639 13.11303396
v 24.39497411 6.34107739 20.40327713
v 41.65333137 -50.95589533 0.39903258
v 144.04778183 -92.51037240 10.49533859
v 111.38761789 -84.51756835 4.79342323
v 99.79608655 -195.26842237 31.46410733
v 9.15831048 -37.29672730 15.15596826
v 77.74175704 -52.80357227 4.77058394
v 89.80355412 -88.04017305 3.93438013
v 93.39356422 -56.05700985 8.75674188
v 18.55622977 12.83380762 -3.72729450
v 97.68892080 -222.30693698 32.12390468
v 21.92689851 -31.85011074 -0.79912896
v 45.87929323 -76.93181932 1.69821200
v 86.90999448 -31.60144389 12.99676578
v 86.80088818 -81.58535510 2.45515979
v 123.37881327 -92.48200059 10.26964281
v 24.89426918 -32.98488632 -0.90073585
v 116.92845821 -77.39641517 7.19034066
v 131.68008626 -203.65262032 14.68675584
v 140.57527483 -185.28974056 14.54002596
v 2.16668472 3.39774461 -3.23529611
v 19.05121282 15.23731835 -3.89232533
v 126.27200782 -85.59998870 12.41510641
v 45.23448646 -29.43413705 2.46043853
v -7.71809136 56.61359802 -10.36015991
v 29.11950462 13.91193829 0.33304666
v 2.27641920 29.86080386 -6.52796775
v 165.07314146 -143.64895225 8.72429274
v 6.18341472 25.77507310 -5.18223224
v 1.82313914 0.54612622 -2.73451884
v 7.81765021 -27.54010633 18.84557493
v 67.51094013 -192.32967496 31.34726360
v 94.49126571 -208.31929147 41.48926586
v 11.83624472 -2.43751146 19.31568049
v -66.46387279 95.83005309 -10.06978843
v 82.20699430 -108.25126618 19.54262704
v -74.71525669 95.98343074 3.85754742
v 22.86001481 -62.79022992 10.25530975
v -59.04599652 34.95704755 -2.76212860
v 62.19544634 -68.17386299 18.90856028
v 77.65010744 -189.17687237 17.00251736
v 102.75126994 -69.83167678 8.83497484
v -24.81506765 79.16264236 3.30718793
v 18.87534186 -51.57680809 1.73514045
v 130.65603375 -160.37313640 17.92537235
v -6.14824984 -21.87191322 7.08031142
v 9.62788053 -9.89249721 -1.02760445
v -17.98750833 47.86723480 -8.55292566
v 46.66043818 -118.38744581 18.86762492
v 63.55561316 -115.16247690 25.48659220
v 51.98662356 -84.79091525 2.91701150
v 16.24447852 -52.67203599 6.04678737
v 78.19936424 -96.96022421 6.16198964
v -51.82426795 92.80897677 3.06518702
v -27.55661495 44.93357986 -7.42341764
v 139.10856843 -181.53664470 5.64583251
v 129.83854115 -124.82181937 12.91386317
v -42.46937111 74.37957823 -7.83195626
v -35.92526540 31.16681427 -2.17730086
v 128.49034369 -145.22543550 8.98342207
v 1.84377946 46.27593234 -7.81159895
v -89.96425569 50.86934194 -1.79623009
v 104.98344898 -83.18408579 4.05411329
v 61.75313145 -72.13116437 4.09516972
v 92.70587564 -222.02615440 36.73866764
v 86.64193749 -55.46429008 19.39524151
v 79.59590852 -212.07696199 23.61786552
v 77.40297168 -75.47888160 1.50132657
v 80.46741784 -62.15685233 3.32846446
v -13.49551044 56.25871569 -11.07629016
v 144.54373717 -178.11115086 11.39937341
v 111.39127612 -81.05418086 5.91051904
v -18.58816482 29.21645157 14.93653841
v -24.28298630 62.94649839 -10.26998926
v -55.64023927 139.82240856 -6.97455229
v 75.36777854 -193.11490655 18.10607500
v 133.94026458 -112.18666285 5.52791636
v 54.61412296 -129.00425494 26.86560340
v 104.19044644 -109.07734185 14.84556403
v 155.46268225 -131.94043934 7.85101019
v -87.32586354 97.84906358 -3.59371118
v -1.20262767 40.92071950 -9.60624497
v -23.02812599 8.71848688 -2.22083530
v -40.16518965 89.13611621 4.79283603
v 13.23124301 29.50684913 12.98840716
v 123.26254696 -113.83878440 6.59740483
v -73.81971180 101.36277974 4.26738895
v 106.66941106 -215.12174606 14.66947608
v -98.83432835 63.12432140 -1.83907093
v 89.05332536 -186.02913618 16.11743495
v 141.15837216 -165.31066597 14.43912182
v -23.31441827 41.02957249 -6.11408893
v -116.77058041 96.31258249 11.02962159
v 19.82045360 -52.18529329 1.59361027
v 57.28032812 -92.62418002 5.56175504
v 54.23879251 -76.13512874 23.41180108
v 13.15674931 1.29441766 -0.53691154
v 70.60790807 -46.79758847 18.33976619
v 163.40178251 -142.16536283 10.71326435
v 109.26426947 -203.96250486 11.29019912
v -19.36674491 36.30492091 -5.18386904
v 58.59673023 -213.64821494 35.29750928
v 77.07720995 -214.64851499 24.67973344
v 37.32732311 -47.20726982 -0.92729612
v -73.21291417 49.57592115 9.32517741
v -38.70052099 16.50701649 0.11783501
v -41.22379795 22.19175547 -2.85334862
v -54.53119799 80.09263873 5.16614318
v 165.22102058 -150.17376840 9.53519531
v 64.45436180 -95.76973319 7.67314015
v 17.99573936 -55.89612573 5.15943300
v -113.39580268 75.48515499 14.12802096
v 129.51014936 -66.31939858 11.71748061
v 154.79816496 -121.76074088 12.08931673
v 113.99438977 -140.19316435 9.46378894
v 74.47741181 -210.67310870 23.21244590
v -118.24510247 60.91289595 10.84584370
v -24.09887314 42.61857271 -6.98327133
v 0.81449712 19.41614784 -5.34324301
v -0.41276851 -10.52949205 1.10421353
v -110.01113802 107.01335222 9.35076084
v 101.79556906 -222.80123830 30.32490239
v 12.94397004 11.73718646 19.61128414
v -15.15578665 -2.69628828 1.46226585
v -37.59112582 75.22363216 -9.64497589
v -15.84940031 67.55861640 -12.16826309
v 78.14484835 -71.36073709 1.06455816
v 142.89245009 -86.90414578 11.39368676
v 151.92790329 -144.83088255 6.91747712
v 125.86481869 -119.59651858 11.54406369
v 143.96469295 -109.90853608 12.16800511
v 55.83624542 -172.50868678 24.58504029
v -81.35243505 64.59613889 15.49146231
v 12.62661256 31.46929294 11.89576183
v -41.91062972 80.60317487 -9.30180959
v -104.42171991 109.68909413 13.54106329
v 137.01705635 -170.39600015 15.28822165
v 94.41544861 -83.34864676 2.73933448
v 37.57597879 -3.58022470 -3.30643053
v 37.25753725 -52.55797878 24.44221266
v 106.57981783 -83.72891694 18.20991747
v -68.96097958 41.18476808 4.45552543
v 98.62484783 -49.53094572 7.52958609
v 63.75289708 -196.03382051 22.58325927
v 113.15225810 -120.12210488 7.51828169
v 144.47274804 -90.23419768 14.85910174
v 118.78773570 -121.95888162 11.58822048
v -78.76139134 136.23072207 -0.48911758
v 30.49840219 -75.82248002 5.06508164
v -48.21493104 57.98847228 -3.44786327
v -32.89544210 49.81647059 -7.24987732
v -11.81071904 -14.97426350 6.46454468
v 46.79954797 -99.87776726 6.16685534
v 131.02632761 -196.22506201 23.83650653
v -0.56664908 37.85306960 -8.99449177
v 108.96442086 -114.59182203 7.29869911
v 58.80567059 -217.13835001 32.03848377
v 140.09550214 -95.77600658 14.59579635
v 35.72766855 -27.55142562 4.75923577
v -59.74803120 107.69819468 2.40965933
v 128.61609459 -161.83996201 18.33628677
v -35.74858978 22.63521589 14.69731610
v 21.58501558 -43.10233891 -0.81441633
v 122.93606251 -176.23966932 9.00883973
v -54.82739955 140.37621021 -0.42377561
v -110.22315919 103.20894420 14.00970854
v 132.04774261 -197.54080474 8.59147217
v -44.48248073 113.19464445 1.36715011
v 99.94643182 -180.58340251 12.44706195
v 112.56410927 -212.04531193 11.08731236
v -110.17417163 59.73781645 11.02421526
v 119.00145561 -152.39532292 11.01655141
v -46.17772996 25.90441890 -3.34774493
v 124.82122332 -208.06325972 28.45744416
v 75.48129559 -165.37362337 27.87803486
v -79.32777703 83.46042782 11.27921510
v 99.56416488 -87.69331872 3.09093809
v 61.94128096 -130.14607131 27.05300786
v 96.90809250 -175.28426647 12.28008792
v 13.30684591 24.92820844 -4.41939896
v -39.43714127 91.91987664 4.68746666
v 137.24076748 -69.36874986 27.92885341
v 20.71666718 -19.40537244 -0.96031046
v -30.56148812 44.81889307 12.36364990
v 130.51086664 -74.74494725 10.20128932
v 84.82230455 -188.61547112 16.19353704
v -106.53062910 109.79471356 12.53085211
v 58.99142846 -56.67500943 2.13030027
v 81.10762388 -167.26277769 10.27582400
v 105.36805540 -113.82137984 14.88747541
v 116.60706997 -85.22590250 4.62083472
v 61.88738346 -192.33900309 23.19680154
v 120.63664943 -127.75874138 8.32626782
v -35.61906889 15.90401493 -1.42362458
v 74.42112267 -51.43585056 18.10057648
v 27.15147845 -35.24028882 -1.06237002
v -5.74728241 26.19171888 15.68825543
v 134.06683505 -178.37625742 4.52259043
v -122.32732028 66.00657851 6.16003526
v 83.30852538 -121.88369781 8.90077371
v -74.31721687 116.70349538 -9.90268961
v 59.01470408 -88.53691071 5.35853114
v 110.79092324 -115.99113792 7.70545006
v 109.93966460 -85.01502126 16.42432995
v 108.12319815 -94.51481700 13.87764420
v 24.85874109 -21.82196267 0.17649274
v 56.26587942 -77.80551910 22.44943939
v 121.09809369 -98.09511900 10.24248358
v 134.97996330 -113.01337928 9.99645609
v 69.87030804 -220.92330456 31.17217869
v 9.61482525 -42.42842644 4.46754135
v -83.39558542 127.51971185 4.85712336
v 123.35433811 -156.61355853 11.21133193
v 136.18478179 -194.53074038 19.33285780
v 135.55885851 -169.47385669 15.94247669
v 107.78574646 -185.71279943 11.62274089
v -25.20052902 72.89592922 -11.85493451
v 0.95583429 -30.75470403 5.21074142
v 113.07276040 -69.18150187 22.42621407
v 110.58346182 -113.38949203 7.21590221
v 94.17432547 -64.49035555 6.57852180
v 113.59063536 -114.39462751 7.41986977
v -95.45863420 113.02035302 9.86289978
v 110.25599390 -167.34331846 22.23444544
v 117.85726994 -111.57212406 9.17903893
v 116.12439156 -202.04468071 8.63901619
v 72.37720490 -216.30166471 26.56477690
v 87.82745153 -96.70476615 5.42273885
v -32.47577697 48.81673679 11.33137755
v 24.38240126 -56.57803640 18.26537028
v -47.94374853 30.97562306 -4.65246895
v -97.55635262 87.01007813 15.61040804
v -47.04995081 59.90776047 -4.84999083
v -76.89142227 60.54647639 14.63556103
v 95.52985430 -219.71842647 27.66418085
v 74.49197024 -181.17526174 15.19392803
v 25.61193332 -64.02455270 3.13281897
v -16.66815765 37.50324622 -6.10841811
v 39.09858316 -61.43505126 24.88223836
v -8.32595117 -0.97129331 -0.74976147
v 18.18187721 -40.74476659 -0.43357248
v 132.63788819 -61.90556288 29.55879830
v 54.33265120 -94.33317184 26.47217177
v 70.46157122 -96.81741148 7.01565295
v -91.47039056 120.99557370 4.79042809
v 128.58785689 -104.59478945 5.14753256
v -10.50824951 33.49747136 -6.53851824
v 93.44211221 -184.16163325 14.07206990
v -22.85902388 1.98824494 1.51030126
v -4.24629776 -23.05994369 11.05127018
v -20.39013058 26.16031654 16.21380262
v 97.50979394 -183.89680982 27.95820497
v 88.58145028 -221.89272940 34.17294472
v 25.07574856 -33.86234120 22.02705108
v -43.10631752 26.22784488 -4.03483398
v -24.58096296 26.55205131 -2.53570289
v -21.92102373 86.37028188 -10.23813151
v -91.30304307 70.58941573 16.17259532
v 49.69308153 -46.98894918 4.46884707
v -13.62812705 61.90210581 -11.88080944
v 24.31811579 19.08728480 12.90081535
v 139.23907280 -71.10673934 17.98606850
v -39.38934579 52.20117047 11.36797853
v 139.45195079 -93.56259555 14.98582587
v -16.36739634 -1.08994427 0.99811878
v 106.15275055 -164.80228305 13.79968598
v 148.25434983 -145.67662776 16.33558609
v 101.10042989 -173.81386459 14.24338482
v -52.09632963 55.46244606 11.90848462
v -35.20560637 63.62941861 -9.65656061
v -57.54326284 56.66285381 0.02719892
v -21.88021876 50.60121790 11.64935343
v 108.18896443 -217.08616614 15.54639451
v 12.47614529 0.67637820 19.77195963
v 121.81360275 -173.62171412 10.28130110
v -31.36647493 24.12601747 16.67700894
v 71.91853970 -208.03089440 21.90199122
v -4.51847957 -23.31063151 4.99696238
v 135.41948795 -98.96725416 5.32769132
v 115.87765068 -44.01038215 26.25701763
v 114.08154666 -81.13439381 16.37720130
v 51.15521699 -65.33057988 3.08585004
v -55.35125732 71.53075188 8.34222138
v 43.36315393 -92.26851165 4.50641522
v 7.62199797 -38.40970993 3.98584316
v -117.37972498 69.03608888 1.41734723
v 63.30008805 -218.19023788 37.74960339
v 40.95941782 -89.25643563 4.15316876
v 55.97299710 -124.31439012 9.64552071
v 139.79269564 -184.02788043 15.00219293
v 113.91499639 -184.25512314 10.46998054
v 161.20617092 -134.19336081 9.49790701
v 64.57871944 -95.71088105 22.05478586
v 65.76033682 -18.92027631 17.41863973
v -57.59058520 135.03183424 2.36811070
v 52.14604363 -153.84849906 24.35442060
v -44.39390078 129.38252091 -7.45562976
v 120.09557337 -117.68633127 9.88735911
v 40.05489871 2.69897375 1.94050302
v -59.85062942 139.35081661 -8.67181085
v -5.62692294 54.64424938 -9.47015826
v -71.72355801 137.61898875 0.54860121
v -60.49693376 104.56523299 2.15600361
v -90.57604522 86.70791239 13.99800740
v 156.99094534 -122.09807336 8.68807640
v 97.99189121 -161.48807108 12.23553065
v -4.71201586 3.70995491 -2.31076474
v -3.46959219 -0.46449903 -1.65010092
v 10.15461236 -32.00035915 0.82539523
v 4.76591662 -35.58683023 5.10313595
v 108.52522403 -214.12366629 13.35545443
v 145.34899592 -172.86077142 4.76921117
v -63.55340034 142.95607805 -5.31578856
v 78.49296927 -95.13660520 6.28698990
v 75.47108084 -182.61298537 15.41523449
v 56.55250326 -165.82322121 19.89552006
v 149.55778420 -152.85946429 16.26673155
v -9.55936499 46.33296281 -9.65054613
v 108.72822255 -90.66859633 14.60406464
v 23.87951501 6.33225637 -1.29431568
v 8.53600446 -40.70970416 4.40585287
v 142.58678257 -105.73559999 12.44215667
v 83.55138451 -221.40097618 38.29884157
v -22.93612063 84.48071033 0.02512399
v 7.50272535 13.21075670 -4.16660495
v -32.42212161 25.14015697 -2.41586473
v 100.40184110 -198.34820926 33.35213289
v 155.70099652 -150.77486634 13.99857923
v 159.72629189 -156.45438433 8.16771388
v 10.13817266 -27.98934281 0.64406142
v 128.09017301 -90.97497165 4.59958473
v 126.68155134 -143.70556176 16.49798453
v -58.17452073 69.60005313 9.45833419
v 142.20140874 -137.38171756 14.13619518
v 16.48188569 -10.92923619 -1.64624816
v 121.75194174 -175.19381642 9.94968694
v 113.38309944 -104.38968241 11.73829287
v 143.40429008 -120.20650506 11.09586377
v 57.50012398 -67.07004458 3.88593297
v 100.87019205 -222.26732969 27.56930143
v 45.43466866 -107.25487024 22.03070186
v 126.14366412 -136.55754924 8.38110782
v 146.75958455 -160.10656953 14.94644582
v -51.71386153 27.22202055 0.11953522
v -9.04469471 7.10379332 17.98366942
v -21.70901932 64.09333646 7.99194910
v -50.83024129 91.02649987 -10.94232779
v 61.03599444 -101.16831213 24.35877733
v 91.16271883 -220.17072141 30.02599441
v -94.18193996 70.97362727 15.70337266
v 22.45967463 -57.70260096 14.31101933
v 38.44292462 -86.26370877 4.10201214
v 103.38844359 -59.97214094 8.88001267
v 98.54923189 -80.25760949 3.23365815
v 48.02333191 -109.70821232 24.56619218
v 67.30901450 -221.16248310 32.73649514
v -109.36012119 99.24373776 15.67424275
v 116.94852263 -79.37614620 6.36846898
v 132.21943378 -174.18564856 5.71974041
v 49.38183352 -34.58593041 1.93115685
v 56.50515482 -163.91582787 29.15193886
v -15.65334387 0.45707403 0.02835038
v -28.19229476 6.60758466 8.98035895
v 160.96876562 -154.92923558 11.70517225
v 154.67186272 -123.91659617 12.58523762
v -60.64478680 106.47637397 2.30278005
v 93.01990271 -186.61473691 14.34112899
v -18.46567541 -4.96853190 4.40493179
v -59.36301500 86.25265956 3.57944565
v 53.71559784 -67.58709997 3.68966814
v -59.97893587 34.28333253 3.35179269
v 152.23394334 -114.80884254 12.83060294
v -43.39697585 86.63975447 5.17096510
v 23.78112264 -64.11258876 4.66452679
v -47.71010205 78.66542786 5.64494357
v 14.62722756 4.74304939 -0.91194676
v 23.82743359 -25.04381351 -0.30472924
v 119.17846650 -200.69131255 7.66012585
v 59.16126445 -216.30384028 31.19923174
v -35.80963984 17.79925264 11.46310009
v -29.60496023 99.22835231 -3.78564629
v 142.69620180 -184.28237736 11.94971614
v 18.61206442 7.07128085 -2.00366462
v 48.97595197 -13.23762629 24.63289909
v 144.70072091 -94.15043890 14.95209802
v 64.79816884 -70.09715587 19.44992319
v 37.35787049 -18.47103797 3.78965889
v -18.59819703 78.55206728 -11.55043859
v 26.88720264 -5.71280112 -2.80828145
v 145.04827559 -108.14259946 6.20292779
v 62.20087782 -36.47578508 1.15789857
v -17.48878509 75.11133701 -11.91971637
v 128.07464600 -60.13946235 16.91329107
v 121.73365802 -170.49463093 11.14134304
v 125.22779405 -75.08950680 9.69985966
v 73.84749502 -112.62550205 20.70517838
v 43.98621991 -23.10032398 1.44342321
v 119.36151236 -169.17553544 19.88656633
v 117.80042946 -86.94510162 4.75921249
v 93.98756921 -185.70494652 13.86835892
v 47.46878147 -45.94194889 21.89099044
v 40.52595422 -28.22808921 4.95057879
v 106.29262030 -60.74193120 8.21643788
v 77.14588940 -93.85035932 6.11886708
v 78.23038846 -47.85726964 18.47005077
v 152.16109157 -133.94549489 7.80628249
v -42.26373509 29.75166962 -4.15447960
v 108.66977274 -184.89345908 11.74311154
v 34.71086919 -23.88680354 4.77741286
v -30.98233230 66.19550288 -10.03602240
v 71.32188976 -80.00304550 20.91025375
v 76.08603686 -64.36135620 1.36292761
v 61.86285615 -92.84237772 6.62235357
v -37.94578463 36.25315428 -2.54158489
v 141.71572030 -181.86041713 13.89728300
v 88.39879185 -92.50678867 5.19684376
v -2.66903220 24.78059568 -6.33424148
v 152.20932662 -112.76573688 12.29199301
v 82.57216215 -87.51980215 4.52898862
v 107.00808465 -116.82011932 14.42128979
v 79.70964909 -76.97264105 1.90955994
v 23.98186363 -61.18246913 2.80314265
v 82.50416815 -41.17702320 4.66882065
v 108.07911307 -79.82971519 5.63415186
v 61.62422523 -83.26174319 20.93634568
v -73.04378599 84.31536704 -4.89261001
v 3.57702258 -15.84591530 1.28825032
v 62.29438633 -107.30464756 8.51462875
v 80.69534600 -181.51904643 14.75058310
v -47.69111797 41.17776081 15.34729917
v 114.28951472 -50.16401783 29.37568165
v -59.60297585 60.24084613 -0.11220515
v 71.85283303 -210.10713279 22.59999327
v 66.76768512 -119.17610466 10.88725589
v 64.61641937 -135.45314968 26.72513388
v 83.27041566 -146.86906338 21.12644911
v 155.70230782 -163.22822869 6.61541056
v 11.86688431 -15.66340774 19.88464594
v -100.15303642 113.91519010 10.42236015
v 121.96499109 -91.97784960 4.09212522
v 36.81397438 8.31746683 5.96091105
v 77.70657539 -98.71155024 21.17960714
v 85.90814471 -71.78672403 0.90004894
v 17.20752567 11.00107189 19.58712749
v 69.99555975 -217.55929291 27.36271173
v -17.42885448 53.90634760 -9.47751850
v 147.01910317 -120.38072944 6.40922599
v -114.86331373 58.43361467 6.98124571
v -36.63372248 15.65159298 7.96878245
v 37.67795861 -52.60550976 -1.45340920
v -38.18854317 47.39815742 -5.15579479
v 136.17593050 -183.34969878 5.02014160
v 95.31452507 -211.05431020 18.02601293
v -0.50954556 -5.68973366 0.08366699
v -64.59007412 98.70744497 3.19956313
v 134.41500068 -75.08485019 10.49635187
v 127.94761360 -111.83301359 5.75575791
v -16.59920439 9.40463413 17.54526421
v 99.22481328 -215.33304453 18.84966344
v -63.66252154 109.59322006 2.98605557
v 57.70050362 -214.28981423 32.35109895
v 99.17195886 -190.85298479 12.99460884
v -49.74713549 56.46414310 -2.04155385
v -105.01036048 96.45260125 16.17922075
v -51.71246454 125.80882013 -13.62271234
v 154.09439802 -124.54732507 7.27090705
v -0.19801583 -27.77572162 3.89934774
v -4.71998192 32.50452504 -7.66159734
v -88.12337369 104.76453602 7.20279571
v 92.40342677 -46.60287499 6.63945172
v -121.79815769 65.73887169 4.94523579
v 68.10516119 -165.79313576 13.01017404
v -53.57261375 31.37955442 8.91215168
v 33.38017315 -72.21169770 1.52922014
v 93.48972142 -111.88628525 8.07558466
v 156.09395504 -139.03638721 13.35673127
v 73.22210819 -221.63152695 36.44399717
v 96.32456303 -44.66351122 8.59898608
v 141.62634313 -69.99853998 25.98233521
v 47.08230868 -44.86363009 22.12001756
v 111.43801361 -64.27042186 8.65335669
v -87.17574924 88.29380572 12.32538838
v 22.33240940 -46.60164937 -0.34714540
v 45.13331130 -32.22485632 3.79124586
v -73.52391630 137.07406819 0.21440724
v 55.35586178 -81.46230876 3.52663780
v 67.92765111 -203.82747054 22.15689421
v 117.98735708 -197.44963944 8.01172853
v 139.60556686 -174.33592677 14.33984656
v 95.28280050 -212.52548695 19.51067522
v -54.15644869 107.07167536 -12.79845368
v 90.43215960 -204.83079553 19.82139423
v -123.92533571 76.83180273 7.04680989
v 117.63128638 -61.55925244 9.05468874
v 162.52997518 -144.48350668 8.38074554
v 49.48031902 -49.69787598 21.53087407
v -37.36868128 46.90114781 12.90920377
v 73.32491875 -119.93478239 10.08621510
v 123.51100147 -102.62691230 4.31153644
v -98.68953377 113.74909431 10.59845556
v -97.52164781 113.89298737 -0.07753065
v 143.03576946 -179.16491628 13.11029308
v 105.79600930 -175.82771182 14.28076997
v 127.70941854 -87.46328950 11.80652343
v 141.49881899 -108.17600042 5.79368370
v 142.98845828 -91.92818403 16.75053127
v -42.32054949 55.60618266 -5.70280664
v 52.33380198 -153.89467776 20.93273960
v 52.62910202 -35.84711999 22.58782275
v 134.48616862 -200.02667606 15.64633846
v 50.89238286 -82.91578293 25.71380511
v 122.32664973 -165.50754011 12.08471321
v 95.53700686 -113.11923712 15.75740986
v -57.03328922 37.04468161 -4.71591949
v -50.56105554 137.19141483 -2.15113070
v -46.96813971 27.16472372 -3.71682202
v 114.47238177 -192.07322598 9.48969088
v 75.68656653 -221.33484483 31.29949793
v -5.10444539 47.91041091 -10.23501158
v -2.34227651 -19.21948791 1.54290500
v 32.33929351 -4.66266694 -4.22694208
v 63.79819661 -158.04667771 15.70533030
v 109.19807851 -96.99667245 13.52678984
v 16.51095599 27.89048105 11.82954852
v 115.33932388 -78.11260223 6.98552886
v 69.71305609 -163.16653788 11.51573379
v -67.69390404 67.51342863 13.50351237
v 131.05756044 -199.75155592 9.52072255
v -79.39758152 107.51742870 4.45994223
v 118.02383512 -166.32780433 12.33031042
v 119.76388097 -100.36123544 10.26940439
v 63.46978247 -219.01485324 30.70829622
v 65.16306102 -212.34257519 26.83266066
v 106.85756058 -206.54980838 38.80909085
v 21.03428915 16.75615646 16.45946130
v -23.18407781 88.52285147 -9.91770625
v 102.33411193 -222.74155915 28.76340225
v 138.81149888 -188.88227642 16.88680984
v 78.06573063 -90.84578604 21.29469067
v 76.60443336 -34.96225923 3.68524971
v -88.49241585 110.24060845 6.85218256
v -83.39724690 76.41109824 -1.87207595
v 52.28811875 -38.00113127 1.71464507
v -28.41485664 74.43772256 -11.67146303
v 86.18251979 -193.45422089 34.97158363
v 116.21189862 -117.64260381 10.10962017
v 34.50363874 -18.81310716 4.30295989
v 29.21669930 -19.77017522 2.81789387
v 73.38546216 -216.69396758 41.60803184
v 126.61571801 -97.22549468 9.49191581
v -35.08902341 49.70643669 11.31022070
v 119.74516511 -88.13037723 4.45965212
v 134.03882086 -189.89588320 21.25614136
v 144.72186565 -166.19229317 13.66780791
v 78.73152941 -90.19827843 5.87473717
v 140.49161971 -80.20638674 19.86675337
v 100.44037551 -213.76931667 16.57170802
v 134.49582458 -193.26919317 21.31049894
v 10.16029157 -25.03959090 0.46817603
v 45.83142325 -8.40035547 -1.03458029
v 143.09208095 -104.73962873 6.21243985
v 111.74156517 -79.07093316 6.59504719
v -38.72091696 71.88780606 -8.93333834
v -55.59960008 34.58387777 -4.15013172
v 13.74303177 -42.53325239 1.42150710
v 118.11595410 -118.26882511 10.06036345
v -42.24344715 59.81400236 8.90648272
v 7.97518808 35.14881060 12.01637927
v 136.78763807 -98.36757183 11.94834244
v 100.69292039 -114.34816569 7.73519743
v 122.88527191 -127.40260363 7.85987824
v -93.64310652 102.70572454 -2.28284928
v 124.91366267 -89.27909285 10.91652736
v -49.80343208 65.66622108 -4.61493386
v -48.73203114 59.34549123 9.84627102
v 68.36436689 -179.73560095 32.36808255
v 96.83668613 -180.92587590 12.82106899
v -14.02105205 7.04600941 -1.64471229
v -114.98257518 98.18136692 12.67443784
v 127.49692798 -204.72118258 26.03857405
v 92.08279103 -79.18302715 2.04261462
v 49.15219545 -126.66222453 23.03628623
v 57.94436485 -82.97258615 4.39121109
v -45.94000429 130.50088286 -8.57034139
v -26.97225846 72.57429510 -11.62890438
v -65.25067985 81.96389675 6.14498556
v -8.95156525 -9.62305162 16.62021317
v -87.96992153 100.34932196 -3.58965597
v 125.00426173 -175.62846839 8.15820880
v 47.96651006 -66.05783850 1.09199039
v 56.90892786 -82.69570023 23.53428118
v 113.38095367 -107.37651587 10.94288472
v -80.46558499 131.06921315 3.36044258
v 105.85371405 -161.89615428 12.17290107
v -99.56869483 112.58871853 11.79017872
v 54.46327850 -122.48980999 9.45742242
v -22.94985205 5.25965495 -0.57388400
v -7.78931985 14.96956963 15.61991032
v 126.18023157 -104.07301784 9.62023716
v -68.80248338 44.97059807 -2.14654207
v 65.90512395 -79.83492315 4.61597089
v 67.46999174 -213.39374781 25.95685422
v 18.38952675 -37.54099086 -0.55662740
v 113.65181953 -117.95159429 7.61194667
v 120.03895640 -140.96675813 17.21529104
v 41.72330722 -30.04938550 4.88359155
v 21.24858275 -38.35611045 -0.78937813
v 59.70089883 -113.44910413 27.06942894
v -61.53696403 136.56850159 -10.83508693
v 23.20700511 -13.82213738 0.69184066
v 41.81828350 -99.45944697 7.47926347
v -46.86983302 43.13191026 -2.62509845
v 134.72327590 -181.72366917 4.63265833
v 81.13213629 -117.28854477 7.97894876
v -123.24354053 70.93169540 5.40739531
v 49.87468570 -39.43299875 3.23390495
v 101.41526163 -102.37847269 6.01341343
v 69.91881877 -118.91884357 10.61874162
v -15.80843329 -5.33034932 2.93191103
v -38.47276419 40.58516026 -3.13101429
v 126.70055032 -197.06439972 7.01331906
v 79.27657664 -216.72224998 25.87743476
v -87.63863891 55.86887151 8.06306303
v 65.04463404 -59.38382819 17.92101748
v -101.68275982 92.18108654 -1.19464519
v 61.90437824 -145.47273517 13.56242411
v 136.38269901 -107.42481798 10.24533994
v 121.90241367 -112.05491424 8.94845650
v -10.74866578 -14.94810451 4.69419267
v -96.69373184 117.56634712 2.94386828
v 139.45661485 -107.62508214 5.38436696
v -98.56340289 85.18938720 -1.47105288
v -90.88516235 112.35395074 -3.93589912
v 62.05198914 -105.11186719 8.27265345
v 111.08333617 -216.72074497 14.67674784
v -9.30610113 29.76659127 -6.84052287
v 109.42091793 -170.49235106 14.67393246
v 127.98583508 -94.27689761 10.01941878
v 9.11693275 17.50051416 18.31032895
v -37.66045719 26.22080036 -2.90438021
v 40.97736254 -94.22158450 5.80659928
v 129.62748110 -176.46686733 6.21818565
v 86.96057647 -215.07827938 42.65186563
v 17.75785349 30.59641086 -0.30280565
v 12.63902243 -39.47055340 17.10649580
v -51.69580877 95.43666989 2.70607066
v 80.93518764 -68.81784648 20.78270353
v -52.18388885 84.21625942 4.29094443
v 125.01402199 -93.34678203 3.91288521
v 144.17640865 -182.30472505 10.15299559
v 96.86412662 -222.50796854 34.13787112
v 58.66566673 -74.08221811 4.88015870
v 61.38725951 -31.65696189 24.42623302
v -77.82578468 100.63420981 -6.60384865
v -59.11603943 135.90076566 2.61810329
v 93.19278598 -44.98916492 6.91085262
v 139.85122740 -118.90818179 11.27873827
v -107.57204145 72.55400717 -0.28286196
v 102.56046802 -187.12748587 11.91156823
v 58.36019665 -216.12219512 32.59522840
v -10.02180018 27.84525976 -6.23824401
v 47.14675993 -92.98967570 4.44188435
v -33.63594040 31.47094324 16.49125479
v 24.05729145 -51.47262290 -0.10723123
v 55.51296100 -170.37324607 26.04672313
v 129.75551188 -163.10827434 10.36267821
v 143.75299215 -154.06338871 16.71719365
v 90.66415578 -222.09545970 36.66288406
v 27.43475139 -2.67078122 -4.05870145
v 115.95884711 -98.63380343 4.15715855
v 69.38897818 -148.61051738 25.87131038
v 102.58782655 -98.91197085 5.34086255
v -40.17220438 68.27098131 7.75008881
v -55.75019494 32.52126649 -2.80234148
v -53.07548121 73.32745194 -5.37417829
v -16.85941778 13.56951613 -2.05299002
v 86.89486235 -148.32942188 20.79465240
v 125.43830276 -57.10725859 17.39930362
v 82.36697316 -190.85891545 15.88969119
v 59.71851200 -217.29579568 31.12170659
v -77.88594067 110.84855348 4.61165700
v 57.93635920 -41.13992304 1.31822354
v 115.36327749 -216.81904793 14.65178374
v 140.15799761 -65.85873663 23.02227356
v 0.06689270 -19.69005726 1.28555647
v -38.61889616 45.45566440 -4.46872599
v -3.66253825 -24.71364476 6.30422309
v 115.74897170 -115.63500017 9.82193649
v -2.65243952 46.08650878 10.12608316
v 107.77171701 -86.28029376 3.43756378
v -46.11268640 86.80570871 4.65675257
v 55.59033155 -162.79844940 28.48294191
v 72.13255763 -98.08799624 6.90088794
v 152.66202390 -145.75125277 6.86577242
v 76.58080757 -91.82313085 5.93172200
v -36.94783524 15.05746599 0.33529961
v 117.09482968 -67.51256436 8.75652954
v 76.05908811 -71.05770707 20.72599344
v 56.54175952 -98.16878289 26.28009953
v 41.22733697 -25.57961084 3.59797687
v -50.61804131 31.27159551 -4.20915103
v -29.29320745 96.29815817 -0.92005392
v 87.11796999 -185.47119200 16.34198055
v 96.75376862 -164.44236040 12.62159180
v -1.74675381 1.45128695 -2.28763325
v 77.13891566 -166.26712680 10.18779911
v -13.37643340 14.21379857 -2.83591496
v 67.05055386 -143.32443476 26.25585161
v 111.02885008 -213.03899586 37.78383508
v -88.03342283 91.01936966 11.65359281
v -3.00583593 39.01498020 13.93235382
v -75.88832080 43.47474873 0.94480201
v 38.13518584 -89.06752616 5.58641832
v -4.40556183 -20.77130787 12.89355382
v 101.88227892 -114.79850858 7.66007509
v 132.83421099 -113.90059441 6.04947656
v 76.48567110 -75.74430108 21.02141641
v 69.30373609 -104.81689870 21.89768292
v 143.25961471 -90.01044929 10.18994674
v 62.68354505 -190.12320042 20.84554918
v 159.38113630 -146.21639252 7.91009050
v 48.06349799 -35.35977378 2.91318656
v 131.38808310 -111.43033952 10.00273228
v 68.36554408 -89.92713690 5.94009459
v -36.59601510 67.44647026 -9.34609026
v -45.45663297 46.49450257 -2.17880332
v -102.73472965 109.31636393 14.04723339
v -54.89338562 67.58635491 -3.06810485
v 108.00070316 -118.76806617 14.18332383
v 52.59240046 -147.21474051 25.95899813
v -15.28239157 59.48218703 -11.48031838
v 100.16512126 -129.95773554 17.65758358
v 53.07622999 -71.34433836 3.57908709
v 91.02278203 -170.02789676 10.79941541
v -79.43090796 117.17780679 5.39640151
v 74.00520146 -116.26398563 20.88284865
v 52.69061401 -77.30136067 2.78546498
v -33.62298757 95.53156793 3.31042288
v 154.23846245 -143.42080057 7.13104429
v 129.96403873 -65.36116451 14.12368100
v -31.70027956 103.31912339 -4.50852700
v 122.97240645 -56.47838861 15.49551822
v 61.48355082 -95.72940320 6.87021436
v -65.63031673 121.48338556 -12.08822429
v 60.51632017 -21.17630839 25.47940239
v 105.58997840 -154.11540866 21.87377587
v 45.25781423 -45.37529126 4.32873378
v 64.94425982 -175.31211674 16.79810137
v -54.73363027 134.22554731 1.91948609
v 98.55803102 -41.93061218 11.54231653
v -111.38802022 58.81681293 2.12296983
v -36.87663376 112.11521178 -3.69922025
v 144.52706277 -91.16838127 15.77613316
v 79.65248078 -28.24572101 10.73551178
v 100.55649281 -37.21883148 19.22603138
v -62.02603877 134.44654644 2.51611648
v 111.37941480 -112.54854500 11.40381396
v -109.85642672 76.39080286 14.94889706
v 162.30997443 -149.13569391 11.04888972
v 6.65035285 -13.28507811 0.48064199
v -48.08520898 62.18620390 -5.06758504
v 53.90941724 -162.78655827 26.32727474
v 96.79482132 -49.75281656 22.88947068
v 100.20377487 -92.95237064 3.44162574
v -64.75883722 112.64541745 -11.52306981
v 106.29065335 -222.45635092 28.32678147
v -47.43736610 23.23997207 6.30217884
v 151.42630041 -123.53668362 6.93678390
v 138.03833723 -190.16449153 18.08308437
v 119.48452145 -82.71645755 5.29506942
v 68.49408150 -69.91446018 2.82187853
v -50.40299892 132.55651295 -10.32725722
v 107.10388422 -69.30489093 8.41836352
v 90.84063023 -65.85773081 4.56647482
v 141.50945842 -82.02213049 18.07609946
v 67.07328558 -166.47678614 14.09589499
v 62.74311244 -17.68276282 12.03973312
v -89.53852952 92.51031280 -2.36390647
v -61.16434559 39.26128522 -4.25045611
v 106.87085986 -188.51514161 11.28846593
v 20.18083259 -54.19546738 1.94060011
v 61.48122996 -215.92704952 37.22074255
v -3.02798674 -17.44228043 1.40648475
v 20.14855668 20.19851841 14.98155203
v 12.40262575 -26.97129175 -0.08518097
v 111.01267487 -48.20057377 15.05800337
v -86.90095693 119.19326335 5.38295694
v 144.66288686 -170.29371858 4.39498900
v -25.95879138 51.72076821 -9.14892368
v 96.84256464 -68.29913706 21.91964909
v -8.40960070 39.29011151 -8.55331309
v -65.25030732 62.08852679 14.77693859
v 119.94840205 -81.78993315 14.76692129
v -105.52748293 73.12539965 15.10633621
v 98.72633964 -218.83706748 39.84012827
v -19.70519312 10.48018970 -2.55345204
v 109.38648134 -120.30211836 13.49590067
v 40.22669420 -4.71834140 -2.60979729
v 128.88799608 -199.01862741 7.90747255
v 134.44843888 -121.54837698 12.20168639
v 135.89568436 -60.32855809 26.23814531
v 87.87349612 -175.98368227 28.73139828
v -114.94313926 96.15776688 4.83323913
v 65.49838930 -26.79530159 4.08572052
v -13.03563081 16.14916325 -3.17958742
v 56.99159205 -171.09112442 21.12020366
v 2.20347662 0.36912574 17.43084379
v 139.83109593 -156.81186318 17.16372184
v 98.94829988 -94.95536983 4.09668824
v 99.20244664 -45.81955820 9.05229151
v -69.66147572 88.04708719 -7.20817130
v 7.65260542 -26.72807686 0.96031616
v 103.13325375 -83.43229443 3.46263428
v -66.17112458 125.08131564 -12.28433102
v -97.19049931 94.38920021 14.45223670
v 109.71812159 -205.05017042 37.27043048
v 30.95775284 -21.81770280 3.64526222
v 36.09351069 -88.02844584 6.90729218
v -12.39696983 -6.91199768 15.99550433
v 95.65429389 -197.67595828 16.25994220
v 41.35649279 -21.88467234 2.33787578
v -82.10083842 61.85210869 14.08957690
v 13.35903537 -11.23216841 -1.69515761
v 45.54932564 -102.61999816 6.79713907
v 25.55673942 -15.96682146 1.26217224
v 105.60801625 -166.28849506 14.64616600
v -78.25829834 82.80731738 -3.35775735
v 129.30445373 -203.44713330 24.74693395
v 47.64495790 -63.09472769 1.82836666
v -68.16521287 74.35616851 -1.83566904
v 59.57767367 -152.33093500 16.29601233
v 144.78056133 -127.34991312 11.99142355
v 60.21991745 -212.44257689 35.65757722
v -111.83375865 100.07248819 14.31792509
v 23.82023446 16.69655927 -2.36279867
v 109.58843678 -159.30113196 12.00811937
v 64.25683945 -66.84387475 19.07606982
v 87.27145940 -88.45373243 4.30623582
v 15.33463225 -48.40971157 2.40720110
v 151.73445642 -163.81312907 5.73389372
v 86.17413044 -123.38967621 8.79745651
v 121.38410658 -114.99785632 9.35334712
v 87.79660612 -204.23735678 19.66493763
v 122.00723588 -147.15552330 17.79655740
v 132.47925043 -78.95913720 8.92259460
v 59.31973085 -180.63721061 21.91533521
v 80.95013350 -60.85810810 3.65977176
v 83.82102102 -155.00067174 23.11125398
v 115.38999528 -152.41000056 19.44999956
v 62.10055202 -84.55611765 6.11034920
v 115.16445130 -92.04660356 13.27579562
v -75.61012357 48.91836271 7.41070928
v -16.68321900 -8.63279495 7.84470420
v 34.18401256 -85.30646563 8.00060015
v 20.96156590 -38.36304694 21.51853777
v 113.11663687 -214.52188492 12.33894937
v 139.56692815 -64.54982609 24.51208606
v 50.49808696 -69.54232603 23.61364290
v -95.34692019 66.30560756 -1.77002652
v 148.18443358 -151.41287446 16.55119658
v 154.65556085 -135.12611389 13.78165744
v 33.11491013 -40.41270539 -0.49029576
v -69.04993951 96.83145583 -9.55116656
v 80.36694676 -58.09075758 4.17231116
v 104.78030890 -177.01539397 13.86759710
v 96.12714499 -35.26252508 20.65646648
v 59.58372727 -98.82937372 6.60731457
v 110.52225530 -208.18570256 38.13727200
v 67.58233905 -48.61163348 1.82068325
v -48.78047481 37.81124204 14.55775183
v 162.92349994 -152.51155198 10.77113766
v 64.06249106 -81.65571839 5.57350786
v 122.48313427 -119.43101883 7.53257796
v 143.94754171 -90.89698642 11.58582605
v 120.92360854 -177.55874991 9.29798838
v 50.85123330 -133.47585499 16.02679305
v 82.05813169 -221.47801518 32.28589892
v 87.07044274 -221.12089396 32.68080577
v 40.63763842 -63.14469129 -1.16697187
v 38.50736842 -15.74048027 25.23922920
v 130.01655042 -110.83682626 9.85189341
v -21.32201195 12.01273128 -2.95521063
v 106.95251077 -91.83613956 14.55481257
v -78.69388908 99.24647957 4.52685915
v -58.48243833 33.61087292 6.65742997
v 143.79380643 -87.62041479 13.55023868
v -16.36232249 -2.92717735 15.41651040
v -39.13126886 18.21908355 -1.05290150
v -22.27247320 85.90859920 -2.04742444
v 20.14707774 -55.87987229 2.61087506
v 98.50116819 -184.45168436 12.95933872
v 89.36219662 -88.87558430 20.65869048
v -57.76371434 72.85754383 -4.08927258
v 124.43158776 -155.18416464 10.78694779
v -59.52102691 87.68804371 3.23745329
v 114.46190625 -109.55887288 10.10207459
v 47.28276655 -59.38917026 2.33984971
v -45.13231292 58.53513256 -5.28142555
v 12.25542184 -24.08123016 0.05192784
v 156.51369095 -147.81486988 7.47226132
v -28.90211158 10.28871629 -0.98707876
v -70.84627450 81.72320575 8.41437001
v 20.74470557 -16.11313783 -1.03257899
v 76.45259053 -61.93180010 1.73821568
v 131.65704906 -192.23320484 23.04242924
v -85.17379314 87.89631724 12.10477296
v 117.46188253 -142.85041392 17.89878309
v 107.82960057 -163.22124004 12.55995501
v 116.23006314 -216.97515249 15.44716675
v 9.64472070 12.41246797 -3.54527775
v 79.14558798 -99.26918894 6.44498738
v 25.99341422 -57.25170299 0.39840027
v -69.49777156 126.39227509 -11.46566216
v -45.54133117 58.89532715 9.45064519
v 54.56397682 -84.44294333 25.05268902
v 71.94740325 -218.96506846 28.11791748
v -8.82415660 35.47466174 -7.42511591
v 106.21727258 -75.71250200 7.95064494
v 140.65258205 -93.23324263 8.62918515
v -3.38797132 57.08474666 -1.32114731
v -19.52941902 45.34639791 12.08109688
v 163.73634338 -137.95542717 10.70086658
v 104.25116867 -222.71631658 28.38428132
v 21.01757191 -26.17491037 -0.71845256
v 47.73960263 -72.36723602 0.67022099
v 133.68974626 -91.49715304 12.41392177
v -19.33464408 8.40618834 17.34205149
v 115.80247432 -106.44812137 10.11238527
v -67.33088195 104.24803197 -10.51015873
v 112.62128502 -126.35622919 14.54781834
v 145.72654665 -118.93466860 11.16659772
v 16.84771292 -17.99851842 -1.44208781
v 58.39505047 -210.76275408 30.79177067
v 26.31787583 -48.54291677 -1.27403706
v -85.49322933 125.10500848 -5.34227071
v 14.57977202 -32.63658658 -0.11223138
v 123.51825833 -74.94588941 9.67974588
v 22.20018394 6.69343676 -1.30124157
v 79.57710326 -101.19110346 20.53207532
v 122.76294082 -122.63581902 12.31150515
v 123.13314527 -76.83271170 8.70999414
v -70.01584023 138.13260198 0.96959772
v 151.79771185 -162.23253310 6.34958642
v -35.62130406 76.75269246 6.76256232
v 63.60204518 -220.45472264 33.33662078
v 131.59468770 -127.13992596 7.20384903
v 117.78625101 -129.61542606 8.27895757
v 144.43410933 -169.17714477 4.50584572
v 94.01866049 -92.59380400 4.63654893
v 78.50009948 -47.42728174 5.42806555
v 126.77012384 -147.66328037 17.60399528
v -0.58125064 22.86466211 -6.05746824
v -13.30365706 -5.74761024 2.23254412
v 16.99853875 -47.00376093 16.64316095
v 86.76475286 -213.28167617 23.89543504
v 15.08850418 -27.46587992 -0.24222050
v 71.69960439 -77.32772827 2.75632460
v -38.61820698 52.34992132 11.13052946
v 93.24388951 -221.25737369 31.81967139
v 103.26256603 -222.87167609 29.95327115
v -50.24300516 25.19396879 2.67446437
v 46.02592811 -38.85101527 4.62292554
v -75.23158193 100.20907223 4.00373433
v -81.79855347 85.13496816 -2.87843565
v 107.51756281 -213.31007779 39.44508731
v 65.45498222 -161.00454330 15.30063059
v 121.63201720 -137.23927736 15.76835848
v -49.62197691 38.89206052 -4.25156951
v 101.94363445 -163.60469162 14.08374589
v 116.69047922 -109.76802558 9.40636359
v 101.08733922 -82.08739012 3.28400917
v -80.05633950 92.38235652 6.78330613
v 113.67564648 -175.38036406 12.80945260
v 56.41736835 -56.85998872 2.92836875
v 94.95005012 -46.85051739 7.32088462
v -24.59325083 38.41738403 -5.06847398
v 135.57547331 -72.08071649 12.66766433
v 164.96621072 -141.54881239 9.71637480
v 112.41110414 -220.04352510 20.95676959
v 35.59600189 -16.16606116 24.43903685
v 92.19594300 -221.13387287 31.59389272
v 12.34994084 -36.00896522 1.27004832
v 59.95748937 -93.05109829 23.53697643
v 58.49455670 -167.18187928 19.01770011
v 91.83260053 -186.34995818 15.05683362
v 4.96323314 -23.97136018 18.51092651
v -69.19471174 75.33210516 10.59538126
v 136.15384698 -130.81370294 12.90194131
v 63.51370364 -125.39088726 10.93532890
v -4.81264992 -10.05289704 1.30013074
v 65.40372223 -172.10952938 15.99988900
v 91.75431728 -166.40926898 10.76713111
v -43.19750890 127.63181329 -3.02963564
v 149.34472740 -129.12257016 7.28263473
v 121.94235623 -56.98724464 14.36850801
v 106.91623390 -105.34141958 13.68166320
v -97.42096066 82.40738511 16.48571715
v 57.07077309 -28.96539308 24.80870485
v -99.71036762 99.51544553 15.14233183
v 129.90283966 -96.67193145 9.76995658
v 87.05575764 -36.94224358 7.73164071
v 70.11921704 -220.85729241 37.81424463
v 109.33792591 -148.31754565 20.02207935
v 124.55288321 -209.72548425 9.89421457
v 104.97998446 -173.16198349 24.27754179
v 112.06127703 -117.01314896 7.96953309
v 113.79033327 -177.12944746 12.09419779
v 30.69609590 -5.16468892 23.31713215
v 76.29944384 -221.98207676 33.44766796
v 71.44854963 -81.93092793 4.52535879
v -58.72360617 37.39409894 9.53300204
v -55.06484583 46.50157690 14.79572803
v 120.56042999 -205.17599583 8.27753730
v 15.17640613 -23.72414805 20.81759274
v -94.99494731 116.19126797 7.16183474
v 137.06405461 -134.24518704 7.17030093
v -111.31363362 104.25704718 11.92073617
v 62.02868372 -29.69445474 25.25826916
v 90.19227326 -116.40246958 7.87667185
v 63.02072853 -113.03670704 9.47207585
v 94.35149282 -122.48131633 17.63267815
v 50.69881678 -97.06360102 5.97138796
v 113.45127225 -206.25768602 9.99616925
v 103.13372314 -89.41395581 3.36810946
v 52.53071338 -156.72193468 21.60368860
v 92.21685678 -88.85675669 19.90720257
v 127.25996971 -104.60148752 5.05914958
v 106.41241819 -81.93009347 4.39756550
v -16.59950987 40.15486687 -6.99580181
v 92.38384664 -193.14514101 33.18607807
v 129.45362926 -168.94771159 18.64288189
v 90.98897129 -78.22363079 22.10353874
v 74.92059469 -54.48798463 2.98156310
v 118.61792207 -190.86563587 25.30988678
v 37.75064647 -82.16435462 19.90328729
v 121.10280246 -63.42402846 28.08293514
v 61.24710292 -102.40849853 7.46894535
v -29.34669517 17.78171584 -3.88596859
v -47.87227139 39.48393837 -3.76324193
v 68.19332391 -211.68626845 24.78481643
v 144.13668215 -73.36954772 20.52322030
v 69.53479350 -215.00393748 26.00898407
v 137.56017387 -89.13664520 15.46743885
v 148.78340065 -148.27379584 16.50797576
v 127.21078098 -61.47497520 14.86890484
v 61.49598211 -46.04353383 1.41451962
v 76.88112557 -215.88964760 25.34932643
v 51.39417946 -74.35069233 2.29551829
v 103.61038148 -221.48483992 23.62882905
v -58.06374922 84.03559029 4.29236749
v -72.55300879 88.96056563 5.06875897
v 61.23689562 -51.40570924 17.96102524
v 133.48037004 -106.48386180 9.59525071
v -10.62176097 60.32852829 -11.21060085
v 154.18580174 -163.56280446 6.15246641
v 99.74616021 -198.68983328 15.06836526
v 113.52423579 -111.82291806 10.32186951
v -99.07107055 96.15975618 14.80993256
v 115.47298729 -124.93551522 7.88987707
v 85.63954383 -98.81728888 5.87357348
v 68.47723573 -107.99410194 21.86202630
v 126.54316425 -210.86567640 20.07710002
v -14.34352715 4.76134568 -1.07045239
v 28.12549286 -0.15826033 -4.05226788
v 69.91004944 -61.63190305 1.36056822
v -109.54936594 75.75370371 0.45914637
v -63.31632286 80.52560687 6.59910776
v 4.19976981 15.82675241 -4.99192998
v -42.44825244 101.55402124 3.91372759
v 115.26117474 -138.45039904 17.46862754
v -47.21014574 125.97431242 0.07957970
v 55.37202582 -22.79028855 1.71584194
v -62.77316064 94.48469430 3.17431125
v -94.20531243 93.29558909 -1.82775897
v -36.43911332 28.43139507 -2.42234417
v 144.02656257 -75.80015808 21.00251243
v -97.48294950 56.29445985 -1.96506968
v 106.49006814 -104.27289456 5.76710701
v 68.78941506 -35.29262170 3.68274725
v 48.41401801 -72.05642015 24.64993298
v 40.68861529 -50.57909340 23.76880124
v 120.66964060 -77.07734406 8.09250213
v 57.68078193 -172.40697145 29.14275974
v 130.89598715 -66.71193242 13.72367050
v 111.23232543 -74.21055436 19.63012852
v -80.70669323 113.72781545 5.30654890
v 97.99317271 -166.48958623 13.68090045
v -8.97048786 52.78673768 9.08901636
v 123.59887362 -129.42804396 8.15081317
v 129.73223627 -105.71412742 5.32232923
v 125.90354681 -80.17303795 7.10738031
v 66.74423814 -98.88307750 21.88423462
v 53.79585177 -83.54556561 3.08023230
v 125.70807338 -121.78328633 7.49918120
v -52.01579258 31.03995882 -3.68033536
v -30.14145792 39.15766999 -5.01787290
v 104.98811305 -116.82548374 7.94526655
v 52.04794556 -14.93614260 0.75253210
v 83.55423808 -99.94176775 6.14232942
v 113.28684539 -90.27496725 14.16854002
v 12.58025598 -3.42353876 -1.53692998
v 140.45959711 -66.48994982 25.30546673
v 39.99400511 -49.31774735 -0.22671698
v 28.45901810 -55.58368191 -1.10525929
v 89.87750858 -221.25265002 32.66565129
v 61.84957549 -64.00884688 18.63577776
v 100.12648255 -64.08100575 21.18355222
v 55.25570735 -25.91120638 1.28980912
v 134.28604603 -122.55051732 7.37258000
v 15.28807729 -36.55103594 0.05063197
v 99.54749048 -222.49662876 33.84879604
v 133.62674415 -125.62794983 7.17823952
v 131.23759627 -102.76481509 9.54628829
v 71.85024768 -184.24840271 33.35318714
v -91.86270088 91.76972508 13.00542336
v -22.47644216 -1.21916295 9.79114790
v 96.25083953 -82.53184706 2.45961337
v 58.99030343 -104.08894718 7.60615710
v 9.25964862 -8.17763433 18.89974065
v 47.55780846 -81.45168424 2.63434998
v 133.45387578 -160.58295965 17.47805066
v 68.36502254 -20.65453120 14.55168519
v -38.68983313 62.79888004 8.20931606
v 132.40188360 -171.15977407 6.99717365
v 157.20120072 -155.29121459 13.13677151
v -11.19113434 8.93387012 17.86830090
v -93.71554852 86.88956499 -1.67664385
v 88.68535608 -83.22484046 2.99012312
v -56.58628419 132.90095329 -12.15140615
v 143.19519699 -173.96371067 4.43500187
v 61.98127568 -42.89217666 18.88022199
v 87.26472408 -185.22742391 31.32058680
v 108.49543661 -192.37485528 11.61542349
v 18.79572496 -8.53753742 -1.15543988
v 140.73881507 -72.23146409 17.77200773
v 105.74105382 -211.95811033 13.51265609
v 128.16636264 -80.96544445 7.08308909
v -10.55887435 -14.98217694 11.68441121
v -21.18980885 53.30393836 -9.43242852
v 2.55361246 50.20806938 -2.54597142
v 74.31852072 -221.89092636 34.45780650
v 29.07804213 -66.13416970 2.40036938
v 5.21139149 -31.39429539 14.56901338
v 142.60429144 -182.52232671 13.05383816
v 59.75377187 -56.97203428 18.52443442
v 63.91508877 -216.09409153 28.58421393
v 61.91527098 -183.13872814 20.01953498
v 51.02150887 -49.69420657 4.14768420
v 135.83965600 -170.32480240 5.95253566
v 127.13997066 -125.47224760 12.96577323
v 94.39618140 -85.66046506 2.97630159
v -3.00904992 -15.23593720 1.28318241
v 83.85221660 -118.65043640 7.99630955
v -43.78544167 79.03106511 -8.14117491
v 135.87401807 -99.93641078 5.35392528
v 41.26595333 -13.51820305 1.51626207
v 134.91906226 -100.42955726 5.51868789
v 155.26534617 -131.59777224 12.60372810
v -66.88067317 139.08541203 1.79319305
v 107.30218142 -116.50170386 7.69688189
v -105.92257977 58.46118182 -0.87379123
v -14.61531315 -4.35500639 1.94550620
v 141.87912643 -88.87034655 8.93510226
v 31.08320944 -61.36301532 -0.74467645
v 33.57926756 -28.99655886 3.41185764
v 39.22691196 -84.97645706 20.65687440
v -102.20601410 59.25116315 -1.94134284
v 101.19926929 -42.96838865 26.39267966
v -106.62207752 108.38788748 13.57734110
v 117.34997481 -164.84615207 12.21529767
v 58.23687464 -180.70830405 23.89427647
v 142.10556448 -112.75822669 6.00016210
v 52.05949768 -61.61887944 3.94017715
v 56.34572729 -109.29512233 7.86645990
v 110.32496393 -91.74618125 14.15547915
v 132.65223801 -124.66297299 12.71568146
v 125.64866245 -61.25986204 29.76028062
v 130.43218851 -173.93331230 18.72293651
v 97.27379680 -127.35658884 18.05362478
v 112.66691238 -170.32133043 13.76577746
v -17.62317121 18.21257360 16.81827940
v 30.88220209 -53.74814942 -1.85750227
v 94.79454160 -78.43592763 21.83759958
v 142.78580248 -148.53851497 8.49912036
v 78.38668674 -38.13666105 3.70604661
v 62.75156140 -214.83759582 28.83972041
v 127.23335624 -209.45836604 23.70063402
v 3.05255433 -33.28549489 8.80851876
v 118.33912134 -56.34393916 12.10119482
v -36.67303920 44.37372461 -4.81831888
v 109.62072015 -202.55497098 11.32663619
v 129.00014222 -85.01065522 13.48662283
v -22.63231203 33.99357945 14.22277372
v 64.93391097 -39.90077600 2.25657597
v -88.92413229 99.78677332 8.92382115
v -82.38795400 119.29489672 -7.68165197
v -47.06977308 33.27511251 13.12020794
v 51.86374485 -106.60876334 26.46201849
v 57.62849003 -213.01712096 34.08832848
v 27.07627043 -61.21749431 1.51315541
v 145.99587023 -123.47644567 6.70561101
v 82.22152293 -137.42983341 19.71461438
v 116.28972739 -86.50495857 4.44854237
v -71.86090946 103.48675400 -9.19705536
v 158.65753591 -129.81481850 11.27741672
v 127.76438892 -110.26765406 5.36129903
v 93.35240722 -222.25530446 34.58885103
v 33.76547620 -47.27706313 -1.82749133
v -43.18132997 30.44146672 -4.24200343
v 110.03696918 -135.35113633 17.04240777
v 132.51614571 -64.50433284 29.76795100
v 111.26038432 -187.76607513 25.11405945
v 65.06247818 -179.56995964 31.59578145
v 51.72929913 -87.01293170 3.49894096
v 60.25379896 -78.80009711 5.40219620
v -37.52546385 17.02161133 -1.16231758
v 19.99404840 7.47350976 20.51585540
v -76.78228617 111.37241870 -8.03852361
v -61.89742312 67.43016839 -1.27877900
v -11.87946741 42.52359271 -8.72936938
v 55.56827411 -168.47066581 27.49083191
v 61.17311120 -135.27514040 12.31900509
v 39.79567811 -91.84882790 5.75719960
v 65.30793011 -220.94818950 33.84898230
v -65.40682167 135.33595204 2.31668493
v -74.98298585 112.18072474 -8.76054168
v -118.66512150 60.98879501 10.65507997
v -6.62892545 60.04525721 -8.50212388
v 152.82747149 -144.95787024 15.28169680
v 124.26260114 -112.85185814 9.23318509
v 141.03886485 -75.97525418 23.60784635
v 131.25605881 -132.74127245 7.53240846
v 120.03479153 -213.83887529 12.43506651
v 149.52684939 -170.56116462 5.35227917
v 71.78980857 -85.77474207 5.03719458
v 143.99702847 -86.48687601 15.61587118
v 88.60861510 -70.23794204 2.29129917
v -69.26365942 73.39483500 11.21884678
v 75.37379116 -90.77456594 5.58698550
v 134.17077065 -177.21419036 17.92415418
v 146.22510970 -170.32392323 4.58446518
v 137.46806979 -73.50739837 12.74840347
v 118.11741441 -177.92721093 21.05443738
v -93.16869825 78.50015163 16.45839587
v 94.73876655 -81.59330487 2.86410796
v 97.99893945 -61.82007864 8.25930387
v 100.93526542 -188.54556978 28.29707414
v 120.08140236 -113.17896843 6.81267120
v -19.46903393 48.30573127 -8.33336823
v 66.06579572 -104.86461222 8.93419515
v -85.33883840 120.11893094 -6.34559616
v 124.48211014 -193.77702475 6.50879741
v -80.94603568 51.89258978 7.26664625
v 80.01004905 -51.82838067 5.66789927
v -64.51133639 84.12221074 -5.99536719
v 1.69341394 10.49119979 -4.11483971
v -82.98514783 111.62366718 -6.27388665
v 93.11732650 -169.68600452 11.33858599
v 8.38046614 -40.61593115 11.21490076
v -18.96576397 25.81739612 -2.65915808
v -69.27610934 142.55952835 -2.61333957
v -41.83899611 46.17816955 14.41059355
v 84.34586972 -84.00063962 21.73307166
v -36.97349876 39.49847445 -3.02821794
v 140.69119096 -74.02121276 16.05625264
v 69.99842077 -185.33311784 32.98222274
v 101.28253698 -214.69193697 41.27878696
v -43.78668964 92.98370779 4.25081188
v 34.01662782 -9.27391369 24.43483472
v 144.78175342 -95.48492730 9.96446982
v 66.88034534 -219.86351907 30.24723753
v 63.98640573 -79.21889424 4.69853077
v 117.51004308 -107.90464282 9.46036354
v 120.85155398 -147.25020528 9.97794885
v 124.11101162 -103.55137289 9.58199054
v 103.61936688 -178.80508304 25.86976439
v -83.18960667 121.60817534 -7.19572790
v 26.20103210 11.15837973 -1.98602187
v 59.44669247 -66.36267900 3.74873611
v 56.94326013 -91.63991362 25.29012226
v -43.04875433 38.55802491 15.64513519
v 100.55992007 -222.71130979 29.58172373
v 94.52724457 -198.65259528 17.00006984
v 35.66107526 -88.88377994 9.45652556
v 90.37607163 -208.59715343 41.82065651
v 80.32113314 -174.12452400 11.29698567
v 10.11552382 9.16873664 19.53496411
v -81.11984283 87.21993119 -3.49499076
v 79.88423109 -190.93129039 16.29676297
v -28.73243578 26.37153305 -2.31235381
v 130.74247539 -173.87975752 6.59174332
v 126.28738582 -151.58933401 10.29264275
v 61.36688590 -211.64645255 29.18196470
v -82.04302192 130.37973642 3.51552572
v 27.38680691 -18.35575514 1.79525325
v -21.55853249 74.15961474 3.75415361
v 47.25748673 -17.71001890 0.29151826
v 79.33946699 -39.59687054 3.90287116
v 116.22045189 -213.43979239 34.30526331
v 65.65237045 -166.94687307 29.64055166
v 78.48966122 -73.70957732 1.05611107
v 151.59821510 -165.41489959 5.35484450
v 121.22336030 -57.51039088 13.20513617
v -4.21956880 6.28631143 -2.54417653
v 10.17257944 -37.28089854 2.38344911
v -66.04497880 92.62443334 3.30169522
v -1.23823131 45.72818428 -9.43529326
v -84.13297683 48.21475223 2.05722218
v 123.28110635 -173.91937971 10.01920737
v 51.08670145 -120.73668092 10.34263056
v -47.21179605 57.26416409 9.88367945
v 27.92183869 -17.53919385 2.56455573
v 105.58635741 -142.33413339 19.19870451
v -44.80030388 22.07441069 -1.31180801
v -60.52407250 133.00761580 -12.56654598
v 109.76364464 -212.50936389 12.30519265
v 79.53587919 -120.31994015 8.51027574
v -105.25005311 83.83158594 16.61126874
v 24.93965998 -15.64831100 22.10738696
v -119.05135959 61.09537557 10.38324740
v -36.76185384 70.99489868 7.56053720
v 64.79757279 -187.28594482 30.58908507
v 134.71634686 -64.11325186 29.17627990
v 97.71895409 -85.58236808 2.89181969
v 90.39062262 -189.88278508 32.33573958
v 115.42377621 -137.47753203 8.90563242
v -66.83894992 42.33596474 7.14596314
v 118.12902987 -116.37125164 9.59215872
v -63.89942765 37.10446134 2.49241316
v 137.90448010 -153.29493582 17.08766073
v 5.92880230 -29.42619845 2.05045776
v -90.74247628 84.33045447 -2.33398820
v -103.97421569 100.64405948 0.86079346
v 125.28751791 -199.64785874 26.39266290
v 66.17635489 -198.98881018 21.67729102
v 72.02869654 -213.41061592 24.49227497
v 112.69143224 -125.14375150 7.96870049
v 57.82350898 -169.90411282 20.22801153
v -48.08881134 26.55960061 -2.86916760
v 126.00563467 -112.54795641 6.34240080
v 10.49317326 -44.34515536 4.97823115
v 57.01015890 -80.20125329 4.24784282
v -90.72031826 122.74101377 4.03562887
v 69.03067231 -165.98050296 12.12024875
v -78.12941819 56.78616092 12.30473816
v 10.97781397 39.31717575 3.85163468
v 79.04539257 -60.56332216 19.66273040
v 131.88892603 -57.34135956 28.29036303
v 70.57430595 -31.54450655 24.12116155
v 124.02985990 -99.53787923 9.50318389
v 65.34256786 -217.59180725 28.58987451
v 63.20246309 -140.67679644 12.00310513
v -84.84938741 48.02912101 -0.70538220
v 141.73553884 -80.92249185 12.23716978
v 28.98354083 -62.31272966 0.91254915
v 58.43051150 -209.29604769 30.78996390
v 103.66841406 -81.46374673 19.87426914
v -53.01072076 138.66369426 -6.58551510
v -57.24525452 39.32318091 -4.91406349
v 10.16081776 -21.00627869 0.45813876
v 34.40492228 -46.53862491 23.99176359
v -34.79937837 91.41878784 4.67402954
v 141.52415097 -84.27350968 10.60052868
v 72.54661620 -91.67997539 6.02039788
v 87.07806468 -42.13506728 5.71169192
v 113.27105016 -82.11283386 16.49256237
v -82.41172880 126.47807598 5.37749566
v -38.16546872 110.67255586 -12.74054870
v 99.19769317 -200.73573291 15.72306827
v 113.94769698 -85.40841937 4.52874741
v -14.41915799 43.45067590 -8.15460272
v 133.33554566 -70.60624659 12.11639959
v 49.06632379 -48.36245254 21.64889872
v 126.46149099 -180.54278195 20.50944418
v 67.61682034 -156.97863698 12.62145396
v 78.01365852 -34.18913111 4.22937842
v 41.13917053 1.36769714 13.53274658
v -91.89423174 52.64719576 -2.52527068
v 143.01256835 -77.30114460 21.12593129
v 162.10786998 -135.09450853 11.19828131
v 129.34288383 -118.22974682 11.59448363
v 60.36661193 -74.40491766 4.84418590
v 124.09351021 -110.73309928 5.85428532
v 145.35228908 -114.04509097 11.89393178
v 100.32297671 -113.25037479 15.36695007
v 124.02887642 -213.24913204 19.89193261
v -44.18486357 80.41561395 -8.37519113
v -75.82768798 88.84568512 -4.98139951
v 30.75227886 -2.32636021 -4.30371286
v -56.48613721 73.39321822 8.05831980
v 125.40030479 -175.98409951 19.92965303
v 58.56352672 -173.98831248 20.35309188
v -28.18611078 6.97904779 7.79066700
v -2.77336198 48.52064326 -9.38793831
v 6.94493763 2.49615521 18.12153310
v 32.76995942 -77.05269754 3.42971948
v 69.41942871 -209.93125439 23.49651605
v 57.29034916 -138.44074309 27.41801925
v -94.48144585 53.29964310 -1.72243605
v 96.90021724 -222.18568623 35.78582779
v 99.03872013 -67.94939190 8.07476789
v 98.89899194 -135.16153395 18.80030520
v 49.87190291 -124.94336814 24.49156716
v -23.89206737 58.11862648 10.20507328
v -82.50622451 106.28578067 4.88679344
v 72.22882658 -31.63350374 3.90465790
v 142.86729693 -83.52343738 15.98605514
v -64.03043121 91.40008688 -9.52091534
v 126.28057599 -186.31108105 5.39625064
v 122.21489102 -66.13881141 9.87229031
v 28.18884514 -32.85737336 -0.38697556
v 80.17007262 -160.53932905 25.20508319
v -112.56988347 82.75417238 14.66665044
v -26.49384923 11.75211277 15.20499773
v -46.11298069 130.17182052 -1.29226514
v 49.51087013 -45.08023337 21.62536420
v 131.07264042 -152.14176476 10.00670902
v 58.93071368 -144.01468635 14.61979561
v 101.67442262 -87.68422902 3.07761575
v -92.96731651 98.57030958 11.58595365
v -56.74082413 141.74778759 0.19757466
v 78.32702994 -211.39131486 23.41391705
v -39.17944804 120.53652853 -5.36404038
v -2.13547749 13.06213345 15.77415690
v 50.13449490 -82.89919794 2.60496768
v -19.72921751 39.55605999 12.91406434
v 154.33502197 -113.99892718 10.72981395
v -112.01550812 81.95669949 1.22931867
v 124.66327846 -85.94048023 4.79382556
v -45.99921405 42.82288998 15.47970343
v -19.92112026 -2.76098144 3.43915471
v 75.23183525 -83.62786472 21.81567065
v 132.19596446 -133.43764842 13.39864638
v 136.20951772 -74.16751236 11.50390226
v 18.31000112 29.97859381 6.72481628
v -51.57791078 129.28919494 -12.37752847
v -54.50471863 132.14936852 1.78119284
v 62.13630363 -110.18148065 25.47435462
v 87.74154633 -198.06532562 36.09951586
v -18.06544140 66.62486494 4.98235784
v -21.94198966 56.53593689 -9.41992830
v -41.25070572 65.64774364 -8.02982040
v -104.13842648 77.16183364 -0.82915265
v 9.28037986 -2.67937686 -1.91327254
v 97.72099555 -219.25863624 24.24282208
v -38.46050054 114.17645216 -11.45110652
v 161.91607714 -161.57419980 8.14988557
v 141.89942181 -151.51302516 8.88238568
v 160.70565581 -164.33463991 7.75945885
v -119.29107457 87.23594248 5.43362694
v 108.56379569 -180.33836782 12.12902460
v 77.12035626 -26.84449032 10.70696767
v 143.46325397 -118.04717779 6.29274780
v 52.92351544 -73.16748053 3.41757177
v -104.08237576 111.31750792 12.36201264
v 113.97992074 -146.62131667 18.49794202
v -15.14998544 8.48923065 -1.50833791
v 93.44851971 -144.08706129 19.86729167
v 80.76742291 -34.46183726 5.24585741
v -89.09883350 103.93019021 -4.12088400
v 118.72529238 -205.98553121 33.32005814
v 51.02377012 -41.54827818 3.29145743
v 108.70072246 -44.31870207 16.73442125
v 69.68561560 -52.50965804 1.68268883
v -36.65975109 51.08411238 11.23182196
v 44.54015195 -108.25701058 9.65810008
v -85.56228131 112.01550066 -5.76072792
v 103.19411010 -216.53151512 40.10316730
v 65.03129005 -103.11643779 8.62622261
v 65.01841545 -202.88755000 28.97190675
v 115.02762139 -176.42760277 21.34238556
v 76.66411251 -88.63817155 5.58890542
v 107.89641738 -221.68964148 30.36553785
v 57.52268806 -65.12676924 3.71947209
v 62.35822290 -187.95089424 20.45911737
v 140.22006094 -125.42718649 12.26946432
v -3.25678312 32.88806975 -7.78094772
v -102.15350240 65.12998044 -1.69090438
v -48.88616130 96.17877007 3.24114878
v 58.28011408 -62.60797381 3.07481084
v -55.39781228 30.85376509 6.64807390
v 68.55116040 -170.07821798 29.68314290
v 70.86557150 -192.21314788 32.54300356
v 67.01564789 -102.93658078 22.06281759
v 10.98691765 -42.10944474 3.11126979
v -94.04046088 88.18213642 14.21264280
v 83.04188401 -218.32168102 27.55822800
v 134.23635066 -183.07825923 19.25456524
v -90.38106352 60.79087779 -2.76344991
v -56.88994378 31.64282814 1.19832065
v -11.49585191 63.40388209 -11.29025128
v -42.82080010 42.09549353 -2.45759333
v -69.59336251 60.19867584 15.53435437
v -65.52046537 63.89624625 14.30489123
v 34.71797705 -38.67393732 0.12489213
v -111.09195650 60.90159714 0.28272628
v -61.96612492 78.74444127 -4.82342672
v -116.30062759 95.13263404 12.76948396
v 153.23331952 -147.96337485 15.19575808
v 86.94203198 -108.87096077 17.82683469
v 122.33810127 -134.69630480 8.61553662
v 66.41869992 -106.27795756 22.36786298
v 96.44206613 -197.11562991 15.89766145
v 115.45143276 -199.02183115 9.06354282
v 87.62667328 -189.95670974 33.27198327
v 39.05276209 -13.38001713 1.91098196
v 153.41542661 -116.09516293 7.56869093
v 98.52544963 -169.53076422 13.99761904
v 99.83059764 -204.52165604 38.72695938
v 69.57416981 -212.84577250 24.52041581
v -91.47527814 51.52570456 -1.50828611
v 75.94535500 -50.04098639 18.14999990
v -41.02464765 43.24338585 -2.69752718
v 154.57288921 -121.06592953 7.59448251
v 23.10465463 -6.46468671 0.04130816
v 144.02665198 -123.41520190 11.58235222
v -15.97489789 21.77805640 -2.93071405
v 96.95807844 -201.52014494 36.52831540
v -16.52320847 45.52242905 -8.54418147
v -4.21181740 -20.88059299 2.74180691
v 47.42218554 -67.81303883 0.50346728
v 5.76202944 -8.83512571 -0.31118825
v -99.32424873 69.95891035 14.95129988
v 93.91222894 -215.20914137 23.05964381
v 72.46544212 -43.36417466 3.52745969
v 68.55145842 -197.51794636 32.02389553
v 17.21414365 10.13492886 -3.04223038
v 51.64176971 -100.76031089 26.43241175
v 73.99013638 -99.31211174 21.56672627
v 77.76664943 -25.91618337 14.49562144
v 103.90727967 -194.24447417 12.65554223
v 60.94036251 -218.15991402 30.94544262
v -39.96549174 33.35744143 -2.75674812
v 55.07088825 -165.27934372 21.13324404
v 4.32111276 -34.52797979 10.84306091
v 108.61254483 -179.60713804 23.48701842
v 143.08211207 -69.74760443 24.12647568
v -115.92818052 81.90798759 14.04043566
v -47.13720828 37.02755272 -3.99317918
v 75.29471815 -55.92269450 2.80474126
v -17.28001237 -7.34412344 10.38099639
v 141.61337912 -97.23377973 7.94960093
v 77.25947350 -81.85616881 3.60774132
v 47.23342881 -33.27590600 2.58998666
v 56.47487938 -112.23307252 8.11689347
v -61.58541143 52.81670392 15.07110149
v -21.69584669 44.20924559 -7.66879320
v 133.80905986 -146.00868523 16.37667045
v 60.42705849 -154.33488786 16.46567881
v 64.03989345 -131.14972413 10.67081001
v -11.83572505 10.15026961 -2.44791363
v 48.52245748 -84.95627344 2.76944065
v 107.35847056 -70.78905404 20.70928365
v 49.49561134 -121.85183167 12.87157927
v 100.05442053 -217.91562438 21.09676227
v 27.41099708 12.35268638 -1.32898951
v -62.62418628 77.08119601 8.05425830
v -122.70712107 66.66737795 6.94300560
v -102.37193853 71.59944624 15.25577437
v -16.82459749 64.70361352 5.87883964
v 46.28558829 -81.28054440 25.42112954
v -7.97090679 6.21333020 -2.12415704
v 50.01235008 -65.72049856 2.37503392
v -17.25278609 -5.95096266 12.81758491
v 59.05853957 -86.58306301 5.37141273
v 63.65223229 -20.70162259 6.83745090
v -57.00172856 136.60006225 -10.22085547
v 108.90775174 -88.83596212 14.94372543
v -88.76574785 121.56391144 -4.04389715
v 132.21824169 -177.06511915 5.02223335
v 35.28475389 -5.24386298 23.76864664
v 52.31793597 -123.54086339 26.25650726
v 42.17342287 -83.02796632 2.52071163
v 32.18886629 4.40735323 -1.73544721
v -55.30356988 59.88046527 -0.91644749
v -81.82112128 80.63018322 13.38487864
v 137.71528006 -70.90001553 16.82078838
v -65.02752751 139.98021185 1.91194692
v 116.44390225 -142.08780229 9.66852903
v -31.80797771 40.43307528 14.56990745
v 102.73978114 -221.43343091 34.87217054
v -63.30707669 94.58219260 -10.56695078
v 24.25160073 -0.93988946 -3.42555624
v 71.44883275 -90.26636928 5.68326004
v 110.94637215 -214.53051269 12.85808068
v -28.75827253 53.71388048 -9.16625373
v 32.21499175 -26.72177739 22.34642021
v 106.36168718 -121.48851156 14.97188210
v 61.58207729 -218.27365458 36.54441237
v -60.93961000 92.56523103 -10.16533654
v -99.04059023 71.04650885 -1.25550537
v -48.30036312 91.07752889 -11.50993537
v -108.79387707 59.09164622 0.14656276
v 84.12088454 -56.40067160 19.23814416
v -91.66052938 108.34809393 9.09388717
v 99.43190962 -44.47433352 10.29088534
v -64.44536150 87.18068153 -7.34291505
v 83.07634294 -84.42196250 3.32427816
v 122.10050970 -121.44079059 7.68104056
v -35.90736911 52.67968029 -7.19595980
v -71.83378935 140.99390805 -2.66490621
v -24.25637841 22.97301963 -3.13857081
v 53.52244899 -149.67417717 26.81769431
v -123.89869243 75.86430758 6.44069910
v 4.04124055 -24.53404106 1.70743710
v 102.09365189 -211.94529533 14.96831328
v -123.09719622 68.22343171 7.63938576
v 72.34787196 -48.92357066 18.11440103
v 53.15621942 -158.69709849 21.21387795
v 112.53374815 -195.72864473 29.80343811
v -38.24827448 22.58429304 12.77424395
v -120.04931271 67.42230058 10.98491810
v 2.96571106 14.43554834 17.42886193
v 80.56223392 -59.46673453 3.70013667
v 157.87057579 -145.06071806 12.85512466
v 45.34329847 -75.11187345 0.74942986
v 103.30413282 -116.71023816 15.70137590
v -96.32577002 53.79669741 3.19437054
v 62.31788918 -26.69470012 25.93611367
v 95.00619769 -168.73495281 12.21881062
v 132.53132999 -139.20193911 7.97963142
v 132.79221952 -189.17369843 5.85723436
v 103.39554399 -137.52385974 18.69190857
v 144.35014129 -164.71838951 6.38789311
v 102.92210430 -89.14338052 16.32361487
v -25.99693276 29.38565612 -2.22475501
v -86.74540371 79.19786870 14.86788224
v 110.03571749 -211.05816960 38.60604763
v 97.80468047 -98.77663851 5.64263389
v 60.33702195 -92.48100966 6.10608049
v 93.26672554 -182.94428289 13.73496093
v 56.23214692 -167.13112593 20.54382488
v 85.43955535 -165.88962078 25.10177344
v 2.18029483 -29.72839028 12.97092903
v 79.44253832 -187.67374754 15.80609754
v -72.25502282 112.74423450 4.93249018
v -111.13367230 67.97645241 13.36524263
v 134.96623933 -75.43934137 24.57963862
v -80.99777997 119.39507723 5.56743098
v -50.59357360 77.75150985 5.93669433
v 108.84214938 -74.84412193 19.85995844
v 101.87716037 -216.45535529 18.29718798
v -75.33493638 43.04775968 -0.54720411
v -73.57954234 116.39003456 4.77396743
v -43.70728880 42.60686412 15.51808696
v 93.87043864 -219.23698485 40.39201140
v 34.48378295 -33.64722431 1.52352208
v 115.75977504 -117.44987220 7.95283727
v -7.18785776 44.53144595 -10.03880892
v 137.28740811 -165.30802846 16.16569236
v -6.26512803 -21.08986676 5.04345959
v 58.51639435 -122.56880105 9.68958065
v 66.83436781 -61.61374971 18.31460744
v -90.31867981 89.72866833 12.92750333
v 92.10532904 -108.50914568 16.16296731
v 117.29687452 -150.87178349 10.71712282
v 86.41089499 -222.03640640 35.27250886
v 19.47747543 -58.83395672 6.28353190
v 85.96189320 -90.39939195 20.86533047
v 94.29279715 -187.82812357 29.78070453
v 114.91114646 -114.15001750 7.34142214
v 64.91506845 -77.38963515 20.67101374
v -95.38357705 115.34745991 8.08065198
v 107.87208378 -174.76879060 23.63832667
v 76.02852583 -200.17936826 19.16711219
v 72.40390778 -60.79660729 1.41574128
v 128.05226445 -201.34739578 8.76409747
v 126.19568408 -145.04206181 8.98403116
v -92.90964156 103.67099196 10.09330340
v 36.60522774 -73.27105850 0.51916519
v 67.09396094 -106.60018772 9.18926671
v -68.59055907 99.21623766 -9.85173974
v 34.00096297 -82.96331763 5.53823076
v 51.91198364 -138.89825344 16.73982665
v 100.85494071 -43.97088662 10.99394076
v -32.72095695 70.92366368 7.02098198
v 59.85009298 -71.21828943 4.22088755
v 116.75691605 -207.74288476 34.99062732
v 95.63367069 -188.36547434 29.62343954
v 118.15089732 -209.49994028 34.05348212
v -109.12924260 73.85436445 14.80232831
v 115.57707936 -51.51268467 14.72900342
v 109.71457511 -50.53416640 11.56292204
v 122.00886756 -182.80149996 7.06270523
v -44.80673000 89.27911520 -11.91359572
v -17.12426730 8.95431545 -1.76122889
v 138.74077797 -166.24653339 15.17853793
v 48.91856760 -64.66520578 23.57736602
v 39.55242783 -8.53976887 -3.04477103
v 78.74173671 -215.11036158 24.79424886
v 27.15773694 -50.61215535 22.32208848
v 98.74049574 -220.83394229 26.25721879
v -38.58844936 77.66624540 -9.72602796
v 93.38378161 -202.65823603 18.63265783
v 80.27546108 -107.97230154 7.66306370
v 122.73877114 -116.82940274 7.10425107
v -0.23003349 26.88826807 -6.51596766
v 37.02378273 -87.32610196 5.46318013
v 95.12315691 -174.35696721 11.87530439
v 117.98073351 -171.68538272 11.51230745
v 74.93843138 -178.65018547 13.55706714
v 126.89428031 -154.73170578 18.82675290
v 18.78147013 21.22542262 -3.24075972
v 31.70427307 -63.64819407 -0.36631909
v 117.56653339 -131.68436289 14.91034403
v -31.16656095 34.68439355 -2.81747035
v -108.23674500 57.65095353 7.29031628
v 148.29097688 -111.92608625 13.17366399
v 154.06201780 -153.56838703 14.55484051
v 19.63854954 -28.86564285 -0.45845433
v 85.33110470 -170.63558102 10.10889560
v 69.57005709 -88.50976080 5.94598288
v 101.36084259 -52.80460045 23.80921505
v -58.40977281 90.64345062 2.80167139
v 115.57410657 -167.16152430 20.51958814
v 138.51875067 -169.34761405 5.62251965
v 61.01908162 -215.25883675 29.92704697
v 76.78467035 -101.84016079 20.90328373
v -60.67219377 68.99613142 -2.17200536
v -14.28901404 65.35819173 -12.04653922
v 32.84324333 -60.79800054 -1.38004648
v 56.01697043 -168.62496734 21.25849389
v -39.00763392 26.53032169 14.44441825
v 47.67706245 -118.93408746 16.07743092
v 77.23049074 -181.45890534 14.10352439
v 75.42056590 -41.27281532 4.24323045
v -40.71355611 100.30976683 3.86681105
v -50.03498122 122.56047875 -13.91327661
v 132.56765902 -201.17455721 12.27906719
v 62.44531646 -69.29014623 19.04977858
v 100.54987669 -217.01301634 40.57797045
v 25.20465851 -35.42208299 -1.15630578
v 70.87118924 -189.23000991 18.66383664
v 66.31062925 -123.67048115 10.92108525
v 60.60768291 -106.69637471 8.18824768
v 125.12142956 -94.23742443 10.00214368
v 68.68977100 -47.20099643 2.15421687
v -120.31876296 86.73009276 11.27899531
v 21.10138349 -31.89209849 21.77675441
v 117.73429811 -124.05729294 7.89051969
v 6.79478282 -36.71910986 3.67361377
v 82.22552389 -185.87157130 33.51069614
v -120.96486241 75.62369108 11.64477319
v 20.64274810 -52.51244828 16.81532152
v -34.40592065 35.53937003 -2.98377010
v -28.55739929 82.27638900 4.19872534
v -87.08401769 126.03902817 4.08605020
v 83.89422297 -49.00529236 6.77952962
v 7.98113272 -6.83291769 -1.59499794
v 92.59712696 -212.91063726 21.46110870
v -87.29363978 85.96727997 13.07204645
v -80.16042411 68.98345798 15.99513181
v 32.57364035 -37.35481948 0.00920967
v 148.97188544 -138.27912509 7.56548252
v 144.28557456 -170.44553161 12.98302785
v -48.93105477 54.48057130 -2.18281639
v 69.28048283 -201.85083151 32.70831704
v 70.07117569 -84.39671248 5.42674214
v 59.40918624 -42.70058125 1.42036553
v 128.05834413 -139.07173276 8.35374463
v 127.67057121 -190.16921520 5.83304977
v 127.12246180 -139.26702738 15.53257555
v 154.07375991 -152.46620774 7.55509315
v -91.81822836 58.34758654 -3.28096398
v 99.79634732 -172.04611003 14.21037689
v -119.38050389 68.04405153 2.48572510
v 2.79385154 35.11083499 -6.58923993
v 98.48187119 -212.45360374 42.09135845
v -11.60519291 30.50328977 -6.30777888
v 127.00206041 -63.52692097 10.26999112
v -51.60539597 79.56700027 -6.97795209
v 122.90216982 -79.39352840 6.87346095
v 8.72144476 16.39344916 -4.54417989
v -54.35062200 73.57414067 7.60479039
v 103.41717303 -174.24909770 14.63099848
v 56.60812557 -169.89664733 20.97981609
v -37.78530285 82.56691694 5.81817003
v 126.61720812 -178.05403471 6.50226977
v -54.64308336 100.83224624 2.37443461
v 82.43128657 -80.55993915 2.42748135
v 164.79012370 -143.31005514 10.30411851
v 142.70681143 -143.91973615 15.43412171
v 53.92717570 -146.78996801 26.92575008
v 81.96949959 -185.21994352 15.53447824
v -113.47874254 101.19166970 12.31189910
v 73.10222834 -101.00027919 6.87651895
v 44.83954608 -51.46090686 2.88925087
v 86.89671755 -136.26074791 8.00642185
v -67.62201339 100.10626167 3.14651034
v 60.80386415 -187.52759695 22.32851647
v 117.99103022 -126.87383592 8.20024498
v 117.75247753 -142.09589362 9.46728513
v -9.86404717 -6.47874642 17.15074666
v -20.18328942 28.83226797 -2.87278765
v 27.99750492 -27.48150006 22.07740769
v 3.58950743 -17.42031053 18.97672936
v 141.44752920 -184.64501202 13.63635249
v -114.47863281 59.23645198 3.90680926
v -91.63662791 116.86263233 -2.93965894
v 71.91910595 -195.46324015 33.43521431
v 108.04061592 -48.21937531 12.02912349
v 86.23170853 -53.33864316 19.48562451
v 21.35985903 -24.41858314 -0.65032829
v 23.55865948 2.56665959 21.66264877
v -87.57521212 116.36985838 -5.21250349
v 91.45183861 -94.66417879 18.95073056
v 63.45450878 -33.13286230 23.77252840
v 77.59625465 -50.25889724 4.63948166
v 102.10671276 -68.65144521 21.16598934
v 25.33461340 -24.38008599 21.43567242
v -110.68260670 62.35437840 12.16795761
v -42.62933508 34.82396156 -3.37628648
v 54.74170670 -161.30113602 20.20108327
v -82.19850808 71.13339752 -1.47671695
v 10.10067575 -14.82414175 -0.77048957
v 101.40099376 -205.80853522 14.07459099
v 92.24027395 -210.62488854 42.30675474
v 122.20755219 -107.18358308 5.76936034
v 89.41311389 -31.28685057 17.61588641
v 122.79926986 -158.50657225 11.36230491
v 59.25138295 -109.53773558 8.07962287
v 108.31848532 -181.67057633 24.02282320
v -36.18238494 31.81322664 16.32937230
v 133.57058167 -109.25170779 5.13677672
v -25.26866458 18.75696518 17.07859896
v -44.01418194 53.36166546 -4.09232778
v 61.59083173 -148.72409403 14.31634184
v 107.52767324 -139.11090791 18.53709295
v -55.12583628 96.92172706 2.50965636
v -85.42793244 93.49648654 -3.34805320
v 22.05587551 -61.17961183 4.16031573
v -40.33666477 50.59773847 -5.04200812
v 122.71839380 -199.25080240 28.10477652
v -61.34169176 61.66807935 -0.20359902
v 125.28654933 -114.36443031 6.74739340
v 126.77401304 -100.45100003 9.57777817
v 69.33461130 -130.39441407 24.11946096
v -83.71655643 76.77973062 15.03540762
v 104.25244272 -85.01821011 3.15184006
v 150.11575818 -112.76648194 13.19664996
v 59.34154615 -44.63158920 2.02342682
v 124.32660908 -143.69635284 17.05870777
v 127.07608938 -206.89029992 26.35234408
v 77.54274458 -111.59355193 20.01503669
v 65.26161730 -121.85636908 10.98397188
v 78.15207541 -56.02972209 18.94995198
v 126.69120729 -161.16151214 10.97200718
v -14.60957713 24.63537455 -4.18594666
v 16.07054658 -41.60808027 18.66700500
v -27.50386670 26.38929896 -2.23904569
v 130.40830195 -62.38231063 17.75156520
v 31.02941997 -10.54115873 0.48271983
v -23.50335196 88.92374486 -3.47092631
v 6.08819956 -31.91631660 2.44088052
v -74.19811189 70.72021812 14.60933127
v 117.37714708 -119.59651858 7.82398973
v 140.88122547 -133.19441676 13.23386189
v -104.00075465 70.05892694 14.44444526
v 54.48950082 -145.72435617 16.70287177
v 83.88175815 -62.44004145 4.39870078
v 97.73198515 -95.62701732 16.22864977
v -41.54956341 22.63900451 10.12963057
v 131.12936914 -169.67009008 18.18224229
v 61.25186384 -191.92168117 25.20746924
v 109.61682349 -116.78370088 12.72402611
v 46.42343149 -53.83655801 22.77059853
v 102.41213441 -150.88941157 9.40829050
v 151.83666348 -157.36272931 14.57542088
v 85.95663309 -211.59461141 23.21091108
v 149.97661114 -143.72713864 15.96510969
v 112.88964748 -94.57456321 4.08634404
v 146.64810896 -162.75078058 14.10905365
v -44.37319562 24.44311231 -3.12817609
v 126.41569972 -129.48982418 8.02884717
v 22.45606109 -1.19244389 22.38119394
v 70.76457888 -100.06399453 7.38081802
v -81.45317435 47.99947888 -3.43616563
v 126.44521892 -155.88769317 10.64411458
v 136.99817657 -107.39477724 5.09155123
v 120.52344531 -125.34058094 13.12194578
v -101.32136941 114.12020028 9.88338795
v 66.06195867 -85.14841646 6.11203955
v 131.89901412 -128.03503871 12.89114915
v 110.06402969 -77.53667980 6.90521440
v 82.48042315 -53.89114842 6.31420268
v 5.85767115 30.29387817 -5.47717838
v -66.15187228 102.00628638 2.88716890
v 153.51827443 -138.68893683 14.44500126
v 50.78482255 -106.65483773 6.80037402
v 128.81515920 -112.97769099 6.17164420
v -37.71170601 89.85055983 -13.67578469
v 31.70569986 -42.33739153 -1.07680960
v 119.80813742 -103.76966000 9.68361832
v -30.32677621 89.78807926 3.89361545
v 140.23312926 -68.11302900 26.49449185
v 165.50967097 -146.90576494 9.47849266
v 88.55281770 -211.32366359 21.80167288
v 112.19237000 -97.66604006 4.50180238
v 139.35177028 -70.49190998 26.87786147
v 26.40297823 -4.21337504 -3.54408007
v 10.83882619 36.40595824 -4.46812855
v 76.64733380 -219.78296340 40.26137292
v -76.54176652 66.06822461 15.84710181
v 58.34068358 -21.60375379 2.78097996
v 94.64063495 -71.88187540 4.08519292
v 27.83350088 -71.06076181 9.98101197
v -23.95170182 1.31469406 4.05181479
v -35.39581597 28.91431190 16.11519419
v -3.35117546 -24.86773767 9.74164717
v 50.32889917 -115.68401009 8.66013952
v 68.70167702 -50.90571940 1.66906614
v 89.22891319 -170.08517683 10.18196438
v 134.26093757 -67.66660511 16.78452268
v 46.48972303 -64.18749690 0.84093335
v 105.96533120 -100.93059391 5.35292458
v -68.12445819 142.30233431 -0.63916045
v 68.52865964 -188.02110851 31.77201375
v -9.41322185 -17.66602322 5.77109726
v -60.62228978 48.61163348 14.49188124
v 112.79477179 -219.79562938 30.46807460
v 73.56183231 -32.10291639 3.96544114
v 64.59252536 -119.18327212 25.52853897
v 113.33798617 -173.71471226 13.27266917
v 129.44187224 -142.82739162 8.72511324
v 117.54398793 -113.85927349 9.26700514
v -38.27294335 113.39318752 -2.35673552
v -102.67154872 86.74313873 -1.20146153
v 66.34020805 -83.16262811 5.82546648
v 63.56532127 -104.35665399 8.59314483
v 55.86643890 -65.02586603 20.10831609
v 110.88982224 -117.13284254 7.91539811
v 73.28611612 -49.89010468 3.49952420
v 55.76137453 -72.77526706 4.46792832
v 165.41191936 -143.72254908 9.19869076
v 91.51432663 -200.23272932 18.42762344
v 162.06091642 -145.39745450 11.16314624
v 113.56902868 -216.15633368 13.89057748
v 96.65036201 -170.40915787 25.53753741
v 60.82884967 -219.06091273 34.11556035
v -35.44960544 25.51101707 15.67957364
v -34.98110548 58.73496458 -8.87014251
v 40.50103202 -53.83083224 24.30773899
v 130.55369258 -198.38285446 8.26763548
v -30.38533218 21.65338770 -3.58501542
v -30.77252395 82.84413069 5.14591765
v 75.32306015 -180.27119339 14.52790014
v 2.87681003 15.06988797 -5.10736927
v -19.26756650 0.11767619 15.14121331
v -46.93955928 71.86698169 -6.98783994
v -99.63617474 54.38036844 -0.16378437
v 58.69065225 -182.77809024 25.37241019
v 42.50362888 -75.92737675 0.72405720
v 81.73888177 -33.89286622 6.04394637
v 81.48177713 -39.53555971 4.21311986
v 8.94612726 -42.59367287 5.76130301
v 66.19241834 -142.78990030 11.03525981
v -13.48470431 17.65517704 -3.03447875
v 117.82262474 -156.86424077 20.02913877
v 61.81200594 -193.02979112 26.67552978
v -29.37739901 25.07328428 -2.26427894
v 91.21354669 -100.68159550 17.59517752
v -29.15831283 10.41752659 12.36366574
v 95.10567039 -221.86793387 32.91769326
v -47.81151190 132.77687132 -1.03653292
v -12.67192047 -13.07944395 5.48429508
v 51.45459622 -129.99913096 25.41726269
v 112.71809042 -106.09425604 5.74219553
v 37.42654994 -55.75375631 -1.82052795
v -76.86109096 76.72593743 -1.63415750
v 115.51875621 -147.85619080 10.27166098
v 55.73110282 -96.82754427 5.70208160
v 140.88694751 -129.18114662 12.58200314
v 136.13063097 -60.96119806 23.92981388
v 163.37580979 -159.46774185 8.52398481
v 112.05017567 -138.23398948 8.69023334
v 53.04194614 -21.92757092 1.26948371
v -1.90231705 -26.80382505 5.54990908
v -66.22511148 70.01972198 -1.53518200
v 83.92380178 -28.93015184 18.24653894
v 0.06880383 -0.74376736 -2.26514670
v -80.37890494 111.79170758 5.27817756
v 88.76970410 -59.14766714 7.25565106
v 130.15212119 -202.17186213 10.75415034
v 109.00005698 -70.52834332 8.44862033
v 72.90036231 -88.82672340 5.29923150
v -28.68053131 28.47907133 -2.12888280
v 55.10452017 -101.34444386 6.65661879
v -16.61119796 78.89044285 -8.13019276
v 71.62940502 -157.06539154 10.85942239
v 84.53930914 -96.94197029 6.10303786
v 89.07195181 -105.72189838 7.26302527
v 56.00453541 -88.25683594 25.05555376
v 25.56489781 -7.53547158 0.16113433
v 105.50342500 -96.84479982 4.17869538
v -73.04061949 132.53182173 0.87421422
v 107.04958439 -220.23378313 34.18906406
v -80.13861626 131.87287748 -6.27895026
v -49.71602187 134.97629762 -0.70500531
v 68.76195222 -214.57794309 40.72367400
v 86.14164591 -202.59545743 19.41157505
v 66.69778377 -49.32609946 1.73755700
v 130.02145290 -197.00263441 7.44179450
v -99.63421524 84.91541445 16.24037139
v 112.06563562 -116.13807827 11.22152898
v 101.58281028 -169.91734505 15.01700468
v -30.90977110 87.84697950 4.36444534
v 113.51039261 -157.05122054 12.04945426
v 106.61426187 -149.43511784 20.38117498
v 37.85339743 -66.32162631 24.43541028
v -23.21147174 75.47476888 4.25109919
v 134.51020420 -58.79214033 25.07653460
v -86.67458594 121.79774046 5.71155176
v -80.64373583 109.91701484 5.17657259
v 120.20959705 -99.98389333 4.19181772
v 140.06213844 -130.65433502 6.97663985
v 96.74098343 -114.59824443 8.09239224
v 60.47474965 -181.34674430 29.52117845
v 129.22973931 -67.70467013 10.67935862
v -113.19302022 102.40987688 7.57791894
v 86.69735491 -55.12369052 7.43041607
v -58.65232646 121.65751308 1.66008342
v 107.69938678 -173.93940687 14.37399536
v 89.14192021 -71.61272317 22.14559354
v 135.36083698 -102.29516774 5.59901726
v -21.50507458 80.09235561 -12.70592771
v 41.64268076 -41.74103215 3.35213938
v 123.34115803 -61.15362793 10.63222811
v 138.31585646 -67.97709316 27.72291191
v 12.70931493 33.64494815 -4.07039188
v 137.28798926 -135.84406674 13.81829474
v 84.54164118 -123.81094694 18.46857369
v 81.89959079 -27.55041793 15.60287736
v -72.77557254 126.50275230 3.30169103
v 131.52328134 -81.65924996 7.49975629
v 137.03198731 -86.72263473 16.35786705
v -117.53901839 60.90768799 11.01944037
v 31.73559159 -74.02971387 2.98737339
v -22.13791944 78.80721241 2.20335508
v 67.59960949 -63.43723089 18.64603534
v 100.74556619 -164.11519051 14.11370374
v 62.43669242 -80.68917692 20.40443756
v -87.69516647 123.71103466 5.06208604
v -5.38701424 -15.20217303 1.79289549
v 119.25051361 -193.65984201 27.32487582
v 140.06803930 -69.53392923 19.83628236
v 155.46053648 -140.14187455 7.75154075
v 56.46215752 -74.16522503 21.23228274
v 3.20789916 -33.96884724 5.71483281
v 46.37615383 -83.77979696 2.96114828
v 99.48735684 -179.25141752 26.90840140
v 105.15630245 -185.19419432 11.77144237
v 96.26495093 -184.07471478 13.12723570
v 70.35741955 -112.29310185 21.56428620
v 64.07610327 -107.90314525 23.53961207
v -87.86229789 73.13451916 16.32961631
v 38.79072890 -26.59292519 4.97141853
v -42.79360920 18.96118186 0.70140680
v 56.45528436 -68.89748573 4.20944253
v 109.09456015 -89.35843408 3.16329068
v -13.99374194 -1.29623071 0.65467804
v -17.94515364 -6.54542586 7.65760662
v 14.27987032 -1.26822630 -0.67213026
v -110.91367900 79.64353263 0.66185894
v 117.77739972 -134.50109959 8.14565644
v 142.35962927 -68.51459295 23.31321128
v 57.24171177 -214.05506134 33.21284801
v 92.27363020 -210.84336936 19.84188147
v 63.05880845 -179.98866737 30.92179075
v -89.45289254 121.53940648 5.26818959
v 112.69196123 -182.46994913 11.28291339
v -76.85218006 97.52323478 4.19575442
v -17.78393239 56.55267462 -9.91229713
v 84.75951850 -168.56676340 9.49895848
v -49.26951230 108.68963599 3.04387650
v 149.54735339 -164.09710050 13.17865681
v 60.81486121 -45.34461722 18.77215318
v -117.11039394 64.07824159 11.81505434
v 58.76658484 -38.54630515 0.89560507
v -21.04933001 46.16593942 12.09902856
v 112.94288933 -77.97519863 7.05642253
v 155.59871495 -161.42578423 12.58692890
v -23.83978292 10.62325016 16.20952412
v -46.17936537 86.56538278 -10.34673396
v -11.63338311 19.42151599 15.32814279
v 131.42661750 -68.82602721 28.12629007
v 83.95954967 -106.67504370 19.15674657
v 7.94906635 -34.45237502 2.25915527
v 161.03573143 -127.53407657 8.43911804
v 140.45518637 -136.01770997 7.35552236
v 100.74759275 -90.61836451 3.28913168
v -122.56336212 73.99552315 10.42124350
v -108.71701688 105.62306643 13.60178832
v 123.60156327 -81.77690208 5.84325101
v 45.85818201 -3.88286216 2.71107769
v 72.39568233 -51.60387233 2.78021232
v -10.70271153 36.22788563 14.26516939
v 37.00419143 -25.04599653 5.03358431
v -30.78356013 25.44149384 -2.23055738
v 156.75832331 -154.14926410 7.90028553
v 36.67710721 -42.34459624 -0.10760553
v -59.33315307 128.20646167 0.58939744
v 57.15212971 -94.83549744 5.71759883
v 128.93770635 -184.10615623 21.50702477
v 57.15440586 -33.10342878 0.59435697
v -88.32947165 49.39754307 0.03785560
v 48.11697453 -39.52820599 4.02878691
v -63.81312758 54.38081920 -0.89893275
v 105.43866456 -222.31851518 26.23865008
v -77.79188454 101.60072893 4.21184255
v 105.45986146 -57.49106407 8.28175899
v 134.88240540 -103.98091376 10.03089361
v 79.63795960 -80.74034005 21.80420794
v 127.67638266 -203.63377035 10.16714517
v -81.36861026 46.24659196 0.02607933
v -114.50929940 61.71056628 1.80224702
v 85.92472970 -51.93683505 7.30662374
v 50.63246563 -113.36581409 7.74761150
v 79.49855179 -171.67809606 10.81484277
v 5.27021056 -6.15372742 18.45685393
v -61.30124256 87.69837767 3.47392354
v -50.49577728 44.55898702 -2.72948528
v 103.21687907 -210.57485044 41.01699963
v 49.84851182 -76.99453831 1.73542264
v 75.37300885 -184.43638086 33.58612582
v 84.80145037 -174.12529886 28.46598253
v 21.06175572 7.82543607 -2.18643807
v 70.43962181 -22.12313749 12.74753455
v 55.69703877 -15.44524077 2.83528282
v 99.90459681 -212.20557392 16.03723504
v 119.55563724 -86.36126667 12.34222949
v -27.69263461 81.39032871 -13.79449014
v 60.70782617 -182.31761456 21.14092745
v -71.64808363 95.86632252 3.64215998
v 57.24364147 -76.03777200 4.97228885
v 21.68516442 14.16985039 -3.31820850
v -29.10258994 23.85854162 -2.57949764
v 85.02876014 -161.04212403 24.06979725
v 96.81771696 -187.07048893 13.48098926
v 22.02809788 -48.93728718 0.23142900
v -17.10299030 -2.07488518 1.54116878
v 33.59552100 -20.60622163 23.09648506
v 139.07003403 -183.59209597 6.02196949
v 49.97174069 -119.98043954 25.05410276
v 44.71243545 -63.93090636 24.51853268
v -103.42604667 94.03453022 15.46276733
v 120.91950327 -155.03640473 18.89421605
v 41.39908031 -101.28040612 9.13279131
v 130.37510216 -119.92837489 7.27646938
v 150.66173673 -130.12731075 12.75234297
v 7.55172456 -40.60925171 6.69513317
v 57.39350989 -78.12850177 4.86971810
v -28.64503860 16.53897390 15.81577584
v 12.69589271 12.31617201 -3.05090938
v 136.00187004 -168.27136278 7.31688039
v 135.52995026 -119.55112219 6.94636395
v -98.33534807 105.23981601 13.95959686
v -39.13996369 71.67111337 7.46536488
v 53.65950614 -150.75260401 18.53488386
v 159.58495438 -138.07502389 11.99470181
v -70.16395032 103.72659564 4.02027881
v 74.94968176 -216.25711024 25.81562847
v 111.96827888 -123.16817045 13.59166391
v 78.39454710 -161.98304296 9.96102951
v -87.28429675 113.58379573 -5.42191789
v 77.04897225 -190.02981484 34.50450301
v -45.81384361 44.47109625 -2.21046153
v 4.77698119 20.54613829 18.09831150
v -93.47695112 75.43520629 -2.40380480
v 136.39973104 -191.51622057 19.56714876
v 152.41661668 -127.07093358 7.20083434
v 52.76336893 -151.91517770 19.71718483
v 160.25823355 -132.27032125 9.11588967
v 82.35509694 -110.86013913 7.54228607
v 77.40007341 -221.52800858 31.81143478
v -78.40302587 85.02124995 9.78367310
v -52.39227787 68.08280200 -4.01394768
v -57.65660480 118.05086583 2.54210015
v 4.70382022 -33.85612741 3.75394383
v -48.61764982 108.72285813 -14.12820630
v -20.92205919 -3.23852431 9.82575398
v 61.57249212 -113.84143680 26.39108710
v -73.27780128 63.92477453 15.76298475
v 103.02326828 -81.65364712 4.07337863
v 86.04636788 -219.73256767 29.96339276
v 65.42405486 -41.98040068 2.63790367
v 109.96768624 -220.84642947 22.14974165
v 55.03880605 -93.36398542 5.16307680
v 124.45742637 -117.56157875 7.06933346
v 148.21977913 -125.61695278 12.30581850
v 121.51248753 -123.96897376 7.75117520
v -7.21726427 -18.85903813 4.08710446
v 8.26588739 -13.19105271 19.47092451
v -1.92387158 -19.24168877 16.20372571
v -75.26358962 109.76143181 4.77089547
v -70.78161091 93.93578023 3.46972886
v 83.23770016 -198.22232425 17.75213517
v 114.82691020 -79.92787659 6.38108002
v 86.92783862 -221.20866179 38.79279643
v -12.45964412 -6.52013952 2.12412560
v 77.19685137 -79.93153483 2.96775857
v -17.91927218 12.44236249 -2.06901506
v 101.43283010 -57.07013980 22.79532701
v -2.27596075 4.47625155 -2.93280231
v 139.11747932 -141.42367244 7.69654196
v -111.54555529 79.68000323 15.18712472
v -23.10319245 16.51569270 -3.37089109
v 28.41776609 -5.14761079 -3.54021322
v -18.32784899 -6.11748407 5.76900691
v -104.76742685 68.59020889 13.58227991
v 97.51688689 -172.37906158 12.83011306
v -39.15795684 89.18175101 -12.87259161
v 32.17476979 -19.58793588 4.23107669
v 98.23013097 -73.98162037 21.94485627
v 116.72171950 -99.66164082 11.68180350
v -45.53579912 96.44448012 3.90002364
v 66.43767655 -20.92971094 22.90783264
v -58.91494825 129.93320823 -13.34139705
v 1.99712999 -29.55761552 3.45199578
v 91.77134931 -70.91963291 3.46323499
v 47.04999924 -116.14999920 13.77999969
v 121.09691650 -107.97264427 9.44961421
v -112.34486103 63.60518932 -0.15418384
v -117.84224212 63.43016773 2.89228070
v 8.01995490 38.70813921 -5.70214633
v 72.19838351 -173.19621146 11.65302843
v 137.33817637 -62.10176274 26.39773861
v 66.90785289 -60.56306139 1.53425452
v -9.81233642 12.29875255 16.44551381
v -92.56267548 71.88234478 -2.47119903
v 149.72227812 -163.33308816 5.83719509
v 117.43993312 -180.01188338 10.02155244
v 136.59709692 -91.91386402 13.91034108
v 23.97309244 8.07234645 -1.74551143
v 106.31262511 -64.54962492 22.72801846
v 78.59298587 -92.58466959 21.14679664
v 162.87522018 -161.46853566 8.65950249
v 118.95072460 -83.72840285 4.93749650
v 73.10350239 -175.57579279 12.50942703
v 65.32841921 -185.40649116 18.15124415
v 10.72690729 39.87736255 0.02643271
v 128.32464278 -78.66978645 8.37542210
v 89.66296911 -93.96824241 19.39505525
v 63.48323822 -137.10567355 11.48291398
v 117.02381819 -174.16466773 20.47506534
v 115.93232304 -189.92264569 8.87346826
v 144.81094480 -97.11722285 8.95475503
v 117.13328212 -87.14521676 12.86287233
v -0.16465044 -17.15222560 1.12988590
v -39.13189843 28.12011354 -3.33230896
v 98.83661568 -163.55614364 13.42597418
v 148.43784273 -109.47956890 6.45090826
v 146.27674222 -131.27581775 7.37755606
v 69.79678571 -219.68208253 29.20742519
v 127.01877952 -159.61016715 10.98646224
v -57.07103759 69.75779682 -2.97667668
v 148.54705334 -166.95418954 4.88290330
v 137.06648350 -88.30371499 8.39984138
v 50.83069950 -10.85561793 1.42243144
v 32.86528587 -51.09940469 -2.13894201
v 16.18146710 13.76641728 -3.79854767
v 37.19644248 -91.23989940 7.79350940
v -30.95368855 76.84287429 -11.76509913
v 135.84189117 -126.82470679 7.24822097
v 79.06823605 -51.69415101 18.44260655
v 64.20631707 -98.49315137 7.87707325
v -7.51012517 -20.24557255 7.04989443
v 134.48753953 -85.01956612 16.14710130
v 16.42048545 -26.82274580 -0.43832639
v 12.92016357 -45.90043426 3.32198921
v 104.21146452 -182.72045255 12.59422954
v 29.48856167 16.06090739 7.46313389
v 71.42539322 -116.30379409 9.75903776
v 113.65641654 -123.73267859 8.05101730
v -11.08974405 52.55907029 -10.34365315
v -23.17904867 49.06136915 11.98662259
v 139.97201622 -73.65719974 25.38054250
v 87.55499870 -209.96397734 21.75434493
v -25.96089989 3.19674588 7.00786663
v 102.16422379 -176.08357966 13.87905981
v -12.49711495 71.76563889 -6.24461705
v 91.19977057 -87.72935718 3.70131317
v -4.60011233 -5.29670622 18.09019223
v 148.13916385 -129.22327220 12.37923838
v 95.63217312 -66.31506234 6.86828140
v 62.95747310 -38.33415732 1.40002696
v 118.21061373 -92.81440079 11.77271083
v 113.56318742 -163.16726804 12.20892090
v -121.43107504 66.96740538 3.99550935
v 122.17956781 -169.14154589 11.45204622
v 48.89244959 -64.51375782 1.81048142
v 66.43579900 -108.67676884 22.51075022
v 73.19863886 -59.28841233 18.72993633
v 98.52527082 -82.78735727 2.53525563
v 130.57641685 -175.85641146 19.05960590
v -39.58015144 21.32182568 -2.83925282
v 93.32627058 -116.95892364 7.76249450
v 128.37734818 -105.32980412 9.52003244
v 37.19888255 -51.04990676 24.19645526
v 125.25238097 -207.84066617 9.90728382
v 65.13182819 -214.77508545 27.64176205
v 24.20233563 -18.99953745 0.04851293
v 17.18595251 23.32882397 14.88498319
v 21.54625021 -10.03641821 21.35949209
v 102.11347789 -40.76830670 15.07297345
v 106.51384294 -209.95594561 39.91908208
v 108.93010348 -164.21294212 22.21620828
v 50.46824738 -138.59109581 19.76044662
v 91.09652787 -84.06852931 3.06668947
v 88.75381947 -37.02389076 8.60502105
v 71.06259465 -136.34032011 24.29403178
v -83.80234987 111.04555428 5.35234343
v 62.59223074 -219.68279779 32.37484023
v 55.24805561 -160.35029292 28.27248536
v 60.45271084 -177.26770043 19.84185912
v -70.91549784 66.97889417 14.65048175
v 114.52212930 -200.11609793 9.20737069
v 90.66005051 -120.15896291 17.49579795
v 144.02306080 -86.56271547 15.90144634
v 160.86080670 -165.33309221 8.25113803
v 0.79388864 -7.85176083 18.36960763
v -84.98905599 86.39565110 -2.43822974
v -35.50305963 48.67377877 -6.39930973
v 42.84724221 -17.89692044 25.71368963
v -94.47247535 113.38816583 -1.67182554
v 80.76928556 -49.07413945 5.73667511
v -57.42603540 106.61628097 -12.24315725
v 53.83216217 -155.43790162 19.57141794
v 113.87471110 -218.41919422 31.83875233
v 130.78795373 -123.27709794 7.41848024
v -63.45567852 141.58599079 1.47977460
v 97.63655812 -109.56868529 15.57775401
v 134.50752199 -174.67516661 4.79791593
v 11.63184457 21.54136263 -3.95115092
v 159.89175439 -136.59904897 8.91691353
v 91.52291715 -180.86090684 29.26971018
v -109.12958533 60.71068347 11.46546006
v -45.97757012 67.46651977 8.07191804
v -59.90704894 36.95978597 -3.73207591
v -95.86311877 76.03271306 16.62291214
v 90.32292664 -187.80480325 16.49057679
v 112.73290217 -220.39829195 23.31662551
v 28.03881094 -7.11055286 -2.04411196
v 79.73996550 -106.90563917 20.05623095
v 121.16616219 -81.22535050 5.67576988
v -17.31749251 50.94780028 -9.45592672
v 133.98714364 -161.69877350 9.51527990
v 130.67789376 -115.59266597 6.69221301
v 62.44268641 -47.90387303 1.93840684
v 31.60139173 -27.88662352 2.26755487
v 119.79387701 -172.03721404 10.97767241
v -92.83240885 114.69960958 7.52543658
v 48.17244038 -15.18788282 -0.09558122
v 107.87199438 -149.15476739 10.63180529
v 84.43474025 -90.00388533 5.09691145
v 114.66541141 -157.18345344 20.59057914
v 158.74539316 -148.29181135 12.61035912
v -66.81549549 141.12834632 1.05397520
v -13.99726700 1.74816442 -0.41631309
v 74.70549643 -77.92218029 2.75645661
v 100.80450773 -162.41493821 13.44640739
v -66.44077599 90.97496420 3.66215897
v -51.69162154 88.36315572 -9.42157116
v 126.49908662 -199.85868037 7.54886866
v -13.23272474 58.92160535 -11.59039512
v 91.30472690 -57.57432431 8.40215944
v 81.48352802 -152.46732533 10.83761174
v 126.22192502 -208.84285867 9.75889713
v -107.92993009 67.15454161 -1.34891132
v -54.28345129 36.29766405 -4.80067451
v 46.30152136 -91.25709534 25.55891871
v 130.90282679 -166.17862880 9.60607734
v 78.16570997 -218.26370060 41.39441624
v 51.83441937 -147.83076942 19.84226331
v 41.12733901 -19.32248659 2.31635594
v 51.23315379 -59.97707695 3.86964832
v 115.12407660 -193.32669675 9.13843513
v 56.59514666 -32.19376504 23.37734960
v 103.62043232 -118.52932721 7.99682830
v 105.74609041 -63.10721487 8.84349179
v -46.61909118 104.66762632 3.54006002
v 103.16014290 -222.47290611 26.82601847
v 60.61840057 -142.94150472 13.83334305
v -26.63904801 37.83519194 14.06440232
v 4.08001756 42.37261787 -7.24934926
v -24.44502153 35.88699922 -4.47707949
v -16.26181044 69.59875673 -12.16690801
v -17.89885014 15.09408932 17.16260798
v 156.80107474 -137.34278083 12.87795603
v 102.06839442 -196.54497504 13.00846972
v 89.16459233 -164.82986510 24.05651286
v -35.92237458 103.15453261 1.25423248
v -85.30955762 113.86813968 -6.08451758
v -12.40164228 68.20073724 -10.69804095
v -96.62014991 54.17779461 -1.20445306
v 110.81194133 -95.70507705 4.22346126
v -103.23147476 88.90936524 -1.07795233
v 43.96552220 -62.90501356 -0.06041044
v 106.71845824 -169.17484999 15.05674515
v 93.12014282 -83.68957788 20.48121579
v -68.75898689 136.33699715 1.30749203
v 12.84847036 -38.46705332 1.43189193
v 127.81411409 -74.05197620 10.20012796
v 144.01680231 -71.34968042 22.64803648
v 37.12099418 -8.51857197 -3.11813364
v -120.05836517 88.80127221 9.96321160
v 138.33165169 -76.85062289 10.65053698
v -23.10213819 44.21387240 12.25822978
v 79.53168452 -136.24528050 20.20641789
v -42.55025834 56.72257021 9.54978168
v -74.92662966 51.39613897 -4.09878977
v 93.56809407 -166.86673462 11.32703107
v 129.14352119 -93.40321273 4.47825389
v -81.30668849 51.37628317 -4.41889651
v -11.50874700 57.72179738 7.20956456
v 104.40691561 -175.70413649 14.34957609
v 110.80558598 -199.37039912 32.97416121
v 71.15913182 -49.66785759 2.86723115
v 113.01612854 -199.74222779 9.73938219
v 86.94141358 -69.62691247 1.63260894
v 43.46682504 -97.37313539 6.09394209
v 73.18627834 -71.38584554 1.73401926
v -11.76645327 -15.02892189 9.01454221
v 63.12344223 -91.31819755 6.96966425
v 109.96452719 -73.25354218 20.35623416
v 84.34230834 -220.87579966 31.95762634
v 113.53166401 -150.04600585 19.24362965
v -57.76036903 43.78352687 13.32227979
v 136.43202186 -188.66975605 19.41591874
v -20.96615732 25.43339320 -2.54671508
v 46.96932808 -69.62476671 0.27477462
v 0.27127899 -12.76721247 1.43567135
v -108.44008625 78.09720188 -0.09525560
v 90.38565308 -165.06789625 10.17844770
v 140.52703977 -108.87645185 11.18608005
v 121.10020965 -56.37541041 14.21107631
v 151.75244212 -116.88989401 12.92636059
v -47.36537486 133.48260522 -6.43217936
v 15.53101093 -44.90780830 1.09161739
v 115.53699523 -62.21163273 8.06265417
v 88.69907260 -200.85823536 18.91648583
v 42.96891764 -26.60065517 2.79021263
v 22.84093015 4.54098405 -1.25117367
v -44.40021515 98.01373631 -14.10516258
v 143.52627099 -95.52886337 8.83693714
v 98.21607918 -180.10911345 12.30853889
v 10.73454600 -41.54826701 14.00504634
v 75.42952895 -75.75993985 1.85130269
v 19.48829554 -34.92926061 -0.46631353
v 159.32546556 -150.14544129 7.87752960
v -48.05141315 45.38704827 -2.32968968
v 115.99753797 -125.33886731 13.68374191
v 138.24065030 -69.49722022 18.98839325
v 25.32250248 -45.50232366 22.45224454
v 111.08993739 -178.26290429 12.61966117
v -0.04950134 42.37233847 -9.22826584
v -29.35742214 30.16627394 -2.11979845
v 22.52877876 -22.23878913 -0.24948057
v -42.55726933 32.29160979 -3.63587774
v 162.37980127 -136.98217273 11.09434944
v 142.43443310 -113.29312623 11.16429083
v 97.90103883 -104.91947085 6.90825097
v -102.46747732 111.74591631 12.53443863
v -1.50145264 24.19760451 16.62639156
v 69.15254146 -83.17863941 21.09683491
v -91.72804654 121.77374959 -1.69761723
v 95.74677050 -62.43548170 7.79400673
v 26.51869133 15.36236890 -1.21259585
v 66.33594632 -19.38231289 20.21399327
v 91.49221331 -35.01581401 13.23002391
v 113.07887733 -113.57589066 7.29125645
v 70.41045278 -117.19615757 22.10300788
v -12.27429509 56.26258254 8.71683285
v -80.72815090 128.94633412 4.59346455
v 115.12912810 -199.13537800 31.59903735
v 110.96515507 -77.61649787 18.70449632
v 140.42210579 -187.20678985 14.90935590
v 13.85839377 -9.57984757 19.76183616
v 146.56206965 -113.24218661 6.07837318
v 129.02006507 -157.78081119 10.64176857
v -123.73082340 72.27455825 6.21036673
v 125.34184754 -121.71009928 12.15791143
v -6.10436546 53.94820496 -9.75285191
v -19.32548359 34.11966935 -4.24820883
v 84.11550522 -207.07353950 21.92172781
v 102.57986933 -222.59236872 31.92055225
v -120.61868608 85.07265896 6.23343792
v 106.01788014 -221.27032280 22.80274592
v 61.79410219 -189.32686746 21.56443149
v -12.41482515 52.45535821 -10.18321328
v 8.79014283 -42.64351353 8.03353451
v 97.78625518 -174.19235408 12.80068606
v 26.37806349 14.18690477 15.21999668
v -68.99841130 89.64326978 4.01828717
v 120.39498240 -80.16471565 6.33231923
v 136.67055964 -168.21131110 15.60795121
v 136.83786988 -175.61115324 4.23012488
v 74.61027801 -27.67288871 7.50697264
v 60.76686457 -82.15568960 21.00883424
v -26.14505775 4.08898201 8.74384120
v 132.91907310 -195.39523125 22.60839380
v 15.16184397 27.24755555 -4.05295705
v 105.23327440 -179.52790856 12.72809599
v -61.49130687 101.48572177 2.32805288
v 96.93446010 -198.97319376 16.01967216
v 116.90991372 -81.74814284 5.66589786
v 62.33292446 -86.19286865 21.30175941
v -108.51181298 104.21682894 14.61152267
v -59.21369419 98.60742092 2.26211944
v 50.52892491 -18.62768084 0.40575414
v 79.39466834 -31.94217384 6.19975245
v -70.54515183 42.63595119 4.88759903
v 39.40820694 -32.91972727 5.09562297
v -81.43372834 133.18067789 -3.98257375
v 97.45898098 -177.79900134 27.26545557
v -23.97079207 45.72584480 -7.91511964
v 161.11141443 -141.35716856 8.73485487
v 156.06573224 -170.43958604 7.11663207
v 73.12191278 -221.55256569 32.07353875
v 52.57065594 -149.87550676 19.38182116
v 51.67412013 -79.95608449 2.59563117
v 98.98731858 -55.56184798 9.41963680
v -29.50055152 49.71113428 11.35599334
v -40.98743573 29.93736044 -3.79587105
v 145.81084251 -160.11409461 7.62129156
v -40.77920318 65.91413915 8.14502034
v 109.41924155 -144.69042420 18.94071512
v 50.49034953 -90.33148736 4.06207656
v 78.78350466 -163.58907521 10.01161896
v 113.21504414 -148.87729287 10.57606842
v 58.32864717 -91.46556258 5.58039546
v -71.23142481 90.50898999 -7.45979836
v 5.53181954 40.67613557 -6.60220534
v 103.05290669 -219.92926300 21.62354253
v 67.69907475 -26.02181211 5.16691850
v 80.24819940 -86.67340875 4.65249876
v 59.70534310 -89.44299817 23.54787849
v 37.93103993 -56.45967647 24.64013174
v 10.74975915 -20.83460242 20.14639229
v 24.30038899 16.40885323 14.98940773
v 57.07747862 -212.88479865 33.37763622
v -77.54132897 90.22039175 6.44106930
v -93.40775758 106.98327422 10.28371323
v 96.78728133 -102.53874213 6.38939114
v -61.62488833 118.28074604 -12.55072001
v 144.52178776 -92.05722064 13.67870066
v 43.77828538 -5.49548166 -1.12774549
v -81.13553375 74.31179285 15.25540277
v 34.01359543 10.79255342 9.84601583
v -14.97162599 59.51630697 8.29342939
v -30.72391078 14.99828231 13.80553748
v -30.72244488 44.69174519 -6.70161890
v -98.20364416 101.98499262 -1.15942815
v 88.47578615 -116.26867205 8.01293552
v 85.56289226 -186.18702888 16.42381959
v -30.68410978 63.29371780 9.05981380
v 115.76613784 -111.70881242 9.54310130
v 52.89519951 -78.83690298 24.63074774
v -119.48391795 65.45427442 3.02437181
v 143.99661124 -178.92318964 7.39906076
v 91.79831296 -103.26359421 16.71615615
v 43.11436042 -28.00671197 3.45779443
v 59.33974311 -81.16400987 21.36433683
v 78.02934945 -93.93359721 6.04868028
v 59.01743099 -217.03679860 31.69308603
v 111.23099923 -56.10022694 8.65423679
v 6.57019345 -18.53836887 1.05730270
v 15.16852248 -2.02899193 20.77742480
v 81.98326081 -167.14459658 26.50460601
v -57.92503804 35.37501022 -3.89178726
v 77.76708156 -104.69774902 20.68498917
v -37.15811297 40.25287181 15.59610106
v 111.01329327 -219.53570843 19.02797446
v 14.44285642 -8.20184220 -1.78906100
v 110.15850306 -78.71162146 18.66194792
v 3.46724619 -11.78788114 19.00438964
v -39.05151784 68.69138032 -8.48685764
v 10.59794612 -30.38929962 0.46605759
v 20.52837051 -60.29039249 8.37063324
v 95.81439197 -172.82342911 12.01509964
v -100.28667003 108.31630975 13.90985493
v 34.89746153 -0.98632940 -3.31790559
v -27.18146332 57.71430582 10.48614085
v 104.73871976 -68.11680645 8.22536089
v 58.38711932 -48.93247411 18.69681478
v 18.29251833 -53.34045738 2.65961303
v 123.23525548 -58.55155364 13.62894475
v 97.85347432 -156.94320202 22.49947004
v -49.47331175 72.65283912 -6.30265195
v -26.84805542 8.49373639 -0.32833908
v 36.98947653 -0.68737136 21.02446929
v -106.48716241 105.47541827 14.86895606
v 83.94185454 -166.45741463 9.27564036
v 126.98274851 -163.21308911 11.12526190
v -41.58388451 98.98327291 -14.56092857
v -25.22621304 18.48342456 -3.89366946
v 79.68897372 -221.51412070 31.79433569
v 77.53553987 -116.06507748 20.03585920
v 62.89407611 -77.72980630 4.75845393
v 40.11462629 -57.91401118 -1.28710468
v 47.70794883 -85.68321913 2.91605061
v 15.53004142 25.15227906 -3.85502004
v 53.20861191 -28.11909653 0.92392456
v 111.40282452 -162.56318986 12.19314616
v 63.69324774 -99.62094575 7.79231684
v 92.95628220 -43.74523461 22.84103446
v -47.90162295 114.53291029 -14.67811223
v 118.47925931 -132.92163610 15.24676289
v 67.73091853 -163.49042952 13.00829183
v 97.38334268 -216.07449651 41.47991538
v -73.46718758 61.38412282 -0.74239710
v 52.81970650 -98.98769110 26.68422088
v -104.58557308 109.80501026 3.53192468
v 80.94361424 -100.70729256 6.18506316
v -68.01776588 121.42022699 1.96499517
v 149.40159023 -175.81503093 10.23678575
v -3.57321277 27.29231492 -6.62638666
v -17.93920994 45.51239312 -8.11491907
v 148.34408462 -161.59164906 14.09329195
v 73.36378098 -195.67453861 18.62918399
v -68.97122413 129.47534025 1.25998829
v -25.93735047 61.29321456 9.72205587
v 106.68598115 -87.81410754 3.10842134
v 142.65109599 -78.25760543 19.33529601
v 100.81093758 -210.47957242 41.45461321
v 46.11616209 -81.80002123 2.67335284
v 68.12261790 -198.85146618 20.78039013
v 124.28931892 -137.75730133 8.59672576
v 15.88065550 -25.02896450 20.98131552
v 144.11199093 -92.81746298 16.11761563
v 144.93183792 -176.40337348 6.06660033
v 78.24476063 -215.71671963 42.25161672
v -46.70864716 45.18396780 -2.26909132
v 87.39390224 -168.59452426 9.71729495
v 94.87378597 -185.08458138 28.91102061
v -47.59339988 128.09756398 0.17177397
v 144.73515749 -157.89039433 16.27985947
v 100.64161569 -46.61001638 9.93579440
v -27.83343382 21.80642448 -3.56083806
v 165.31486809 -149.79174733 7.83292949
v 80.75416833 -41.06126726 4.28166240
v -27.43038349 29.10230495 -2.09711911
v 8.39201640 10.02185699 -3.43947602
v 17.59534143 -55.65118045 6.54564658
v -11.29650511 30.19564971 14.91218992
v -110.68687588 90.78189731 15.46575222
v 64.82008845 -199.07751679 23.96705374
v 61.59342453 -56.89026415 18.34683493
v 128.00608575 -93.88837963 4.21168376
v 90.83273262 -222.10189700 34.89113227
v 51.57822371 -150.48961341 21.59301005
v 152.66378224 -123.45211208 12.77120970
v 97.26934880 -93.46611798 3.92010063
v -83.62060040 129.43476439 -5.13506867
v -123.70353192 70.63064724 7.31194438
v 99.01984781 -81.23519272 2.83259433
v 89.23193812 -211.88126504 21.80898190
v -74.65934753 81.44749701 10.44306438
v -86.22808754 48.84979874 -1.67248957
v 108.13613236 -75.39879531 7.64949247
v 134.51446593 -115.98761380 6.31456589
v 106.45622015 -70.86770982 8.08651838
v 50.99902675 -76.61352307 24.62164313
v -36.38780490 34.36888009 -2.27261684
v -47.70990834 126.44837797 -11.99067477
v 49.50406030 -69.51224059 1.41285325
v 41.10486805 -55.78992888 -0.82634308
v -111.64154112 67.38168746 -0.58025256
v 81.07445389 -110.55687070 19.51219141
v 77.74174958 -185.46549976 15.86334780
v 131.29349053 -112.17953265 5.51782548
v 27.01623738 -64.41681832 2.73107807
v -50.03920943 40.44685885 14.89486732
v 130.75996935 -87.24918962 6.20652642
v 63.61538917 -165.04412889 16.61651768
v 73.15203547 -168.46387088 10.45060996
v 110.81337929 -219.98675168 31.82766959
v 155.00952303 -127.72639096 12.36010157
v -41.52978212 24.43226613 -3.57771595
v -37.96859831 38.00066188 -2.53566075
v 96.39052302 -196.10553980 32.98472986
v 3.30726989 -19.34679970 1.16552587
v -46.56248167 91.94106609 3.99118802
v 118.69796365 -113.25474083 7.15414481
v 143.62794161 -85.49043536 16.08586870
v 114.06647414 -89.34575319 3.97100626
v -113.72410506 87.71838248 2.42042006
v 123.10885638 -178.84518206 7.61416508
v 93.77788007 -195.27888298 17.08639041
v -74.79351014 69.05597448 -0.63544390
v 66.48971140 -210.38907766 25.45768023
v 10.43225639 -45.04632950 6.16367580
v 22.06468023 -53.03351581 17.89310016
v -85.18990874 91.72081202 10.35647560
v 71.36653364 -134.04223323 10.84951684
v 110.21279544 -144.83276010 10.09937562
v -6.99826982 28.39723416 -6.98125642
v 57.79014155 -42.94705763 19.58484389
v -48.40067402 94.43139285 3.36626731
v 62.19265237 -185.63520908 29.91659939
v 102.52688080 -79.16267961 20.70377208
v -92.84238517 52.01067403 -0.90736605
v 117.76462942 -48.19987714 21.74753509
v 18.55858974 -43.33559424 -0.27070276
v 148.42799306 -146.16575837 7.70244980
v 144.36228573 -89.86371011 16.12754911
v 116.39688164 -158.23999047 12.35374901
v 101.39163584 -65.28165191 21.29901573
v 49.49491471 -87.70532161 3.38491425
v -19.81343143 -4.57272725 6.13075029
v 88.69727701 -212.26915717 22.39545621
v 108.06328058 -166.34988785 14.05511331
v 79.83276993 -148.93747866 22.69179747
v -77.93387771 78.68735492 13.12422287
v 58.43429640 -213.38851750 31.29773587
v -71.53493911 132.39869475 -10.12826432
v 125.35133958 -202.84406841 8.44362192
v -95.49424797 54.80679870 -2.09346088
v -104.69550639 111.82035506 7.69210840
v 102.97362506 -96.37402743 14.62321635
v 90.02880007 -168.07028651 10.43318026
v -96.41419351 95.73826939 -1.79134239
v -67.71930307 71.96972519 -1.65811495
v 74.73629713 -218.53104234 41.08640924
v 39.31288421 -25.25954135 23.48213829
v 118.32080781 -45.27395219 26.05137974
v 41.64965823 -89.57827836 21.87994681
v 26.22787096 -67.36409664 4.58413363
v 88.49744499 -138.49475980 8.34834855
v 123.75430018 -194.75397468 26.44890547
v -96.97840363 109.66356844 12.17978448
v 150.50038695 -149.73299205 16.23239554
v 62.58594990 -69.20069456 3.49484361
v 41.35109484 -12.68165652 0.79421297
v 90.18274397 -114.40878361 16.61454514
v 73.11703265 -178.30109596 14.11407813
v 67.08511710 -183.49246681 32.20512718
v -45.85988075 26.94974467 -3.96166090
v 127.75941193 -119.65829879 7.09022349
v -23.35551567 67.55445153 7.17007788
v 149.72877502 -155.71227670 7.94123113
v 145.92728019 -178.26132476 9.63748898
v 114.36899006 -115.86835235 7.88570847
v 105.30447960 -183.46585333 25.73521622
v 84.50588584 -86.05143428 4.11159126
v 1.39601773 -21.84823714 17.16626622
v 79.18253541 -137.02560961 9.43061709
v -1.10445730 55.04646897 -3.17869661
v -52.70738155 36.24578938 12.24240568
v -51.84055865 108.41291398 3.16525064
v 16.04972966 -14.12253641 -1.61128526
v 48.14418033 -107.41101205 7.17613939
v 79.88580316 -193.11563671 35.43089330
v 103.77406329 -128.12408805 16.66732877
v -103.38087380 76.61175728 16.29847661
v 31.75498918 -51.23109743 -2.04532780
v -106.64932430 92.66629070 16.08106866
v 45.91153562 -49.00695756 22.20419422
v 109.67167467 -193.43037903 28.63288112
v 121.51523679 -89.64226395 4.49189404
v -46.16347328 21.22934349 3.56406602
v 132.38070905 -115.90163410 10.99281479
v 141.04579389 -77.97735184 13.07160314
v 14.98488989 -51.95220560 8.14806111
v 26.02521330 -10.26522554 23.16613495
v 40.73627293 -57.26952851 24.54142272
v 83.65801722 -190.56779146 34.62668508
v 108.18656534 -112.79814690 7.06618419
v -64.54522163 70.94313204 10.50609723
v 48.18828404 -50.86304620 4.14469698
v -8.28890502 -16.51039906 13.21054809
v 67.08171964 -130.30645251 10.66139899
v 137.36125827 -66.49791449 28.50987576
v 117.80985445 -139.47172463 9.17250291
v 71.73018903 -170.25309801 11.16076577
v 26.84425935 -12.34300062 2.08108616
v 144.75062490 -160.22542119 15.68449289
v 57.92613700 -139.13905621 14.07040656
v 45.30086741 -35.60663760 4.60499758
v 71.25405222 -162.47311234 28.03010307
v 137.75525987 -184.54523385 5.63336583
v 63.05007637 -64.82316554 2.82286596
v -40.14036804 76.27085596 -9.18544549
v -34.25663337 13.88295367 9.06777009
v 86.18564904 -209.80462432 42.20358282
v 93.45515817 -202.15161145 37.11685166
v -54.46006730 80.57209849 -6.74482202
v 110.08035392 -88.22372556 3.32106953
v 90.16401321 -97.28623927 5.22499904
v -38.71217743 42.50802100 -3.31403269
v -49.00708050 101.63847357 3.47292679
v 141.69013500 -146.26626670 8.38524010
v 22.62792177 -55.26416004 1.25238555
v 81.59556985 -189.58127499 15.64471424
v 94.22186762 -213.32851052 42.44110361
v 111.90447211 -69.20895725 9.08204447
v -25.25672875 68.02809983 -11.33810356
v 126.12336874 -77.57476717 8.39846209
v -12.96775322 21.88243717 -4.11082385
v -10.69246139 4.30586701 -1.76254928
v -71.85386866 125.88591874 -10.77330392
v 121.85218185 -111.43001914 6.22129254
v -76.11717284 93.94298494 -6.07683789
v 148.02211523 -125.83689392 6.98787533
v 158.13833475 -135.41993499 12.55033351
v 149.12460744 -119.47675049 12.22767122
v 140.78162611 -66.45671278 23.53446744
v -15.05631674 11.67040784 -1.94605102
v -30.66672571 11.20880898 -1.05897291
v -26.24253370 14.72415868 16.25681482
v 35.23232043 2.23792973 -1.95535412
v -99.64863211 110.41886359 0.66937215
v -54.35226485 92.69181639 -10.93068533
v -34.16974843 32.67350420 -2.23745406
v -27.12672018 16.24315977 -3.96032399
v 102.33030468 -218.36659312 20.30908316
v 116.96057767 -155.54323792 19.72934045
v 98.94043207 -45.76503485 25.08284152
v -22.00184949 10.60941163 -2.66189710
v -108.54522139 94.31357682 1.15397573
v 112.37431318 -108.57680440 11.19005959
v 25.59192292 -9.14854836 0.99296379
v -86.59517765 90.40158242 11.42876875
v -42.99691692 30.73272668 13.86605669
v 54.11098525 -152.90261805 18.91260967
v 87.03063428 -142.36745238 20.21957934
v 124.97973442 -59.15594846 14.35733121
v 158.01590681 -141.43708348 12.68090308
v -6.26831828 59.29710716 0.52470015
v 33.22288394 -56.61705136 -1.89003407
v 65.86735696 -78.05217057 4.06241836
v 48.42314497 -83.96039903 2.72266893
v 30.46536632 -4.02117148 -4.15104907
v -68.83610040 123.99519980 1.77703728
v 65.14181197 -92.66105294 7.36594340
v -48.70253056 44.36125979 -2.57354742
v 161.06835008 -159.05715525 11.44948229
v -20.38029023 16.94690064 -2.43892032
v 61.95076928 -179.74543571 19.29352246
v 101.21949762 -84.68136936 2.74418807
v 114.22841251 -74.07793403 19.60994676
v 134.62138176 -166.07345641 8.73035565
v 146.11451328 -150.17503500 7.97308423
v -62.72092462 144.26384866 -1.82794512
v 101.96020454 -215.51568806 17.07926020
v -92.45947748 61.45615503 10.99678408
v 131.59030676 -108.59434307 9.64976009
v -114.05638605 60.24656817 10.72800998
v -2.39931629 15.81676304 16.08434692
v 116.81668460 -206.84230328 8.69688671
v -12.45733257 34.12562236 -6.06036838
v 114.54831809 -92.52814204 4.12718765
v 144.95442808 -131.32470846 12.80029025
v 139.00268078 -104.89287227 11.13621239
v 94.37809139 -190.07918239 30.67732044
v 98.64723682 -222.01795876 29.09091488
v -58.36104229 139.59002495 2.16967333
v 101.18599236 -169.19951141 25.12993105
v 115.48894644 -108.18281770 9.91382357
v 80.87433130 -214.34783936 24.52191897
v 52.34709382 -92.18027443 5.01694996
v 134.21088457 -172.07841575 5.71505446
v -96.26012295 101.75686330 -1.58518227
v 116.18342251 -210.17907560 9.55897756
v 160.69009900 -142.95172691 11.63035538
v 41.95079952 -15.10212012 25.61417967
v -26.81463212 89.11535889 -13.83255888
v -107.27336258 61.07787043 -1.20397145
v 14.82946053 0.35686287 -0.42262263
v 47.53042385 -88.04862946 25.92713200
v 115.37501961 -186.14287674 9.33469739
v -38.33582625 106.33433610 1.37632317
v 104.03006524 -100.92153400 5.46529284
v 142.98264682 -174.82700944 12.90876232
v -20.57083137 82.71326125 -1.59168465
v -68.39843094 94.99912709 -9.30265151
v 138.08029890 -149.90018308 8.80092103
v -56.46994710 134.19593871 2.03828467
v 139.91245627 -169.87892985 14.00652528
v 53.13778296 -161.30945086 24.05630052
v 107.17127472 -218.07833016 37.18398139
v -70.26049495 115.58435112 4.25127475
v -8.22935998 54.66643721 -10.65684389
v -21.46195434 29.85592000 -3.17086629
v -112.11191863 57.96545744 5.44246472
v 69.08661127 -173.86595905 13.26757204
v 41.29388928 -7.61575066 -2.71246699
v -42.58360341 18.24285090 2.99580069
v -15.33347461 6.51041279 17.91196316
v 73.27625901 -188.70446086 18.26659217
v 32.09247440 -40.06977379 -0.77563222
v 143.64774525 -89.06970173 11.96319703
v 114.95888978 -181.77716434 10.28693840
v 47.61204869 -41.76358506 4.36086953
v 122.13572860 -69.12683696 24.95332435
v 124.32890385 -50.73801801 28.33805606
v -33.53250027 68.22656840 -10.23500413
v 71.10267878 -209.61937308 38.50160539
v 16.02028683 -50.50129071 12.37137243
v 52.33300477 -94.07616407 5.15271258
v 113.53185773 -166.91672802 12.63538655
v -63.41997534 42.29099303 9.39317979
v 8.25749990 -4.28819098 -2.21584900
v 126.38883293 -70.70221007 25.58872849
v 98.72194380 -78.72486860 21.39797248
v 44.22178119 -14.41403385 1.10303878
v 114.19536918 -122.48279899 12.32849341
v -45.80250755 52.73025855 -2.99976673
v 67.87325442 -73.12675565 20.53975128
v 73.54348153 -62.90220469 1.10733043
v 31.98892623 -44.61463168 -1.58910779
v -36.38516366 17.72488654 -2.21040542
v 61.60068884 -185.30003726 20.56431398
v 71.50203735 -130.77723980 11.11959107
v 142.44310558 -137.59770989 7.18145026
v 26.68196522 -59.67689306 1.10501831
v 83.49264413 -36.95606068 22.25175314
v -76.15739107 44.54595596 -2.30238214
v 37.70351410 -93.94263476 10.41793544
v -119.28676069 61.80755049 6.09309133
v 52.02744156 -64.96370584 3.51632596
v -22.25174382 82.50500262 0.45011230
v 58.29460546 -42.87847131 1.67203078
v -8.66269972 58.97066742 -10.46617329
v -52.72406712 118.89501661 -14.13901616
v -89.83856440 88.51596713 -2.22352124
v 61.23206764 -80.98537475 5.65036805
v 141.38710499 -174.29964244 4.27078549
v 107.78845102 -91.31778777 3.31642618
v 47.69396782 -38.71023655 22.81604707
v -38.15430403 44.09828410 14.54363950
v -103.04002464 102.28940845 15.89401439
v 140.52024484 -144.78580654 8.13864358
v 130.34474850 -70.65398246 10.55281051
v 121.64096534 -180.19917607 20.68396844
v 106.99935257 -132.32704997 16.89914614
v 48.93998057 -101.33893043 25.62662028
v 99.56650436 -182.02884495 27.18157321
v 25.19849874 -28.83523330 -0.60014176
v -12.11965829 -12.37559132 11.92418579
v 100.60138255 -184.94845927 12.35610805
v 135.38929820 -110.32493412 10.06384939
v -117.84129590 93.69035065 11.25158370
v -85.07535607 119.22689527 5.40068978
v 112.61997372 -55.85037917 10.05813107
v 83.17042142 -186.56569719 15.90732113
v -17.76525378 23.08429033 -2.62876181
v -32.82789513 76.97805017 6.28029369
v 27.86401846 5.29814977 -1.68166379
v 83.22370797 -177.86695063 30.87780625
v -22.03688957 57.86802620 9.77893453
v 14.26345948 -20.62944695 -0.99042396
v -34.40036252 42.67780110 -4.93759336
v -93.83141249 114.58287388 -1.82166044
v -32.20921755 60.50137430 -9.66846012
v -33.80605206 13.59950937 -0.46029588
v 122.78840691 -211.70599759 10.96354239
v 118.02194268 -171.39795423 20.13693377
v -29.21140753 51.94311589 11.07471436
v 131.00160658 -72.88429886 10.78472659
v 142.38227904 -152.87986398 16.93260111
v 147.70556986 -117.51368642 6.21475745
v -122.37562984 70.57410479 10.07625833
v -53.26196924 134.97547805 -10.29549167
v -1.32386142 -27.05348097 10.06274112
v -80.85677028 84.43241566 11.74027100
v 76.19452477 -194.59098577 34.95869786
v 25.56093596 9.77629889 -2.05896632
v 111.07432097 -106.17339611 12.29371410
v 164.22353685 -156.44612908 10.03532950
v -79.24942672 119.24710125 5.52652683
v 39.97473791 -0.82839408 -1.07029860
v -73.19637388 96.77497298 3.76375788
v 62.28926405 -109.43669081 8.58688261
v 72.97283411 -103.68010402 7.13259401
v 30.01383506 -16.80009067 3.49123566
v 148.89025688 -112.25812137 6.13877596
v -83.28346163 57.12728947 10.27008612
v 117.90313572 -154.65116501 11.41490974
v 141.93566144 -83.05741847 11.45840064
v -22.06614800 0.38711197 12.53730897
v 124.22953546 -96.20996565 9.72301792
v -70.54889202 130.12892008 1.51764473
v 132.44271278 -137.11179793 14.10947181
v -21.11467905 20.51588520 -2.40164716
v -34.45759416 11.66963205 5.16659347
v -50.59374869 28.74407731 -2.89542205
v 59.26845595 -29.95845675 1.08797441
v 103.68710756 -168.39340329 15.25647286
v 115.28550088 -145.89302242 10.32015122
v 59.63014811 -18.72048341 4.54762299
v 18.36596988 -21.99642733 20.77766508
v 43.20873320 -8.25423934 23.75832945
v 86.93167567 -61.99762225 20.77557705
v -23.36185984 83.33956450 -13.28655239
v 115.55135250 -47.82539606 29.30249833
v 139.30070400 -162.42320836 16.24505408
v 130.38684428 -200.46813786 24.05490540
v 127.26859748 -210.10014415 18.09566282
v 59.82911959 -108.27584565 26.37289278
v 10.87407582 24.67732504 -4.44914168
v 59.49956551 -185.07499993 26.69595927
v 56.65978789 -103.27154398 26.69288963
v 59.88206714 -122.58782238 10.10504272
v -16.56085439 -7.06934463 4.66852635
v 134.07322764 -96.55664861 5.48049621
v 83.61730725 -31.84184805 9.48190968
v 140.44548571 -154.15167809 8.92500021
v 59.45298448 -214.71589804 36.06994078
v 49.98556525 -135.21325588 21.85255662
v -116.00986123 66.16014987 1.13749364
v -58.04917961 140.50491154 -6.92091091
v 143.71828735 -162.35280037 14.76966217
v 1.04957575 -21.44457214 1.59512123
v 60.72091684 -39.93987665 1.47181773
v -8.46525375 43.19116473 -9.40140989
v 81.88007027 -59.58462134 4.29915264
v 72.84831256 -23.72849360 12.61151955
v -38.82685676 17.33747311 7.41714053
v 107.88762569 -168.77533495 23.53402413
v 136.23528183 -75.70515573 10.47754474
v 122.57213145 -95.11349350 3.82009312
v -86.82253212 73.66849482 -1.99492695
v -98.66922349 93.49340945 14.99480568
v 72.00010866 -65.08179754 19.61039193
v 48.66952822 -110.88527739 7.78925652
v -40.56585208 16.96188189 4.80027264
v -101.01683438 112.43877560 12.09168881
v 146.26859128 -147.91381359 16.44564047
v 105.11703044 -166.41330719 24.09607731
v -6.21494371 61.44440919 -4.79316665
v 55.95981330 -110.72921008 8.01575929
v 123.40115756 -105.42606562 9.22319666
v 95.47204524 -115.12176692 7.99425505
v 69.08302009 -43.34677383 3.04018636
v -11.79279014 49.24760014 -9.24475305
v 46.36371508 -75.29431581 25.37816763
v 117.58197844 -187.30393052 23.93505722
v -60.98819152 76.37698948 -4.11786931
v 130.83414733 -76.77835226 9.65466630
v -70.34333795 107.58076608 -9.52669326
v -103.33672166 106.00831360 15.21966886
v 65.91988355 -72.83600420 20.10201477
v 109.47442055 -82.58159459 4.82691638
v 16.42379723 0.63106534 21.17952518
v 45.19170150 -114.16777968 17.53591374
v -70.18686831 54.61919680 -2.58581992
v 68.48037243 -206.92753792 23.04126509
v -76.37511939 121.60070240 -9.76460800
v 119.78055537 -119.78977919 10.59008203
v 132.48005509 -200.33183694 22.32235298
v 76.54927671 -211.80313826 23.78998883
v 63.50647658 -181.73928559 18.55133474
v 9.50521883 -17.43518561 19.88673769
v 58.37661028 -176.49976909 28.66516262
v 127.20459700 -57.48188868 30.23045510
v 99.05011207 -210.28958261 15.76561294
v -60.91674045 95.51627934 -11.29700337
v 28.57035771 -51.34029314 -1.59996503
v 90.25505930 -220.57087719 30.98203801
v -76.72351599 106.13552481 4.80911182
v -31.80938587 10.22309344 8.54909979
v 145.21440864 -134.20003653 7.49459211
v 155.07620573 -143.52490008 14.05535359
v 119.61902678 -131.39930367 8.47583078
v 138.62966001 -65.79194963 27.55733021
v 107.00743645 -218.89834106 18.04436557
v 154.25969660 -145.89497447 6.91185053
v 8.47164169 26.18582360 -4.74637141
v 115.27147889 -94.58922595 12.82938570
v -61.87215447 137.48899102 2.55636708
v -81.43331110 91.02640301 8.01024679
v 21.05842158 -61.22929603 6.59511238
v -24.01202172 13.33908271 16.71565697
v 7.18060881 24.41167645 17.13189296
v -19.79201287 82.48575777 -10.86489856
v -22.40400203 3.06548690 0.46635099
v 49.37657341 -129.13301587 22.33428322
v 119.50365454 -216.36493504 27.74344943
v 11.47114951 5.26744919 -1.40129542
v 87.03203499 -152.46608853 10.49226616
v 55.41546270 -103.12011093 7.17845047
v 108.23459178 -202.35034823 35.98522022
v 108.20432007 -209.07419920 12.37128396
v 113.16844076 -197.02556729 9.79704224
v -113.48703504 93.98303181 3.25875590
v -108.33059251 59.65802819 10.34924854
v 63.67863715 -119.74394321 10.66156756
v -36.35437042 97.72834182 -15.02524596
v -16.98813215 28.31261046 -3.94462282
v 158.69876742 -168.00320148 7.70317297
v -26.80934966 42.07136109 -6.65581413
v -36.33223101 91.14222974 -14.30501044
v 91.99758619 -216.47840738 42.16139391
v -89.68523145 125.67602098 1.28863403
v -73.41205329 122.17536569 3.80724249
v 123.21837246 -213.80558610 18.77536066
v 5.20084705 -26.60682984 1.64837216
v 121.19486928 -187.86899745 6.90050796
v -32.42519498 19.08419840 14.99821991
v 97.49545157 -64.14890289 7.83432182
v -8.31298344 -13.36309034 2.35235924
v -25.82778595 33.31376240 -3.01118521
v 71.63812220 -220.47600150 29.89570424
v -55.34635484 128.25571001 0.90767117
v 61.14147231 -118.23392659 9.86817572
v -72.99785316 57.87353963 14.21237830
v 4.61097853 5.66561753 17.76897721
v 116.69822782 -112.05945164 7.19325105
v -66.73603505 78.40821147 8.07700306
v 83.96941423 -35.75993702 6.20679697
v 158.12842548 -125.56543946 10.75321995
v 118.11143905 -176.89201236 20.54079250
v 78.69916409 -56.68423325 3.88388289
v 126.12779438 -158.75412524 11.12847403
v 119.69530582 -78.04072648 17.80122891
v 2.51792208 40.70476070 -8.07596557
v 113.04056644 -160.04320979 12.44527102
v -59.66902897 89.57996964 -9.20566544
v 51.31157488 -67.30082631 2.84356135
v 124.35483932 -188.79672885 5.97311882
v 67.31536984 -109.82482135 9.53313243
v 29.62012403 -36.98885068 -0.87283965
v -33.09857473 52.16617510 11.17152162
v 144.14426684 -144.20446754 8.07669014
v -92.82347560 119.31320280 5.03155449
v 74.45952296 -66.42959267 0.89051138
v 37.60919720 -34.68268737 22.57243171
v 109.32533443 -100.02695769 13.22553307
v -77.27443427 134.73716378 0.73432276
v -10.74543782 -12.75294460 3.46993492
v 111.69514805 -72.17582315 20.40456235
v -15.84770717 38.13758120 13.19247205
v 112.81976849 -61.35705486 7.35742599
v -48.35637659 23.19346927 4.21920326
v 126.87289715 -84.41080153 5.76998200
v 126.76741183 -91.32350236 10.47353167
v -43.93918440 32.02065825 -3.93738085
v -119.40594763 89.16956931 11.89137436
v 66.00750238 -39.90905359 20.16182430
v -12.14346755 68.00691038 -1.87007990
v -15.85545018 75.66720992 -10.48016641
v 77.62355357 -135.44027507 20.90414241
v 30.71272001 -8.62255972 -1.74928806
v 113.61681670 -114.55746740 10.35274286
v 83.90943706 -221.84401751 34.29798037
v -48.93043637 31.87698871 11.30267698
v 112.19536513 -175.59786141 13.24422471
v 39.00117055 -37.90696710 3.49990721
v 119.72606927 -149.00520444 10.40684804
v 87.70495653 -107.37547278 7.38925952
v 93.12894195 -188.81510198 15.07781632
v 71.90185785 -108.69666189 21.31134644
v 98.28545898 -35.98649427 18.85451563
v 59.96209010 -95.79408169 6.32721186
v -41.98178276 94.68512982 -13.77570722
v -20.43330483 8.56775139 -2.22659507
v 72.69194722 -221.91330791 34.39189494
v 25.63260682 -41.92775115 -1.18524989
v -11.55054569 5.12885582 18.09247583
v -10.66842582 14.04787600 -3.14460043
v 156.14417195 -117.97755957 10.38069185
v 58.38563666 -101.11792386 6.75618788
v 120.34105510 -212.40603924 10.87765209
v 139.00420070 -64.41523880 23.09368923
v 90.26013315 -177.11396515 11.83123793
v 31.56623617 -15.87728225 3.56710912
v 137.45422661 -117.62312055 10.96722391
v -42.44361818 126.54490769 -3.88262351
v 89.47346359 -85.24962515 3.25091905
v 119.90847439 -89.85054493 11.40193548
v -32.73406625 103.00549120 -11.56361401
v -53.45097184 89.03760463 3.63775762
v 118.91376972 -127.55119801 14.07724526
v -31.93272650 36.52478382 -3.50467232
v 68.13022494 -169.61897910 13.23474199
v 103.36937010 -74.23587143 21.18450776
v -28.65098417 32.65604004 -2.44827755
v 85.05007625 -39.74176943 5.17073227
v -72.03321159 65.87667763 -0.25152619
v 56.37425184 -36.99976578 0.72858128
v 87.10829169 -133.94129276 19.17836070
v 54.81946096 -168.61699522 24.73443747
v 134.42547619 -197.88114727 11.02279592
v -72.27846980 87.21899986 -5.94783667
v 104.54121232 -91.28319472 3.28465784
v 75.77916235 -192.24976003 17.86053739
v 41.66522622 3.38055100 6.65190630
v 55.03143743 -151.36457980 27.77863108
v 124.59251285 -130.73590398 13.84438854
v 106.11320287 -216.08774364 39.13377970
v 77.54146308 -171.70226574 11.01342589
v 124.56133962 -109.72239077 8.96704011
v -53.85641381 46.14725709 -2.32914672
v 52.97082663 -48.73664305 3.32828728
v 106.01444542 -189.27913904 27.40614489
v 130.73270023 -90.29435366 11.45907119
v 109.62576419 -99.20658916 4.47571278
v 61.63980439 -152.77805924 15.11018351
v 112.12686449 -92.47692674 3.64620960
v 32.73782507 -66.87685102 0.11983048
v 111.11088842 -203.28161120 10.77191532
v 79.08231765 -106.33458197 7.26957386
v 65.38786739 -106.96677864 9.06018540
v 58.21432173 -177.53472924 22.07980491
v 123.90355766 -86.32174134 11.86632924
v -39.97860849 103.50017250 3.16456729
v -9.75701585 -8.67765211 2.06476380
v 30.76553717 -0.17737916 -3.87179572
v 82.86395669 -50.76155812 18.99481378
v 63.56252730 -161.95057333 16.33615792
v 45.83704844 -104.86963391 23.23078737
v 90.56348354 -73.20194691 2.28756364
v 85.81355214 -181.68540299 31.47307038
v -114.42492902 88.84353936 14.01690766
v -96.20003402 88.91127259 -1.33912498
v -84.18278396 83.59415829 13.23820557
v -50.94112083 60.99181622 9.90371499
v 64.82012570 -168.76918077 16.39250852
v -60.72724238 114.49484527 -12.63808645
v 65.41538984 -19.14058998 14.21467867
v 25.08501336 -66.89073145 7.22808763
v 120.80116570 -207.41379261 8.68040416
v -35.50639749 106.59761727 -12.43789680
v -25.03610030 54.30450663 -9.45637748
v 92.91397780 -51.33971572 7.87678454
v 62.28624657 -94.67996657 22.56265283
v 96.55769169 -181.87285960 27.99458988
v -53.93318832 51.44672468 14.09805007
v 92.29734540 -175.85839331 11.87812071
v 107.71461576 -84.56902206 4.05272050
v 51.57652125 -39.96701911 21.83756232
v -84.75769311 126.99790299 4.67834715
v 94.17943656 -55.75632676 20.87275125
v 70.84665447 -41.03452340 3.71561409
v 125.22101402 -205.39030433 27.70465612
v 70.89792192 -64.37054276 1.21109420
v 0.42776548 8.00328515 -3.72614316
v 98.16919267 -178.13272774 12.11562660
v 54.36995625 -75.66235214 4.02588071
v -0.71700045 -23.07244763 1.92359032
v 9.39094182 21.15614340 17.66261272
v 42.16742143 -105.81057519 13.20788916
v -17.79315434 16.56071842 -2.06260919
v 142.27381349 -77.03709602 22.20662124
v 74.29974526 -56.64229766 2.04498111
v 110.07859558 -69.99374181 21.53654024
v -92.11607277 121.86168134 3.35614034
v 92.45603532 -202.15190947 18.87575351
v 96.19662911 -204.81556654 17.60467514
v -108.25259238 102.24533081 15.19457810
v 91.47928655 -70.10434568 3.40660592
v 32.52141923 -3.08631640 -4.29470558
v 137.92763650 -62.27881461 24.71333370
v -41.99291021 25.90818331 11.63235400
v 94.54845637 -217.50162542 24.39932525
v 102.95912623 -179.39156294 12.99197786
v 52.04430595 -25.57243407 25.77258460
v 32.45148435 -79.71641421 5.18615264
v -36.10392287 61.03946641 8.56278744
v 51.26734078 -73.10263067 2.24886835
v -56.57488480 139.04272020 -8.28566216
v -122.95979261 68.17238033 5.74012706
v 163.72157633 -141.62340760 9.14138649
v 71.10515237 -180.74449897 32.53976628
v 77.72248983 -35.61958671 21.72098681
v -28.37845683 44.69682276 12.22692151
v 42.32492298 -24.54701439 2.45902361
v 53.81697789 -10.23800764 7.43412366
v -18.35571416 81.76115155 -6.52658055
v 39.68849033 -98.36366028 9.87675227
v 117.90264398 -212.99915016 11.07081212
v 145.76496184 -97.60704637 14.70139436
v 120.71168423 -96.59309685 4.07492416
v -6.00019516 57.35581741 -9.23353992
v 87.82210201 -219.49858963 29.75459397
v 57.94111639 -120.96004933 9.28958785
v 45.05670443 -65.89046866 -0.17184876
v -67.70519912 98.11092168 3.17713502
v 60.97934023 -38.10947761 1.02464284
v 108.48442465 -221.72205150 26.21530555
v 133.09600949 -169.83081400 17.16049016
v -16.33485407 -8.94615706 6.89009624
v -44.65814680 121.68248743 -0.76311373
v -38.30278292 34.07953307 16.06071182
v 104.97529060 -80.28586954 5.06858947
v -77.69679278 82.78956264 10.97551454
v 131.21488690 -146.47434652 8.95255152
v -88.35702389 54.38286066 -3.98862874
v 150.94047785 -141.91885293 6.91562053
v 81.67556673 -187.61250377 15.57388809
v 122.90278077 -204.89725471 8.58310796
v 93.39211136 -151.07057989 10.26408002
v -119.07131970 60.53452566 9.32328496
v 85.61351150 -100.70168227 6.15073089
v 121.72073871 -188.10357153 24.33450520
v 144.04277503 -87.00078726 16.37475193
v 141.09207690 -95.18844634 8.41416977
v -98.99269789 60.42997539 8.95441975
v -57.80107901 33.27987343 -1.60850026
v 59.16962773 -69.68305260 19.46032234
v 67.60635972 -178.24742198 15.37425257
v -80.79317212 128.77988815 -7.37801753
v -75.65593719 92.80554205 -6.01256173
v 131.18365407 -79.93780077 8.02297331
v -91.97695553 112.85187304 7.57725816
v 84.29798484 -90.86224437 21.14760131
v -50.69759116 29.31180969 9.50876623
v -20.25140822 39.33061287 -5.92439109
v -81.40771836 133.05881619 1.52662082
v -114.41570520 71.11550868 0.37389802
v 45.75152323 -61.44960970 1.27803592
v 161.79206967 -140.26015997 11.14188973
v -108.73680562 107.86693543 12.11954094
v 51.64893344 -89.08697963 26.32948197
v 44.35484484 -70.09148598 24.97659624
v -84.66563374 59.74897370 -3.01591330
v 60.53620577 -52.09197849 1.85516186
v 94.54720467 -110.02914608 7.83383474
v 55.24771288 -126.97789073 10.77583712
v 127.76926160 -62.08136678 29.79138866
v 143.40929687 -93.67544949 9.03694890
v -4.51128511 -13.75277154 17.28478819
v 118.79366636 -95.81843764 11.48868445
v 58.94035473 -85.12483537 5.22848731
v 94.14093941 -195.84402442 16.80878177
v -58.15785751 91.95249528 -9.94134601
v 133.84260237 -192.68849492 7.41683412
v -39.31676969 23.46519567 -3.21638933
v -85.52477509 78.11623067 -1.87217712
v 93.38242561 -71.87499106 3.68191162
v -83.54676515 65.16730785 -2.15821550
v 40.00323266 -74.97862726 0.55446487
v 117.56571382 -47.11152241 29.06852216
v -24.50949512 3.43937101 1.76314136
v -33.09028223 65.61264396 7.74238864
v -44.26988959 48.47840592 -2.59988685
v 29.46830913 -6.81634247 -2.92190164
v -29.51293811 83.89900625 -14.20416124
v -121.26599997 84.10257101 10.09377278
v 99.81473535 -66.17438793 7.91501813
v 116.18611962 -215.48195183 13.28640804
v 53.11625823 -115.70244282 7.97803048
v 73.16240668 -209.25913751 22.12715149
v -5.54044731 38.76541555 -9.15556680
v 56.70020357 -137.43181527 14.12846800
v 126.96553767 -82.22037554 15.25308192
v 119.04750019 -173.91444743 19.97313462
v 28.17524783 -44.46087405 -1.44804071
v -26.87150426 5.95521554 1.62149116
v -110.14628410 60.36508083 11.44767366
v 128.18796933 -176.33186281 19.52454261
v 121.62453681 -196.55919075 7.23654171
v 13.63763213 -29.79131602 20.32753080
v 81.33707196 -199.73768294 36.83582321
v 60.81913039 -189.63357806 27.03090943
v 4.05819993 1.58638437 -3.15656583
v 159.31613743 -132.75855780 11.69336867
v -42.08110273 20.92926577 -1.90067652
v 131.70400262 -56.28367513 26.20699070
v 152.92112529 -172.34615982 6.67641172
v 105.58615625 -163.32441568 12.96852250
v 164.75613415 -155.29713035 8.71903542
v 19.05565150 -21.59836702 -1.10398140
v 128.69215012 -102.37535089 9.65512171
v 68.02577525 -95.22994608 21.73611149
v 110.29025912 -209.20880139 11.43565495
v -0.65614004 -18.01113598 17.49765687
v -61.50651723 35.95745191 -0.84080361
v 63.18677962 -117.58206040 25.75692162
v 68.41918081 -76.83429867 3.31452070
v -58.61838162 138.21478188 2.39131297
v 113.04234713 -161.03360057 12.33038213
v -44.97699812 130.89492917 -3.41647491
v -5.04554249 31.58660978 15.40433615
v 50.43239146 -8.48444272 3.50045832
v -71.96085155 135.38911939 0.67010202
v 132.82385468 -67.56404787 15.50286077
v 9.48169641 39.77454454 -3.37615376
v 122.65086174 -69.34843212 10.64725406
v -48.94442856 85.17362177 -9.02356580
v 59.03005600 -79.32294160 5.22369891
v 63.47797066 -189.84974921 30.04154377
v -1.70280458 15.96386358 -5.11691812
v -79.78294045 121.68835849 5.77002391
v -119.42759901 60.88994816 9.19990614
v 104.46389765 -204.26298678 38.16678002
v 133.92648101 -72.73129374 11.23920921
v -40.00872374 119.12022531 -10.33771131
v -65.30661881 48.96987230 -2.01797322
v 56.20145053 -84.34612304 3.90947796
v 99.82635081 -177.09457874 26.52060613
v -13.10112793 52.57422477 10.75053681
v 142.41322875 -125.92688203 7.10356282
v -44.84692961 122.70109355 -12.18107715
v -49.17860404 106.65264726 3.17676645
v 90.82343429 -202.05247402 37.48543188
v -74.76361096 48.43284935 -3.81239736
v 67.76463985 -202.07850635 21.81513049
v 132.98384845 -149.37472343 9.16001946
v 73.85275513 -166.44181311 10.30377951
v -52.84931511 98.73025119 -13.33996560
v 31.22313879 -12.31778972 2.17414019
v 57.81912431 -114.39245194 8.33700225
v 82.78696984 -212.74341643 42.69016534
v 130.21099567 -63.52587789 16.14685543
v 142.12000370 -179.11502719 5.97425550
v 85.37808806 -29.27601710 15.95414616
v 131.12430274 -68.37822497 11.72347926
v 58.43989179 -59.10731852 2.47227703
v 96.65344656 -39.96474668 24.88590218
v 49.41564798 -41.69761389 3.95018794
v -60.04662812 140.57143033 2.16702814
v 97.05591947 -107.24752396 7.18198298
v -29.63014320 58.68161097 10.24402678
v 139.81361687 -78.51213962 11.04012411
v 153.74033153 -137.09507883 7.73756905
v -68.69651377 85.56523174 -6.31904835
v 80.27284592 -183.47655237 14.84848652
v -60.61187387 81.48646355 5.50864916
v -46.17326334 76.25970244 -7.09176064
v -77.48316973 103.59350592 4.40216064
v -5.73546626 5.65323746 17.72699505
v -103.47560793 56.66733533 -0.59732742
v -50.32591894 135.51463187 -7.54368259
v -70.55013627 118.30517650 -10.94151381
v 118.19640547 -55.52993715 29.68754992
v -19.45625059 20.47519945 16.93340763
v 69.32249665 -182.19414353 32.82537684
v 127.72694230 -207.59941638 25.14930815
v 114.96382207 -211.54777706 10.28712373
v 72.07260281 -184.94103849 17.47311838
v 82.02322572 -56.96509406 5.17950626
v 126.95340812 -134.80648398 8.26223940
v -120.86635083 65.21304697 4.23533050
v 129.54521179 -56.84435368 29.34462205
v 95.92542052 -101.85033828 15.93780518
v 36.46023944 -21.58043347 4.67329472
v 28.27144973 -71.53987139 4.80067683
v -116.34258181 92.40002185 4.87963902
v -57.76288733 81.34499192 -6.25775335
v -56.40459806 63.01175058 -1.66802050
v 136.81948185 -63.31916898 27.98684314
v 111.93730682 -190.10215998 10.78363974
v 105.25275767 -114.41364884 7.22314138
v 90.49385041 -93.86247396 5.23006823
v 103.65141183 -152.16411650 10.10215376
v 111.51184142 -76.96309686 18.59906316
v 19.79078539 -0.01302540 -1.45835767
v -69.60622966 92.06914157 3.52918892
v -75.73859394 135.54671407 0.24526112
v 36.34805977 -31.23073280 4.44347132
v 95.07075697 -178.42885852 27.58654207
v 42.62952507 -10.77870931 -1.80873903
v -66.30037725 117.76354909 2.75258883
v -42.67525300 63.94945830 -7.39632221
v 109.44905132 -172.62952030 23.28506671
v 70.13994455 -221.48185968 34.41445902
v -108.67752880 96.28422558 16.03446715
v 113.58249187 -153.39595079 11.19731367
v -95.54858506 77.01232284 -2.21877266
v 67.82994419 -64.27783519 1.83175271
v -11.06134523 -8.05282407 15.92711173
v 64.72896785 -44.78451982 18.37217808
v 118.91761422 -137.77159154 8.91833659
v 49.80151728 -57.96279013 3.62461153
v 69.73396987 -194.13894415 18.72049272
v 46.37882113 -1.63149904 9.33100656
v -63.99350613 69.66032833 -1.71871996
v 57.43562430 -94.62426603 25.46188794
v 142.86762476 -176.19693279 4.85349260
v 0.19528887 15.69890976 16.60114154
v 67.07476825 -176.83240771 31.76124394
v 51.61801726 -54.49947715 3.88897490
v -29.78442796 89.04375881 3.74039821
v 88.11280876 -202.46018469 19.21967976
v -11.07808016 18.80297065 -3.54744983
v 134.57404077 -119.78458613 11.57804951
v -94.80699152 60.42742729 -2.48006755
v 38.34053129 -15.29983524 2.94405338
v 18.31355505 4.21533640 -0.75544778
v 94.83228624 -205.99627495 18.40433106
v -10.88823378 56.81644753 -11.13804989
v -80.00268787 83.24581385 -3.22880712
v 101.16825253 -121.04624510 16.47206582
v 36.88721731 4.14207997 0.03469874
v 132.16440380 -136.08811796 8.02236143
v 128.06181610 -56.13652989 29.66715954
v 17.56931841 -24.00384285 -0.93281106
v 79.66050506 -219.54259276 28.97080220
v 96.37539089 -88.52487803 3.34132183
v 77.02995092 -39.57853466 3.78104812
v 35.22718325 -32.87914395 22.23580517
v 77.07045972 -220.28593719 29.51618657
v -17.72142202 20.83395422 -2.48322147
v 106.35017604 -206.63389564 12.72091176
v 78.90595496 -168.28981042 10.35193354
v 127.67906487 -168.62465441 18.87792535
v 115.99676311 -180.62910438 21.75493166
v 107.84617066 -182.06343055 11.97488140
v 115.19945413 -160.00951827 21.03986219
v 106.84931278 -78.65785062 19.81764846
v 30.39625846 -0.84186776 22.61472307
v -1.47462136 50.85960031 5.22339391
v 118.76115948 -49.94631559 20.38638666
v -34.95443240 12.87414134 1.47108361
v 134.35284793 -152.28746831 9.86954477
v 107.89676756 -71.95217907 20.45371570
v 72.59520888 -53.98819223 2.05096998
v 49.53543842 -43.42609271 4.31674905
v 69.88144666 -203.76180112 21.06777020
v 74.33632761 -36.54320166 3.47620272
v 83.07898790 -195.99667192 17.34325476
v 80.89169115 -95.57110071 6.30385801
v 75.46240091 -184.02156234 15.79662040
v 53.89390141 -73.63049686 23.06878008
v 54.35115099 -97.24338353 5.92222018
v 151.58195794 -154.73794937 15.21754544
v 81.33736998 -102.82868892 19.78201047
v -86.40055358 65.81495702 15.31700697
v -24.03299138 24.77216534 17.01974869
v 55.12380973 -147.15494215 27.32861042
v -38.33502904 61.58024445 -8.65787454
v 114.80131745 -216.60287678 14.33904842
v -7.75807956 53.54655161 8.09473731
v -75.65569878 130.82046807 2.71760765
v -67.48237461 80.47170937 7.65966624
v 117.76102334 -192.06883013 8.22131522
v 25.29124916 -67.00973213 9.80892871
v 89.21262622 -173.81280661 27.23340876
v -47.19043896 81.63385838 4.97970963
v 120.26040256 -93.78412366 10.88819653
v 53.35781351 -159.41549838 26.19350143
v 62.58726865 -96.52797133 7.25492369
v -7.53073860 31.42693266 -7.49142142
v 48.81615564 -38.10327873 3.52813257
v -98.40080142 66.60719216 12.92354986
v -55.25467172 102.53554583 -12.72872649
v 68.05740297 -95.33829987 7.54357129
v 103.65192592 -104.72831130 6.40827278
v -119.66551840 82.50494301 12.59821188
v -19.10506934 70.60497999 3.25236539
v -62.61511892 67.70958751 11.23895403
v 3.81370843 12.08614372 17.69175567
v -24.76986684 30.87715432 -2.61339918
v 114.74408209 -88.02247792 14.21893947
v 29.37873267 -47.51586914 23.44567887
v -6.96985191 -7.09192175 17.82613248
v 105.77841103 -135.02436876 5.61084552
v 109.96385664 -122.51798809 7.94087444
v 98.50053489 -124.66533482 6.72631804
v 92.19963849 -127.79524922 6.63454644
v 103.62731665 -136.60217822 5.36183501
v 95.60082108 -140.17321169 6.95527112
v 105.60356826 -141.29531384 7.13862851
v 108.46166313 -129.54238057 6.61153160
v 106.57244921 -122.16962874 7.42418319
v 97.63222188 -130.14724851 4.87796217
v 101.06845945 -121.99023366 7.58961029
v 98.15964848 -136.19454205 5.15553402
v 104.47757691 -139.14778829 6.10679807
v 108.25724900 -142.52997935 8.87375697
v 112.35751212 -131.68214262 7.11824652
v 110.43664813 -125.70273876 7.75853731
v 104.06807065 -120.93593180 7.49834627
v 102.51437873 -131.38295710 4.92344238
v 94.14143860 -128.66480649 5.73082501
v 101.29545629 -126.57015026 5.81008429
v 98.52116555 -140.09580016 6.24374859
v 96.21021897 -138.43949139 5.93204703
v 106.42156005 -125.88366866 6.80404622
v 103.42276096 -124.06486273 6.80959085
v 102.40335763 -141.58037305 6.60632737
v 94.93891895 -134.00548697 5.18445810
v 97.04100341 -122.06824869 7.70242466
v 94.94370222 -125.68001449 6.57352898
v 105.96768558 -137.36552000 6.06957870
v 105.66243529 -143.51442456 7.96987582
v 108.49323124 -133.55422020 6.39199466
v 105.46355695 -132.09456205 5.45776822
v 112.08553612 -128.74914706 7.62087479
[truncated: 355,268 more chars]
