# Supplementary material for: The Slothful Claw: Osteology and Taphonomy of Nothronychus mckinleyi and N. graffami (Dinosauria: Theropoda) and Anatomical Considerations for Derived Therizinosaurids
Source: PLoS One. 2015 Jun 10;10(6):e0129449. doi: 10.1371/journal.pone.0129449 (PMC4465624; doi:10.1371/journal.pone.0129449)
Supplement: S1 Multimedia — (A) UMNH VP16420 caudal vertebra (B) UMNH VP16420 caudal vertebra (C) UMNH VP16420 caudal vertebra (D) UMNH VP16420 left scapula (E) UMNH VP16420 right scapula (F) UMNH VP16420 humerus (G) UMNH VP16420 ulna (H) UMNH VP16420 radius (I) UMNH VP16420 manual claw (J) UMNH VP16420 pubis (K) UMNH VP16420 ischium (L) UMNH VP16420 femur (M) UMNH VP16420 tibia (N) UMNH VP16420 fibula (O) MSM P2117 caudal vertebra (P) MSM P2117 scapula (Q) MSM P2117 left humerus (R) MSM P2117 right humerus (S) MSM P2117 antebrachial element (T) MSM P2117 ulna (U) MSM P2117 manual phalanx (V) MSM P2117 left ischium (W) MSM P2117 left tibia (X) MSM P2117 right tibia (Y) MSM P2117 fibula (Z) MSM P2117 metatarsal (AA) MSM P2117 pedal claw (BB) MSM P2117 gastralia (CC) MSM P2117 gastralia. (ZIP) [file pone.0129449.s011.zip › MultiS7-NGRUlna.obj]

# Studio
g Polygonal_Model_1
# Number of geometric vertices: 10163
v 23.95580336 -145.74678242 -0.04551225
v 23.37651514 -143.45182478 -0.43105675
v 21.65424079 -143.77970994 -2.20284937
v 20.06699704 -139.99255002 -2.50106142
v 17.14865863 -140.34570754 -1.74304994
v 10.21987293 -140.30611515 3.06210737
v 8.07023048 -138.35446537 4.08444600
v 0.36555534 -136.84819639 4.58807405
v -2.45617679 -135.44401526 4.41532442
v -5.20388037 -134.29142535 4.42274334
v -8.77337903 -134.23813879 4.34487080
v -11.83088217 -132.05966353 4.45860764
v -13.80545180 -131.51225448 5.94921829
v -16.03000052 -130.82000613 7.50999991
v 23.20614643 -141.67182148 0.23916952
v 21.12242393 -138.98968697 -1.98474410
v 17.47747138 -139.55932856 -2.11305288
v 16.60776511 -139.48401809 -1.31049647
v 12.03839947 -139.40921426 2.39621871
v 6.46749837 -136.42805815 5.09097008
v 3.99269536 -135.58873534 5.51472558
v -1.33000000 -134.40999389 4.88999998
v -5.77999977 -132.71999359 4.68999986
v -9.88251809 -131.38678670 4.33101086
v -13.38983793 -130.22953272 5.60134510
v -15.62000066 -129.80000675 7.50999991
v 23.07742275 -140.64760506 1.08841958
v 19.62626725 -138.75393569 -2.50079250
v 16.35781303 -137.08573580 -1.10040815
v 13.74000032 -137.62000203 1.45000068
v 8.98718275 -136.57866418 4.13428666
v 5.01379045 -135.31206548 5.61100943
v -0.51509810 -133.71413946 5.21718152
v -9.02836397 -131.10151887 4.22275299
v -11.11013815 -128.88100743 4.45827702
v 20.86041309 -137.34772801 -2.05467292
v 17.58763567 -136.91663742 -2.05045356
v 12.51566876 -135.46027243 2.54184054
v 7.41000008 -134.58999991 5.35000023
v 1.78124593 -132.34062493 5.81872184
v -1.03788974 -131.16124272 5.39125316
v -5.54000027 -129.73000109 4.94999997
v -9.21000075 -128.30999494 4.64000134
v -12.88328134 -127.27111578 5.49222296
v 21.00954019 -135.94172895 -1.85449841
v 17.62999780 -134.46000218 -1.90999813
v 14.50542267 -133.73930752 0.09361974
v 5.49338153 -131.76088035 6.14212174
v 0.53242705 -130.51638007 5.73972566
v -4.09904448 -128.22124362 5.12415590
v -8.46744236 -126.52859092 4.43188054
v -13.17092497 -125.42687356 7.08026579
v 21.32720128 -134.19847190 -1.49435038
v 16.92779921 -132.24877417 -1.52010284
v 8.77013151 -131.06189668 5.40924817
v 4.12600022 -129.30735946 6.42386405
v -3.38849425 -126.12892687 5.46167046
v -8.78000073 -124.32999909 4.23000101
v 21.98113129 -131.41947985 -0.41754814
v 18.94213818 -130.38764894 -1.69783249
v 16.61000028 -129.76999581 -1.30999996
v 14.61250428 -129.31188941 -0.05088875
v 10.67619957 -128.76272202 4.41244338
v 7.04384921 -127.70639360 6.30239956
v 2.37904745 -126.37151778 6.57217670
v -2.46322202 -125.01178682 5.76570071
v -7.16658495 -123.63172323 4.44434397
v -11.02309395 -121.26053125 4.67486586
v 19.86228302 -128.93319130 -1.67253381
v 17.19721965 -128.42503190 -1.60946290
v 16.50419272 -127.47710943 -1.41637772
v 9.24386084 -126.77472830 5.60978008
v 4.55324817 -125.03020465 6.85287127
v -0.18181515 -122.82177806 6.39028335
v -5.17184660 -121.66284770 5.05581312
v -10.11860464 -119.48172748 4.36438201
v -11.85526606 -118.47446859 6.78115617
v 21.13506198 -127.59003043 -1.09296816
v 18.94874312 -125.68971515 -1.72044768
v 17.45354012 -125.71516633 -1.64663140
v 12.94802409 -123.49431217 1.02948875
v 7.42899673 -124.32672083 6.37187669
v 2.15048273 -121.43456191 6.74784090
v -3.20871733 -120.21937221 5.67979040
v -8.03000014 -117.51999706 4.19999985
v -11.18353009 -116.13531411 6.06115488
v 22.03586698 -124.64080751 -0.33471535
v 19.45864968 -123.10372293 -1.42613240
v 11.48926932 -121.72015756 3.22956266
v 7.33469846 -120.53907663 6.56281365
v 2.55472562 -119.25228685 6.96899043
v -3.02653341 -117.01684445 5.73404040
v -7.32457917 -115.82917720 4.18570871
v 22.53817022 -122.29808420 0.14366697
v 21.68577351 -122.03399092 -0.64145884
v 18.28404330 -121.30792439 -1.14261440
v 13.82044051 -119.55092847 -0.21185515
v 11.12612430 -119.48101968 3.52497958
v 7.38442317 -118.62626672 6.58498378
v 3.85247124 -117.10496992 7.17177195
v -1.56404928 -116.64977670 6.28079800
v -4.73814504 -113.91495168 5.09159965
v -8.20792746 -112.85417527 4.27963817
v -10.69419645 -111.77067459 6.75586984
v 22.33853005 -121.08551711 -0.12754864
v 18.65492575 -119.57338452 -1.11953728
v 15.44612367 -118.01669002 -0.91951172
v 11.84021682 -117.07611382 2.12189485
v 9.33199283 -117.22116917 5.56322420
v 4.78683505 -116.17084593 7.05084251
v 0.61326177 -114.38316852 6.83986070
v -7.44937779 -111.10030860 4.35834238
v -10.25254652 -110.64900458 5.78027824
v 22.20638655 -118.27725917 -0.25691898
v 18.68634298 -116.99352413 -1.19873381
v 15.60515724 -115.72107673 -0.90993801
v 12.45831326 -115.66001922 1.20871817
v 10.76166518 -115.76678604 4.60068276
v 8.12774338 -115.68577588 6.22218987
v 2.30554724 -114.06444013 7.00443704
v -2.43597198 -111.93772405 6.02816464
v -6.47294009 -110.30283570 4.38076677
v -9.47401952 -108.75416547 5.52271027
v -10.29071864 -109.04688388 6.49946323
v 21.82083391 -117.31788516 -0.51294762
v 19.17403191 -116.31282419 -1.07009115
v 15.92583768 -114.33327198 -1.05048157
v 12.61282992 -114.00723457 1.21383532
v 11.66878175 -114.40205574 3.29795550
v 8.81832559 -114.19405788 5.86960232
v 3.73976468 -112.63103783 7.05950567
v -0.95317361 -110.93614995 6.34876639
v -5.28000016 -109.03999954 4.62999986
v -8.87738913 -107.83730447 5.25307376
v 18.85144971 -115.05144835 -1.01389154
v 16.25207253 -113.24208230 -1.08502235
v 12.42414210 -112.64295876 1.91474112
v 9.44109447 -112.93017864 5.65342093
v -0.09774865 -108.71154070 6.64760917
v -5.01608336 -106.97410256 4.98972740
v -9.80733894 -106.04824126 6.47238549
v 22.20765129 -114.76615816 -0.00399647
v 16.74201153 -112.44317889 -1.10698445
v 13.24447524 -110.32142490 0.78282401
v 10.89495700 -111.48148030 4.71575465
v 8.37218203 -110.20049453 6.20966544
v -3.13355541 -106.90180212 5.33848535
v -8.10164213 -105.71844876 5.26021793
v -9.97852720 -104.88922894 7.25319702
v 20.50057054 -111.29662395 -0.73124591
v 16.56993292 -110.53989083 -1.03562151
v 5.33487881 -109.02741551 6.87961653
v -5.29000023 -104.69999909 5.03000058
v -9.43738036 -103.62479836 6.58081612
v 21.46223933 -111.00973189 -0.29573933
v 13.40078656 -108.79384726 0.84487366
v 11.86020579 -109.02214050 3.79173481
v 3.84610263 -107.19216615 7.02962372
v -6.26999978 -103.01999748 5.40000014
v -9.53040924 -101.64747387 6.59727305
v 20.13172396 -108.28755796 -0.79903466
v 14.60029744 -106.24750704 0.19155159
v 10.25576983 -106.70164973 5.13094850
v 4.94944165 -104.78702933 6.80480339
v 0.71375404 -102.95680910 6.32802350
v -3.19999992 -102.49999911 5.17999986
v -6.88582752 -100.81420839 5.47574414
v -9.38240718 -100.18893331 6.66211685
v 22.46950381 -108.10213536 0.30726835
v 19.08019371 -106.56000674 -1.05868606
v 15.75000025 -105.93999922 -0.40000025
v 13.39276507 -105.65254837 1.78343372
v 11.38762012 -105.50386459 4.26169718
v 9.07976646 -105.44914007 5.67287067
v 1.97142456 -103.22532058 6.64162962
v -0.89819328 -102.33104974 5.39950794
v -4.42000013 -100.44000298 4.63999994
v -6.55510882 -98.73276949 4.17484157
v -9.01634246 -99.11604971 5.93484379
v 22.16682583 -106.99004680 0.04357185
v 20.50556242 -105.24006933 -0.73955231
v 16.99361391 -103.77015918 -0.75484870
v 13.62182945 -104.20989245 1.93718530
v 11.18596923 -104.29524630 4.28103376
v 8.37161951 -103.73738408 5.72565896
v 1.86402374 -101.97033733 6.49551442
v -1.60550140 -100.46645999 4.40317253
v -5.51306596 -98.79658371 3.86768696
v -7.53712235 -96.77369148 4.22252342
v -9.05732717 -97.65343368 6.71349792
v 18.24432053 -103.51405293 -0.96106553
v 15.67902975 -102.17829794 -0.07415770
v 13.30000348 -102.66000032 2.53000250
v 5.27176308 -101.28409415 6.50947308
v 1.14308484 -99.53257442 5.88708743
v -3.11597600 -97.94417024 3.38356756
v -6.38911314 -95.96236050 3.36845196
v -8.61339085 -96.33230418 5.42860664
v 22.12147973 -104.00765389 0.18487475
v 18.21141317 -101.45995021 -0.75833389
v 15.39728697 -101.00309551 0.29154058
v 12.55921554 -102.28931904 3.23002064
v 9.51028802 -100.36008060 4.97066928
v -0.27334414 -96.33858502 3.98820871
v -3.68735078 -94.91914511 2.61782040
v -8.65370687 -94.75599229 6.04836829
v 16.64616913 -99.50459749 -0.03388962
v 8.87005124 -99.03677553 5.41910483
v -1.16443273 -94.68792379 3.09863174
v -4.45129862 -93.11006963 2.33562803
v -7.45179923 -93.07084978 4.02753055
v -8.45295005 -92.35184640 6.45922264
v 21.55885100 -100.84357113 -0.05112713
v 16.08042978 -98.77819568 0.43835750
v -1.03046407 -93.33062172 2.90072709
v -4.99868812 -91.50517732 2.34656315
v -6.69738697 -91.59669280 3.34330881
v -8.14991631 -91.11104906 5.64024784
v 3.53838154 -93.76240522 6.05592690
v -0.18674351 -91.81240946 3.19270766
v -6.83534844 -89.93827552 3.78534570
v 20.27497999 -96.73499316 -0.03289627
v 11.24852616 -94.13968772 4.02235985
v 5.19467937 -92.31105447 6.18508598
v -5.40684257 -88.39540929 2.63891113
v -7.54455896 -88.09547871 5.57630416
v 20.75529471 -95.45174986 0.37990254
v 13.99320737 -92.95038134 2.71449378
v 8.16735253 -91.39921516 5.60938567
v 3.69704096 -90.60969949 5.65180276
v -1.27997075 -88.00000697 2.15995801
v -5.53999981 -86.47999913 1.30000000
v -7.09736068 -86.82512492 4.95018298
v 21.05218917 -92.46958792 0.31611425
v 16.58999920 -91.28999710 0.26999999
v -1.92970759 -85.49892902 1.96700101
v -7.02737225 -83.74258131 6.06395165
v 20.19221894 -89.18172121 -0.63212070
v 16.90838672 -88.88668567 0.06254503
v 4.86193411 -87.30693907 5.23534091
v -0.43418340 -84.13455635 2.13912758
v -4.60770074 -83.18216354 2.79507088
v -6.75426144 -82.68153667 5.11634722
v 18.69515888 -87.51114458 -0.95028133
v 15.27000032 -86.90000325 1.70999998
v 10.68122778 -86.12332493 4.16093785
v 4.55000484 -85.02630889 4.71976586
v 1.16730132 -82.05220103 2.47404817
v -4.48069209 -81.51676506 2.90503679
v 20.78791521 -86.40769124 -0.96554437
v 16.73000120 -84.89999920 -0.11999974
v 10.79999749 -83.76999944 3.43999942
v 4.48000291 -81.89000189 3.93000292
v -4.98945452 -78.80197465 3.48681095
v 20.82734555 -82.91356266 -1.64924504
v 16.57543704 -82.62090385 -0.40455462
v 11.93000004 -82.01999962 2.71999999
v 5.66000026 -80.37000149 4.23000148
v 0.11981990 -77.40972191 1.87324907
v -3.42348008 -76.58444345 2.51156534
v -5.85754588 -76.93441957 4.55205608
v 21.31251246 -81.11037314 -1.95795647
v 17.62721501 -81.42439276 -1.07801240
v 12.57028151 -80.08451760 2.22585909
v 7.80586340 -79.43321019 4.23842855
v 3.98000004 -77.89000124 3.56999994
v -1.02899189 -75.96800476 1.79989007
v -5.38165681 -74.79945570 3.84306209
v -6.24965737 -73.91571254 6.00304501
v 22.17604779 -79.88567650 -1.91448850
v 19.34278756 -79.47915047 -2.05586129
v 16.77974872 -79.03106511 -1.05932378
v 13.72999977 -78.81999761 1.66999991
v 9.16131493 -77.72840559 4.03496670
v 4.91000013 -76.50999725 3.80000006
v 0.38218079 -75.19029826 1.90395431
v -2.68035522 -73.92956316 2.25358224
v -5.67308534 -72.55506516 4.43058833
v 22.06315286 -78.09136063 -2.35884450
v 19.36000027 -78.17000151 -2.06000009
v 16.48708060 -77.65952498 -1.13418757
v 13.75574339 -77.20182091 1.43581885
v 8.70446302 -75.51246136 4.07384941
v 5.08440752 -74.94974881 3.88801796
v 2.32562912 -73.80399108 2.41716113
v -1.43468322 -72.76298106 1.93100807
v -5.88101894 -71.42849267 4.92501538
v 22.13679068 -76.82234794 -2.53575947
v 19.29090358 -76.34615898 -2.28241784
v 15.68019018 -75.51810145 -0.97106310
v 10.06751601 -75.01561940 3.59842321
v 7.20310351 -74.17989522 4.18747123
v 2.87136482 -72.33382016 2.52924836
v -5.62324887 -69.76967305 4.78080101
v 21.71999402 -75.61598718 -2.78852880
v 19.17823963 -74.54603165 -2.62142997
v 12.87069358 -73.45027477 1.51778583
v 7.75753614 -71.58150524 3.77771468
v 0.44200887 -69.54764575 1.80126121
v -5.40132588 -68.13809276 4.79610730
v 23.01501855 -73.79785180 -2.64551677
v 18.40656623 -73.07776809 -2.58811121
v 14.99999966 -71.99999690 -0.77000010
v 10.84179804 -71.34819031 2.53592501
v 6.23647356 -69.80022043 3.46807041
v 0.76707976 -68.16709042 1.67959498
v -2.16638669 -68.04463267 2.41793226
v 22.20644802 -72.32946157 -3.16490652
v 17.10206456 -70.15691698 -2.17592949
v 14.89197370 -69.74720955 -0.61811192
v 11.98999956 -69.60999966 1.46000006
v 8.51639267 -69.13597882 3.10001755
v 1.79866678 -65.85360318 1.70496327
v -0.72015100 -66.39663875 1.93979603
v -4.95344726 -65.49994648 4.88793431
v 17.62747765 -68.37338954 -2.35848827
v 14.40805104 -67.99130887 -0.01339512
v 10.91783680 -68.50014627 2.10365187
v 4.45751240 -64.68350440 1.65590225
v -0.76696568 -64.26320970 1.97817874
v -3.28793889 -63.26677650 3.59929004
v 18.06399599 -67.01030582 -2.48062797
v 15.40302765 -65.94894081 -0.65551657
v 4.10618819 -61.59396842 1.00072962
v -1.43193197 -62.07755208 2.34980765
v -4.20474261 -61.48020923 4.74900659
v 23.07405509 -65.50608575 -3.86976823
v 14.78233375 -64.39504027 -0.18437699
v 10.09812299 -62.60291487 1.71006296
v 6.32000016 -61.99999899 1.84000004
v -0.09357205 -60.68057194 1.58823351
v -3.83422966 -59.68270451 4.23855195
v 22.83338830 -63.83233517 -4.09603724
v 19.85000074 -63.06000054 -2.85999989
v 16.52423665 -61.78859621 -0.88547438
v 12.19000015 -61.53000146 1.07000000
v 8.95338971 -60.45567989 1.94194156
v 1.74278230 -59.59010124 0.76399214
v -3.67216649 -57.24426731 3.83982807
v 23.35063741 -60.99310890 -4.28835489
v 19.70449276 -60.75249612 -2.63298675
v 15.83999954 -60.27000025 -0.07000000
v 12.70377077 -59.69399586 1.19780633
v 8.35993700 -58.34451690 1.72464061
v 1.59254647 -56.32808432 0.47570531
v -1.09115615 -54.97064441 1.35391101
v -3.89421568 -55.55859208 4.17862646
v 22.86758088 -59.48596820 -4.67235595
v 20.73894069 -59.26895142 -3.62937129
v 17.71464944 -59.07966569 -0.92477270
v 13.36999983 -57.68999830 1.26000005
v 1.14224467 -53.56587842 0.32645362
v -1.62317802 -52.87895724 1.70592021
v -3.91960097 -52.71131918 4.40123491
v 23.40602130 -57.62729049 -4.61104931
v 20.86232789 -57.25618452 -3.78469029
v 11.56556606 -56.31275848 1.78179890
v 4.04632185 -53.54533717 0.08463732
v 0.63595601 -51.97628960 0.45202934
v -3.18509317 -50.73797330 3.20338900
v -4.24303953 -51.67623982 6.65442785
v 22.83194289 -55.05462363 -4.68780193
v 21.26103453 -55.20297214 -4.05396055
v 10.76717768 -52.66255885 1.75147108
v 4.53926902 -50.41591823 0.00839104
v 0.68394747 -50.16098171 0.47844055
v -2.84396415 -48.78811911 2.93081114
v -4.15289542 -49.06602576 6.41018245
v 21.70603536 -53.47115919 -4.23045782
v 18.99000071 -53.02000046 -1.29000004
v 6.89999992 -49.86999929 0.52000000
v 2.78535811 -48.89172688 0.05258962
v -1.41061982 -48.04982617 1.92273711
v -3.60761932 -46.79241031 4.13045753
v 24.29634146 -52.35386267 -4.86869132
v 21.57266438 -51.84487253 -4.00781818
v 17.55999960 -51.10999942 -0.04000074
v 5.02622453 -47.98821732 0.16456918
v 2.20775395 -46.84102535 0.32073064
v -1.44999998 -46.05999961 2.22999998
v -3.51146422 -44.89869997 4.33562091
v -3.90086602 -45.73146999 6.57841889
v 6.61000004 -46.51999846 0.60999999
v -3.09259188 -43.58214512 4.08026669
v 24.23080616 -48.72035980 -5.16237319
v 21.56181075 -48.04977030 -3.99837084
v 19.14309524 -48.22037742 -1.16683252
v -1.66623166 -43.29965264 2.89298315
v 25.38342588 -47.66054451 -5.04667638
v 14.79867660 -45.07678747 0.91670826
v 8.60566553 -43.51882637 1.19791017
v 2.57562101 -41.21615738 0.48041399
v -2.08982453 -40.53163528 3.55930510
v 16.68474264 -44.09907386 0.39408103
v 13.05000018 -43.74000058 0.96000003
v 5.84000023 -41.68000072 0.60000003
v -0.87243685 -39.64771330 2.44541490
v -2.95322808 -38.30510750 4.47047688
v 21.50291950 -43.69805753 -3.80541873
v 19.93516833 -43.28470677 -1.55615248
v 0.21572785 -38.32576796 1.28156715
v -2.00293586 -38.39936852 3.20825074
v 25.71881935 -42.78557375 -5.38989902
v 13.37415352 -40.40035978 0.68816287
v 6.66591572 -39.25619647 0.70152036
v 2.77549261 -37.94612363 0.05982617
v -1.15340913 -37.58219630 2.40154518
v -2.87298299 -36.65656224 4.17760899
v 26.48266777 -41.08610749 -5.21719363
v 11.59000117 -38.09000179 0.99000067
v 6.82780053 -36.17017344 0.26324508
v 1.71831879 -35.06609797 0.17415437
v -0.55000000 -34.86999869 1.67000003
v -2.54088989 -35.15372425 3.59759107
v 26.95554681 -39.16320950 -5.23905363
v 22.76217937 -38.48840669 -4.53375140
v 19.33000050 -37.79000044 -0.89999998
v 12.49999925 -36.25999764 1.08999969
v 4.86568920 -33.49889815 -0.61757740
v 1.13607792 -32.33985230 0.25312518
v -2.20531435 -33.72486681 3.19356495
v 28.94826978 -37.65492886 -3.36159789
v 22.78999984 -35.96000001 -4.24000015
v 17.34000072 -35.13000160 -0.05000000
v 13.34592327 -33.60310197 0.79050794
v 8.54295865 -32.96734765 0.01057752
v 3.97200650 -30.41898459 -0.80726523
v -0.85413182 -31.12214617 1.84472406
v -2.77157524 -31.00425936 4.01307736
v 26.71641298 -35.14444456 -5.52035915
v 23.35279435 -33.99790823 -4.49661445
v 20.03967948 -33.24006870 -1.47031678
v 15.53320792 -32.57356212 0.54391730
v 9.80000012 -30.79999983 0.34000000
v 7.32204970 -29.55553867 -0.55484497
v 2.29054154 -28.79642323 -0.28903119
v -1.12672709 -28.18269655 2.27364269
v 29.48856167 -32.62603655 -3.59991589
v 27.04041451 -32.74478018 -5.35248360
v 22.43014984 -30.91679700 -3.94990155
v 15.98140411 -29.62199226 0.30982686
v 10.51000040 -28.61000039 0.77000016
v 7.19042728 -27.78535336 -0.59622061
v 4.52042744 -26.86519176 -0.82360301
v 0.03699339 -26.48230083 1.63607649
v 27.58613229 -29.66351248 -5.33971563
v 22.42999896 -28.61999907 -3.94000020
v 17.90999994 -27.92000026 -0.44999999
v 10.41545346 -26.22849122 0.87689032
v 7.33600836 -25.21458268 -0.30916702
v 3.14731034 -23.92809838 -0.31512242
v 0.57999999 -23.66000041 1.50999997
v -1.39648328 -22.40006067 2.66066962
v -2.87973206 -21.85871266 4.03301045
v 29.73421291 -28.04367058 -4.07803152
v 26.57591552 -27.04912797 -5.50241675
v 22.18454890 -26.14981681 -3.55020585
v 9.82999988 -23.49999920 0.71999989
v 4.00781864 -21.90347202 -0.26311073
v -0.52000000 -21.01000026 2.27000006
v 29.86068837 -25.61597712 -4.32416005
v 27.03000046 -24.66000058 -5.49000036
v 21.84000053 -23.56999926 -3.42999981
v 14.54999950 -22.21999876 0.58000046
v 9.09213629 -20.75964585 0.27068894
v 4.21444094 -19.25174519 -0.09426564
v 0.30718508 -17.88700186 1.88995432
v 29.81905639 -23.85423891 -4.56987880
v 26.87975764 -21.81740105 -5.56696160
v 23.05606194 -21.32214792 -4.17918758
v 18.22529361 -19.63156462 -0.99059718
v 8.83221813 -18.69672537 0.30527503
v 3.65821994 -16.65690355 0.11970178
v -0.27030922 -15.43866191 2.07751058
v 28.10922079 -20.04412189 -5.50979702
v 23.08999933 -19.00999993 -3.80999991
v 9.25330352 -15.38500655 0.42281489
v 4.77958145 -14.92467802 -0.03886968
v -1.90377689 -13.19535356 2.43027601
v 16.10109210 -14.86224215 -0.21785813
v 10.05013846 -13.87677342 0.65112329
v 5.04782703 -12.63363566 0.02119398
v 0.43380674 -10.97718719 1.55545480
v -3.51051521 -9.55082104 3.29030328
v 31.08546138 -16.50176942 -4.54231678
v 27.93509699 -15.53036086 -6.22961996
v 4.27601766 -9.89418291 0.25906839
v -2.12677312 -8.72219168 2.19366304
v -3.67000164 -8.51166900 3.45853297
v 25.22687055 -13.19778152 -5.89166814
v 20.94757929 -11.91264298 -3.27268732
v 16.81378111 -11.14038751 -0.88359561
v 2.35254783 -7.64736906 0.64014265
v -3.02903634 -6.32318947 2.74834153
v 25.27847141 -11.48498617 -6.02575624
v 20.88211849 -9.14506242 -3.01377382
v 10.57349332 -7.42437551 0.15713787
v -1.51956733 -5.58924815 1.61523395
v 25.10249428 -8.98109190 -5.96588990
v 22.01665565 -7.79368030 -3.39994370
v 18.74000020 -7.91999977 -2.21999991
v 14.93135560 -7.14550586 -0.07009252
v 0.33554257 -4.39561717 0.65396063
v -3.11624259 -2.50573456 3.07266670
v 25.70519969 -7.29386229 -6.29610615
v 22.70055190 -6.79977378 -3.80906230
v 19.91392672 -6.57449197 -2.68612779
v 16.95177145 -6.44055428 -0.87810942
v 10.87324414 -4.74158023 -0.10782147
v 4.11295332 -1.99543382 -0.65497262
v 0.23848865 -2.31956434 0.66215248
v -3.00260796 -1.51934929 3.05845961
v 25.60166642 -5.62874414 -6.33410038
v 23.73542264 -5.89245558 -4.55254596
v 20.63392289 -5.36156306 -2.95880949
v 13.05671129 -3.39550921 0.06322270
v 7.23305298 -1.07803883 -0.74338925
v 3.63018061 -1.12995843 -0.59640477
v -1.08766230 -0.00425719 1.31544040
v -2.91000004 0.05000000 3.15000000
v 25.21583438 -4.35175048 -6.14301814
v 23.39524776 -4.41370346 -4.30539250
v 20.59817873 -3.87273403 -3.01450188
v 16.25131629 -2.61594565 -0.48655347
v 10.67660656 -2.18470208 -0.23630210
v 5.94054768 0.48984954 -0.85141050
v 2.12952634 0.63218962 -0.32296297
v -0.67686872 1.70106778 0.79793908
v -3.16000008 1.50000001 3.89000005
v 28.41064893 -4.59192274 -6.90885587
v 25.13670921 -2.96515040 -6.19289139
v 21.49843983 -2.33226619 -3.30000324
v 18.64000037 -2.02000001 -1.87999941
v 7.56186014 0.16297416 -0.75131870
v 2.20364891 1.72462501 -0.39817891
v -0.74411294 3.55486688 0.58949692
v -3.46638658 2.81623844 5.37726376
v 25.17550811 -1.78246654 -6.31609233
v 22.48121053 -1.52396644 -3.90004856
v 16.30627178 -0.91693981 -0.56315790
v 11.78199518 0.81269466 0.18506616
v 6.95677008 2.06849654 -0.80270402
v 3.02049797 3.44942836 -0.62218704
v -2.22823420 4.26648092 1.54931645
v 29.99563329 -1.96152506 -6.61901711
v 25.47874860 -0.64658199 -6.49446109
v 15.65504447 0.75426995 -0.38966667
v 0.32558569 5.04436716 -0.00640692
v -3.13841552 5.40679740 2.45059165
v 30.45466729 -0.83012501 -6.43325085
v 24.66257475 1.11333106 -6.04881858
v 22.19762467 0.91893069 -3.95491626
v 13.87915295 3.62474914 -0.00568103
v 9.16683488 4.23655612 -0.46369006
v 3.89222335 5.71356295 -0.86569559
v -0.21451080 7.05329282 0.15785982
v -2.83045415 8.14030226 1.80315063
v 26.03622526 1.37475901 -6.57852739
v 23.28999899 2.45999987 -4.94999997
v 9.63687152 5.67643717 -0.65540342
v 1.58417434 7.68297585 -0.38550241
v -1.08307204 8.18400364 0.62814367
v -3.52934236 9.36586130 2.36964994
v 26.83999948 3.31999990 -6.31000008
v 22.64924906 3.95690883 -4.77304868
v 19.23466474 5.07235946 -2.47475528
v 13.30118906 6.03917055 -0.13506913
v 7.95019045 8.25601723 -1.09472510
v 1.50346290 9.56280250 -0.24478053
v -2.76362896 11.24661695 1.69811246
v -4.24110191 10.96271258 4.09077341
v 31.58751875 3.84405255 -5.65449661
v 27.09220350 5.30827604 -6.21385174
v 22.57535420 6.59961207 -4.71668970
v 12.78000046 8.46000016 -0.41999997
v 8.29142053 9.98594891 -1.15885434
v 3.89631302 11.16700936 -0.64565154
v -1.28393597 12.62945030 0.99848304
v -4.04894073 12.60233764 2.75548082
v 31.30210191 6.22293120 -5.93379373
v 26.24120191 7.15614250 -6.45301305
v 22.70846069 8.45751073 -4.41786600
v 17.56288484 9.01661906 -1.48043921
v 10.51542722 12.03092560 -0.90277247
v 6.09688368 12.77618017 -1.12099794
v 0.31339526 13.34862225 0.48472313
v -4.39354638 15.15702996 2.69635045
v 26.26313828 11.32036932 -6.69797743
v 22.64115959 9.82562359 -4.42849752
v 9.36960522 14.32017609 -1.25563075
v 4.01049107 15.26665781 -0.72711904
v -1.22679945 16.52583852 0.96723106
v -4.89142630 18.14277470 3.35694710
v 25.42123571 13.24690878 -6.44504325
v 20.46000026 13.34000006 -3.18000000
v 14.33415152 14.52240162 -0.87467884
v 9.85066779 16.42592624 -1.15856645
v 5.14404941 17.11201109 -1.01201364
v -0.68801956 19.33110692 0.19149459
v -4.64846427 20.50569467 2.54724477
v 32.26269409 11.92745473 -6.23205584
v 26.96000040 14.16000072 -6.78999955
v 15.91696590 16.11206867 -1.15348899
v 9.36679356 18.68692972 -1.19210896
v -0.48553638 21.22805826 -0.05447635
v -4.14992450 22.31428586 1.64376490
v 26.26591362 16.27255790 -6.83234585
v 22.56364562 17.44134352 -4.63190442
v 16.16999879 18.95000041 -1.23999978
v 8.51000007 21.04000002 -1.13000022
v -1.91932928 24.28105287 0.30989159
v -5.41697349 25.42435937 3.09067173
v -5.02624689 24.09679256 6.87151542
v 31.41334280 16.67791605 -7.11036939
v 26.02296136 18.52879487 -6.66339276
v 22.78631926 19.46029253 -4.56234580
v 16.09000005 21.12999931 -1.30999996
v 8.41000024 23.22999947 -1.23000017
v 3.58000002 24.46999960 -0.15999998
v 26.35670267 20.49067244 -6.54030126
v 22.73000032 21.59000002 -4.43000020
v 16.05000161 23.22000079 -1.47000013
v 8.46000016 25.27999878 -1.24000013
v -1.11794320 27.27992274 0.31893808
v -4.39333357 29.12144922 1.90372858
v -5.67053584 28.19291502 5.67054469
v 32.27496892 21.05473354 -7.20936991
v 27.72000059 22.35000022 -7.14000035
v 21.59396745 23.77179079 -3.69647169
v 13.47485278 25.32250620 -1.26287236
v 5.86999999 27.86999941 -0.69000002
v 0.09914460 30.36308102 0.48127584
v -4.58208239 31.18513897 2.28092889
v 27.38100477 24.51283671 -7.01830490
v 23.17660116 24.92796443 -4.58717067
v 15.20795934 28.18436362 -1.89349346
v 8.28573946 28.40874530 -1.51524530
v 3.60504375 30.28308041 -0.08007704
v -2.16069701 32.07059950 0.90046047
v -5.37484325 32.60609508 3.51397344
v 26.18000098 26.34000033 -6.47999952
v 21.52304165 26.72155015 -3.70322401
v 15.35388362 29.11095880 -2.14483333
v 8.79000034 30.75999953 -1.85000000
v 2.52618385 31.80203214 0.13656337
v -2.09524180 33.50527585 0.99516113
v -5.20639354 34.46037695 3.08662490
v 28.71592529 27.01264434 -7.31602684
v 18.04063655 29.99049984 -2.56653433
v 12.09999993 31.58999979 -2.24999990
v 5.97992446 32.53953531 -1.37079670
v 0.81000000 34.46999937 -0.02000000
v -4.40017600 35.69018468 2.34947144
v 38.20917755 24.29920621 -1.53476279
v 33.80438685 27.23992802 -6.75150240
v 16.91121608 32.11404011 -2.88807135
v 11.61000039 33.25999901 -2.21999991
v 6.24141702 34.66055542 -1.54277997
v 0.65337610 36.60365567 -0.17619226
v -4.15177830 37.79959679 1.90243660
v 17.47000031 33.07000175 -2.82999990
v 13.96267489 33.83228928 -2.61589279
v 8.84940196 35.86072847 -2.03975337
v 2.48099747 36.96977347 -0.66295132
v -1.21097150 38.96505013 0.32528953
v -5.34115266 39.34137523 2.77447654
v 27.66940184 32.18225017 -6.72417600
v 11.49000041 35.84000096 -2.39000004
v 1.40300032 38.42058033 -0.45573566
v -2.84053385 40.33547640 0.92241552
v 9.55495704 37.39098087 -1.86293875
v 3.62312980 38.91692683 -0.80491498
v -1.38773618 40.50392285 0.46184703
v 7.72006018 38.86992484 -1.42960378
v 2.20219721 40.38644955 -0.43316555
v 29.38017063 34.16671604 -7.10379798
v 6.65999996 40.19999877 -1.13999995
v 1.62000000 41.49999842 0.01999965
v 29.78213131 35.40736437 -7.09687360
v 3.98000004 42.08999872 -0.31000015
v -4.38360590 45.72876543 1.60208473
v 35.39337218 36.68927401 -6.53826585
v -1.15999999 46.33000121 0.93000004
v 0.39565453 47.31785506 0.51688246
v -2.97766086 49.16832224 1.78379600
v 3.90690193 47.19830304 -0.90529979
v 1.97999994 48.48000035 -0.21999971
v -5.34031587 53.04032937 2.37889704
v -7.09650433 52.16971785 4.24815901
v -8.44999962 52.28000134 8.17000028
v -2.20542494 53.42528969 1.39751658
v -7.26875942 55.21030724 4.06905543
v 3.81999998 53.80000174 -2.16000015
v -7.55819725 57.59146437 4.51290887
v 5.98999998 54.06000093 -3.45000019
v 3.59229697 54.68021333 -1.91673567
v -5.97303314 58.42356756 2.14203214
v 5.90999983 55.02999946 -3.59000033
v -1.63869222 57.45028704 0.89908403
v 5.77870617 56.38455600 -3.74074816
v 3.68529628 56.87181652 -2.42385687
v -6.61449600 59.96209010 2.23222235
v 6.81942282 58.12966451 -4.92719049
v 4.63672774 58.94414708 -3.97684705
v 0.98000001 59.08000097 -1.21000002
v -6.47001108 61.75035983 1.82122050
v 3.23197711 59.77593362 -3.23337270
v -0.49713440 60.04759669 -0.33164956
v -5.41877188 62.83536553 1.12525222
v -7.50314444 64.38995153 3.90228513
v 4.81811119 60.59948727 -4.84489324
v 2.47999979 61.93000078 -2.77000014
v -2.36000004 63.38000298 0.08999986
v -5.92996599 64.80202824 1.02617440
v 12.33000029 60.63000113 -5.47000021
v 6.19890029 63.22977692 -6.79256627
v 2.16765539 63.84382397 -2.83006765
v -0.52457594 64.96115774 -1.25024549
v -4.33878833 66.76541269 0.08439185
v 14.06999957 62.02999875 -6.36000000
v 8.21571890 64.52523917 -7.85514712
v 1.24577002 66.18873030 -2.46503903
v -3.09004099 67.50617921 -0.23971769
v -7.00188102 69.65131313 1.33918622
v -2.30406318 70.19378990 -0.79250935
v -6.83539640 70.86263597 1.02971587
v 12.14581076 66.51932746 -8.96656606
v 1.30187487 70.17393410 -3.56978923
v -2.91000004 71.95000350 -0.86000003
v -6.91843824 73.42605293 1.00771978
v 14.48836271 68.33533198 -9.65164229
v 3.96294892 71.41520828 -9.13563836
v 30.88062443 61.72917038 -4.03407449
v 20.07997036 67.72065908 -6.87742187
v 10.78414172 70.97379118 -11.19378302
v 7.24999979 72.74000347 -12.60000002
v -0.23030686 75.21995902 -2.82016490
v -3.57314921 76.82386041 -0.16581078
v -7.21463980 77.99468935 1.37511839
v 8.68231803 73.37380201 -13.47729471
v 6.09998964 75.06830245 -13.73552065
v 1.08874112 76.64706558 -5.72690414
v -2.41089566 77.14158297 -0.63551089
v -5.59999980 79.13000137 0.85999997
v -7.75915943 79.59446311 2.14411318
v 5.48762176 77.91649550 -15.47951344
v 3.00141214 78.45817506 -12.73197401
v -0.87016704 79.23031598 -2.24068202
v -3.99113540 79.93251830 0.33573454
v 29.26389314 69.63971257 -4.43470059
v 11.60760410 76.54808462 -16.26951620
v 9.00276005 77.08065957 -16.39584452
v 1.83305866 80.57086170 -9.00506042
v -3.74695566 81.38718456 0.14570814
v -6.80176588 83.67037773 1.23092369
v 13.64970300 77.16430724 -16.00396819
v 8.77554342 79.87502217 -17.92489924
v 1.95396761 81.89035207 -9.67910513
v -4.13492415 84.44850892 -0.06893091
v -7.29932357 86.09162271 1.38124940
v 18.43180880 77.06369460 -12.17500586
v 11.88052446 80.14927804 -17.64241420
v 7.48111494 81.33361489 -18.20233651
v -0.62585261 84.65284109 -3.58947041
v -4.39825887 86.39505506 -0.16974490
v -7.75736291 88.44532818 1.75146433
v 21.21197432 77.39336044 -10.50454751
v 15.94999991 79.72999662 -15.20999987
v 7.58610805 83.92603695 -18.77421886
v 1.67309307 86.28619462 -8.03963747
v -4.48370120 88.06185424 -0.38188492
v 22.39908837 78.59884202 -10.27068309
v 19.35213059 80.25381714 -13.06205988
v 0.85857685 87.61577308 -6.02026517
v -5.46986936 90.35835415 0.07370288
v 27.83735842 77.87920535 -7.05144927
v 21.40532993 80.09951562 -11.43900678
v 16.99094288 82.72948861 -15.42153582
v 11.84525993 85.24517715 -18.28849688
v 1.03424781 89.23275769 -7.22683175
v -5.94758056 92.30974317 0.02823971
v 15.66934213 84.19504762 -16.22642390
v 3.39019042 90.46415240 -16.84501022
v 1.32696750 91.21683985 -11.70179155
v 0.70369692 90.96787125 -7.65171926
v -1.11334247 92.05225110 -4.61613107
v 38.13334182 76.65790617 -3.69954389
v 30.48861958 80.71744442 -6.91241678
v 21.51420340 83.98111910 -12.64168322
v 18.81717332 85.18081903 -15.05952980
v 5.67124365 92.12949872 -18.19892786
v 3.07297846 92.13314950 -15.79949260
v -0.91971038 93.74006838 -5.84989926
v 28.71367894 82.40398765 -8.44638888
v 25.64527839 82.94091374 -9.72269289
v 22.78649621 84.75616574 -12.18448393
v 19.88927275 85.72262526 -14.60574567
v 15.90240933 88.11051399 -17.08359458
v 7.15463888 91.92488343 -18.74074899
v -1.91029243 96.03863955 -5.68014197
v 33.49892795 80.66866547 -5.81463380
v 29.18212675 83.66784453 -9.16946866
v 20.99752054 86.51031554 -13.93126976
v 17.19874702 88.50772679 -16.33392088
v 13.72149028 90.35217017 -18.21148582
v 10.44227276 91.96212143 -18.91608909
v 34.81527045 81.26757294 -5.60784061
v 30.85630760 83.36269855 -8.29996355
v 16.24010690 89.81870860 -16.83811285
v -5.99073200 99.79552776 -2.31799320
v 32.37591684 83.58895034 -7.61862844
v 36.97689995 81.73567057 -4.70958557
v 33.44889358 83.37623626 -6.89357286
v 30.48391826 84.72839743 -8.96819215
v 22.67702855 88.38321269 -12.72214297
v 16.10055566 91.81322157 -17.08344556
v 13.07762880 93.28119457 -18.21920089
v -3.58521217 100.55344552 -5.56989200
v -6.27411669 101.80781037 -2.66455323
v 34.36289728 84.32057500 -6.27602451
v 26.29095875 88.93675357 -11.03555039
v -2.93922424 103.06175053 -7.30688591
v 13.74312397 96.90666199 -16.79193415
v -3.27353715 104.89705950 -7.00931717
v -3.30665731 106.53284192 -6.50530262
v 27.11357176 92.70589054 -10.05417760
v -1.26583490 107.69459605 -8.60194303
v -3.99187347 109.93812233 -5.73456660
v -4.13743965 110.96418649 -5.43765631
v 19.49368417 98.33756834 -14.80474789
v -2.87151267 111.09325290 -6.32025022
v 44.78374496 84.36726034 -0.53500663
v -4.64198738 113.58018965 -3.46435164
v 19.90307681 98.62386435 -14.58013523
v -4.73640068 115.81756175 -2.69102585
v 52.95719951 76.09564811 -0.99550013
v 21.54316381 98.28355163 -13.70952465
v 0.76404063 112.98862845 -8.15937202
v -4.46035806 117.05374718 -2.73446506
v -5.32110920 117.14341491 -0.25736683
v -3.88860377 117.65436828 -3.28193326
v 44.45211962 83.94590020 -0.82000589
v 2.39353557 113.03601414 -8.55664164
v -0.22862693 115.93659222 -6.51949598
v -3.71799828 118.54507029 -2.91576167
v -3.92110273 119.47596818 1.21840020
v 4.09629242 114.67759311 -8.54886416
v -3.37256771 119.68007684 -2.39645201
v 44.50068250 85.11044830 -0.12644078
v 4.84219473 113.95596713 -9.34974290
v -2.23455951 120.18305063 -3.20182112
v -2.22479412 120.78630924 2.64435052
v 45.37711665 84.73458886 -0.32795969
v 8.88894219 113.09255660 -9.81663261
v 4.64434084 116.27100408 -8.05810094
v 0.78927941 119.35187876 -5.29637188
v -2.60314508 121.36684358 -1.52569951
v -1.87476969 121.82481587 1.82642636
v 22.01857232 103.44937444 -11.23700291
v 17.16475002 107.58981854 -11.12203114
v 8.26302450 114.26324397 -9.01026651
v 22.03616314 104.07542437 -10.70968155
v 20.33145167 105.98541796 -11.01321541
v 6.29512221 117.93818325 -7.25678541
v 21.79874480 104.78292406 -10.37526596
v 18.13258417 108.78623277 -9.89838224
v 20.90979740 106.37540370 -9.90018062
v 19.02634278 109.05892402 -9.52455960
v 19.99637298 108.59461874 -8.65413528
v 18.61145534 111.19995266 -8.05894565
v 1.97215891 125.03679097 -0.16994948
v 19.01239902 110.78315228 -7.95186963
v 11.31362747 119.23456937 -6.28960226
v 7.02306116 124.79159981 -1.28078728
v 16.48124866 117.05007404 -5.25267376
v 8.54558591 124.81725216 -1.21533638
v 12.38390617 123.33339453 -1.79153471
v 8.95860326 125.18940866 -0.50697522
v 46.26647010 86.18464321 2.01442838
v 45.04527152 86.41240746 0.92484697
v 39.15399313 93.84171665 3.10358708
v 36.38885543 96.12052888 3.23510263
v 44.80308294 86.02712303 0.37584748
v 42.09905863 89.07099068 0.73558610
v 40.13479128 90.78925848 0.81239879
v 37.99619526 93.96592528 2.22807587
v 45.34263164 85.33363789 0.00869525
v 41.19032994 90.43312818 1.03376759
v 38.16720843 93.53265166 1.96021795
v 45.81775144 85.64943075 0.45728800
v 41.04344547 90.83893895 1.28850527
v 38.88396546 93.44244003 2.37082597
v 36.03140265 96.78287059 3.74412001
v 46.67149857 85.17106622 0.53122238
v 42.99366474 89.57653493 2.08769576
v 38.59010339 94.44641322 3.31956404
v 36.36119515 97.00062871 4.66264784
v 23.23460020 -75.04745573 -2.28279899
v 20.77268064 -74.39406216 -2.78412085
v 13.56454287 -74.18274134 1.07617036
v 7.03714695 -73.15460593 4.08237055
v -4.22892487 -69.88344342 3.34984506
v 22.63992652 -74.99475777 -2.68075964
v 20.50787956 -75.49284399 -2.66063213
v 14.77971487 -73.87001067 -0.46020222
v 12.09700014 -73.67748022 1.98388146
v 8.66917148 -73.60091060 3.90399946
v 0.07093268 -70.46583295 1.86171092
v -5.89208817 -69.41755116 5.71098831
v 19.92304809 -75.86642355 -2.47759279
v 14.33119364 -74.98803735 0.31112586
v 11.35495957 -74.66880977 2.77270842
v 7.82644190 -74.64079559 4.16134717
v 6.00015651 -73.85590672 4.03948268
v -5.42681664 -71.00819796 4.30096174
v 19.84069496 -77.25277543 -2.27799383
v 17.18643866 -76.70750469 -1.62802520
v 14.75634985 -76.34464651 0.07821494
v 10.33779141 -76.30480081 3.56960809
v 6.69555832 -75.28025657 4.19058232
v 4.22831858 -73.43509048 3.49491020
v 0.28666382 -72.40910828 1.90031482
v -1.96717004 -73.36454093 2.04835716
v -5.72078116 -71.93360478 4.48293705
v 22.92960137 -78.60952616 -1.77371374
v 17.93973520 -78.88659090 -1.60808244
v 16.02897234 -78.58555019 -0.62836939
v 7.64538208 -78.11072469 4.25606454
v 4.19788156 -76.69290155 3.61628947
v -0.76803414 -74.91269708 1.78313663
v -3.74776823 -74.06874001 2.85615679
v -5.91782434 -73.54594022 4.65252250
v 22.34008536 -81.79451525 -1.31662865
v 18.76462623 -81.20255172 -1.60029728
v 15.21755010 -80.77114075 0.75694290
v 6.34746579 -78.32139730 4.20806184
v 2.14000000 -77.95000076 2.88000004
v -2.77839624 -75.85259527 2.18052347
v -6.21105824 -75.16979426 5.15893754
v -6.29332708 -74.69823211 7.32128555
v 22.25456201 -84.78286117 -0.50449948
v 20.06077208 -84.85032618 -1.49226119
v 18.53000000 -83.83999765 -1.16999983
v 12.91849092 -83.88675749 2.81349919
v 8.00000411 -81.49448782 4.18159971
v 3.61195556 -81.54305071 3.81641625
v -3.07843252 -79.90413904 2.38680793
v -5.49716735 -80.22974432 3.88369360
v 21.51980996 -87.98591048 -0.17848890
v 17.94000156 -86.98000014 -0.46000013
v 13.29999976 -86.79000288 3.05999885
v 6.10659784 -85.11047065 4.84392093
v -0.26673442 -82.66695589 2.04566913
v 2.31110863 -83.62028748 3.62744112
v -3.13549419 -82.46363699 2.17534020
v -5.89000015 -82.07999915 4.29000007
v 18.93663406 -88.83429319 -0.68887294
v 13.24999984 -90.12000263 3.24000022
v -0.33000007 -86.26999706 2.48000026
v -3.14244605 -84.54032242 2.10476108
v -6.64002681 -84.30700749 4.63761529
v 22.06404507 -94.98861432 1.64143520
v 6.46596076 -92.22260863 6.14613434
v 3.95223266 -91.96793288 5.97615354
v -2.58532516 -88.38441223 1.96060585
v 19.13999952 -97.46000171 -0.07999829
v 1.51007040 -95.29284388 5.36194770
v -2.71977321 -91.91290289 2.20018160
v -5.74269379 -91.07132256 2.69893161
v -7.46108405 -91.54065698 4.13774373
v 21.42391726 -101.20180994 -0.12268656
v 18.11088622 -100.21086782 -0.52065798
v 21.20972984 -99.90513325 -0.02507101
v 16.04433171 -99.94851053 0.12295955
v 13.25281151 -101.15983337 2.73163687
v 7.37998402 -99.72000122 6.08559698
v 1.11576752 -97.86656499 5.59460605
v -2.33185897 -95.97902000 3.02316877
v 18.18108745 -104.72769290 -0.97870966
v 15.57552628 -103.43623906 -0.15353758
v 14.30795342 -100.65188259 1.40938954
v 12.99227215 -104.44819927 2.66430597
v 10.25453676 -104.60325330 4.96629160
v 3.63930734 -102.68058628 6.75867824
v -2.87963985 -99.46690500 3.85212270
v -4.79320530 -97.80275077 3.35058197
v -7.33994413 -94.87232566 3.84841906
v -7.35128345 -98.17762673 4.34586033
v -9.07724909 -98.74152392 6.24300633
v 15.81232250 -107.46110976 -0.46286083
v 14.51164670 -104.56639528 0.68364921
v 11.76500041 -107.50239342 3.95127852
v 7.83303287 -108.12662542 6.37719501
v -4.59604943 -102.99860686 5.14028734
v -4.20070812 -99.27982837 3.83485830
v -9.07913595 -99.98872131 5.90400165
v 17.81227626 -111.98032647 -1.13278825
v -3.87079595 -106.62083328 5.09260781
v -9.17793158 -106.20590299 5.64243319
v 20.17973922 -115.54359645 -0.95807237
v 17.04849117 -114.51609433 -1.22778991
v 13.27166427 -111.51973903 0.61010214
v 7.66732264 -114.60258812 6.29105465
v -2.78999936 -111.23000085 5.80999907
v -8.82466696 -108.79259557 5.05129434
v 21.96964063 -119.59469318 -0.39601250
v 13.73865828 -117.50217527 -0.10732518
v 10.11185441 -117.33619124 5.20341191
v 6.98371977 -117.11607873 6.63776789
v -0.11863333 -115.54968357 6.74411235
v -5.12953661 -113.60537261 5.00380341
v 22.44612761 -123.43252450 0.09200481
v 20.32714151 -121.87151611 -1.14001043
v 16.45901613 -120.28308213 -1.26231194
v 7.92544428 -117.64293909 6.30514277
v 1.04027474 -119.43987757 6.79739285
v -4.66000009 -117.17999727 5.11000026
v -9.97050665 -115.44478685 4.71929647
v 21.57923020 -125.91476738 -0.70355856
v 18.69254000 -124.39665198 -1.62253098
v 15.85653424 -123.65236878 -1.17906532
v 12.33069878 -124.52545762 2.50600488
v 1.66999979 -122.84000218 6.68000104
v -4.40215878 -120.54900825 5.31761022
v -9.63079091 -118.02633107 4.27659927
v 21.42078616 -129.76555526 -0.86458022
v 18.11359264 -127.74507701 -1.74911600
v 13.76999915 -127.43000686 0.80999971
v 9.92264971 -128.07762623 5.10480441
v 4.04648064 -126.34332478 6.74074702
v -1.23523420 -123.79301339 6.04302110
v -7.75904814 -121.94277346 4.19496000
v -12.23521214 -121.54967338 5.67654846
v 21.64510451 -132.73103535 -0.89464436
v 19.46999878 -131.20999932 -1.59999647
v 17.03874767 -130.89460135 -1.49784435
v 14.85420484 -130.75108826 -0.25998318
v 10.46000142 -130.54999709 4.11000149
v 5.46999974 -129.81000543 6.22000080
v 0.05000009 -127.93000042 5.55000268
v -12.80357689 -123.79439920 6.22529117
v 21.61134034 -135.49873233 -1.44501694
v 16.61207154 -133.53006542 -1.53051515
v 13.42999469 -133.24999809 1.57999655
v 3.81999998 -131.96000457 6.04000036
v -11.00775786 -127.28700042 4.57056239
v -13.40265945 -127.06129253 6.60222722
v 21.58405632 -137.21239567 -1.62936316
v 10.42698231 -136.34531200 3.65419919
v 6.03738846 -135.25992632 5.51311951
v 1.09999953 -133.53000581 5.47000393
v -8.81401170 -130.35969436 4.28383565
v -12.67000008 -129.12000716 5.00000035
v 22.26068079 -137.30502129 -1.04938936
v 18.28920469 -138.26525211 -2.35076412
v 16.21999964 -138.38000596 -1.15000037
v 11.76953036 -137.11331785 2.58764462
v 6.71349792 -137.83502579 4.57172189
v 1.86169776 -136.01982594 5.12261968
v -3.40889813 -133.81689787 4.52871528
v -8.53494368 -131.99812174 4.21865191
v -12.86697201 -131.58348203 4.93870117
v -13.88823148 -130.86248934 6.66732434
v 23.52921851 -145.42949200 -0.87926543
v 20.40387690 -141.49805903 -2.55154073
v 17.58000068 -141.15999639 -2.18999921
v 11.38783246 -141.80044830 2.43215612
v 1.37641211 -138.56740296 4.19559004
v -4.14056843 -135.61752439 4.23918059
v -10.21023653 -135.21388173 4.11400991
v -13.80561292 -133.94099474 5.34113031
v 22.76011184 -145.64238489 -1.56315404
v 20.40988393 -145.54765821 -2.64129275
v 13.03192042 -143.95716786 1.15692930
v 0.87999919 -140.92999697 3.67999845
v -4.37999982 -139.32000101 3.83000099
v -9.76038165 -137.73946464 4.12116246
v -14.20519315 -136.91674173 5.45670278
v 25.17567202 -150.46261251 1.49468135
v 10.82000043 -146.03999257 1.87000004
v 3.58122261 -144.06937361 3.18274344
v -4.43000020 -141.84999466 3.58000142
v -11.86999958 -139.66000080 4.01999988
v -14.97739088 -139.06976581 6.53588446
v 29.44999933 -153.73000503 -0.10000000
v 23.83383177 -151.93669498 -1.18109805
v 14.29000031 -148.60999584 -0.69000002
v 8.22000019 -147.88000286 2.44999886
v 0.23088422 -145.50909400 3.30162724
v -3.35687911 -144.41084862 3.07469838
v 25.78367479 -155.47128022 1.41506200
v 22.77577668 -152.87327766 -1.97862694
v 20.45616321 -151.70435607 -2.83950241
v 7.20000220 -149.59999919 2.06999923
v -4.79058735 -146.28650248 2.86664255
v -15.11837449 -142.86035299 6.14728685
v 26.08925104 -157.12909400 2.40750401
v 22.82795124 -155.25108576 -1.79685024
v 18.21327209 -153.26966345 -2.56210985
v 14.29999992 -152.86999941 -0.76000002
v 8.55999999 -151.87999606 1.50000001
v -0.38470997 -149.22526479 2.18931027
v -6.50000013 -147.54000306 2.98000011
v -15.74668474 -145.26237547 6.51687058
v 25.78707784 -159.42592919 1.65459630
v 24.98067729 -158.75938535 0.36473825
v 22.06254005 -156.99344873 -1.81628426
v 18.09197478 -155.94756603 -2.61630141
v 14.34999984 -154.86000478 -0.78000000
v 9.39536747 -155.04541993 1.09933922
v 3.47000011 -152.27000415 1.73000002
v -2.15999992 -150.64999461 2.33000005
v -10.43009013 -149.30449426 3.80627834
v -16.34497568 -147.36722410 6.82389131
v 24.76516180 -160.54104269 0.58755558
v 20.79145610 -158.56096148 -1.77382038
v -1.13999995 -152.74000168 1.93999999
v -7.80254276 -151.69535577 3.22234374
v -12.60193624 -149.10639822 4.02996130
v -16.62563905 -149.21134710 6.27105311
v -17.64179766 -150.71737766 9.17724892
v 23.12619425 -160.79348326 -0.32915483
v 19.30945367 -159.85970199 -1.81802548
v 14.16850649 -158.47778320 -0.97966532
v -0.86294446 -154.68552709 1.54405378
v -9.23649967 -152.83083916 3.37648415
v -14.91784677 -150.38707852 4.75073978
v 17.92023517 -160.87701917 -1.87516038
v 14.36068863 -160.85135937 -1.45438255
v 6.24164892 -159.41400826 0.67923847
v 1.04177988 -157.13015199 1.43771153
v -8.62000044 -154.43000197 2.96999793
v -15.47999959 -152.90999413 4.91000013
v -18.58410425 -152.68532932 8.30587279
v 22.05052227 -165.33185542 -0.00740318
v 17.54174381 -164.91723061 -0.24419333
v 17.07934774 -163.22430968 -1.24947936
v 13.27999961 -162.31000423 -0.82999998
v 10.10048948 -161.27909720 -0.30439565
v 3.47999996 -159.67999399 0.83999999
v -2.67999992 -157.82000124 1.35999999
v -8.60000029 -156.40999377 2.82999990
v -16.45999961 -154.77000177 5.30999992
v 23.62847701 -167.94009507 1.74464739
v 19.96797137 -166.87864065 0.36625113
v 14.34340794 -164.49177265 -1.03834551
v 11.18999999 -163.77000511 -0.81000000
v 6.59999996 -162.38999367 -0.36000001
v -0.07000000 -160.61000526 0.82000002
v -6.66312920 -158.05070102 2.03859527
v 22.28097618 -169.76155341 2.32521119
v 17.94432662 -169.13570464 0.45872774
v 15.83999954 -167.85000265 -0.11999921
v 11.50000002 -165.96999764 -1.10999995
v 6.47992454 -165.44294357 -1.18388375
v 2.61000008 -163.28999400 -0.23000001
v -3.93587351 -161.01801395 0.82992407
v -10.28999966 -160.06000340 2.67999992
v -14.39000014 -159.38000381 4.42000013
v -17.58590527 -157.73487091 5.56015363
v 18.16735417 -170.60756683 0.54675265
v 16.27874933 -170.44495046 0.02327525
v 11.98999956 -168.41000319 -1.03000004
v 6.61753723 -167.68480837 -1.55723293
v 4.29332908 -164.84464705 -0.92946581
v -0.12373769 -163.82770240 -0.36541445
v -5.02000004 -163.14999759 0.42999999
v -9.10194032 -162.66773641 1.43991760
v -14.33873829 -161.89979017 3.58452601
v -16.80160128 -159.82089937 5.20673906
v -21.23999968 -160.13999283 6.69999979
v 15.49632289 -172.49423265 1.18307921
v 15.26249480 -170.91596127 -0.06514947
v 8.40174407 -169.28020120 -1.58171880
v 5.12456289 -168.30319166 -1.51348428
v 1.61688379 -165.98576307 -0.81902661
v -2.86275498 -165.53524137 0.14180513
v -7.14154961 -163.89335692 0.65579294
v -11.78804226 -162.80747950 2.26130779
v -17.13171415 -162.23156452 4.69044689
v -19.67545040 -162.35761344 5.95944980
v 9.34203994 -171.94955051 -0.89867058
v 5.87138394 -170.97960413 -1.61164475
v 3.10191675 -169.50234771 -1.37264794
v -1.55000004 -168.33999753 -0.38000001
v -5.52750332 -166.79027677 0.09212537
v -11.38343010 -165.27521610 1.59031793
v -15.15906863 -164.62127864 3.22571234
v -19.81598139 -164.67311978 5.90159092
v -21.09948732 -162.57406771 7.70899747
v 7.71097653 -172.09415138 -1.07475952
v 4.67490265 -171.23582959 -1.52042159
v 0.90766215 -171.52613401 -0.85385644
v -2.73426296 -170.69745064 0.08923304
v -14.24540207 -166.22634232 2.50518974
v -16.38763398 -166.47385061 3.49564198
v -17.97094010 -167.08566248 4.43574134
v -21.64999954 -166.94000363 8.32999963
v 5.27322013 -172.56581783 -1.06504082
v -2.63939286 -172.57800698 0.25395534
v -5.05000027 -171.48999870 0.47000073
v -8.94892588 -170.68174481 0.91443787
v -12.14277185 -170.03439367 1.86264422
v -15.62064048 -168.88529062 3.10290116
v -18.81000027 -168.36999357 4.71000280
v -19.97463033 -167.78433323 7.56265922
v 2.15153280 -174.73797500 0.85086410
v -1.51863496 -174.56188798 0.93866396
v -4.28597769 -173.69934916 0.94118324
v -8.30511469 -171.83563113 1.03766902
v -11.93793491 -173.08960855 3.02453712
v -16.45671763 -171.23176157 4.38178889
v -18.61814223 -169.32420433 5.43625513
v -19.71226744 -169.38376427 7.30473176
v -3.69480671 -175.09436607 2.20276974
v -8.26049969 -174.51429367 2.91862083
v -11.99235115 -173.73360693 3.93233169
v -16.19556546 -172.04469442 4.82176710
v -18.67670752 -171.40348256 6.94517558
v -21.70000039 -170.89000344 8.48999992
v -8.84000026 -177.48999596 2.97000003
v 0.46690911 -174.77440834 0.90109219
v -2.62434059 -174.75922406 1.25716825
v -5.19223791 -174.52970147 2.07787473
v -8.57495423 -173.15894365 1.78861187
v -8.68758466 -174.71420765 3.43531487
v -13.03423010 -173.10190201 3.56570398
v -11.50234044 -174.41318929 5.12850424
v -17.20344462 -170.39616406 4.53049038
v -13.36392388 -173.62596095 4.81198868
v -19.36780103 -170.15257478 6.79912139
v -17.56130531 -171.72633111 5.55128139
v -15.68434015 -172.97871411 5.73936757
v 8.35507270 -173.10692370 -0.35618787
v 4.81921341 -172.13398218 -1.27071084
v 1.96445826 -174.16271567 0.22830964
v -0.40548539 -171.64547741 -0.53412071
v -2.38984777 -173.86268079 0.56344795
v -4.10343194 -169.45759952 0.29935280
v -5.02273347 -172.80070484 0.78507210
v -6.14491431 -169.75839436 0.38077479
v -12.44319510 -167.77274013 1.75330671
v -10.28702036 -170.54620385 1.32238446
v -16.77984372 -167.58975387 3.64507409
v -19.42970045 -166.40779376 5.77288913
v -16.80433564 -167.85857081 3.71021195
v -21.57999948 -167.96000302 10.30000020
v -21.08951472 -169.43916678 7.61712389
v 15.28036967 -171.79450393 0.35453009
v 9.98056773 -170.49776018 -1.28406484
v 5.92182111 -169.70306635 -1.68042409
v 2.66000233 -168.23999584 -1.12000236
v 2.97545921 -171.52112722 -1.24410295
v -0.78478607 -166.29227996 -0.44889672
v -9.07999929 -164.84999657 0.96000213
v -13.42490129 -164.14223611 2.53006048
v -16.86005481 -164.31848705 4.09547100
v -18.54733936 -163.72375190 4.98515181
v -20.86067572 -162.99101710 7.50772841
v -20.37161961 -165.08704424 8.14875681
v 19.03709397 -171.67025805 2.05264916
v 17.18224399 -170.38193345 0.25730630
v 13.80082499 -167.63515770 -0.55523182
v 8.51999875 -166.60000384 -1.43000041
v 4.33899974 -167.19180346 -1.23723643
v -2.88999989 -163.13999891 0.07000000
v -6.82999985 -162.13999689 1.09999964
v -15.85417613 -161.07763350 4.50715283
v -18.90360378 -161.76180542 5.46282157
v 22.68181928 -168.80275309 1.50776806
v 19.54373531 -168.33129525 0.55734487
v 20.71690001 -170.25221884 1.44365942
v 15.61999973 -166.14000499 -0.42999999
v 8.65999982 -163.61999512 -0.69000002
v 1.35145220 -161.40614450 0.56286406
v -6.06000004 -159.38000381 1.68999995
v -12.86000013 -157.90000558 4.01999988
v -19.31065135 -157.77243674 9.10255779
v 23.75248075 -165.26027024 0.69663656
v 20.45068890 -164.92699087 0.08876788
v 17.74747111 -167.23677516 0.17609006
v 15.99195600 -162.50111163 -1.50416396
v 12.05000002 -161.73000634 -0.53000002
v 8.36000033 -160.75000167 0.22000000
v 0.82220521 -159.41280127 1.12237653
v -6.06979430 -156.22782707 2.34832079
v -18.62187125 -154.06921506 7.15892855
v -18.05602759 -154.44333851 9.81318671
v 23.02999981 -162.58999705 -0.06000000
v 19.20211874 -161.38228774 -1.32658309
v 12.79000007 -158.98999572 -0.39999999
v 8.94240290 -158.27304125 0.59657282
v 1.45599502 -155.19841015 1.71955605
v -11.31999958 -152.33999491 3.74999992
v -16.80170931 -152.06240118 5.83845703
v 25.22720583 -159.59195793 0.84633008
v 21.64854482 -158.43904018 -1.48618175
v 1.86872471 -153.08861434 1.87182717
v -4.65999823 -151.18999779 2.67999829
v -11.49445865 -146.87956870 3.77304293
v 25.46025440 -157.06576407 0.84443152
v 21.34612203 -154.26196158 -2.19107536
v 20.39767243 -157.55310655 -2.03104713
v 15.80945030 -153.88871729 -1.42431981
v 13.07000034 -152.96000242 -0.07000000
v -2.79999990 -148.59999716 2.36000004
v -9.06000007 -147.02999592 3.71000008
v -15.15164785 -144.83049512 5.82863856
v -16.39916375 -146.53150737 8.04208219
v 25.55544674 -153.96291018 1.17198948
v 24.09430780 -154.01011705 -0.97599288
v 25.15381202 -154.93269265 0.24298731
v 21.69367485 -151.63168311 -2.58871424
v -1.25788676 -146.07109129 3.06803454
v -6.46999991 -144.63999867 3.35999997
v -13.40516936 -142.45103300 4.44064429
v 29.00999971 -151.70000494 0.01000000
v 24.96873960 -152.48587728 0.11511544
v 5.19987801 -145.27077973 3.17404349
v -1.51982938 -143.26018095 3.62238078
v -13.88403028 -139.76348937 4.95809503
v 23.72467145 -147.00438082 -0.96067309
v 21.53598703 -146.12911642 -2.41073593
v 10.48251893 -143.70693266 2.51599541
v -1.58434117 -140.01172781 3.78064695
v -7.57000083 -138.37000728 3.82999866
v -11.71063632 -135.92980802 4.18684725
v 23.16274680 -141.79892838 -0.33718784
v 19.07480136 -140.56853950 -2.47958000
v 16.74764976 -141.12888277 -1.43188576
v 14.08561971 -140.88587463 0.98655873
v -0.42351638 -137.76789606 4.13744897
v -6.23999955 -135.93000174 4.10999544
v -11.63326669 -134.37052071 4.22869204
v -14.52756301 -135.18063724 6.67364150
v 21.48369513 -137.73056865 -1.73405895
v 17.17606932 -138.33978772 -1.89153897
v 15.31954110 -138.59750330 -0.42538083
v 10.35654824 -138.28980923 3.04090139
v 5.14116837 -136.19701564 5.35041280
v -7.14940578 -132.31161237 4.39573498
v -11.40739396 -130.87432086 4.41350276
v 21.63061500 -136.47739589 -1.53865048
v 17.75004342 -135.71155071 -2.04664189
v 15.57871699 -134.10384953 -0.91243943
v 13.72745633 -135.15613973 1.00386515
v 9.01692733 -135.23355126 4.60174913
v 2.71122740 -134.17394459 5.59408637
v -2.44999980 -131.80999458 4.95999958
v -7.25100189 -130.36693633 4.44625365
v -12.20776886 -127.60712206 4.90610395
v 22.19287120 -135.32471657 -0.60422381
v 17.91594923 -132.79891014 -1.80745416
v 15.52847773 -132.17552006 -0.85676921
v 7.72000011 -132.60999322 5.55999996
v 2.91000004 -131.31000102 6.02000114
v -9.97341704 -125.90351701 4.31454880
v -12.93721423 -125.58488548 5.90601377
v 22.50258438 -133.25464725 0.21988904
v 20.54000087 -131.62000477 -1.52000086
v 15.87604731 -130.76321781 -0.98368910
v 13.09999917 -130.57999313 1.78999966
v 7.48671358 -130.12370467 6.00115024
v 2.64000078 -128.97999585 6.20999886
v -6.38999976 -125.78999996 4.70999861
v 22.18251303 -130.21570444 -0.01276432
v 18.23199540 -129.27910686 -1.78089074
v 15.27311560 -128.00392509 -0.69793587
v 12.14184891 -128.56845558 2.92174215
v 9.38055106 -129.33512032 5.34852967
v 4.53530299 -127.64921784 6.60024863
v -0.35306424 -125.55144727 5.88154281
v -9.30071808 -122.20449746 4.04432556
v -11.98678743 -122.20073491 5.24716126
v 22.30555750 -128.84375453 0.17934154
v 19.21519823 -126.73035264 -1.73477398
v 15.32885991 -126.10393763 -0.94262447
v 12.94958964 -125.46011806 1.40420010
v 10.98797005 -127.37087905 4.29770444
v 5.92999998 -126.11000240 6.56000013
v -0.09999991 -124.24000353 6.25999924
v -5.94000006 -122.05000222 4.75000031
v -9.19287745 -120.40869147 3.96875758
v -11.94535196 -120.10272592 5.70486719
v 22.33381197 -127.15753913 0.08163547
v 20.15418746 -125.75602531 -1.44487328
v 17.27462001 -124.08006936 -1.56482751
v 14.03218601 -124.98569489 -0.04420260
v 10.72335895 -125.48494339 4.57496056
v 3.01999995 -123.70000035 6.81000017
v -1.33176974 -122.13419378 6.30763499
v -6.78313756 -120.58231980 4.44375165
v -11.10610180 -118.53840947 5.07192919
v 22.54611626 -126.00840628 0.35849074
v 20.60534433 -124.47903305 -1.20716228
v 17.54027978 -123.09058756 -1.47687481
v 14.02312983 -122.84751981 -0.16250738
v 11.38839871 -123.96755815 3.83176282
v 6.10062387 -123.76243621 6.72941282
v 3.07999994 -122.14999646 6.79000001
v -1.58726447 -120.56970596 6.10531634
v -6.45420793 -118.60204488 4.52387612
v -10.40817704 -116.62714183 4.79220785
v 22.88212068 -124.87518042 1.10306288
v 21.29678056 -123.19619954 -0.86283911
v 16.44529589 -121.76415324 -1.32136536
v 13.63021508 -121.30997330 0.11018799
v 7.65196234 -122.66143411 6.39026798
v 3.01576965 -120.12855709 6.76797517
v -2.67999992 -118.56000125 5.66000026
v -6.36600470 -117.39336699 4.45453217
v -8.98625981 -116.16115272 4.24708426
v -10.61547175 -115.63292891 5.16245887
v 22.96230011 -121.32510543 0.91465504
v 21.23556472 -120.94101310 -0.88748743
v 17.65628904 -119.90262568 -1.19700085
v 15.17505664 -119.43553388 -0.82524592
v 12.20802125 -119.53742057 1.65082852
v 8.06742534 -120.20068616 6.17740024
v 2.48329411 -118.06292087 7.14470819
v -3.13438033 -115.66454917 5.70056215
v -8.27437453 -115.18798769 4.17168858
v 22.92769030 -119.96879429 0.70641341
v 20.81488445 -119.70527470 -1.00458961
v 17.08268002 -118.84237826 -1.24077988
v 12.66722288 -118.06674302 0.94087137
v 4.91000013 -118.11000109 7.17000151
v 0.03000001 -116.57000333 6.63000019
v -5.16139064 -115.08563161 4.80787363
v -9.60547850 -113.17680031 4.81936848
v -10.45576204 -112.50402778 5.65528963
v 22.74502628 -118.75682324 0.32290304
v 21.00923844 -118.36373061 -0.89095166
v 12.74125278 -116.61853641 0.80669316
v 8.44143052 -117.00119823 5.96462656
v 3.22960247 -116.08847231 7.07041565
v -1.24230341 -114.56685513 6.51976746
v -6.15311787 -112.10902780 4.40249220
v 22.82457054 -117.29405075 0.44133098
v 20.67755908 -116.61345512 -0.92986011
v 17.49964803 -115.78015238 -1.27882918
v 14.96895496 -113.57018352 -0.64933120
v 12.21263502 -115.15211314 1.95143849
v 10.34000050 -115.80000073 5.09000057
v 6.17934950 -115.40314555 6.59073889
v 1.42903579 -114.02241886 6.85914000
v -3.71839316 -112.33041435 5.30118169
v -5.85459685 -110.63350737 4.41721501
v -8.83753039 -109.89654809 4.93873050
v 22.91934565 -115.58923870 0.68516983
v 20.77406831 -114.62506652 -0.89052459
v 17.31663197 -113.02668601 -1.15249353
v 6.92000007 -113.53000253 6.30999962
v 1.12860813 -112.05954105 6.70042820
v -4.19966783 -110.32693088 4.87462664
v -7.84288161 -108.76104236 4.75107692
v 22.83594757 -114.46831375 0.50946116
v 15.60490951 -111.53870076 -0.86940487
v 12.76912913 -111.03664339 1.56050106
v -4.15293127 -108.25032741 4.96022357
v -9.89593938 -107.45236278 6.14342140
v 22.88210019 -110.99298298 0.87164645
v 12.84999866 -109.83999819 1.74999947
v 6.59044413 -109.59377885 6.69654459
v -2.35941098 -106.24203086 5.64411515
v -6.69999979 -105.63000292 4.92999936
v -9.61659290 -105.05603999 6.31834893
v 22.55977131 -109.66496170 0.49591000
v 13.62156961 -107.22739995 0.95785031
v 12.53881585 -108.90667140 2.94651557
v 2.59638415 -106.34447634 6.78749010
v -3.81022366 -104.35029864 5.14466548
v 22.81715348 -106.79282248 0.80123078
v 12.46386953 -105.81710190 3.28682084
v 7.38382014 -105.64349592 6.36161445
v 2.39540194 -104.13736105 6.63765380
v -2.02732021 -102.03152150 4.98038391
v -5.06885489 -99.56786036 4.13585361
v -7.48497387 -99.33286905 4.82301647
v 22.63503894 -105.51692545 0.67244360
v 18.02007481 -102.76379436 -0.87144983
v 6.27327664 -103.33413631 6.23398460
v 0.29000023 -100.90000182 5.67999948
v -1.91117357 -98.88261557 3.80369555
v -6.25002244 -97.57454693 3.69310984
v -8.61175358 -98.29863161 5.29119978
v 15.35347849 -99.69489276 0.62601914
v 11.62108965 -101.44202411 3.93455382
v 6.18416909 -99.99062866 6.41065603
v -1.63691328 -97.58706391 3.57478391
v -7.84951262 -95.50931305 4.34350455
v 22.16314897 -100.40771216 0.58391027
v 17.72596873 -98.67381305 -0.08458969
v 10.20904258 -98.63989800 4.83777002
v 4.52957954 -98.96717221 6.56624185
v -2.41269334 -93.78546476 2.52935989
v -6.52724970 -94.02097762 3.23219690
v -8.30991101 -93.51377189 5.18863508
v 22.72596583 -99.51400012 1.52583036
v 20.02000064 -97.68000245 -0.13999999
v 6.01888448 -97.66021371 6.39738655
v -1.58292358 -92.41729975 2.52203271
v -5.71701070 -92.26971120 2.71290075
v -7.99838360 -91.97212011 4.88236174
v 18.73291843 -96.34223580 0.04921967
v 1.94187136 -93.78406405 5.29976282
v -1.57387473 -91.22603387 2.34207814
v -7.18780560 -90.97039700 3.91801074
v -8.13359767 -90.29459208 6.45052223
v 19.30326223 -95.12802213 -0.03767683
v 16.95737429 -94.66871619 0.37288675
v -3.85580235 -88.84117752 2.05046963
v -6.09607622 -89.88828212 3.00329830
v -7.77086569 -89.76989985 5.31907473
v -2.22583930 -144.05524731 3.39493644
v -12.70696614 -137.70017028 4.36857063
v -14.75371234 -137.05468178 6.67993957
v 5.36141777 -147.70253003 2.69657117
v 1.82000000 -145.18000185 3.39999981
v -2.73343828 -142.43319631 3.60010099
v -9.35359020 -139.59211111 4.10849089
v -13.15689832 -135.86935401 4.72420314
v 7.54219899 -146.31047845 2.88591417
v 1.64000085 -143.41999590 3.28000099
v -3.24669806 -140.95710218 3.73975560
v -8.53601098 -137.91944087 4.15651500
v -12.62516249 -134.68430936 4.53222962
v 7.92131573 -144.46024597 3.08883586
v 2.95144040 -141.79502428 3.73981916
v -4.98146378 -137.29621470 4.21551708
v -8.27867258 -136.19707525 4.36774362
v -12.30931655 -133.21033120 4.50442405
v -14.11369815 -132.19973445 7.30467588
v 8.93316604 -142.11854339 3.19532701
v 3.62000009 -140.27999341 4.06000018
v -2.58999970 -136.96999848 4.35999967
v -7.14358315 -133.96261632 4.50061914
v -10.66000015 -132.58999586 4.26999805
v -13.73187173 -130.19409776 6.29201205
v -4.57139453 -133.22110474 4.46967641
v -9.99696087 -130.17360866 4.27865610
v 9.41065140 -137.75566220 3.62295262
v 4.95157624 -133.91639292 5.89455804
v -0.30294657 -132.47567415 5.43735642
v -6.59562508 -129.26423550 4.67791455
v 10.37999988 -133.73999298 4.01999988
v 4.07153554 -130.53302467 6.28062896
v -8.78607575 -123.32232296 4.12688591
v -12.49026135 -122.69875407 5.71535248
v 11.56398281 -129.60904837 3.27608339
v 8.48888699 -128.41935456 5.85915055
v 4.77149570 -126.28804147 6.73828507
v 1.30595476 -124.54970181 6.52745459
v -2.70213187 -123.44289571 5.88683272
v -9.43434238 -119.19308454 4.13672859
v -8.24304018 -122.77927250 4.13486920
v 9.24722012 -128.15485895 5.56130800
v 9.10286326 -124.25056845 5.75320795
v 5.39999967 -122.36999720 6.99999928
v 1.29251322 -120.36834657 6.77318405
v -3.33701470 -121.85310572 5.74964331
v -6.21999940 -116.36999995 4.44999896
v -8.76974035 -118.86240542 4.02595615
v 9.93390940 -119.16071177 5.22907870
v 10.34159493 -123.83817136 4.90312465
v 5.73150534 -116.69264734 6.93286443
v 1.40945299 -115.53461850 7.02835899
v 2.14365521 -119.38542128 6.90464489
v -2.49999994 -113.47000301 6.10999996
v -6.58070249 -110.81515998 4.32858802
v -3.26597854 -113.82864416 5.76557219
v -6.51737023 -111.17370427 4.33048373
v -7.31777446 -114.68815804 4.21041762
v -9.83212609 -109.56836492 5.57055976
v 13.47285230 -114.95444179 0.12494065
v -1.95932318 -108.55802894 5.83201740
v -7.20510771 -109.96887088 4.46419092
v -9.09259170 -104.64911163 5.90139022
v 14.25237861 -109.89387333 0.05182496
v 10.64999960 -108.82999748 4.85999882
v 8.51169508 -112.52029240 5.86749753
v 6.03296747 -107.34931380 6.80986512
v 5.68179274 -110.27675867 6.72820164
v -6.04507606 -99.66298938 4.43964312
v -7.35920202 -104.39948738 5.25721395
v -9.22107138 -99.44486618 6.33528130
v 11.92012616 -103.87998819 3.54016828
v 15.61073959 -104.77997363 -0.31393237
v 14.48724233 -108.10954869 0.01313778
v 12.93830108 -108.66661370 2.20683729
v 7.58001627 -102.29999572 5.79003245
v 8.83280393 -106.84097558 5.85173862
v 1.18207012 -104.45894301 6.53909473
v -0.41560724 -98.79431874 4.49378602
v -3.40293837 -100.63742101 4.46805404
v -4.07359656 -96.43309563 2.95284018
v -8.30958597 -94.91909295 4.99818241
v -7.15748733 -95.43326497 3.76076950
v 16.80370420 -100.66235065 -0.34208273
v 11.03337854 -103.22467238 4.16729925
v 9.10183880 -98.69021177 5.39876986
v 0.57095656 -99.29317236 5.51472744
v 0.24917553 -93.90864521 4.03178018
v -3.93566210 -90.91826528 2.07744981
v -5.36685577 -96.61242366 3.13831400
v -7.63385976 -90.83470702 4.56303963
v 17.51027815 -95.48054636 0.29452404
v 15.12241177 -98.05766493 1.26502279
v 4.77267522 -90.96722305 5.97791327
v -2.80020060 -86.76174283 1.99949159
v -2.41960026 -89.93747830 1.99073227
v -6.81276387 -85.68651229 4.67894692
v -7.56903784 -86.81252599 6.50452310
v 18.91063154 -90.68103880 -0.40646864
v 7.60872988 -88.08850497 5.36789373
v 6.15869742 -90.67308158 5.96937025
v 6.06719870 -85.93261242 5.03607979
v 2.42201681 -88.66625279 4.69575683
v 0.36241196 -83.67403597 2.40222551
v -1.60884461 -81.82395995 2.02849344
v -1.58170448 -83.88852328 1.94006518
v -5.64853381 -84.21058208 3.48548894
v -5.68114175 -80.88286221 4.04097373
v -7.12812738 -85.03740281 7.41119729
v 18.56359839 -85.77089012 -1.01450447
v 14.40999936 -84.16999876 1.77999923
v 7.70692993 -84.40604806 4.65896912
v 5.39000006 -80.99000156 4.27000038
v 3.06212972 -80.23708314 3.07944207
v -3.30753159 -77.41248608 2.39526294
v -4.89370013 -80.38447052 3.40790115
v -6.50551775 -76.43969357 5.84665034
v 19.94120702 -81.30293339 -1.96024030
v 15.86999930 -79.81999964 -0.30999983
v 18.84027012 -82.62322098 -1.54372992
v 12.20207941 -79.25383747 2.62305862
v 7.24976929 -76.96168870 4.25377442
v 3.71167692 -75.67930222 3.44995758
v -0.78134029 -73.86279851 1.81260821
v -1.67502288 -77.74988562 1.93705177
v -4.61999979 -72.48000056 3.48000019
v -1.64737937 -74.63084161 1.87629089
v -4.18634573 -76.51253790 3.10760108
v 20.75279690 -77.06003636 -2.62044906
v 17.90200360 -80.03678918 -1.27721438
v 17.62517355 -75.56233555 -1.95927126
v 15.04530292 -77.81746238 0.07651227
v 9.45185591 -74.47318733 3.79037485
v 5.86556364 -72.16376066 3.80732492
v 1.90262019 -70.25913149 2.05009012
v -3.36798746 -71.92884386 2.84950738
v -3.94142698 -67.31237471 3.49569297
v 17.47935638 -72.14448601 -2.24612560
v 14.61999863 -70.97999752 -0.28999939
v 11.19405963 -73.35927337 2.72568176
v 4.61000018 -67.67000258 2.49000010
v -2.39000004 -65.11999667 2.76000006
v 19.95461248 -71.84932381 -3.13583924
v 19.15000007 -68.55999678 -3.06000002
v 16.33108780 -67.78080761 -1.60808919
v 13.08999956 -66.84000045 0.76999998
v 6.56317500 -67.44499505 3.05209146
v 1.38068059 -62.73968518 1.21401087
v -3.17106978 -61.39922887 3.48496973
v -4.52335784 -60.40396914 6.58946065
v 23.70473556 -66.42593443 -3.39426612
v 20.92276514 -68.30331683 -3.77005571
v 17.45881513 -65.31562656 -2.03227345
v 13.77999969 -63.52999806 0.41000039
v 10.21667290 -61.10146269 1.81432150
v 8.89959373 -61.54843047 1.91581016
v -2.62620603 -60.47090143 2.99229519
v -4.27458435 -57.63410032 5.11899637
v 23.34529907 -62.53705919 -4.06094268
v 21.68991789 -65.00431895 -4.17601643
v 20.40000074 -62.02999875 -3.13999993
v 16.77876897 -64.09516186 -1.36476709
v 14.43000045 -60.33999845 0.65000006
v 11.06983796 -59.31309238 1.77955232
v 4.88077011 -57.97004700 0.62490022
v -3.44000035 -54.28000167 3.49999964
v 24.05015938 -59.64263156 -4.26280592
v 21.83267660 -58.79745260 -4.51180199
v 21.88551798 -61.47687510 -4.43020230
v 19.72810738 -58.05411935 -2.44339532
v 16.57114550 -58.04655328 0.00837999
v 14.95381165 -57.46488273 0.83280262
v 2.28618900 -51.43342167 0.06883449
v -0.48658444 -51.68887600 0.92665746
v 24.19260703 -56.03534728 -4.41191671
v 20.36000043 -55.45999855 -2.95999902
v 14.02120106 -53.94000188 1.36703171
v 8.41528084 -51.51528120 1.13534066
v 6.13000011 -50.81000179 0.29000000
v 1.42141141 -48.53507876 0.37303942
v -2.48935772 -46.98174819 2.80893152
v 23.04570936 -52.46685073 -4.79878578
v 20.52886598 -53.03833261 -3.17466678
v 15.87976143 -51.42999068 0.73938665
v 10.06999984 -49.47999865 1.62999996
v 3.91436415 -47.22636566 0.20429940
v -0.19999940 -45.85000128 1.54000090
v -3.58376233 -43.84176061 4.85265814
v 24.98887293 -51.96034536 -4.71013179
v 16.84817299 -48.81265387 0.35951965
v 10.80999989 -47.18000069 1.61000004
v 0.68000006 -43.57999936 1.17000018
v -2.83045182 -41.81731492 4.15522372
v 25.95814317 -49.80487749 -4.56699170
v 12.07999978 -45.20000145 1.07999973
v 4.68999986 -42.55999997 0.48000013
v -0.05000026 -41.00999981 1.65999949
v -3.31336749 -39.44797814 5.22561744
v 26.42358094 -47.67622426 -4.32555377
v 24.44712259 -47.37896845 -5.24401711
v 15.40363207 -43.63872856 0.78623771
v 4.52751946 -41.58861190 0.54261839
v -0.89607789 -38.54923695 2.29399628
v 27.15000883 -44.72346976 -4.21940163
v 20.69021575 -43.47993061 -2.36692256
v 1.21374824 -36.87047586 0.54199714
v -2.07429170 -36.72133014 3.05860071
v 27.68525481 -43.28748584 -3.83188971
v 24.10494722 -42.38375276 -5.33885043
v 21.42315730 -42.06444323 -3.03849159
v 14.01972212 -39.44007307 0.77226735
v 7.53000006 -37.17999905 0.62999985
v 3.93040199 -35.32677516 -0.28487260
v -0.19222562 -33.78972039 1.10964384
v -2.63299700 -34.17690843 3.70699447
v 27.59904042 -41.98512807 -4.27809777
v 25.26278980 -41.17389023 -5.49871940
v 12.45999895 -36.91999987 1.06999977
v 6.28304482 -34.69264135 -0.21873378
v -0.35622812 -31.71794489 1.29894819
v -1.17296807 -31.54164553 1.98572851
v 28.35046314 -39.21981901 -3.96001292
v 24.63578992 -37.91523725 -5.36424154
v 17.62000099 -36.53000295 -0.22999877
v 14.40594345 -35.07858142 0.76167152
v 6.33833418 -32.60112926 -0.58094453
v 2.70763948 -30.75917996 -0.52575785
v -1.14999700 -31.49560094 1.99219817
v -2.32756673 -29.32702750 3.34657216
v 28.56460586 -37.80299798 -3.98194510
v 25.33216402 -36.16109863 -5.44566754
v 21.73316292 -36.33878753 -3.05169355
v 15.46856575 -34.28231180 0.61056000
v 11.19999960 -32.29999915 0.91000000
v 7.63077149 -31.14506789 -0.40770075
v 4.11727838 -29.05209176 -0.87068853
v -2.99654645 -27.44469605 4.55447473
v 28.40853110 -36.12351045 -4.49888920
v 25.03217198 -34.64877233 -5.33432281
v 20.97960562 -33.17319229 -2.57328176
v 14.12560232 -31.07848391 0.77391812
v 11.56928577 -29.77775224 0.95070706
v 5.63810067 -27.83875540 -0.86570234
v 3.09951650 -27.51382068 -0.55870437
v -1.15039479 -25.49613826 2.54870648
v 28.90136093 -33.26617926 -4.35582502
v 24.88503605 -33.57503936 -5.21086575
v 21.27572335 -30.96311912 -2.93880887
v 14.41477984 -28.62076834 0.82759443
v 6.20298320 -26.48781799 -0.70808281
v 3.10748094 -25.79560503 -0.44165080
v -1.35536306 -23.80943298 2.63899262
v 28.96556072 -31.44437075 -4.52413736
v 24.37597886 -29.97115627 -4.99830907
v 20.91000043 -28.81000005 -2.43999995
v 11.19073946 -25.24325252 0.98403043
v 6.14000065 -23.97000045 -0.34000032
v 2.30763317 -22.68637717 0.19612118
v 29.32733297 -28.72094326 -4.41889465
v 24.90501106 -27.76552737 -5.15690865
v 20.28321661 -26.99594200 -2.02455581
v 12.35043444 -24.14879575 0.94520213
v 6.38000015 -21.92999981 -0.23999999
v 2.09999993 -20.53000033 0.53000002
v 29.34288606 -27.24988200 -4.60762996
v 24.88913946 -25.48600174 -5.05887577
v 20.93701065 -24.65336956 -2.81687407
v 12.69493252 -21.73826657 0.84608793
v 6.64000073 -20.02000064 0.12999980
v 2.65678298 -18.21396314 0.52915624
v -1.21505058 -17.16976427 2.57570110
v -3.39274155 -14.59392905 3.85548128
v 28.86962891 -25.08901246 -5.04681468
v 25.06682649 -23.67010713 -5.15007460
v 19.91823688 -23.34555425 -2.20155763
v 11.54000033 -19.75999959 0.71999984
v 5.09999972 -17.58999936 0.12000001
v 1.56000000 -16.48000069 1.24999997
v 24.87540431 -22.35440351 -5.08449785
v 21.25609294 -21.29594795 -3.14224232
v 9.49000008 -17.16000028 0.38000016
v 5.16822375 -16.06655680 -0.03531262
v -2.72232667 -13.37108761 2.96833809
v 24.80647527 -20.15083097 -4.94880509
v 20.97951993 -18.69002916 -2.71092332
v 16.85649902 -17.51018688 -0.32630959
v 10.64639818 -15.61513543 0.76354219
v -0.91723487 -12.15216145 2.08668294
v -2.66076857 -11.33451890 2.67550442
v 24.31000024 -17.41999947 -4.48000012
v 11.13402098 -13.97480350 0.81729406
v 1.32615317 -9.42331832 1.25912006
v 12.88000029 -11.68000046 0.60999993
v 7.80781684 -10.31924319 0.41498337
v 24.37816374 -12.91973703 -5.36339823
v 19.06999946 -10.95999964 -2.45000003
v 14.73244932 -10.73137298 0.05784708
v -2.77670566 -4.05999552 2.62910221
v 28.30001526 -11.34655718 -6.44620368
v 23.90719019 -9.91271529 -5.20607550
v 22.46030979 -8.37614946 -3.71688069
v 12.69000024 -6.41999999 0.13999996
v 7.18827127 -4.38009063 -0.41249115
v 2.53857346 -2.85993307 -0.25049015
v -2.36050226 -1.73826446 2.43320572
v 24.08000268 -6.99000014 -4.92999889
v 19.64316703 -6.21414045 -2.58865952
v 15.09551983 -4.78331698 -0.18956274
v 2.77999998 -0.50999998 -0.46000004
v 0.81326376 0.78305107 0.17235117
v -2.37999996 0.98999997 2.66000000
v 24.17790331 -3.47566535 -5.41687617
v 21.97192609 -4.06931480 -3.46385222
v 19.60736141 -3.06010479 -2.55546416
v 14.81254213 -1.49468496 -0.03901449
v 8.58688820 0.43945445 -0.51481207
v 3.35521973 2.20529153 -0.65906730
v 24.16588552 -1.22736790 -5.66784898
v 13.87908310 1.89174735 0.07495440
v 7.95966573 3.39164282 -0.53383003
v 2.23704916 5.10886591 -0.49942062
v -2.58963648 6.46194629 1.67032960
v 21.52034268 1.70545769 -3.67329875
v 8.63694213 5.57095604 -0.51107031
v 3.46060237 7.81329535 -0.61146996
v -1.29685376 8.58728308 0.75878220
v 23.63701537 4.00676345 -5.38959587
v 15.90226032 6.20671641 -0.80286054
v 3.96263646 9.51819215 -0.69344696
v -1.15000003 10.97000018 1.12999999
v -3.64253460 11.89977210 2.32872786
v 24.31055158 5.26274741 -5.78646129
v 21.42197825 6.18164567 -3.72056919
v 10.00651997 9.60552040 -0.91662712
v 5.33000007 11.04999986 -0.89999998
v 1.84671290 12.42517959 0.11253080
v -3.59940878 14.02276475 2.07216456
v 29.33147550 5.44500258 -6.17044279
v 23.59901555 6.66015409 -5.44046424
v 22.24040218 7.36460136 -4.22426173
v 18.64000037 8.60999990 -2.01000017
v 14.70352523 10.28559264 -0.71743899
v 7.80999986 11.90999988 -1.12999999
v 3.94053617 13.08998745 -0.64806989
v -1.23445794 14.24314268 0.96148317
v 30.07199615 6.41612289 -6.24471949
v 24.28108267 8.73322878 -5.75797819
v 22.12587930 8.98634735 -3.96503182
v 18.23000051 9.92999971 -1.84000004
v 13.11810967 12.15213444 -0.72797813
v 7.72759365 13.51972669 -1.30194449
v 3.28614702 14.49012198 -0.37927632
v -1.03409949 15.56916535 0.93124917
v -4.60833404 16.71087369 2.83188047
v 26.72636695 -6.12765364 -6.71017822
v 22.82616310 -7.52350315 -3.90487746
v 21.05323598 -7.03807268 -2.94898357
v 11.62841823 -4.01423918 0.01436535
v 5.21405507 -0.95341663 -0.75897446
v 0.85739815 2.83085462 0.01194150
v -2.61001009 2.44223094 2.33910605
v -3.42907966 4.55623725 3.19783972
v -3.44866817 4.57840413 6.07940648
v 26.78669244 -4.22975747 -6.81517459
v 22.98728190 -2.58805580 -4.16383334
v 14.21865076 0.04612820 0.10435861
v 1.26183487 6.23105187 -0.31867917
v -3.52608413 7.36387214 2.98442319
v -3.68000008 7.12000020 5.59999980
v 27.40842476 -2.56809336 -6.94982661
v 20.29114403 0.81461371 -3.11071472
v 10.05559135 4.21882793 -0.35058561
v 4.53283032 7.46354833 -0.97293383
v -0.38742248 9.00989957 0.40171080
v 27.52705477 0.00670731 -6.92072278
v 4.93521197 9.07927845 -1.03787531
v 0.39783111 10.34994982 0.40296276
v -3.47871939 12.76928186 2.09283177
v -3.89999989 11.50000002 6.76999986
v 27.68994868 1.37483061 -6.74717594
v 24.29102361 2.99031218 -5.62789291
v 17.43215695 5.95803140 -1.37083256
v 11.21332124 7.83537701 -0.47679164
v 6.71719061 9.55228321 -1.14257541
v 3.03937262 11.33988053 -0.55258855
v -2.61999993 13.46999966 1.45999994
v 28.59522216 3.52304638 -6.19176123
v 20.13681456 6.52081985 -2.83086952
v 9.42999963 10.87999996 -1.10999995
v 4.73927194 12.76002824 -0.91299310
v 0.42000000 14.39000014 0.51999994
v -3.43640824 15.87107219 1.75149320
v -4.77033481 16.28225483 5.88378403
v 30.61014041 4.76587703 -5.89880347
v 24.89263192 6.55678846 -6.06634794
v 21.59000002 8.34000017 -3.60999955
v 16.90342091 9.75876208 -1.22479617
v 9.22344532 12.66150456 -1.26437354
v 5.42313885 14.69742134 -1.10008859
v 0.24000011 16.80999994 0.27000016
v -4.21844656 17.89391041 2.31186161
v 28.69929746 7.95644149 -6.39275461
v 21.11854218 10.35688538 -3.42341210
v 16.55428112 12.76944950 -1.23299356
v 7.23856362 17.31451415 -1.28717674
v -2.16055335 21.30249143 0.50968089
v -4.76128235 20.79329267 6.69908943
v 29.71000038 10.34000050 -6.35999953
v 23.89999852 12.67000008 -5.73000079
v 19.22000013 14.32000007 -2.31000013
v 12.64314912 16.48225076 -0.73123456
v 0.47363504 22.22725190 -0.20776273
v -5.55643812 24.11906421 3.76144820
v 28.15215662 12.80860230 -6.86696125
v 17.15605706 17.41982624 -1.51185819
v 10.12917422 19.94705945 -1.05792389
v 5.29720029 22.50165120 -0.39648212
v 0.42040265 24.16710556 -0.11012574
v -3.15273996 25.94488859 0.88212825
v -5.71728684 26.76457167 4.32250742
v -5.12413681 26.43462457 7.25117233
v -3.84837203 22.92854898 8.62013828
v 29.46000732 15.50001279 -7.04011275
v 18.85000058 19.41999979 -2.28999997
v 9.61000286 23.31632935 -1.06419157
v 5.04212780 24.90782924 -0.27537215
v -2.11111363 26.80240013 0.46230195
v -5.36035514 29.35039997 3.25883739
v -5.57366526 27.57725678 6.39184844
v 30.23558855 17.84305461 -7.29541248
v 24.42000061 20.02000064 -5.46999974
v 18.20497587 21.44622989 -2.06153141
v 9.27000027 25.79999901 -1.34000008
v -2.47032777 30.28233536 0.88093535
v 29.68833409 20.67191154 -7.45666958
v 24.37239513 22.52266370 -5.59923192
v 15.42000007 26.11000091 -1.91999984
v 6.15999987 29.74000014 -0.96000009
v -0.22999989 32.09000081 0.58000028
v -5.64980088 33.88984874 5.44297928
v -3.50807700 31.78872541 1.65360828
v 29.66701053 24.26369116 -7.40739377
v 23.93864468 25.92019737 -5.13186026
v 8.62000044 31.73999861 -1.88000000
v 2.82361195 33.88145566 -0.24932125
v -3.31776054 34.88280252 1.59643975
v 30.10076843 26.72155574 -7.52196135
v 24.03888479 28.91009860 -4.87172604
v 14.77025636 32.14777634 -2.75849272
v 8.52420181 34.78561342 -1.76702766
v 1.71508500 36.93414852 -0.34116211
v -2.87046540 38.70048374 1.01104961
v -0.23139658 37.67199442 0.19738615
v -6.33512205 40.35057873 4.70239436
v -3.87101644 36.41547635 9.36650950
v 10.83999965 36.97999939 -2.14000023
v 5.84904104 38.85081410 -1.10418804
v 0.80004329 40.97158089 -0.02249965
v -4.82443161 42.26186872 1.91854849
v 2.61569628 42.99562052 0.03354815
v -0.58000017 44.28999871 0.83999941
v 1.84000004 46.53999954 0.04000000
v -5.14475442 49.86895621 2.06534984
v -2.65563629 47.97988385 1.65708654
v -6.99088816 49.34761673 4.42268234
v 5.89000015 48.14000055 -1.75000005
v 2.95780040 48.21919277 -0.58233523
v -1.18235755 50.82207546 1.21238886
v 0.98972709 52.84993351 0.17963073
v -4.52464493 54.81818318 2.38644215
v -7.31475791 56.43900856 6.34825416
v -2.86756642 57.04827234 1.56857399
v 6.87999977 56.26999959 -4.36000014
v 4.30081645 57.20598251 -2.89088162
v -0.44517810 59.15323272 -0.07581103
v -7.44033372 61.10479683 6.08237693
v 9.42884944 57.39785731 -5.21572027
v 3.84943653 60.56309119 -4.12121834
v -0.80299430 61.65330485 -0.61815337
v -6.76170085 63.54290247 1.73723744
v 9.54298209 60.90505049 -6.18191017
v 0.20727095 63.15775961 -1.68105308
v -4.87971492 65.59042633 0.46161612
v -4.63685626 62.95152009 9.54151712
v 10.72977949 62.00235710 -6.55581895
v -0.32000325 66.02124125 -1.32005778
v -5.01791062 68.09683889 0.16459108
v -7.74133950 69.68604028 2.80946493
v -7.71179562 66.89789146 4.53162659
v 10.14135126 64.49069083 -7.93959480
v 6.40518684 66.55506790 -8.47129244
v 2.48081749 66.81458652 -4.23890259
v -1.03316677 68.13912839 -1.09593978
v -5.84338931 70.00555098 0.29206116
v 4.07584617 69.16848570 -8.22801143
v 2.28999974 69.09999996 -4.92000021
v 0.02357233 70.05865127 -2.09337729
v -4.25193878 71.26387954 -0.36540008
v -7.70636927 72.45961577 2.88375234
v -4.36211657 71.01293653 9.37396847
v 11.77193969 67.24449247 -9.44138505
v 0.51386427 71.97107375 -3.15829483
v -2.19890056 72.78795540 -0.96376135
v -6.41452242 73.95818830 0.52826206
v -7.09851924 74.21655208 5.00934711
v 11.23973913 69.12107766 -10.26779693
v 4.24000015 71.84000313 -9.87000018
v 4.08434169 73.39410484 -10.40966995
v -1.94999995 75.58000088 -1.03000004
v -5.72999986 77.00999826 0.56000048
v -7.82113615 77.77999341 3.53537686
v 7.01295258 73.96885753 -13.24869879
v 0.49439399 76.24654472 -4.02315706
v -3.58755770 78.40186357 0.07585402
v -7.04280520 78.89830321 1.30526337
v -7.18936417 78.80529016 5.47515461
v 10.16790234 74.03262705 -14.23695963
v 7.04098539 75.38191229 -14.37757444
v 4.26091673 76.17751509 -12.98641879
v -0.69756579 77.13133842 -2.25633942
v -6.25208439 80.32044768 1.06958696
v -7.89733604 81.38429374 3.44783626
v -7.30081322 79.99473810 5.23929205
v 10.21374390 76.17200166 -15.98986983
v 3.88649642 78.10170203 -14.22568411
v 2.27782805 78.47498357 -10.26243251
v 1.05876895 79.62792367 -5.19778486
v -2.57825525 80.68279922 -0.65326435
v -5.64070977 81.65481687 0.85662899
v -8.00856203 82.46573061 3.09637212
v 10.54673549 77.34918594 -16.78604819
v 7.59561453 77.90515572 -16.51370712
v 1.65626535 80.00937849 -7.39868497
v -4.50389506 82.28750527 0.46364992
v -7.51037616 83.48769695 1.82432251
v 11.08504739 78.56676728 -17.32284017
v 2.15838500 81.18379116 -12.03279942
v 0.58861094 81.30982518 -4.52013267
v -3.36691947 82.46138692 -0.22740745
v -6.12065801 84.14062113 0.76329499
v -7.97098037 85.09432524 3.53258220
v 7.90707860 79.16663587 -17.38562435
v 3.78636061 82.29403198 -16.42880961
v 2.04995321 82.07999915 -11.85999904
v -2.14420073 83.43704045 -1.42748666
v -7.38875382 85.73168516 4.83852532
v 11.73343137 79.44349945 -17.54496060
v 8.41536652 80.83008230 -18.22546870
v 3.07283201 82.55755901 -15.57659730
v 1.21090387 83.16455036 -6.00584038
v -1.26197620 83.70077610 -2.52484856
v -5.27814077 85.69553494 0.32080460
v -7.85881840 87.38081902 2.10490893
v -7.21572665 87.24386990 4.86223446
v 1.12112577 84.36228335 -6.03152858
v -1.76807935 85.27836949 -2.34672287
v -5.96044259 86.83981001 0.34112798
v -8.07446614 88.41737360 2.43628537
v 1.76752417 85.12927592 -12.96637300
v 0.11792137 84.98111367 -4.82690847
v -6.16977364 88.50368857 0.36480342
v 8.98678042 82.75748789 -18.72326247
v 1.83999992 85.89000255 -9.42999963
v 0.21785851 87.10883558 -4.86038998
v -7.66837923 89.66331184 4.08082968
v 4.65424173 86.41936630 -17.99985766
v 2.07899651 87.24400401 -14.95442912
v 1.66745274 87.00935543 -10.68981364
v 1.32871186 86.43777668 -6.86428137
v 1.45656115 87.50142157 -7.59645877
v -0.02218729 88.91822398 -4.82943188
v -7.99300987 92.70651639 1.53631961
v 2.36520940 88.53521943 -15.52312914
v 1.54110300 89.40596133 -9.69620794
v 0.48309655 89.10951763 -5.75232692
v -2.63055624 90.89708328 -2.34234962
v -8.09171889 93.60172600 2.31476431
v 5.45265619 89.52048421 -18.48837920
v 1.18041341 90.33805132 -8.53694603
v -0.25665647 90.08512646 -4.83881077
v -3.40701966 92.54679084 -2.18707952
v -7.88333919 94.83191371 1.08761329
v -0.57248713 92.75018424 -5.80787705
v -7.73503585 96.80150449 1.98101322
v -7.44404830 96.37758136 3.18200048
v -1.19882310 95.63864768 -7.31701404
v -5.08210156 96.55280411 -2.50041438
v -7.51129491 98.30556810 2.56564328
v 12.03439943 92.21082926 -18.65129732
v -1.79595151 99.50595349 -7.69738061
v 0.05265062 101.26852989 -11.95322536
v -2.02822639 101.93468630 -7.86403660
v -5.00330189 103.17680985 -4.78024734
v -7.54137803 103.98946702 -0.50964882
v 12.86223065 98.09078276 -16.16622321
v 4.51624161 101.05154663 -15.17063659
v -2.22058548 106.27771169 -7.60279456
v -7.80998031 108.44706744 0.12940468
v -1.58503861 108.09266567 -7.89717585
v 0.69186115 108.99867862 -10.02598274
v -2.29677814 110.35877466 -6.78326376
v -3.37464293 112.82838881 -5.40986285
v -5.91711421 113.85981739 -1.54413097
v 4.67925286 111.59213632 -10.62963251
v -1.10863510 113.82213980 -6.97292108
v -5.31348912 115.82867801 -1.81982282
v -5.26356092 115.98101258 2.47318763
v 2.34567747 115.22030830 -7.93836173
v -3.82949039 117.08634347 -3.65570234
v -4.32290835 117.34193563 2.94083613
v 6.33970927 115.20567536 -8.83618090
v -4.13987972 119.36344206 -0.76262979
v -2.90493597 119.06597018 3.31265735
v -0.78608195 119.45001781 -4.62301634
v -0.98673499 120.76237798 3.83294211
v -2.16147187 121.83991820 -1.44978939
v -0.99939399 121.93982303 2.84162979
v -1.02350640 123.24696034 -0.56839717
v 0.03668676 123.01286310 2.62275431
v 4.64095548 124.98907745 -1.02236960
v 1.26540731 124.30763245 -1.27840252
v -0.12938498 123.96791577 0.31712913
v 40.46071693 35.62022001 -0.72598591
v 40.12228921 36.63086519 -2.34393077
v 38.85301203 43.57163608 -4.84280987
v 36.76694632 46.52005434 -6.39243424
v 34.93982926 50.27355626 -6.53240737
v 35.01712158 53.72354016 -5.86702814
v 32.30250627 55.42727560 -5.16546471
v 24.64420907 78.06270570 -8.53256229
v 20.18935606 88.48113567 -14.56577983
v 13.81334290 102.57281363 -14.26089462
v 36.28937155 53.45758423 -5.78938890
v 32.50537068 61.00336462 -4.25719423
v 24.47639219 83.24930072 -10.36783773
v 9.45204217 113.47886920 -9.40824859
v 41.88004509 45.35906762 -0.89207228
v 25.63998289 89.51661736 -11.13633253
v 42.68820211 49.94180426 -1.41436991
v 21.84097283 102.16942430 -11.93609554
v 42.44829714 52.97942087 -1.94591377
v 40.36939517 56.99025467 -3.55689204
v 23.75734039 100.86326301 -10.15423052
v 21.68747224 104.48996723 -10.86193230
v 18.73270050 110.16902328 -8.82544275
v 17.30585471 112.78323829 -8.11885111
v 15.49918205 116.04733765 -7.02913385
v 31.27956018 85.71828157 -8.38778820
v 14.93066456 117.97903478 -5.88697940
v 31.00169823 88.59524131 -7.48259900
v 44.14275661 52.52327397 0.78229170
v 34.63209793 85.72407812 -5.52760251
v 32.98190609 91.80360287 -3.09633394
v 36.26919165 86.71039343 -4.00220510
v 47.71150276 64.23229724 1.54759537
v 35.75569764 94.04658526 1.33136509
v 38.22490200 92.33608842 1.37156481
v 36.61435470 95.24904191 2.65612430
v 42.94283688 86.88020706 0.18957445
v 41.41847417 90.45705199 1.22604857
v 39.50013593 93.55812520 3.09353741
v 36.78683192 96.78262472 5.21872519
v 42.58539900 90.18123150 2.27353838
v 52.45159939 73.33814353 -0.33103544
v 46.86516896 85.51895618 1.22907839
v 42.82012954 90.23922682 3.20524327
v 50.35844073 68.88589263 0.33435714
v 45.47828063 84.03294533 -0.73865871
v 41.47403315 84.05156434 -1.73789600
v 40.36021978 88.32652867 -0.61160064
v 38.82085159 91.04427695 0.60859375
v 36.99912876 94.65172887 2.29700818
v 40.44252634 86.16390079 -1.50454545
v 37.08520904 89.29253370 -1.75429869
v 36.57612205 93.48304570 1.17569393
v 32.37718716 93.49606931 -2.64443108
v 31.73735738 83.43897760 -7.87295215
v 14.36781883 121.54563516 -2.41620955
v 16.56696945 114.69985545 -7.23901205
v 26.07299201 81.11998439 -8.90442636
v 25.43916367 84.12110806 -10.15541237
v 28.43626775 83.41987431 -9.24625527
v 24.52275902 88.18706125 -11.60374563
v 16.66526683 108.78930241 -10.71347762
v 6.96845772 125.26862323 -0.64620702
v 22.48564735 80.63558489 -10.77640057
v 24.67752062 84.72294360 -10.79744194
v 6.40460057 116.84930325 -7.89087266
v 15.01068566 78.93629372 -15.60708787
v -3.69222253 120.04806101 0.34815667
v 11.70138363 82.72682875 -18.04071479
v 5.33051183 99.61018711 -15.89915156
v -3.28870467 114.06836659 -5.19630453
v -5.01934160 117.31548607 -1.41542091
v -3.26946285 105.81650585 -6.82080910
v 6.92000007 69.55999881 -10.01000032
v 7.48678669 80.31103760 -17.80719683
v -7.85826240 104.68996316 1.00190716
v 5.75006660 57.14197457 -3.81578691
v 5.82170114 64.79276717 -7.44990306
v 2.91417539 84.80343968 -16.05410315
v 4.56958590 55.27887121 -2.70922389
v -1.83133199 78.21366936 -1.10161037
v -2.55396729 73.82981479 -0.84752333
v -4.75194817 80.77188581 0.63514948
v -8.12806468 92.97847003 2.37189769
v 0.84498583 60.73248014 -1.28773157
v 0.60166506 64.83665854 -1.83563994
v -1.08865625 69.97541338 -1.26018561
v -3.60629824 73.11314344 -0.66738401
v -4.30512521 76.04464889 -0.12807251
v -6.86139055 84.78699625 1.11947872
v -7.98926968 89.18256313 2.03934964
v -1.48000009 64.17000294 -0.64000022
v 0.73399150 49.99271408 0.33064978
v -4.97089745 73.08705151 -0.26613078
v -6.27999986 72.40000367 0.39999990
v -5.07892994 64.08906728 0.87844214
v -6.08885149 66.53583050 0.86536031
v -4.13176557 52.28218064 2.10588123
v -3.25515284 44.19320077 1.19886990
v -5.63014206 47.34960198 2.43421295
v 2.73495121 125.34303963 0.07727322
v 1.47435488 124.62735921 1.43791933
v 1.17711409 123.27110767 3.28398286
v -2.85476376 116.94070697 -4.67258226
v -0.10711129 122.87022173 -2.26803194
v 2.05188035 124.99982119 0.62958460
v 1.00270438 123.97710234 2.17211316
v 1.98520068 124.43041056 -1.54943741
v 2.58132722 125.04443526 1.49411871
v 2.77649518 125.00071526 -0.95423008
v 0.21907507 117.22376198 -6.35599857
v -0.29250537 112.84104735 -7.75561109
v 7.89594185 125.38270652 -0.09345669
v 2.26331409 104.21158373 -13.22612632
v 6.89515751 113.66844177 -9.59861837
v 15.04160464 123.10325354 1.71019940
v 15.76341689 118.83947998 -4.24348656
v 15.87306522 120.57173252 -1.66084839
v 16.14112407 121.99792266 3.61441355
v 18.00799556 119.36746538 3.15928343
v 18.32348295 115.27712643 -3.38884676
v 20.78292705 114.87564445 2.78479070
v 10.98966412 88.91160041 -19.10879090
v 9.28105973 81.31331950 -18.43734272
v 13.06956448 86.28051728 -18.15381646
v 25.52870288 102.36191005 -2.91699497
v 12.44398765 78.57086509 -17.06366614
v 27.60672383 105.03768921 6.56778598
v 13.22985813 77.66063511 -16.42518863
v 17.80842431 83.29971880 -15.11572301
v 21.89102769 90.02093971 -12.94418704
v 28.68220583 101.43519938 1.17292884
v 14.43346217 77.91237533 -15.79898782
v 21.75323851 87.60534227 -13.46638333
v 23.48605171 90.16358852 -11.92692760
v 30.09570204 102.02591866 6.53518923
v 16.14008844 77.47004926 -14.42884095
v 23.16004597 87.63247728 -12.19463069
v 24.37162586 90.00967443 -11.50219515
v 27.34829299 93.52976084 -9.15997569
v 18.41026731 77.73689926 -12.59448379
v 24.76084605 81.30460232 -9.64786857
v 29.44840677 87.83800900 -9.15357191
v 34.29260477 95.38441151 1.64580008
v 35.59872508 97.63810784 5.21246344
v 26.44046582 80.24707437 -8.40758625
v 29.03748304 84.59272236 -9.60042514
v 31.24098666 87.13425696 -7.91291799
v 32.80533105 89.63354677 -4.95810574
v 34.26678851 91.80682898 -1.90744246
v 33.71160105 86.65233850 -5.96840447
v 37.57498413 93.13199669 1.35960092
v 38.27683628 95.26281804 4.41268366
v 31.84075654 82.47559518 -7.21036643
v 33.66161883 84.33257043 -6.86395075
v 35.79634055 84.81846005 -5.12383739
v 40.48881680 91.46229923 1.52076152
v 40.19902647 92.42941439 7.28204660
v 19.29999888 58.27999860 -5.44999959
v 20.85793950 60.70699915 -4.77777794
v 42.02674702 90.18208086 1.50985806
v 42.33418033 90.80044180 5.19383186
v 20.75690217 57.91570991 -5.24933776
v 21.75249346 57.70691857 -5.16827172
v 44.12999749 88.19999546 3.46000073
v 22.79747277 57.07710609 -5.38342074
v 25.06923303 60.16377360 -4.41457238
v 41.94259644 80.71906120 -3.32180061
v 45.88000104 86.60999686 4.67999978
v 25.75861104 55.86722866 -5.20744966
v 46.37527093 84.90974456 5.75596653
v 30.70969321 59.80239436 -4.09004465
v 27.12148242 52.22571641 -6.25246344
v 30.39115109 57.87590891 -4.23499336
v 26.62733942 50.69098622 -6.66360836
v 29.85797450 48.52554575 -5.97385922
v 26.61752142 48.00581560 -6.93351449
v 30.15948087 49.04136434 -5.90024237
v 34.38300639 58.64173174 -4.96859709
v 27.68533677 46.52288184 -6.88741775
v 30.55818193 49.27186668 -5.91030624
v 33.04727003 54.49673533 -5.35794860
v 29.50418368 47.33997211 -6.20788429
v 30.46108223 45.68444192 -6.43081078
v 31.73278272 48.34258929 -6.42964803
v 35.25966778 51.58928782 -6.28948491
v 37.20900416 54.33185399 -5.45985484
v 40.03435001 57.40023032 -3.74536752
v 30.20000085 41.70000181 -6.82000071
v 33.02999958 45.48000172 -6.89999992
v 35.92795879 49.84072223 -6.41674688
v 41.55428708 57.13397637 -2.75618746
v 28.43044512 35.28421000 -6.68827025
v 34.95226800 43.56962070 -6.94606313
v 41.59816355 52.47662961 -2.57692789
v 28.75332348 30.86995892 -7.18545215
v 32.89156407 36.63311899 -7.31924037
v 40.30237719 46.16218805 -3.55138024
v 43.18536818 50.78746006 -1.13463891
v 28.38112786 25.68200789 -7.26157241
v 35.82604229 33.74708071 -6.20354665
v 40.42906314 41.68661311 -2.92035751
v 42.01775417 46.28859088 -1.28128275
v 28.29823829 20.31644434 -7.11604906
v 37.43631393 33.54619816 -4.75499127
v 35.26733443 24.34726804 -5.58633730
v 30.53000011 12.98999973 -6.75999932
v 34.87925977 18.58498529 -5.47056040
v 31.11810610 9.94018372 -6.24098442
v 35.17720476 16.13307744 -4.71357349
v 32.71961212 8.46286118 -5.77237038
v 35.64061970 12.68016919 -2.82612140
v 30.85662425 1.18781521 -6.26506889
v 29.32543680 1.33803929 -6.63922541
v 33.20725635 9.62227676 -5.54870348
v 8.77701212 -28.51534076 0.04463702
v 36.79725528 20.74312046 -3.96023877
v 7.38989236 -26.49975382 -0.44586087
v 9.80999973 -22.36999944 0.51999994
v 37.82939911 23.64370599 -2.88502476
v 7.12999981 -15.06999973 0.07000019
v 41.06268287 42.50675440 -1.97177730
v 42.50395671 46.68812454 0.51707024
v 39.26358372 46.20359465 -4.58053360
v 41.64591059 50.39370432 -2.53177504
v 43.76903176 50.93212053 0.41544618
v 35.02761200 46.77594826 -6.75468845
v 37.02837601 49.23669249 -6.03176234
v 40.34683108 55.32626435 -3.70701915
v 6.65999996 -2.67000007 -0.69999998
v 31.31339699 43.44611615 -6.65678689
v 32.35068917 46.65964097 -6.69751829
v 34.12000090 49.66999963 -6.57000020
v 36.30268574 52.56964639 -5.90890739
v 37.06689551 55.61448261 -5.31367073
v 30.62725067 48.73281717 -6.03329530
v 27.83823758 49.21551794 -6.54761959
v 29.41109054 50.04322156 -5.85686928
v 45.40917650 87.09050715 3.31230578
v 43.53214800 89.29175884 4.50609066
v 23.13520759 59.23093483 -4.58279252
v 37.77824342 85.01363546 -3.76433926
v 39.59049284 88.52535486 -0.84354094
v 40.98817334 92.09931642 6.46345550
v 33.84134546 88.42200786 -4.66606766
v 35.76527908 92.01563895 -0.65595371
v 37.51814738 95.51555663 3.48261627
v 27.17993967 81.86350018 -8.76325835
v 31.73397109 90.99961072 -5.18405298
v 33.30893815 93.42579544 -1.74733100
v 35.47256440 96.47919983 3.01291654
v 26.28703788 79.20084149 -8.13763868
v 31.94298223 94.73895282 -2.01466773
v 33.45970437 99.26421195 6.67703012
v 28.32867764 93.63771975 -7.37675931
v 31.87546134 100.57733953 6.24274928
v 1.07963989 43.74882579 0.40075439
v -2.20191758 42.50830412 0.91503345
v 29.72521447 102.73017734 6.04403019
v -2.53965962 45.76589167 1.35179167
v 20.42213269 90.13984352 -13.80462013
v 26.90288052 104.17878628 2.08765804
v 27.40097791 105.88258505 5.65927243
v 18.90389621 91.67657793 -14.76315688
v 23.84850942 101.09236836 -9.53694619
v 24.52868596 102.62899101 -5.33682853
v 25.48455074 104.48869318 -0.45035908
v 26.64668486 106.85960203 4.61976370
v 22.85861783 102.58392990 -10.65210626
v 24.32995290 104.97435182 -2.01122696
v 10.45856997 80.14727384 -17.97922514
v 22.81155623 106.57941550 -4.01984574
v 21.26798034 105.55780679 -10.38750727
v 11.85091771 90.92317522 -18.80736835
v 21.96999639 111.17000133 -0.26999801
v 22.83942513 113.07606846 5.03863394
v 16.01979882 122.04786390 4.19269362
v 14.06159811 123.50782752 0.40695159
v 13.81598134 124.28157032 1.78752502
v 12.99422793 123.88251722 -0.60192548
v 12.28605304 124.89746511 1.32185640
v 8.41927528 115.94836414 -8.21849797
v 4.97413287 114.96187001 -8.76477826
v 9.46644694 124.96098876 -0.77172340
v 6.02287473 125.33780932 -0.53621078
v 0.56581036 115.93678594 -7.03415787
v 1.93290773 124.55370277 2.04183022
v -3.40370135 117.86954850 -3.72017222
v -1.63128879 122.11936712 -1.91969611
v 27.16665529 -46.39283568 -3.76646128
v 22.83833735 -44.15420070 -4.89884848
v 20.78570426 -45.16434669 -3.02839722
v 18.90619099 -42.99309477 -0.80350263
v 15.32999985 -41.54999927 0.70000009
v 8.72642547 -40.35025090 0.99590584
v 5.54102845 -37.16735542 0.25920654
v 0.33971528 -36.02683172 1.03348133
v -1.23896962 -33.83454308 2.06533191
v -3.03289434 -33.68270025 4.41169227
v 27.70448476 -45.08153349 -3.16287065
v 26.82637051 -43.31276566 -4.74307686
v 16.71004109 -39.05503452 0.41524108
v 12.69043516 -38.15140575 0.95853367
v 7.77594186 -34.93181616 0.29024170
v 3.21763870 -33.07438642 -0.48591811
v -1.02461688 -31.48278594 1.94414600
v -2.76740408 -32.46169537 3.95772140
v 28.41947787 -42.40591452 -2.30665551
v 27.46000141 -40.70999846 -4.67000064
v 25.59772693 -39.42412511 -5.51368855
v 15.14453627 -36.53500974 0.81753795
v 10.49999986 -34.13999826 0.99000020
v 5.09034749 -31.07713163 -0.84867555
v 0.27000037 -29.61999923 0.99000020
v -1.21314207 -31.53117746 2.00546486
v 28.97628397 -38.37487474 -2.99787987
v 23.90601672 -36.15298122 -5.05609810
v 21.35000005 -35.02000123 -2.58999923
v 17.19332486 -33.06679055 0.07495501
v 9.08981077 -29.72194739 0.16216999
v 5.91260009 -29.06516008 -0.83550898
v 1.65500178 -27.11600251 0.16863631
v -1.08865800 -26.72422118 2.34653684
v -2.55638314 -25.31958185 3.68000451
v 29.48663384 -33.72107074 -3.34090833
v 27.67474949 -37.58842871 -4.96927602
v 25.98163858 -33.65002200 -5.43448748
v 23.18423241 -32.00845793 -4.42788610
v 20.68527602 -34.50114280 -1.99733092
v 17.39749871 -30.86796217 -0.15081721
v 8.73428397 -26.53837577 0.12183145
v 4.92803939 -24.84976128 -0.61294943
v 1.61435443 -24.59093370 0.44725943
v -2.39259354 -23.08244258 3.35136731
v 25.07127635 -32.38896281 -5.26360655
v 23.51233177 -27.87333727 -4.53021284
v 18.26496795 -24.71694350 -1.03335886
v 11.39733288 -23.07316847 0.87409321
v 5.31743281 -20.76526918 -0.21497464
v 2.79143569 -19.76716705 0.31252476
v 1.06724608 -22.57174440 1.28582411
v -2.87998701 -16.88046567 3.55500402
v 30.24960309 -25.84249340 -3.73887504
v 28.51611376 -29.24176306 -4.82125627
v 26.27990022 -23.84642884 -5.33065805
v 23.83536659 -26.81221999 -4.64401999
v 23.58017489 -23.73185940 -4.55560721
v 19.14000139 -21.88000083 -1.72999967
v 11.15733106 -18.00285093 0.65116101
v 1.23344408 -19.00859363 1.45341142
v -3.36388405 -12.69623730 3.54751572
v -2.01184512 -14.98799305 2.66591180
v 26.83000080 -19.23999935 -5.46999974
v 25.83297342 -22.92343974 -5.27336309
v 12.89697178 -15.24798293 0.78344380
v 7.57546537 -17.64834486 0.23430939
v 2.51954328 -11.47118583 0.82660286
v -3.22683528 -8.11758544 2.90746149
v 31.83660656 -15.66631719 -3.38043203
v 25.68780445 -16.66426100 -5.42378286
v 23.36999960 -12.19000015 -4.55999980
v 20.95344663 -15.06136730 -2.94458284
v 13.22585251 -9.14431177 0.30782569
v 14.11282830 -12.81718817 0.42391618
v 8.50211922 -6.96791383 -0.08414297
v -1.29483419 -3.56965722 1.53464510
v -3.41889728 -1.90984050 3.72906937
v 32.51469880 -10.95948927 -2.55128578
v 31.45128861 -13.92554957 -4.56087524
v 25.59735440 -12.56095152 -6.10647257
v 24.87909421 -6.33697305 -5.71103022
v 27.25934982 -7.40650808 -6.72229612
v 22.17172086 -10.09997632 -3.84328561
v 19.36000027 -5.00999996 -2.33000028
v 16.40748233 -8.93159118 -0.78848627
v 14.49420024 -2.72106589 -0.02369639
v 3.56000010 0.66999998 -0.50000002
v -1.69724086 2.52298289 1.34098355
v -0.05919343 -0.88679465 1.03454303
v -3.35928914 3.30184516 3.49815539
v 30.94560467 -8.19884520 -5.74208749
v 27.17977203 -1.05726160 -6.95208367
v 24.70284514 -5.19671058 -5.51371602
v 22.22999930 -0.24000002 -3.87000036
v 26.16855316 -2.21150741 -6.70175022
v 22.21394703 -5.57176862 -3.54816322
v 17.19768532 0.33306101 -1.05004874
v 7.50390301 4.67342930 -0.48350659
v 2.42752372 6.31642155 -0.50806085
v 5.17051993 2.93689268 -0.63151360
v -1.67617633 7.64409173 0.91507856
v -1.20818324 5.55672543 0.66606974
v -3.94323980 9.02064703 4.89346636
v 32.48852119 2.57847970 -5.42169111
v 29.36491556 -1.33940182 -6.80189766
v 27.88792923 3.01704137 -6.39044493
v 22.81092294 1.28531072 -4.37590526
v 12.18629815 4.36432287 0.02845259
v 9.52957384 9.34389979 -0.92922419
v 4.75999992 10.99999994 -0.89999998
v 7.80684734 5.73160127 -0.54745591
v -0.13691442 11.96887903 0.66183694
v 2.92237452 9.42321960 -0.39683108
v -3.80000006 13.65000010 2.24000006
v -1.94988342 9.48865246 1.25883729
v 33.45673531 3.93227022 -4.56183171
v 25.88214353 8.71459674 -6.49199914
v 24.72667955 4.14757710 -5.97057352
v 21.88997343 9.38022695 -3.82429291
v 23.00639823 7.53644062 -4.94811032
v 8.47449899 14.75672051 -1.18827412
v 3.86000006 16.27000049 -0.65000006
v -1.65705278 17.56532490 0.92763029
v -4.53294581 19.15983669 2.63078301
v 33.73353183 11.63014583 -5.39373979
v 34.61163864 6.52468158 -3.61127756
v 29.40437384 13.39702401 -6.94960495
v 24.70032312 14.83814418 -6.16137404
v 20.54000087 15.86000063 -3.43000004
v 16.56111144 14.63281270 -1.34428998
v 12.07842864 19.08802055 -0.97154867
v 11.93336491 14.21630476 -0.67403750
v 6.87000016 20.16000077 -0.82000019
v 4.02500853 17.99542084 -0.66052628
v 1.16134982 20.65784857 -0.23698610
v -3.29901860 19.61947419 1.30103924
v -5.14715724 23.82627688 2.64583644
v 33.22404623 13.12177069 -5.92925493
v 20.91000043 20.68999968 -3.31999990
v 15.44363145 18.29086244 -1.06550497
v 6.61503011 24.76212010 -0.70858072
v 0.80236717 26.79862827 0.23438864
v -2.69005750 27.98729949 0.77218091
v -3.32909543 24.01386015 0.94904931
v -5.03254589 27.88531967 2.56916764
v 36.99186817 20.35071142 -3.45872785
v 27.56986953 19.28918436 -7.09202746
v 25.34392662 24.50394630 -6.07039873
v 18.94158125 22.75766246 -2.39033741
v 4.48884396 26.25156194 -0.24425634
v 1.79775339 30.84646538 0.34163665
v -1.49965531 32.55720809 0.79916144
v -0.98387513 28.92624214 0.48977503
v -5.33365831 33.61373767 3.23107978
v 36.73672304 25.49844235 -4.77157161
v 17.94988103 26.77814104 -2.24332651
v 10.07530838 33.45939890 -1.88968284
v 4.48264275 31.83563054 -0.51855383
v -1.82752998 36.81803122 0.75485487
v -4.41767043 33.35617110 2.37896969
v -6.13388931 38.36853802 5.47049008
v 38.99904341 29.30665575 -1.62205100
v 35.90970114 30.22709675 -5.73637988
v 30.73486686 28.30673009 -7.35537196
v 18.52659881 33.33058953 -2.90797232
v 13.26361299 35.56010500 -2.51572719
v 4.47974214 40.06385431 -0.73729240
v 0.22136798 40.13176262 -0.06590720
v 2.48160376 35.59983522 -0.39543491
v -4.08397382 39.67527673 1.58585492
v 27.89159492 36.58908606 -6.54491549
v 23.81380089 35.23400798 -4.74141678
v 3.60855856 44.57585514 -0.27129237
v -0.31859803 41.47950932 0.34531974
v -1.97205646 44.59773377 1.08803285
v 39.58212957 36.17948666 -3.05236317
v 34.01349112 37.98059747 -7.20344158
v -0.70405129 48.56130853 1.00669614
v -6.11444749 49.68301207 2.91414442
v 40.59610143 39.22154009 -2.18951772
v 3.38999997 50.00999942 -0.86999999
v -3.15398863 50.97331852 1.88482378
v -6.86771236 53.47518623 3.64014553
v 34.08787772 43.75360534 -7.02565396
v 41.24975204 45.75533420 -2.54150876
v 38.16575557 46.47305980 -5.23617351
v 33.65286812 47.91556671 -6.74280524
v 38.34550828 49.31009933 -5.28339995
v 0.30073652 59.52043459 -0.71883033
v -7.14520412 60.87410823 2.77355453
v -7.61710294 58.50026384 4.84826462
v -7.55767850 61.28010899 4.90112184
v 42.52113402 50.84986985 -1.82166696
v 6.21791277 60.94832718 -5.63462777
v 2.57999985 59.00000036 -2.44000019
v -1.15344278 63.07782233 -0.77524880
v -5.82839455 63.81461024 1.11289264
v 43.52318496 52.92632058 -1.29487540
v 38.76447305 55.34228683 -4.66515124
v 9.96000133 62.84999847 -6.93999836
v 4.63772751 64.14279342 -6.44221064
v 2.80999974 64.64000046 -3.87000013
v -2.14339420 65.84552675 -0.32830492
v -7.12346192 67.26586819 1.74081686
v 38.63473609 58.56208131 -4.51246789
v 5.24946395 68.57016683 -8.83426145
v -7.61365285 70.54031640 2.33934075
v 12.82163057 67.90694594 -9.53954831
v 6.13000011 70.05999982 -9.96000040
v -1.23314746 71.46791369 -1.39894302
v -3.95160541 72.35079259 -0.59282547
v 26.41847171 67.69423187 -5.04280953
v 13.68451025 71.21575624 -11.25075854
v 10.62631514 72.15496153 -12.17481680
v 5.11000073 73.44000041 -11.64999977
v 0.18999990 74.45000112 -3.47000011
v -5.18353935 75.92493296 0.09202700
v -7.15759257 76.07491314 1.34634215
v 3.69947148 77.29233056 -13.17790523
v -1.36596791 76.64624602 -1.49541418
v 47.43012786 68.28134507 -0.57997287
v 12.91850954 76.87491179 -16.12523757
v 9.26442910 78.52835953 -17.34362729
v 4.97846212 80.04190028 -16.40477031
v 3.13279848 79.79493588 -14.15121648
v 1.98889524 79.40588892 -9.18050110
v -3.72988312 80.69642633 0.18008899
v -7.69923348 81.27809316 2.05311668
v 50.17179251 69.80422884 -0.39364843
v 22.01342024 76.85110718 -9.59081668
v 17.95000024 77.94000208 -12.98999973
v 14.03374691 78.98611575 -16.29019901
v 9.22982674 80.52311093 -18.19619536
v 2.53301905 81.78471774 -14.19863477
v 1.42601191 81.58661425 -6.20207842
v -0.85821800 82.34038949 -2.72889435
v -5.65362768 82.90389925 0.82779070
v 21.59492299 79.09471542 -10.94182488
v 17.72252843 79.76655662 -13.76923081
v 10.36313456 82.00858533 -18.39884557
v 0.52084046 83.94009620 -5.05855354
v -1.53583894 84.34655517 -2.44987523
v 25.12104809 80.25091887 -9.02991928
v 21.31868526 81.19057119 -11.89808641
v 12.82494050 83.34213495 -17.69583300
v 0.56349864 85.89683473 -5.23447106
v -7.25405198 87.80393749 1.11452362
v 28.76519784 80.95785975 -7.64362095
v 21.15454338 83.28657597 -12.64991239
v 17.80056022 84.44972336 -15.30651841
v 13.52325920 85.06979793 -17.53028482
v 0.20408431 88.22075278 -5.01563400
v -8.15919321 89.63385969 2.55874544
v 33.86455774 81.94088936 -6.02327241
v 30.09184822 82.08232373 -7.80053809
v 26.62383392 83.78349245 -9.64991469
v 21.83306590 84.28834379 -12.55954150
v 18.96279864 86.42648906 -15.29804803
v 15.16185235 85.81814170 -16.87368564
v 8.95053614 88.27638626 -19.32126470
v 0.28340775 90.57492018 -6.51947269
v 46.15473375 81.62238449 -1.87999138
v 38.44721243 82.81561732 -3.86093627
v 32.97588974 84.48924124 -7.36516295
v 29.40650098 85.35686135 -9.59436782
v 0.00225200 92.13052690 -6.67239213
v -2.27928278 92.22976118 -3.17694317
v -7.35377800 92.95576811 0.79422107
v 36.73306853 85.50469577 -4.32763435
v 23.62194471 88.87279034 -11.95157412
v 17.23858900 90.05415440 -16.30943641
v 6.83421688 93.29125285 -18.36371236
v -0.78391365 93.91566366 -6.78772014
v 14.14471306 92.67554432 -17.98580401
v -7.68054323 97.44624794 2.15121731
v 18.66559871 92.70092845 -15.06295428
v 4.98385914 95.87409347 -16.86461084
v 42.24276915 87.82775700 0.15590052
v -6.75257202 99.06274825 -0.78535877
v 42.90807247 89.10465240 1.44837738
v -5.41932695 100.38755834 -3.14112473
v 1.02966814 101.06975585 -13.10086437
v 7.67670199 102.00570524 -15.12615010
v -5.42819547 104.78956997 -4.70593246
v -7.40539841 105.06137460 -1.34822959
v -7.85007514 108.06821287 -0.62888605
v 21.82468586 102.99102962 -11.64098084
v -2.35501071 107.82978684 -7.03990506
v -7.76005024 108.66560787 -0.59755211
v 1.22121256 -7.36777810 12.24892586
v 11.17991842 -6.64329994 12.74304930
v 28.07444707 -6.94927340 6.82918914
v -0.21645635 -6.32483885 11.51595544
v 3.91666032 -6.05951063 13.17286957
v 7.27788778 -6.59645023 13.32399901
v 13.77159823 -6.96259178 12.10745517
v 25.68579838 -6.18859939 8.25301278
v 1.38822221 -4.29473445 12.34827098
v 7.05300272 -2.77396152 13.17220926
v 25.51999874 -1.85000000 8.24999902
v 31.47999942 -2.00000009 4.01999988
v 33.83184224 -1.68741588 -0.93094050
v 29.79721129 -0.30756611 6.02206308
v 33.67300704 -0.03572828 0.56723430
v 22.53612876 0.98723092 9.49947163
v 30.16532958 1.38854363 5.70881320
v 17.07267761 3.29982978 10.66386886
v 7.85951968 4.98338742 13.05362675
v 22.89343253 4.84552979 9.25118849
v 34.38844159 3.85303190 0.30092211
v 5.68964379 6.60452433 13.05325329
v 14.85767402 6.69810921 11.13454346
v 23.90000038 6.76999986 8.66999943
v 34.92749482 7.30864471 -0.28109999
v 1.23912061 8.17694142 11.91393752
v 8.65000021 8.77000019 12.83000037
v 15.35752881 8.87637306 10.69208328
v 23.46000075 8.96999985 8.68999958
v 28.31999958 9.01000015 7.00999983
v 34.42231938 8.94957595 1.98163232
v 0.82634925 10.20312682 11.81449741
v 6.35817973 10.17200015 12.81692740
v 14.58999980 11.30999997 10.70000045
v 23.21000025 11.50000002 8.63999967
v 28.89999934 11.55999955 6.71999995
v 35.24311259 11.43104210 1.31563749
v 0.77779917 14.18830454 11.91019546
v 15.84348828 14.20758944 10.23110189
v 25.94999969 14.27000016 7.68999988
v 31.73999861 14.34000023 5.03000012
v 36.25568748 14.09435831 -1.40706473
v -0.45532503 15.93809202 11.46891806
v 4.95808432 17.08440296 12.43376452
v 19.16233823 16.94133133 9.38646402
v 26.61044151 16.63132943 7.93417357
v 32.57000074 17.13000052 4.73000016
v 36.99168563 17.85082556 -1.85403775
v -0.72406727 17.70719513 11.33780461
v 4.39307420 18.34884658 12.37506140
v 10.61999984 19.03999969 11.59000024
v 25.63368157 20.43769136 7.86040444
v 30.26000038 19.68999952 6.30000001
v 35.24956480 19.76489462 3.38214915
v 0.55590400 21.03868127 11.89245563
v 6.71892241 20.52349597 12.15588208
v 21.67089470 20.62141895 9.05300118
v 26.83165297 22.56195806 7.50300940
v 31.59999847 22.04000019 5.60999988
v 0.85273752 22.62813784 12.00127043
v 5.42770047 23.74730445 12.19438855
v 19.65770125 23.98830839 8.94111861
v 23.12313579 24.34300259 8.43533501
v 33.78999978 24.25000072 4.77000000
v 0.17780616 24.72392097 11.84007805
v 5.06815035 25.47174133 12.27477752
v 16.30000025 25.49000084 9.51000117
v 24.46559444 26.06885508 8.03473964
v 36.43999994 26.38999932 3.39000020
v 38.50354999 26.08790249 -0.79690403
v -2.06490210 26.53596364 10.61152760
v 1.00689731 26.47046745 12.07985356
v 5.41158626 26.72754787 12.26277743
v 18.20999943 27.48999931 9.15000029
v 35.64000130 28.35999988 4.25000023
v -2.78874929 27.47445367 10.02911665
v 0.19577798 28.32836471 11.73208468
v 4.71032411 28.20084244 12.13841699
v 9.49000008 28.88000011 11.33999974
v 33.30999985 30.19000031 5.45000006
v -3.61575303 29.86916155 9.44517460
v 1.60255400 29.97501008 12.13794854
v 6.72718557 29.98764440 11.98084746
v 10.47999971 30.68000078 10.71999967
v 27.03999914 31.70000017 7.24000018
v 35.98000109 32.21999854 4.53000003
v -3.84240691 31.45507723 9.34322644
v 2.28354963 31.88643977 12.07782235
v 7.37999985 32.34000131 11.52999979
v 12.24000007 32.63000026 10.23000013
v 21.98999934 33.28000009 8.01999960
v 31.69000149 33.95000100 6.32000016
v 38.60999644 34.35000032 3.08999931
v -2.84835813 33.35507587 10.10815986
v 2.91000004 34.07000005 11.97000034
v 8.98130517 34.23090279 11.13373786
v 32.91999921 36.21999919 5.98999998
v 39.80936483 36.70816496 2.46520666
v -2.33085174 35.62601283 10.36396902
v 0.37324257 36.26769036 11.20102592
v 5.35909319 36.26410663 11.44333836
v 11.11000031 36.91999987 10.25999989
v 16.56999998 37.30000183 8.67999997
v 40.80203921 38.75928000 1.49811036
v -2.30010459 37.85567358 10.52136067
v 2.31201481 38.41076046 11.54497359
v 19.23999935 39.91999850 7.96999969
v 28.00000086 40.69999978 6.95999991
v 36.86999902 41.43000022 4.97000013
v 41.44024849 41.76645353 1.27539365
v -1.82560948 40.22045806 10.82996279
v 2.55913567 40.49339890 11.70093380
v 7.87912589 41.34407267 10.53009741
v 16.42983221 42.07032546 8.65001790
v 22.15000056 42.56999865 7.56999990
v 28.04999985 43.12999919 7.02999998
v 41.75000265 44.28000003 2.14000116
v -1.01670285 42.44816303 11.22280397
v 3.84102063 43.30967739 11.55117620
v 14.94242530 44.22362521 8.41492601
v 24.00277555 45.70456967 7.28141330
v 29.74000014 45.66999897 6.91000000
v 42.44922474 47.19009995 1.90664455
v -3.18915467 44.64183375 10.45323443
v 2.73183314 44.82760280 11.56632882
v 7.64534716 46.81538045 10.49805898
v 14.17013165 46.05880380 8.57939851
v 26.79000050 47.68000171 7.07999989
v 40.39999843 49.02999848 4.25000023
v 43.39170456 49.63308573 0.90923585
v -2.46026670 47.40086943 10.62523853
v 2.92998203 47.85158485 11.50409132
v 6.84113568 47.85260931 10.81075519
v 11.96201798 48.89275506 9.15237702
v 16.26520976 47.76642844 8.09625909
v 21.92999981 49.40000176 7.40000000
v 27.24000067 49.97999966 7.06999982
v 40.22999853 51.33999884 4.82999999
v 43.94233972 52.29695886 1.84744992
v -2.84234597 49.00052771 10.59078891
v 1.37306412 50.00073463 11.36344392
v 4.33577271 49.24629629 11.29109506
v 8.72000027 50.11999980 10.27000044
v 12.62635458 50.35479367 8.86720978
v 18.43999885 51.13999918 7.77999964
v 23.33999984 51.67999864 7.29000010
v 32.47164562 52.07873508 6.59138244
v 36.18999943 53.13000083 6.20999979
v 41.20999947 53.67000028 4.73999977
v 44.29082572 54.05529216 2.05092574
v -3.58597585 49.64607209 10.28233021
v 0.44667823 51.47180334 11.36806142
v 4.80283238 51.52186006 11.07023563
v 9.54999961 52.17999965 10.20999998
v 13.89630977 53.29911783 8.84122495
v 17.92000048 53.10000107 7.86999986
v 22.40999974 53.61999944 7.35000009
v 31.47999942 54.71000075 6.92000007
v 38.66999969 55.53000048 5.91999944
v 43.04999858 56.01999909 4.31000022
v -3.14314757 51.92442611 10.44902392
v -0.56000001 52.82000080 12.07999978
v 4.06941632 53.50549519 11.38677634
v 8.87771975 54.17865887 10.50105784
v 12.09000032 54.32999879 9.46000032
v 16.24000072 54.80000004 8.22999980
v 20.53000033 55.30999973 7.34000001
v 25.18999949 55.87999895 7.19999988
v 31.95999935 56.74999952 6.92000007
v 38.47999871 57.53000081 6.10999996
v 42.77550429 57.99558759 4.79117595
v 44.96977478 58.35655704 3.39438557
v -2.64757127 53.98525298 10.62971540
v 1.06242020 54.75172400 11.35735121
v 4.93796729 55.16171828 11.43387798
v 9.18999966 55.76999858 10.40999964
v 13.24000023 56.26999959 8.98999907
v 16.88922197 56.72790110 7.90338311
v 21.63000032 57.30000138 7.20999995
v 28.03999931 58.13999847 7.14999996
v 34.71999988 59.02000144 6.87000016
v 41.31964222 60.25074050 5.90912160
v -3.93397501 55.54250255 9.99909639
v 0.02077373 56.28937855 11.30536478
v 3.74933984 56.79276958 11.48769911
v 7.81999994 57.33999982 10.95999964
v 11.85000036 57.86000192 9.52000078
v 15.87999985 58.35999921 8.12999997
v 23.91999960 59.42999944 7.27000041
v 30.20000085 60.30000001 7.12000020
v 36.80999950 61.20000035 6.85000001
v -4.28945338 57.18728900 9.75098740
v -0.43981324 57.88864568 11.04038768
v 2.74234777 57.79335648 11.45362109
v 6.79479679 58.96535143 11.20126061
v 10.85443702 59.49944630 9.82318819
v 14.85608798 60.02894789 8.37713201
v 19.15359497 60.37526950 7.54778925
v 34.69000012 62.84999847 7.13999989
v 38.97000104 63.44000250 6.82999985
v -4.19545872 58.41341615 9.65765584
v 0.23182678 60.71382016 10.95437910
v 4.92839282 60.39875746 11.37972437
v 8.32595769 60.91431156 10.83660219
v 12.26999983 61.53000146 9.39999986
v 16.30270295 62.09400669 8.10570642
v 20.71120590 62.72149086 7.46751297
v 34.63163972 64.91073966 7.63828261
v 38.94000128 65.45999646 7.24999979
v 42.82915965 65.05646557 6.59740111
v 4.89789993 62.04381958 11.40433084
v 8.09106417 63.25058639 10.75337175
v 11.87930070 63.17579746 9.44585260
v 20.60000040 64.73000348 7.51000037
v 27.48000063 65.79999626 7.36999977
v 33.16238895 67.31402129 7.87864998
v 38.53999823 67.53999740 7.55999982
v 43.34999993 68.27999651 7.05000013
v 48.21334034 68.91079992 5.36317704
v -3.85864964 63.30481172 9.98191256
v 0.70322590 64.24178183 11.20647695
v 4.87747928 64.16455656 11.26762945
v 9.32567474 65.07541984 10.14193427
v 14.68373183 66.05605781 8.38449132
v 26.58986673 67.92031229 7.33269565
v 36.55999899 69.55000013 7.91000016
v 41.56000167 70.34000009 7.73999980
v 48.19237441 71.44121826 5.85399149
v -3.23835900 65.76371193 10.22610255
v 2.57467641 66.85163826 11.36573870
v 15.20335767 69.02848929 7.95041956
v 27.00542472 70.20761073 7.68694142
v 43.32000017 73.19000363 7.83000048
v 48.50893095 73.67481291 6.00515911
v 52.16359347 74.27336276 3.12375673
v 53.00673097 75.49223304 0.23027108
v 15.60623664 71.50175422 7.89456721
v 46.79518193 77.17666775 7.59326527
v 50.83481222 77.57016271 4.76966472
v -3.79202352 71.41111046 9.62518156
v -0.33354081 71.91175967 10.67676023
v 9.00472887 73.44563305 9.85516421
v 22.40892127 75.60430467 9.31384321
v 35.67113355 78.19123566 9.11869388
v 47.64568061 79.46119457 7.42339576
v 50.51532388 80.08664846 3.62365949
v -2.90332898 74.01950657 9.77496058
v 10.44999994 76.75000280 9.68000013
v 23.56935106 78.58976722 10.11234149
v 27.08854713 79.24470305 9.94795188
v 34.19686109 80.50303161 9.35725495
v 39.10251707 81.55851811 9.19613801
v 42.55830124 81.81551099 8.96072667
v 48.09534550 82.87033439 5.81947668
v 11.47000026 80.14000207 9.58000030
v 19.40365508 82.15502650 10.67309827
v 25.09784326 82.66814053 10.78585628
v 32.52999857 83.58000219 9.97000095
v 38.64686191 84.15187895 8.98198877
v 45.42924836 83.67186785 7.15910690
v 2.75437511 81.81281388 10.45241859
v 10.00284683 83.53199810 9.82073415
v 16.56317897 84.17524397 10.61548013
v 20.26401460 83.93266797 10.90268511
v 24.55999888 85.62999964 11.40000019
v 31.72000125 86.79000288 10.29999927
v 35.06655619 87.75863051 10.06764453
v 38.80999982 87.95999736 8.99000000
v 42.02822223 88.69063109 7.00190663
v 43.63999888 88.67999911 5.39999967
v 45.43345794 86.04538441 5.53624891
v -3.35858529 84.44636315 8.29709508
v -0.99567720 83.92583579 9.54664499
v 1.57113757 85.03726125 10.12682263
v 9.08472203 86.87690645 10.06380934
v 16.33776911 87.54393458 11.24435570
v 24.16675538 88.58403563 11.93699334
v 29.35006656 89.82907981 10.95793303
v 38.60404715 91.09077603 8.97756778
v 36.42460704 88.91326934 10.02167352
v 40.14011100 91.24787152 7.93431699
v -4.17828374 87.89008856 7.12063955
v -0.99439221 86.43271774 9.02092829
v 1.35710789 87.78388053 9.60623007
v 4.57012793 88.54991943 9.97822266
v 7.71415653 88.93170953 10.19242778
v 16.37290977 90.55008739 11.52203232
v 24.96500127 91.61508083 11.91669982
v 31.64298832 92.54771471 10.60198806
v 37.21427545 94.44286674 8.52958485
v 0.99726219 90.57766944 9.02564637
v 3.73028824 91.47951752 9.67226643
v 8.59612133 91.71270579 10.22867300
v 15.35567921 93.41458976 11.44193392
v 21.22258395 93.90796721 12.38207240
v -4.79517551 92.24371612 5.96617023
v 0.24979934 93.81727874 8.45152978
v 11.04951464 95.81729025 10.39461512
v 20.13482526 96.83164954 12.23122515
v 22.96785079 97.75273502 12.09500711
v 28.24117057 97.91090339 10.22903714
v 15.95455594 98.04383665 11.44218817
v -5.10669965 96.74116969 5.07982727
v 0.00378791 97.87927568 8.03832058
v 21.02165483 101.18979216 10.60795132
v 26.07520297 102.36519575 9.19139944
v 29.31194566 102.60073096 6.94988156
v 4.28096671 100.70445389 9.72712599
v 8.48102011 102.19353437 11.03316993
v 13.24999984 102.09999979 10.65000053
v 22.57199399 104.04630005 9.57227498
v 27.16542594 104.68601435 7.51163578
v 1.46171276 101.54020041 8.86006188
v 4.27658809 103.25407237 10.79523563
v 8.03078897 103.09828818 11.26199402
v 16.67441055 104.04370725 9.87506751
v 25.05822666 106.37483746 8.36962368
v 3.35213868 104.21130061 10.90016309
v 7.06164259 105.25613278 12.10351288
v 11.19999960 105.29000312 11.18000038
v 19.60606128 106.46355897 9.27834120
v 25.58403648 108.00810158 7.24160252
v 1.83654332 105.27063161 10.71710326
v 5.57051785 106.16946220 12.36202847
v 9.31847189 106.98173940 12.09187321
v 12.26404589 107.52180964 10.57902630
v 16.28235355 107.88504034 8.79570562
v 20.59261128 108.65133256 9.14532971
v -4.24916996 105.91998696 6.36159023
v -1.62813219 106.57606274 9.36682709
v 8.42313282 107.73017257 12.45182380
v 16.36026800 109.55575109 8.25515669
v 4.47485223 110.76843739 12.09943648
v 22.03301713 113.15580457 7.07484502
v 6.99307444 112.45040596 11.85133588
v 13.08810152 114.74398524 7.83032645
v 3.28109507 113.80897462 9.93902329
v 7.79902842 114.23181742 10.49041841
v 10.62855683 115.37295580 9.10355523
v 19.23467219 116.50856584 6.83730654
v 10.59380826 116.53035134 8.51573050
v 11.08362898 121.77020311 6.50487700
v 0.39630086 122.17892706 3.82262329
v 8.38032924 122.12580442 6.51704799
v 13.92395981 123.91453981 3.99257243
v 2.39055534 123.44411761 3.80152604
v 12.84960937 124.75398928 3.05542746
v 7.06954952 122.88098782 5.82957454
v 8.99085030 122.11851031 6.49964297
v -4.55454970 116.10147357 3.50012095
v -5.18220337 115.19206315 3.22968978
v -5.59424004 111.64516211 3.98386363
v 0.19385558 112.94781417 8.66404455
v 4.96382033 114.33570087 9.96883307
v 9.97399352 115.85671455 9.13843885
v 7.61145866 112.29460686 11.90871000
v 13.79123330 113.17926645 8.01525917
v -7.53369648 104.96827960 2.34696083
v -3.69919511 104.61986810 6.50879089
v 1.76081073 106.54024780 11.20827440
v 4.78289416 106.42299801 12.29868270
v 10.12270525 107.70732164 11.88288443
v 12.37609144 108.46844316 10.50307229
v -4.81325388 101.24572366 4.77347383
v -2.45904922 101.92415863 6.59304811
v 0.54594118 103.99965942 9.29538719
v 5.65015338 104.94609177 11.88187487
v 8.83665401 104.69482094 11.46858372
v 11.81514375 105.87180406 10.69592405
v 18.56926642 106.51886463 9.17685963
v 21.61745913 107.15448111 9.08133946
v -7.53688859 97.41277248 2.81965570
v -5.58885885 98.87104481 4.71884664
v 5.27308648 102.19231248 10.65647043
v 8.50238372 102.79414803 11.18706260
v 15.52812010 103.83909196 10.07813867
v 25.12999997 105.38999736 8.64000060
v 4.35061892 99.10800308 9.73001681
v 9.53285396 100.56609660 10.54315921
v 16.64933935 101.78131610 10.74109506
v 23.03758264 102.61677206 9.85571463
v 26.28927492 103.31925005 8.73810239
v -8.04593600 93.00829470 2.86606234
v 10.55326965 98.02415222 10.34532301
v 16.36650227 99.25826639 11.50126569
v 19.59862746 100.07410496 11.31484937
v 26.16450004 101.06648505 9.62005835
v -8.22486728 90.78411013 2.88003194
v -1.53450458 92.77082980 7.53774121
v 9.18958616 95.53936869 10.19024011
v 14.45509214 96.49848193 10.99735592
v 19.75027844 98.19138795 12.05617655
v 30.74935637 99.43351150 8.26162938
v 0.17000023 91.32000059 8.58999882
v 11.25677768 93.00737828 9.98282339
v 16.10837132 94.74918246 11.67079154
v 21.71977237 96.52055055 12.25108374
v 32.87600726 97.66518325 8.57184269
v -7.80913699 86.68687195 4.03640838
v -3.82837909 88.75037730 7.24723889
v 5.71000017 90.23000300 10.17000061
v 11.88114192 90.87130427 9.88266990
v 16.54521190 91.89961106 11.59731764
v 21.96527831 93.55825931 12.32285425
v -7.71689042 84.66091007 4.15894529
v -3.94681934 85.40983498 7.63630820
v 1.25999923 86.82999760 9.80000105
v 6.95999991 87.92000264 10.03000047
v 17.59252697 90.12260288 11.49989478
v 23.53999950 91.32000059 12.04999909
v 28.96927483 92.96455234 11.12336665
v 36.34146601 92.42966026 9.65700671
v -2.44303839 82.86871016 9.06109530
v 1.94020243 83.96479487 10.13412327
v 14.41000029 86.63000166 10.45999955
v 20.02999932 87.83999830 11.49999909
v 25.84999800 88.95000070 11.48999855
v 37.81322017 89.84506875 9.35058482
v -7.88870640 78.64190638 3.72999278
v -1.72800757 80.64438403 9.49207786
v 3.83999990 81.84000105 10.43999940
v 10.11893339 82.56772161 9.70479287
v 14.53579403 84.58980918 10.06388571
v 20.90176940 84.98900384 11.20135747
v 27.06000023 86.25999838 10.99000033
v 32.91063011 86.97848022 10.12384426
v 36.21000051 87.83999830 9.95000079
v -7.33328797 76.94657892 4.62287199
v -6.20787172 76.83389634 7.04456866
v 4.31536045 78.43453437 10.67695115
v 10.01838688 80.03201336 9.71288234
v 33.67999941 84.54000205 9.75999981
v 38.60000148 85.34999937 8.96000396
v -7.61308754 72.89487123 3.99822975
v -6.01130212 74.07271862 7.62536703
v 9.23032779 76.93446428 9.79224034
v 25.92357248 80.68699390 10.15238743
v 31.98533878 82.02558756 9.72190034
v 37.07977012 82.56397396 9.24802292
v -7.85848591 70.95943391 3.48220556
v -6.60685357 71.46856189 6.70824014
v -3.28161428 72.49989361 9.73854773
v 1.86794123 73.76931608 11.09671593
v 9.83801764 74.75300878 9.68178641
v 15.20675328 76.78791136 8.70727003
v 27.91747637 78.15270126 9.59949289
v 32.81075880 79.23536003 9.19207372
v 38.05670142 79.97038215 9.45842359
v -7.82708451 68.67064536 3.99827212
v -5.72991418 69.83820349 8.38228595
v 9.18563642 72.12600857 9.72049404
v 14.35757615 73.51221144 8.34934693
v 34.99902412 76.89334452 9.07044299
v 39.77640718 77.77285576 9.26415343
v 4.56120120 70.44443488 11.09834947
v 11.08083036 71.08440995 8.96861032
v 33.30049291 72.41212577 8.44086055
v -6.78239251 63.92227113 7.39452150
v 15.80661349 67.67905504 7.72698550
v 11.57675032 66.95924699 8.91124923
v 24.20796268 69.08836961 7.37538747
v 12.71730661 67.14636087 8.49953387
v 25.06077476 69.16863471 7.39445211
v 36.56753153 71.50986791 8.32671952
v 4.19717049 66.29152596 11.30293775
v 13.62797432 67.98144430 8.14807322
v 19.49829794 68.75773519 7.34388502
v 26.14128403 69.99526918 7.54209468
v 28.77205238 70.85541636 8.16726498
v 3.86097934 67.91029125 11.30121294
v 9.80590191 68.80003214 9.54579841
v 16.93114638 69.83612478 7.54865818
v 42.61435568 74.27507639 8.10789224
v -7.56963762 66.33392721 5.53616276
v 30.00868298 73.12502712 8.60188715
v 35.83363816 74.25692677 8.83574970
v 42.62079298 75.88509470 8.56760517
v 28.27986144 73.66707176 8.88349675
v -7.18189077 68.18208843 6.37991633
v -3.52432998 68.73101741 9.76562034
v -6.75361091 68.99520010 7.12923985
v -4.44581080 69.28609312 9.19842068
v 7.74700940 71.36034966 10.15543099
v 29.55885790 74.89688694 9.02589131
v 45.13197020 77.67944038 8.40609707
v -6.43280568 69.92056221 7.54894409
v 8.04522075 71.77361846 10.07474679
v 13.11432756 73.26588035 8.49442836
v 30.75258620 75.84926486 8.91949609
v 36.53337806 76.37556642 9.18152370
v 43.23102161 77.86029577 8.94260313
v 47.10099846 78.65387946 7.72701250
v 8.10928829 72.93072343 9.99455154
v 14.21982795 73.92015308 8.46907962
v 27.15743519 75.96448064 9.01283044
v 32.08026290 76.72089338 8.95091332
v -4.95192129 71.91516459 8.98454897
v 9.57598258 74.26244766 9.70586669
v 20.83127573 76.36812329 9.21534188
v 34.41062942 77.71050930 9.03419778
v 44.50106993 79.66074347 8.83010775
v 48.51061106 79.51951772 6.81333896
v -5.21426974 73.47167283 8.57793074
v 9.40673985 75.24239272 9.75859910
v 13.13857269 75.45058429 8.91280547
v 27.29219198 76.91532373 9.23157576
v 31.86929226 77.96840370 9.10292193
v 37.25911304 78.48646492 9.40244552
v 46.78022861 79.39054072 7.95103423
v -4.29552654 74.50184971 9.07056872
v 5.41858608 74.25510883 10.76150034
v 10.18000022 75.98000020 9.68000013
v 26.79408900 78.35497707 9.76133347
v 36.75265610 79.22735065 9.39953886
v 41.52292386 79.69257981 9.38229822
v 47.06602544 80.12340963 7.71977520
v 4.83323820 76.20748132 10.76074503
v 9.86184925 76.37101412 9.67880432
v 25.74773133 79.25360650 10.02749242
v 40.94840214 80.25633544 9.38516576
v 49.49000105 80.92000335 5.30999992
v -5.58807654 76.05852932 7.82929361
v -1.87320728 75.95499605 9.94779263
v 10.69999952 77.71000266 9.67999920
v 21.19179629 78.81350070 10.10507904
v 28.20664272 79.40193266 9.76186153
v 33.44440088 79.59033549 9.15671512
v 39.69750553 80.59859276 9.34780575
v 45.09729147 80.44658601 8.60622525
v 3.53095285 77.79771835 10.81303228
v 10.13314538 78.79325747 9.82202031
v 14.53005336 78.43012363 8.93978961
v 22.04491571 79.81155068 10.43560077
v 26.57451667 80.29725403 10.03618538
v 31.67795762 80.25527745 9.52764414
v 43.05985570 80.75439930 9.10162553
v 45.39763182 81.08208328 8.36894847
v -6.02374412 77.91220397 7.19908113
v 9.18999966 79.14999872 9.89999902
v 19.99177597 80.11887223 10.30845102
v 27.27323771 80.59033006 10.03015041
v 43.75648499 82.13499188 8.62699561
v 45.25975510 82.19342679 8.07003211
v 48.90991375 81.81145042 5.62462257
v 7.90000055 80.00999689 10.22000145
v 13.09958752 80.59497923 9.30398423
v 21.85748518 81.16074651 10.72001923
v 38.35272044 82.38939941 9.06011742
v 41.87406600 82.12090284 8.87174066
v 48.93919080 82.60733634 4.95724706
v 4.33518132 80.74034750 10.41674800
v 10.14809031 81.47803694 9.64341499
v 32.93000162 82.82999694 9.77000035
v 39.28999975 83.15999806 8.89000110
v 43.28886420 83.80521834 7.98583403
v 46.49627581 82.89334923 7.02491822
v 48.60347137 83.10338110 5.08798240
v -4.16861568 81.67949319 8.13375227
v 2.05473322 81.59358054 10.38277987
v 8.70999973 82.70999789 9.99999885
v 15.23362845 83.04847032 9.98436287
v 23.41411076 83.88113230 11.16769947
v 30.21000139 84.16999876 10.32000128
v 34.17612240 83.71758461 9.72740725
v 37.68458590 84.37594771 9.51165147
v 41.09000042 84.60000157 8.20000004
v 45.23279518 85.00543237 6.33574557
v -3.68384994 82.90392160 8.32216442
v -1.09405222 82.57831633 9.65026766
v 2.88602849 83.52883905 10.39709430
v 10.33746451 84.70354974 9.77986027
v 17.73884892 85.90717614 11.15733292
v 22.32441679 85.31155437 11.47947460
v 26.01423301 85.36013961 10.96739620
v 33.53767097 85.79006046 10.00055764
v 35.78162938 86.94661409 9.76707228
v 40.61999917 86.24000102 8.09000060
v -3.36269382 85.33868939 8.01715441
v -0.08716164 85.54426581 9.60269663
v 2.93565169 85.82459390 10.19062754
v 6.64422102 87.09651232 9.95106995
v 13.89873773 87.73674816 10.41799784
v 22.22071029 87.50029653 11.88840624
v 25.82000010 87.87000179 11.48000173
v 33.81830454 88.28207105 10.38459968
v 37.55075857 88.77725154 9.75735113
v 40.69999978 88.16000074 7.90999923
v 43.05265471 87.44233847 6.17275387
v -4.70329775 88.15079182 6.84999069
v -1.14204863 87.89338917 8.73217825
v 2.76420056 88.17960322 9.85449646
v 5.95162250 89.14970607 10.12956165
v 14.85765167 89.66875821 11.12490520
v 21.61999978 89.87999707 12.00000010
v 25.34000017 90.03999829 11.73000038
v 32.79000148 90.25999904 10.55999752
v 36.36801615 90.34480155 9.94768739
v 40.05363584 90.00502527 8.31209775
v 42.47175902 89.82496709 6.08869176
v 43.62564534 88.97616714 4.93178004
v -3.59562971 89.92471546 7.24165002
v -0.57240907 89.74966407 8.53397790
v 4.20818897 90.63339978 9.90795624
v 7.22131785 90.62736481 10.28995309
v 15.23608062 91.58195555 11.37349382
v 18.30000058 91.76000208 11.69999968
v 25.99758841 92.63026714 11.73087675
v 33.02909434 92.26977080 10.40711347
v 38.79486769 92.46586263 8.54738615
v -3.36412434 91.43134207 7.08440226
v 0.41292771 92.48923510 8.51979293
v 3.73403844 92.59233624 9.64137167
v 6.38618460 93.02215278 10.13072859
v 14.22727108 93.31087768 10.96433960
v 20.20999976 93.92999858 12.31999975
v 23.37292396 94.37981248 12.29141001
v 36.74983606 93.84875000 9.07606538
v 1.49692956 94.59380060 9.04818624
v 11.11000031 94.71999854 10.15000045
v 19.67366599 95.60592473 12.26486545
v 34.33622792 95.42715549 9.26824473
v 0.49496751 95.76240927 8.58759601
v 13.85194995 96.35362029 10.80705412
v 19.57791299 97.24963456 12.17890810
v 23.53606373 97.97967970 11.93113811
v -0.17648068 97.00592607 8.07000417
v 14.84584156 98.53550792 10.91777999
v 18.28070730 98.71637821 11.78822294
v 22.50805311 98.46505523 11.92945428
v 33.87790918 98.02211076 7.99473375
v 2.10630172 97.63177484 9.12441500
v 19.26614158 99.30853546 11.67340670
v 7.93479849 98.71750325 10.41186601
v 12.43061386 98.90940785 10.37705317
v 16.50865376 99.63121265 11.45196334
v 25.25155246 100.09061545 10.61104890
v 15.19742049 100.12772679 11.21235453
v 23.69207144 100.50725937 10.77874191
v 34.14507210 98.63606840 6.86168065
v 3.36850388 100.16202927 9.45725106
v 11.57699246 100.62639415 10.44265367
v 17.78048649 101.36598349 10.81698015
v 21.85911499 101.36436671 10.42131148
v 27.41921693 101.44908726 8.97604041
v 32.64342993 99.72593933 6.89229462
v 6.34824904 103.54018211 11.43609826
v 23.11632782 103.49915922 9.50479042
v 27.35977806 102.64847428 8.32564197
v 5.42901456 106.63992167 12.49969937
v 10.25294699 106.53954744 11.73920464
v 15.68970084 104.69444096 9.75336321
v 23.98282476 106.08629882 8.75062775
v 27.85409614 104.42162305 6.67784829
v 3.93599598 108.16748440 12.33597659
v 13.15560099 107.53529519 10.06693672
v 18.91757734 108.60005021 9.21028666
v 22.10210636 107.94696957 9.04939044
v 18.25998537 109.11473632 9.09756403
v 8.28504283 110.77599972 12.32388522
v 23.47776107 107.07113892 -1.42606208
v 19.68477853 111.46759987 8.73777643
v 18.93880405 110.78978330 8.79793148
v 22.43000083 105.38999736 -6.38000015
v 22.50630036 103.38979959 -10.57083718
v 11.52421255 110.08328944 10.81654895
v 18.42231490 110.31711847 8.81961640
v 23.34172465 106.33631796 -2.30089645
v 22.49431051 104.09931839 -8.26417841
v 22.48586528 102.96609253 -10.98367665
v 6.30595116 107.78044164 12.68736180
v 7.79830338 109.04113948 12.60881685
v 11.29961666 108.53716731 11.25236508
v 9.31906700 106.11648113 11.77158300
v 14.54424858 106.74533993 9.45280772
v 12.48520799 105.39894551 10.41113399
v 17.75196381 106.93163425 9.03247297
v 20.69200948 107.51380026 9.04712919
v 23.95948581 108.08043182 8.26261658
v 26.46585554 107.36806691 5.40977204
v 8.61118268 103.67832333 11.27478015
v 14.41596262 104.53954339 9.97753534
v 17.83628576 106.43576831 9.21045989
v 26.82104148 106.75436258 5.76850632
v 25.49060993 103.32781821 -1.78925565
v 24.13773164 101.99600458 -7.22294813
v 9.73166153 103.38854045 11.19309478
v 12.97979709 104.56293821 10.43952815
v 21.68562636 106.56770319 9.23967455
v 26.15124732 106.58752173 3.11522651
v 9.07506701 103.48101705 11.23978104
v 18.81931908 106.78383708 9.16278549
v 23.15383591 108.45210403 8.53893720
v 25.48569627 109.08849537 5.67004597
v 13.03850859 105.58844358 10.12206636
v 23.64651486 109.83006656 7.92082399
v 21.59602195 104.18421030 -11.19470224
v 11.82888169 106.71678931 10.71437262
v 21.17215097 109.97395962 8.82551167
v 23.61915633 110.07513851 2.31623463
v 21.36539295 107.10054636 -6.40273001
v 7.92557560 106.15299642 12.13863119
v 11.35564502 107.42334276 11.20028179
v 18.87094416 110.34649611 8.93055089
v 23.24612811 112.58163303 5.75011503
v 23.10787141 111.57392710 2.55143386
v 20.45964636 109.40171033 -6.46320917
v 13.24890554 109.10172015 9.57893208
v 19.14627850 112.71610111 8.18004273
v 22.45067805 113.63101751 5.84670715
v 21.75241895 113.07369918 1.57758419
v 19.92109790 111.16908491 -5.77788800
v 9.18228179 110.57770252 12.07500882
v 11.95258275 111.64680868 9.66939703
v 20.02810501 114.23733085 0.24589460
v 19.42505874 115.99693447 0.80704456
v 11.11483760 114.21514302 9.15023685
v 19.52501945 117.54339933 5.40855154
v 19.74033378 117.27269739 4.06248961
v 18.85666884 116.66354537 -0.11978484
v 7.42697623 111.99939251 12.09114026
v 19.48441193 117.31365323 3.37899453
v 17.56221987 117.28401482 -2.28547398
v 11.01970114 112.26269603 10.33112407
v 19.18358356 115.09872228 -1.00899383
v 7.19517143 108.03996027 12.68287469
v 20.88487335 114.04307932 7.45821651
v 22.20887318 113.87232691 4.86178556
v 20.45412920 112.95866221 -0.95404242
v 19.11859587 111.22816056 -7.32907141
v 7.80089060 103.90806198 11.51996665
v 8.37747380 106.86429590 12.25065906
v 21.82835340 110.43141037 8.60965345
v 24.14188907 111.30914092 5.62235201
v 22.96113595 110.53128541 1.23941654
v 20.55053040 109.54798758 -5.62322279
v 22.64460735 106.04672879 9.11588222
v 26.32789314 107.44851828 6.30338350
v 23.88576418 108.91155154 8.10293574
v 23.38965051 105.72848469 -2.89948727
v 25.03642254 101.85398161 9.56685562
v 28.24000083 103.26000303 7.26000033
v 28.35928649 103.19973528 2.97577702
v 24.69188161 101.07955337 -6.31783530
v 32.36081079 100.22757202 5.48415631
v 31.04892373 94.16766465 10.68160497
v 31.85075149 96.62188590 9.30888578
v 36.79479659 96.42405063 4.05434705
v 26.30444244 90.82727134 -11.00312639
v 34.09999982 90.15999734 10.46999916
v 33.95284340 94.16795522 9.75298136
v 39.18367624 93.30227226 7.69043760
v 35.87084264 91.37891978 9.95591003
v 40.34999758 93.13999861 4.49000020
v 37.52026707 94.70891953 2.62607657
v 27.89001353 91.34508669 -9.79106966
v 6.54095551 76.57005638 10.28318889
v 35.61000153 86.07999980 9.48000140
v 39.41970691 88.18282187 8.52128025
v 36.66903451 87.64449507 9.11943521
v 37.21847013 90.77935666 9.57919750
v 43.69010776 88.93960714 4.87929257
v 41.28238931 88.62452954 7.58371968
v 38.39202225 83.35153759 8.99318140
v 36.26503795 85.84398776 9.26463865
v 41.69368371 87.34385669 7.11988378
v 44.73336786 87.69121766 5.02639916
v 10.90136543 64.53809142 9.55349393
v 14.05836083 67.31519103 8.12293217
v 42.20821336 82.79149234 8.69319960
v 47.11835086 83.87532830 5.97195234
v 11.24163717 61.63973734 9.65228491
v 14.63350002 62.19768897 8.35420843
v 44.97615248 78.54856551 8.61742813
v 48.06686938 80.46267182 6.98804948
v 48.13555256 83.77942443 5.01884054
v 5.71603375 53.51838842 11.09809335
v 9.08460375 56.82190880 10.50587464
v 12.32824754 58.27469006 9.37368535
v 15.80074616 59.72053111 8.25167634
v 45.61396316 75.43774694 7.39114033
v 49.34189841 77.95348763 5.95682254
v 11.18705794 54.08176780 9.66808107
v 14.19909764 54.94305864 8.68445355
v 45.40000111 72.97000289 7.12000020
v 50.51000044 75.75000077 4.90000006
v 52.53421143 77.10592449 2.08134297
v 5.02000004 48.28000069 11.11000031
v 10.68942714 50.36148801 9.44649894
v 15.16491640 53.92340943 8.33630189
v 46.46857828 71.29271328 6.50485512
v 4.62837750 46.55692726 11.37485262
v 8.26442707 47.63793945 10.19129343
v 13.67999986 51.16000026 8.69000051
v 15.74817486 52.69781128 8.17406829
v 46.89189792 70.12841105 6.17637997
v 50.31286180 71.58461213 4.60428558
v 6.50000013 45.63000053 10.94000041
v 11.08680665 47.04577848 9.29972064
v 14.44999967 50.13000220 8.39999877
v 45.24043575 67.49936938 6.18887274
v 5.00999996 43.43000054 11.19999960
v 8.32000002 45.35999894 10.01999993
v 14.03000019 48.61000180 8.45000148
v 46.53554037 67.15633720 5.58307488
v 51.89685896 71.23968005 0.70813589
v 14.73235711 47.87149280 8.48846510
v 44.67977956 66.62351638 6.05325447
v 49.11474138 67.80947000 4.43982147
v 51.58871040 70.01308352 1.04903639
v 15.52105881 47.38036543 8.24388023
v 50.60210824 68.28697771 2.64859316
v 50.10033026 67.15343148 2.27778405
v 49.75799844 66.68201089 2.53618113
v 49.35181886 66.11207128 2.73010693
v 13.45523540 43.34899038 8.71416740
v 46.12190649 62.73252517 4.55198064
v 41.42343998 58.84655565 5.36487252
v 47.38324881 63.32430989 2.79721967
v 7.35784741 37.11394593 11.10126730
v 15.32565150 42.91097447 8.52158293
v 40.74054211 56.57934025 5.14194416
v 6.73502404 37.67973930 11.20119914
v 14.42888845 42.30986163 8.74092523
v 40.22852704 58.75580758 5.58665488
v 43.90001297 59.84461308 4.54810308
v 12.07426656 43.87959465 8.98893829
v 35.57796404 57.95498192 6.38556527
v 7.07025081 43.73766854 10.44011023
v 12.45999988 46.56000063 8.82000010
v 17.94000901 49.02111739 7.72871217
v 47.91708291 66.80436432 4.90559684
v 49.81321096 66.94483757 1.58041110
v 5.14000002 45.15999928 11.13000046
v 9.81144048 47.96409234 9.59361997
v 13.69145606 50.06493255 8.58133752
v 20.23449168 53.49712074 7.55156297
v 46.10000178 68.41000170 6.00000052
v 50.60625076 70.43187320 4.09123767
v 6.14096038 49.91678521 10.77017188
v 11.73229516 52.59815231 9.34007578
v 15.87191597 53.85759473 8.18596128
v 45.32000050 70.67999989 6.66000089
v 10.14978439 53.87410149 10.04837360
v 13.01546115 55.30490726 9.17787105
v 45.21847889 74.31630790 7.26501131
v 48.06999862 75.00000298 6.28999993
v 51.67488009 76.80686563 3.89818521
v 6.16941694 55.00294641 11.24287955
v 8.20289087 56.39497936 10.81144810
v 13.83026503 59.18388814 8.91671795
v 17.39959791 61.15333736 7.96714425
v 43.79807785 74.93936270 7.98462611
v 49.17096347 79.03528959 6.25333982
v 13.40207085 62.23911420 8.86338484
v 18.26369390 64.72628564 7.74299726
v 44.00330409 78.51603627 8.83832853
v 48.81426319 81.02179319 6.15025219
v 12.59160601 65.72548300 8.79420619
v 41.94182903 80.25548607 9.33232438
v 5.82444109 65.57777524 10.89494210
v 39.52666372 79.24185693 9.40614939
v 44.05743629 84.39233899 7.12998817
v 40.55893794 81.65010810 8.95587169
v 25.87000094 78.23000103 9.73999966
v 30.86822480 77.66158134 9.13340785
v 34.82594714 82.46731013 9.68023762
v 39.35572505 84.51756835 8.81551951
v 42.43472964 86.23643219 6.81137899
v 24.11000058 80.02000302 10.30000020
v 34.92999822 84.94000137 9.63000022
v 39.65397924 87.17229217 8.43136944
v 43.92167926 88.78721297 4.66927746
v 7.87583552 74.47077334 10.01722272
v 23.00164849 82.31087774 10.89223940
v 34.46223214 86.71994507 9.90871992
v 38.62628341 89.44471180 8.94704927
v 41.24715924 90.03316611 7.30980001
v 35.30307487 90.35207331 10.15309896
v 39.30239752 91.45548195 8.53343960
v 6.17395155 80.20623028 10.19320916
v 29.91234697 91.57492965 10.70574019
v 37.52113134 93.43808889 8.87421984
v 27.24814042 89.65373784 -10.68317331
v 29.93530594 93.18889678 10.93227509
v 35.81044078 94.97923404 8.99805222
v 37.57663816 95.93112767 4.51703090
v 32.93158486 95.04418820 -0.10433180
v 18.57988164 88.43231201 -15.63309878
v 24.58577417 93.00081432 11.81289554
v 31.69143200 95.90259194 -0.98760659
v 25.54673143 94.73401308 11.86527312
v 34.36867893 98.01993519 7.53161032
v 18.48725602 93.45654398 -15.33091627
v 32.20408782 98.51606190 8.13378580
v 33.72861072 99.12371635 5.15731703
v 33.03993121 98.11325371 8.23467039
v 26.84206888 96.18970007 -7.13871140
v 33.69278088 97.68951684 8.35694838
v 33.36674348 98.06943685 8.19649640
v 30.19228391 97.35909104 9.54333786
v 19.07874830 93.71918440 -14.86382820
v 32.17146546 99.39155728 7.69167580
v 23.32507446 97.00822830 12.15480920
v 31.62977099 100.07549822 7.34566059
v 22.35576697 97.51193970 12.18740176
v 30.38180247 101.00398213 7.38201477
v 30.66186793 101.64016485 4.05420782
v 22.34258875 99.86288100 11.33625023
v 27.08403207 101.70197487 8.94885324
v 29.59557995 102.16253996 3.22698546
v 26.51236951 101.57296062 -2.42467574
v 24.49774928 100.65931827 -7.53157772
v 23.77350815 101.78808123 9.90506727
v 28.44676003 103.85279357 4.13975725
v 26.23570524 103.30199450 -0.16101397
v 24.95211549 102.92500257 -3.94740840
v 21.13530412 101.34939104 -12.73201313
v 21.92230523 103.09669375 9.78909433
v 26.22460201 105.44620454 7.98619818
v 27.35559084 105.48468679 4.56756772
v 25.82228743 104.75274920 0.69625373
v 19.03634705 103.11410576 10.13608929
v 26.21318772 106.68608546 3.53382924
v 23.79778773 105.76792061 -1.96530973
v 14.10999987 103.15000266 10.34999918
v 22.32108079 107.00122267 8.99923034
v 25.14699660 108.89509320 7.08873197
v 21.42625488 106.15263879 -7.92935491
v 20.74067853 106.07098788 -10.59867069
v 8.79526325 103.28070074 11.22913882
v 12.03218661 104.86172140 10.60172357
v 16.84443839 105.19534349 9.57584847
v 18.43370497 107.82219470 9.18341428
v 23.15122634 109.41354930 8.37025791
v 21.02156915 108.41502249 -5.50384680
v 11.05322503 106.63563013 11.21213473
v 18.82459968 109.91499573 9.04464722
v 20.99020965 111.10688746 8.66876543
v 21.27889730 111.85535789 -0.67642931
v 12.04062253 110.29904336 10.13611443
v 19.15378682 113.90464008 7.93775171
v 19.42943595 113.96655440 -2.10436131
v 9.16252472 112.61283606 11.29488926
v 19.19180527 116.87756330 2.24490184
v 17.61155389 116.27784371 -4.17244062
v 9.18607786 115.72130024 9.38088726
v 19.43354495 117.75211245 4.69934288
v 17.35589467 119.93042380 1.57378113
v 15.14974050 118.64556372 -5.10937627
v 8.23019631 119.66449767 7.65415886
v 14.06156644 121.64390087 5.98976295
v 10.07475145 119.13605034 7.60874990
v 15.31309169 122.60171026 4.44093766
v 17.11593382 120.87393552 3.24428407
v 15.88327251 121.61336094 0.31448182
v 16.64122753 118.63490194 -2.40924000
v 7.87762925 122.30522931 6.36332855
v 11.47142891 124.17918444 4.46010288
v 8.26428458 121.07552588 7.07755750
v 13.05788942 122.24655598 5.89737389
v 15.33428952 122.95073271 3.03192134
v 13.02019134 124.16107208 0.17444804
v -2.56766542 120.72685361 -2.41393363
v 2.17939191 124.84461069 -0.98564872
v -0.07277201 123.92644584 -0.35329192
v 0.44418694 124.30093437 -0.07716775
v -3.38423904 120.22031844 -1.62889971
v 2.99135526 125.40864944 -0.02104550
v 4.79702838 125.45847893 -0.27070369
v -0.79381058 123.37202579 0.49664854
v 3.20961117 125.47530234 0.15470450
v 5.37527120 125.55451691 0.47076406
v -4.42892313 118.08826029 -2.07157526
v 0.75971195 124.44800884 0.71974786
v 3.75154777 125.49750507 0.93836308
v -4.64940490 118.50528419 0.47209408
v -2.76046712 120.94231695 1.69248751
v -1.37402699 122.72390723 1.04254461
v 2.67858338 124.75643307 2.20372668
v 5.17534651 125.40635467 1.74789294
v 10.21592040 125.53492188 1.50388340
v -6.36883639 113.98214847 -0.18976722
v -4.31251619 118.35702509 1.94980332
v 4.43077739 124.62429702 3.14336689
v 10.73319931 125.26880205 2.35869712
v 13.03457189 124.72879887 1.59022585
v -7.84742180 108.14643651 0.76548808
v -2.13050889 118.18823963 4.25241655
v -0.27903653 119.97997016 4.51793149
v 3.20000201 122.70999700 4.49999515
v 6.14622561 124.58945066 3.61190364
v 11.86751015 124.92206693 3.07855383
v -2.47938675 114.59945887 4.95745521
v 0.11862273 117.83393472 5.30742807
v 2.56183534 120.55937201 5.49657317
v 5.62000182 122.55999446 5.68999583
v 8.24931543 123.20914865 5.63446106
v 12.88245711 123.32952768 5.06184297
v 14.38973472 123.68089706 3.63116921
v -5.88276889 109.63203758 4.29934915
v -3.82730272 112.46201396 4.84659988
v -1.43258809 114.86931145 5.47979027
v 1.31886045 117.67056584 6.18156791
v 4.20043292 119.97957528 6.63282163
v 7.38041941 121.18960172 6.71895174
v 11.87731884 120.78472972 6.62814733
v 13.99552170 122.68347293 5.22009190
v -6.33704709 103.69596630 3.47710983
v 5.11430437 118.72750521 7.41625018
v 7.58013641 120.61186135 7.20151374
v 12.28399109 119.61439997 6.69899769
v 15.08445013 120.91360986 6.08856324
v -8.06498714 93.14528108 1.66793505
v -4.52809129 102.62548923 4.91663441
v -4.79131658 106.54208064 6.20091474
v 3.67999938 116.18000269 8.22000112
v 6.98976126 117.89988726 8.27764254
v 10.16667578 117.96578020 7.81305414
v 14.42880835 116.93808436 6.77739736
v 16.27872512 119.65642869 6.36072736
v 18.68989132 118.58199537 5.38962102
v -7.62015348 93.15779805 3.58601660
v -4.57358314 99.32772815 5.25793619
v -3.44590610 105.65698892 7.13632163
v -2.44083325 108.59794915 8.76883511
v 4.28821566 114.88597095 9.22930054
v 7.91999977 116.30000174 8.91999993
v 11.98005397 115.97714573 8.05193186
v 15.05692210 114.53434080 7.11018639
v 16.90662839 115.89162797 7.11765047
v -8.19188450 89.22358602 2.81385891
v -1.30751997 101.61314160 7.08317338
v 2.28841230 112.67653853 10.29341668
v 6.88789738 114.52900618 10.21013595
v 9.95819457 114.79044706 9.66895185
v 12.94498518 113.73033375 8.32721964
v 16.45362191 112.53850162 7.45231844
v 18.40508357 114.81981725 7.60525139
v 19.94953305 116.11954123 6.52631186
v 3.13653983 111.73448712 11.00262068
v 7.08655547 113.51411790 11.06655318
v 11.37792040 113.17749321 9.46707558
v 20.16905509 115.15910178 7.19060842
v -0.56310074 104.85664755 9.03735589
v -0.16588898 105.31800240 9.66893788
v 2.03161710 109.67671871 11.29262336
v 14.49470222 109.63983834 8.71839467
v 18.04021001 110.54535955 8.47218651
v 23.81022088 111.68695986 6.15450926
v -0.71592978 105.92028499 9.70382430
v -1.42826152 105.51646352 9.08380002
v -0.65929111 108.25963318 10.21717861
v 9.53791756 113.82823437 10.29756758
v 17.11149700 112.38979548 7.57867331
v 20.69219202 115.20063877 6.60957210
v -8.18338245 89.46286887 3.16898897
v -2.59124604 100.71169585 6.40982389
v -3.19495518 106.47568107 7.90905580
v -0.99209941 109.61341113 9.76472721
v 6.58418937 115.25300890 9.35782865
v 11.32285316 115.33158273 8.70660506
v 15.43656364 112.97238618 7.36883096
v -7.79914064 93.97809207 3.20160575
v -5.06225368 99.95644540 4.92699677
v -2.71850685 104.51106727 7.43870065
v -0.87746786 112.30240017 8.35720636
v 2.56570079 114.86406624 8.53053015
v 5.83138037 117.19283462 8.31426401
v 9.03424807 117.32202768 8.43771175
v 12.02999987 117.37000197 7.33000040
v 14.86356184 118.99281293 6.71890844
v -7.68907508 97.03060240 2.47787382
v -5.44349290 104.08181697 4.41462500
v 5.42201381 120.06425858 6.95859222
v 7.69538665 120.96869200 7.01218285
v 13.31999991 120.76999992 6.36999914
v 6.90550311 122.40320444 6.17697416
v 11.71713229 123.00396711 5.56532107
v 13.89089040 123.51819873 4.45198454
v -3.73874744 114.58120495 4.49239463
v -0.95992367 117.87860841 4.75589884
v 1.63144537 121.23797089 4.99987602
v 4.71843313 123.52072448 4.60204994
v 8.68975278 124.43146855 4.13563754
v -8.04150384 105.74674606 0.14978624
v -7.23434519 110.62937975 1.11831364
v -4.86716256 117.13281274 2.15647579
v -0.54699910 120.15949190 4.42707818
v 3.16165294 124.46220219 2.94581894
v 9.20827873 125.37465990 2.36725248
v 11.70023996 125.25424361 2.03535846
v -3.34164989 120.41818351 1.20062521
v -0.93747809 122.70011008 1.97142572
v 0.74884976 124.21509624 1.44088257
v 6.53019128 125.73498487 0.99490210
v 9.05034225 125.51236153 1.04344217
v -4.53236746 118.43040586 -1.37191254
v -1.49794470 122.84170091 -0.08876542
v 3.61224427 125.50750375 0.11409326
v -4.09482839 115.95460773 -3.70140700
v -2.91966461 119.66505647 -3.00667644
v -0.74276759 123.04860353 -1.56594533
v -4.00897907 119.08443272 -1.87639904
v -6.49487227 113.08562756 -0.84558665
v -5.47522865 116.44110829 -0.92835940
v 4.35978407 125.56073070 0.43458928
v -7.77077489 108.51288587 -0.82056649
v -5.31923631 116.79641902 1.14303571
v -3.31898616 119.87639964 2.03886419
v -8.07575509 105.84792495 0.10058925
v -7.56110158 108.90129954 1.22475508
v -1.09809719 119.18089539 4.36845934
v 3.80999921 123.98999929 3.78000131
v 10.98564547 125.41222572 1.78111624
v 13.06900755 124.49057400 0.88772393
v -6.77824346 110.72785407 2.49381643
v -2.39495793 116.21162295 4.58427891
v 0.28080973 119.27407235 4.87589883
v 3.21195298 121.99720740 5.14584268
v 6.73721544 123.60113114 4.97611007
v 12.75836118 124.79261309 2.27264664
v -2.05272064 114.13992196 5.41056227
v 5.75680379 121.10657990 6.58983085
v 10.04463993 123.23052436 5.57956798
v 12.93082070 123.91679734 4.37205238
v 14.46425356 123.70966375 2.62939674
v -1.02221838 113.45359683 6.77238358
v 6.00844994 119.36276406 7.39615411
v 7.57973688 120.93991786 6.97170151
v 13.97775207 122.16472626 5.69126662
v -7.49525474 96.94464505 3.00199119
v -4.45814570 103.54816169 5.09872613
v 1.58504595 113.77873272 8.96276161
v 5.67816338 115.82816392 8.98677018
v 9.05492622 118.50070208 8.01151711
v 13.31460942 118.31048131 6.74707070
v -8.14395025 92.26030856 2.32652738
v -7.42364302 95.18240392 3.49145033
v -5.89156011 98.24499488 4.52779466
v -3.12839006 102.25361586 6.08697766
v -2.59321113 105.39990664 7.91612733
v 5.83286863 114.93828893 9.48465150
v 9.44999978 116.56999588 8.85999855
v 13.15850765 116.42800272 7.25327292
v -8.14968254 89.04011548 2.55682995
v -7.87950866 92.18345582 3.31712421
v -1.72999909 104.51000184 8.30999948
v 8.51932634 114.61996287 10.09477675
v 12.13569194 114.40020800 8.41950066
v 15.98977484 114.53679204 7.08245393
v 19.14943568 117.28857458 6.28447812
v -7.48265767 91.34694934 4.06677369
v 0.55505434 104.70746458 9.70897265
v 3.21650342 110.12447625 11.82705909
v 6.21029874 111.95278168 12.03810982
v 17.01658405 113.74714226 7.32601434
v 19.94609460 116.81419611 5.72894095
v -3.17355408 94.28859502 6.37463154
v 2.19397456 102.57206857 9.16501321
v 3.57240369 107.23743588 12.13301718
v 8.83239694 111.80941015 11.79448701
v 11.38270926 111.59557104 10.17652079
v 17.51903258 111.67315394 7.87768606
v 21.55647054 114.60113525 6.25896174
v -8.03999975 84.28999782 3.08999978
v -6.72745239 88.76886219 5.03508002
v -5.19437343 90.33718705 6.06576633
v 1.01259979 98.11560065 8.66845995
v 3.53131141 101.81172192 9.65816714
v 7.35589722 106.06565326 12.29059789
v 10.79985127 109.99895632 11.35370415
v 17.77223870 109.88429189 8.68645217
v 20.51855624 111.98114604 8.48633796
v -7.92410970 80.88946342 2.77648703
v -2.92317825 90.31335264 7.30440533
v -0.81444730 92.69028157 7.88693037
v 19.43886280 107.32202232 9.13834199
v -7.92420283 79.20919359 3.61712743
v -6.97816862 84.00318027 5.31453919
v -4.99999942 85.91999859 6.84999907
v -2.70000263 88.59000355 7.63000315
v -0.94127993 91.44076705 8.00163858
v 4.57405206 95.52746266 9.91809648
v 8.72877799 99.78369623 10.39765030
v 9.07231309 103.80576551 11.29014045
v 24.75249395 108.51343721 7.79285515
v -5.06566558 83.32106471 7.12814601
v -2.74999929 86.13999933 8.05999897
v 0.00871147 88.51321042 9.08967201
v 2.73056980 91.96821600 9.30500589
v 20.00493556 103.65504771 10.01986302
v -7.24625820 77.37206668 5.09382086
v 3.82818817 89.64259177 9.83330980
v 7.21824029 92.24705398 10.26044413
v 9.82369296 94.06624734 10.14025509
v 13.33452016 97.14859724 10.55525802
v 19.86332051 101.70462728 10.46951208
v 24.44168739 103.20749879 9.26425308
v 27.64748968 104.43581641 7.06354389
v -7.45010329 74.33746755 4.12505865
v -6.31511491 75.92432201 6.59182901
v 0.52935677 83.65675062 9.94991697
v 4.49340232 86.97336912 10.03814954
v 6.84829708 88.82348239 10.14469378
v 10.15480049 91.12037718 9.88202449
v 13.85859493 94.16346252 10.79219673
v 17.17227139 97.10554779 11.76589169
v 24.80246872 100.97090155 10.15893742
v 28.34408730 101.58050805 8.39549862
v -5.43884886 74.93109256 8.16995651
v 7.40337232 85.62227339 9.91045777
v 10.89278981 88.21800351 9.75721236
v 14.02989216 91.42192453 10.88212058
v 20.26567794 97.46060520 12.21185736
v -7.08347373 69.61184740 6.35548495
v -5.40673407 72.73503393 8.54845811
v 5.61000034 82.11000264 10.15000045
v 10.92990302 85.51170677 9.72288195
v 14.51338269 88.22806925 10.61836910
v 17.41238311 91.03159606 11.52612921
v 31.15172125 98.05184603 8.75409041
v -4.88779135 70.36379725 9.04676039
v -2.26860237 73.18753749 10.02394781
v 9.14808828 80.58884740 9.82569903
v 12.74072565 82.56713301 9.46596265
v 15.82909748 85.89173108 10.68294514
v 18.95201579 89.67957646 11.54556870
v 23.40893820 92.90421009 11.98288333
v 4.13035136 74.90032911 10.92223078
v 10.06239280 76.94737613 9.68588423
v 16.53498225 82.75277913 10.13979968
v 19.65424046 85.49077809 11.13305148
v 23.90171774 89.84245360 12.06945255
v 27.96999924 91.77000076 11.36000082
v 32.29999915 93.63999963 10.39999817
v -6.33511087 61.78610399 8.05582758
v -1.46017515 67.58473068 10.55449061
v 10.64574160 73.77358526 9.24567413
v 14.37346637 75.42742789 8.65115225
v 21.87468298 83.81579071 10.97012870
v 25.85951425 86.28369868 11.19017787
v 34.87196565 91.34055674 10.10992285
v 38.29597309 93.83729845 8.19899328
v 40.65482318 92.81061590 6.25453563
v -5.32292575 61.38289720 8.93637724
v 14.57286067 72.95525074 8.20920151
v 23.07303436 80.91267943 10.63108910
v 32.69277886 86.27180010 10.19312441
v 35.63953564 89.20982480 10.20713244
v 39.56747055 90.96563607 8.51362012
v 41.45658389 91.24282748 6.58998219
v -6.71481946 56.83151633 7.45838834
v -3.17120552 58.81788209 9.96379089
v -0.95700001 63.43058497 10.81894152
v 7.21385516 68.14762950 10.55707689
v 26.46098472 79.79003340 10.05356107
v 30.20000085 82.28000253 9.98000056
v 41.11687839 89.10737932 7.70737883
v -5.01225377 54.23828959 9.13963653
v -3.09822336 57.72159249 10.20219736
v 0.01960224 61.10209599 10.91171429
v 3.52609321 63.17745894 11.36943512
v 7.06082536 64.91752714 10.82397159
v 11.04933675 66.03965163 9.33924504
v 17.28814840 68.07096303 7.48204114
v 29.16000038 78.18000019 9.51000024
v 32.78561682 80.01743257 9.28143505
v 36.25284135 84.03082937 9.42741986
v 39.80503231 84.77813005 8.62917118
v 46.37148976 86.47977561 3.43577540
v -1.78633758 56.10269308 11.29753049
v 2.00728187 58.53100494 11.38212066
v 6.54551201 60.56681648 11.27300411
v 9.22000036 62.55000085 10.25000028
v 13.27999961 63.94000351 8.84999894
v 17.14999974 65.54999948 7.75999995
v 30.24370037 75.53225756 8.95854365
v 33.96981210 78.17979902 9.00255982
v 41.12097993 82.89104700 8.66100844
v 45.88942602 83.96979421 6.69313222
v 0.29965726 55.51655591 11.33490726
v 4.46133502 57.93722346 11.45190280
v 7.76493223 59.67267603 10.87412145
v 11.76000014 61.12999842 9.53000039
v 19.33999918 64.60999697 7.69999996
v 24.74110760 67.93154031 7.49904476
v 41.84724018 81.18427545 9.17144958
v 45.13530806 83.28410238 7.57599995
v 48.83166775 82.97730237 4.90668230
v -1.28000008 53.02000046 12.60000095
v 1.63598231 54.05294150 11.30972523
v 5.56386542 56.90451339 11.45105436
v 8.99000000 58.12000111 10.52000001
v 12.36999966 59.44000185 9.43000056
v 15.73999971 60.75000018 8.32999963
v 19.13000084 62.56999820 7.79000018
v 40.76536372 78.77331227 9.37495381
v 44.44612935 80.95206320 8.74359719
v 0.38000001 52.34999955 12.57000025
v 3.31441336 54.52457443 11.36484183
v 6.70151832 55.97139522 11.18785981
v 10.17096452 57.26411194 10.24221536
v 13.23791686 58.17280710 9.17025749
v 17.01926813 59.82555822 8.11447762
v 29.90057878 68.84043664 7.97549915
v 34.83863175 72.96539843 8.70532915
v 45.97634077 80.07199317 8.29071458
v 49.27025735 80.06415516 6.04255777
v 1.31827372 51.55985057 11.40365284
v 4.47167223 52.63600126 11.29553840
v 7.29842065 54.92704362 10.93524881
v 10.85233595 55.49253151 10.04995685
v 14.31219094 57.70891160 8.78054183
v 24.27435480 63.00853938 7.59360380
v 30.31999990 67.18000025 7.77000003
v 33.53482485 70.26689500 8.29741731
v 50.25519803 79.08618450 5.12903463
v 3.37664620 51.96970701 11.36835571
v 7.43204076 53.46072093 10.71586646
v 9.78207588 54.82573807 10.30712761
v 12.23514508 55.96356839 9.49038286
v 15.20530228 56.43147230 8.51973146
v 21.68730646 59.48646739 7.42683141
v 25.82404576 62.51321733 7.49347359
v 29.34318408 65.19144773 7.69880647
v 35.04413739 70.10649145 8.19244608
v 44.38185692 76.27113909 8.23196769
v 48.15192148 78.60465348 7.04385666
v 51.63180456 78.24864239 3.36758513
v 12.87108380 124.39322472 3.70832137
v 11.88606489 124.64570999 0.05677531
v 0.00318319 123.56269360 -1.53414346
v 16.24601521 121.84309214 2.22366978
v 13.66529334 124.08862263 3.68312281
v 14.22875002 122.53893167 -1.26872002
v 18.96864921 118.26077104 3.84366116
v 16.50204696 121.35222554 4.52822540
v 13.27562891 122.19335884 -2.64297333
v 20.72655410 115.92162400 5.47262933
v 16.90980420 117.63830483 -3.71565460
v 22.33147994 113.14702779 3.80006642
v 20.66304348 111.98070645 -2.86189537
v 15.90791345 112.33742535 -9.24461428
v 10.63413918 112.35915124 -10.34793071
v 21.94913104 110.32948643 -1.03951781
v 19.78314295 110.62128842 -6.83122035
v 25.88224597 108.29827189 4.95122233
v 20.46343498 108.31758380 -7.58395856
v 13.40007503 105.72197288 -13.23599089
v 21.03543840 106.99241608 -7.51439109
v 24.78839085 104.90085930 -1.24950393
v 23.05107750 105.16019166 -4.98945452
v 21.79447562 105.40802777 -9.17626172
v 19.09288019 104.65525091 -12.22216804
v 29.23305519 103.06585580 6.47509750
v 28.16221863 103.68012637 3.33703356
v 25.69941804 103.53798419 -0.97203749
v 22.40893431 104.05245423 -9.83494613
v 7.48803606 97.05577046 -17.37909950
v 27.29333378 102.00160742 -0.14446699
v 25.14485270 101.87741369 -4.72746044
v 23.23246934 102.25886106 -9.68916249
v 33.07778388 99.63811934 6.39401516
v 37.65070066 95.86573392 6.52812840
v 36.39063612 96.90303355 4.39925725
v 33.73589367 95.84268183 1.61560252
v 14.24329635 89.62241560 -17.94137247
v 39.66733813 93.56970340 6.85727550
v 37.34525666 94.03872490 1.90520624
v 34.69682485 93.15433353 -0.17903875
v 25.59105679 91.04502201 -11.12344489
v 19.53835972 88.50295842 -14.97132331
v 12.84296904 84.86906439 -17.82687381
v 41.53917357 91.84875339 5.66555280
v 41.39049724 92.02247858 3.43378191
v 39.54384476 91.71442688 1.32245850
v 36.47001460 90.72725475 -0.91919373
v 31.81999549 89.50999379 -6.13999553
v 27.14357711 88.43366057 -10.76498441
v 17.87279919 86.72078699 -15.86647704
v 41.05276242 89.99187499 0.64223824
v 38.71796280 88.81536871 -1.01764698
v 34.33378413 87.34117448 -4.95924754
v 13.27276044 77.22377032 -16.20272174
v 41.40708596 86.81698889 -0.58726582
v 37.58073226 85.72296798 -3.65202292
v 33.68391097 85.23017913 -6.63852319
v 29.79081683 83.01012963 -8.58630426
v 27.34169364 80.94228059 -8.28979257
v 23.53000268 78.55015993 -9.41220112
v 19.27721128 76.58533752 -11.26493607
v 35.62603518 82.74615556 -5.34032891
v 26.57882310 77.70371437 -7.49015855
v 15.19428007 71.35985047 -10.86312253
v 32.62818232 79.03134823 -5.72975259
v 19.25076358 71.03465497 -8.88504647
v 45.21581903 83.79633725 -0.81046025
v 40.41038826 80.13488352 -3.73586733
v 40.33770785 78.43015343 -3.44750751
v 47.31318355 80.08778095 -1.98112405
v 25.72617121 63.97385895 -4.76305140
v 18.41266267 62.06512079 -5.37735131
v 52.98832059 74.63884354 0.42148418
v 27.66143717 58.91720578 -3.90883628
v 24.19609390 56.88212439 -4.94742487
v 52.37818509 73.05431366 -0.17603353
v 26.52027830 54.89862710 -5.48441662
v 52.49398574 73.77397269 -0.53837092
v 52.51455680 73.90254736 2.32179719
v 22.97736704 57.89321661 -4.79571847
v 21.37084864 58.37763101 -4.90161218
v 20.65652609 59.35690925 -4.82477620
v 39.65918347 72.90466875 -2.46858550
v 23.37220684 66.39511883 -5.56451827
v 46.48454487 83.51943642 -0.87782426
v 34.60652009 82.88569748 -6.01950753
v 27.93312259 79.45930213 -7.64823612
v 23.60054478 77.28474587 -8.86309799
v 17.26805605 75.01363754 -11.77013479
v 35.67497805 85.85695177 -4.78867488
v 19.73843947 79.17866111 -12.32661586
v 15.45600872 78.39080691 -15.19484166
v 12.01937720 77.55783945 -16.74866863
v 28.50934677 84.30437744 -9.66393203
v 22.04822376 83.47922564 -12.18032930
v 12.92180829 79.74920422 -17.17081480
v 41.85947031 91.31947160 5.90468477
v 41.94040969 91.46551788 4.20351233
v 37.42813691 91.54928476 0.40740278
v 33.72668847 90.39712697 -3.42199835
v 29.77764234 89.78874236 -7.97806121
v 22.37550914 87.43022382 -12.89618947
v 39.91055489 93.76273304 5.69247827
v 36.43599898 94.04369444 1.62171223
v 19.21269670 90.55958688 -14.61186819
v 13.29408400 87.77067065 -18.30254309
v 38.31137344 95.44980526 5.48535166
v 34.33284536 94.78569031 1.12782419
v 30.40826321 94.87470239 -3.56263481
v 17.04014838 92.57467836 -16.58010483
v 27.39465423 96.40189260 -5.76572167
v 21.91939577 98.67020696 -13.31579033
v 30.12840077 99.60850328 0.38373051
v 20.38240246 99.70777482 -13.94167263
v 17.37538725 98.88577461 -15.27770981
v 17.27237180 98.27029705 -15.47608338
v 23.93623814 98.99595380 -11.11711934
v 36.53638437 96.79301083 6.64573023
v 10.39474458 97.97007591 -16.63410291
v 21.64002322 98.87889028 -13.40280566
v 33.26772526 97.26549685 2.35964032
v 29.54741940 97.65236825 -2.30759685
v 20.14133334 98.93696755 -14.36781511
v 36.05351225 97.34444320 5.95939206
v 32.74599090 99.97816384 5.99295273
v 26.28059126 100.84071010 -3.44372471
v 10.91537997 102.64825821 -14.76592850
v 27.70700119 102.91393846 1.83064211
v 20.10538243 104.60710526 -11.89228799
v 28.58000249 103.79999876 6.40999991
v 27.78363973 104.92437333 4.79287468
v 24.34368059 105.42406887 -1.38496351
v 21.63949981 106.17328435 -7.05729518
v 20.72410844 107.12189227 -8.76011513
v 13.09425011 108.05077851 -12.29849178
v 23.48901704 105.93324155 -2.37905467
v 27.72235125 104.63852435 4.24592802
v 24.63500202 106.05981946 -0.40450427
v 21.84015699 107.13786632 -5.15635964
v 20.33801563 107.18176514 -9.80190281
v 29.26446870 103.24296355 5.31790545
v 27.79672854 104.14569825 3.33069963
v 25.18486418 104.56033051 -1.02612679
v 20.78541182 105.56375235 -10.96227299
v 30.84690869 101.67631507 5.72282961
v 27.10433118 103.03559899 0.93485933
v 24.43368919 103.61117125 -4.23077680
v 17.33141765 104.90767658 -12.69762404
v 34.83953327 95.56204826 2.15066224
v 31.29028901 94.41968054 -2.89422204
v 35.44111922 90.36221355 -1.98700302
v 42.99492016 88.42193335 0.92924264
v 38.04349899 90.15957266 -0.28925692
v 29.16745283 89.81407434 -8.80088843
v 37.37035394 84.40705389 -4.22831113
v 32.51478076 88.04363757 -6.45685615
v 18.11536588 90.84104002 -15.57176095
v 34.03289244 79.60873842 -5.48269553
v 27.95003355 81.52112365 -8.26588366
v 30.00233695 83.79104733 -8.90366919
v 25.68421699 82.03043044 -9.48385894
v 23.30423705 83.18939805 -11.28587313
v 19.09478381 84.01050419 -14.62535094
v 51.27480626 70.44131309 3.26633989
v 23.49909954 79.98120040 -10.03751997
v 19.20494810 81.16706461 -13.43320869
v 50.52387714 68.01498681 1.68802787
v 48.40837419 68.47543269 -0.48819193
v 14.96646553 80.12740314 -15.93930833
v 48.92227426 65.58886170 1.82596617
v 32.70318359 71.00005448 -4.00274154
v 17.49495976 76.50584728 -12.74785027
v 13.44079059 78.55796814 -16.59941673
v 47.13151231 62.87749112 2.16362206
v 14.11304157 76.32958889 -15.26448037
v 45.78932747 59.07670781 0.82182960
v 39.88040239 61.98519096 -3.49704735
v 21.75816894 69.74252313 -7.18306378
v 9.37999971 74.38000292 -17.00999960
v 36.74125299 60.83602458 -4.34803357
v 44.46370900 54.04180288 0.69424033
v 43.36442053 54.65564504 -1.75309158
v 32.54670650 58.50709230 -4.70163254
v 43.77999902 51.19000003 1.39999995
v 43.20221767 51.80543661 -1.35622208
v 41.02795571 51.98033527 -3.08030262
v 36.30298004 54.49050292 -5.66567434
v 25.17770231 59.37957019 -4.29310929
v 43.00127923 48.54584858 1.39243330
v 37.33759001 51.02291331 -5.76093933
v 27.73553506 54.83553559 -4.89443168
v 41.73897207 44.31819171 -0.35079860
v 35.80435738 48.12161997 -6.60771038
v 32.61850774 49.43486303 -6.43375097
v 33.34283829 52.69311368 -5.97297912
v 27.97782607 51.19345337 -6.20266795
v 35.39090604 44.06737536 -6.83421642
v 30.69180809 47.74191976 -6.11409498
v 40.94144329 37.93637455 0.03959892
v 26.86563134 44.36931387 -6.93330308
v 40.57393968 36.01543978 0.33642357
v 39.80218247 35.83979979 -2.63287290
v 35.32866761 38.67787123 -6.83808699
v 29.46940437 39.98575360 -6.82278862
v 39.96307403 33.26890618 0.36292020
v 38.26469928 34.32850540 -4.24485980
v 32.33300894 37.06631809 -7.34216534
v 24.91973341 41.32844508 -6.56671403
v 39.51000050 31.42999858 0.44999982
v 38.52595016 31.86767548 -3.53931962
v 32.64624625 34.32849795 -7.30029913
v 39.06198218 30.04623950 0.61377377
v 38.46957535 30.13412282 -3.25199822
v 34.20948237 31.50469810 -6.87866332
v 20.20999976 37.53000125 -4.02999995
v 38.30832988 27.93104388 -3.08278133
v 16.66537300 37.03357652 -2.94870976
v 38.39282691 26.50987171 0.64108672
v 37.83778846 26.79003030 -3.66094499
v 15.19389637 34.39574316 -2.49130954
v 12.51999941 36.63999960 -2.38999864
v 37.97171637 24.30970222 0.17081949
v 37.67509013 24.95776117 -3.63324792
v 29.62695807 28.36307138 -7.51626724
v 16.29184373 33.13984349 -2.80750776
v 13.11530545 34.81864557 -2.50112428
v 37.67101094 21.93484642 -1.70232938
v 36.87933832 23.63577299 -4.49520350
v 30.43689393 25.82419850 -7.49911321
v 16.37110114 31.05007485 -2.72857375
v 37.14604676 21.70701511 -3.72296060
v 16.14000089 29.83999997 -2.51999986
v 7.98191596 33.52928162 -1.66769268
v 37.12023050 19.51296441 0.46778339
v 30.61320260 22.42140658 -7.51622487
v 7.86176603 30.74806184 -1.54666579
v 36.86543554 17.73743518 -0.00213364
v 36.25757620 18.06997135 -3.98575421
v 33.78310800 19.97832209 -6.43743109
v 11.77004911 25.60035139 -1.14829023
v 35.72500497 13.44554778 0.91503729
v 35.76389328 14.20948468 -3.59847257
v 27.89999917 17.09000021 -7.18000019
v 1.49088539 29.16539460 0.34277697
v 35.57189927 11.33441925 0.19200925
v 30.13681062 14.30270914 -6.95607811
v 10.56999993 20.96999995 -1.17000006
v 4.23673075 23.58959243 -0.30013200
v 35.04396603 9.22964420 -0.26071223
v 28.72752957 11.41967531 -6.73948694
v 10.95264684 17.54435897 -1.01791963
v 3.29988077 20.86721919 -0.55961515
v -1.08659314 22.66352810 0.03513326
v 34.31706876 5.90881286 1.12542114
v 34.11410004 6.62088674 -4.37867176
v 29.57214788 8.79133772 -6.39232434
v 10.61999984 15.55000059 -0.96999988
v 34.23475847 2.02888181 -0.42343716
v 33.43767673 5.34302229 -4.73010633
v 10.35795547 13.73279653 -0.89241361
v 26.24000050 4.98000020 -6.30000001
v 33.70194510 -0.63741760 0.15462645
v 33.84917229 -0.00497856 -2.93046096
v 31.53162077 0.75557362 -5.95145300
v 25.40596016 2.96937488 -6.25432795
v 10.06048173 8.15720204 -0.77290356
v 33.06383267 -2.16754922 0.94853452
v 33.59872475 -2.04356899 -3.03670019
v 32.41568431 -1.29506562 -5.14053041
v 26.73703246 0.19411658 -6.81141065
v 10.12968924 6.51039090 -0.68767043
v 33.05717930 -3.48825962 0.33299116
v 32.97297284 -3.56099219 -4.04804293
v 31.05506301 -1.92554027 -6.15136698
v 10.49176231 4.59789997 -0.29907015
v 5.45057375 5.11760032 -0.59276522
v 29.64901552 -4.78841551 -6.63906615
v 9.37732495 2.81714229 -0.17852728
v 4.59100492 3.57700489 -0.54307521
v 32.31671825 -7.06529850 -4.57095867
v 4.07368643 2.85740057 -0.71733666
v 32.54147992 -7.88316317 -3.95371998
v 9.85618774 -0.03627190 -0.16606761
v 4.23374167 2.07719486 -0.76625380
v 32.46768937 -9.00023617 -3.91551387
v 31.36551753 -10.55897214 1.70324824
v 32.27105364 -10.50648279 -3.83706065
v 30.63883446 -9.40278545 -5.80019085
v 31.51184320 -11.87014021 1.43404142
v 31.90428764 -11.72593702 -4.26306063
v 27.10441686 -9.56640113 -6.51816744
v 9.62082949 -3.64025240 -0.27500224
v 4.00985219 -2.95240944 -0.54338045
v 30.33423238 -16.44238271 -5.29404404
v 29.49592657 -17.15437137 -5.68737416
v 0.59323694 -6.60507940 0.91460563
v 29.90793996 -17.93137938 -5.34304371
v 27.84681506 -17.16404967 -5.98955294
v 12.14291714 -12.31335476 0.68406068
v -0.95281104 -7.43129570 1.70551508
v 10.54539438 -12.26955839 0.72480814
v -2.60175881 -9.15032253 2.45418632
v 30.16121313 -21.18483931 2.66306684
v 28.37407961 -19.39551719 -5.58687001
v 9.78765264 -12.84525730 0.71459898
v -1.54526182 -9.37682856 2.04496994
v 26.87521651 -16.64487086 -5.99426543
v -2.18615960 -7.74652930 2.15734146
v 11.97377220 -11.45406067 0.54066780
v 6.29688334 -9.40857548 0.12097472
v 30.56895174 -14.74636793 -5.35170455
v 26.32946707 -12.99135480 -6.27401192
v 30.64954653 -13.59419152 -5.44334669
v 27.52283029 -13.04785069 -6.45961706
v 31.99011087 -13.77832517 -3.49195651
v 27.17883699 -11.84451859 -6.47628959
v 27.25105360 -37.97772527 4.46263561
v 28.72022055 -37.56203130 2.07614573
v 29.38870899 -37.65207157 -1.33813021
v 29.22479622 -36.66337207 -3.05682817
v 27.55206265 -36.16040945 3.97967454
v 29.38395180 -36.22548655 0.39698690
v 29.58939224 -35.85548699 -1.53404684
v 27.10230090 -33.69890526 -5.40579902
v 27.90122293 -32.05766901 3.83884250
v 29.04950827 -32.58244693 1.88794232
v 29.83548306 -32.61381015 -1.99910207
v 29.70807068 -31.52651712 -3.35070258
v 27.01276913 -30.96654080 -5.46474382
v 26.84280649 -29.99958023 5.43758366
v 29.46063131 -29.98225391 1.64031761
v 30.22417799 -28.65921706 -0.63495449
v 29.68724445 -29.11633626 -3.89472139
v 27.49381773 -28.40940282 -5.37883351
v 27.63110958 -28.30708586 4.87961620
v 30.40266968 -27.56518312 -1.86021684
v 28.02895196 -26.92762576 -5.23857167
v 29.48649228 -26.65996738 2.21597007
v 30.23397364 -26.71994269 0.44277124
v 30.43617122 -24.70495366 -3.64982453
v 27.35500969 -23.51703122 -5.46967750
v 28.78553048 -23.27732369 3.98086291
v 30.90974875 -22.13971503 0.55882480
v 30.08995950 -21.83606103 -4.46420163
v 28.59935351 -19.56950687 4.80993045
v 32.69053623 -9.98746231 -2.60881474
v 31.10227920 -5.51328016 -5.93228312
v 33.54818374 -4.07724641 -1.62927737
v 33.43291208 -0.72260218 0.92581188
v 32.95199946 0.85148646 -4.73416084
v 34.48980674 5.14059141 -3.51340789
v 29.58260477 7.38936430 -6.31001685
v 34.33867916 7.99670629 1.56276859
v 35.09640321 10.94433479 -3.55473720
v 34.07426551 13.24881054 3.17455106
v 36.67273000 16.15921594 -1.07857853
v 34.75775197 17.43173040 -5.37641626
v 33.83066505 19.14847828 4.29199357
v 35.54812446 22.01924659 -5.38340164
v 31.45851940 28.58887799 -7.34574161
v 38.38561103 27.40953676 1.21780264
v 38.07700798 28.69027480 -3.52151529
v 37.46427596 29.66907062 3.12257488
v 39.32944685 30.62031604 -0.81070216
v 36.94473207 31.53122589 -5.11085335
v 40.01863673 34.53417867 1.27905363
v 34.06612203 37.00822592 -7.08582113
v 39.22617063 36.02895141 2.93875276
v 40.63521326 36.54246032 -0.73881389
v 38.60688955 37.62616217 3.66386585
v 11.22654509 6.30778586 12.49428280
v 29.42329459 4.97856690 6.51837653
v -0.92467322 5.34719368 10.28543059
v 27.01124921 1.28040416 7.90174305
v 30.08257411 -1.98674807 5.59144421
v 33.56098011 -1.31654809 0.29260109
v 0.75670762 -4.25763894 12.05241028
v 32.73033723 -7.04195118 0.42028370
v -0.48657632 -7.90026039 11.33977622
v 19.18506622 -8.78138747 10.30361746
v 30.46013601 -10.19163057 3.33068334
v 5.35752578 -11.49892807 13.01534474
v 10.72260458 -8.42965581 12.73738872
v 16.46269485 -12.22753525 11.04842871
v 23.68225344 -12.78555579 8.66411906
v 27.64370851 -13.62496614 6.36844756
v 29.49811704 -13.77261616 4.33002319
v 0.68270270 -13.69844936 11.46354992
v 3.82843846 -15.34841582 12.56826986
v 15.94245620 -16.59286022 11.19648106
v 23.44000153 -16.69999957 8.95000156
v 20.35465650 -15.14272857 10.13964973
v 26.86393261 -17.20585115 6.74149208
v 29.72350828 -18.23277585 3.57813947
v -0.05091822 -20.25537007 10.72434802
v 7.62041751 -19.69447359 12.94483710
v 19.74179596 -19.37382109 10.37960500
v 23.42999913 -20.68999968 9.04999953
v 25.44369549 -18.52789707 7.76604842
v 29.24096584 -21.34758979 3.82250478
v -0.89180493 -22.92679809 10.05484350
v 1.92151009 -22.37472311 11.79760695
v 6.04750169 -23.93661812 12.83404324
v 17.80668646 -21.54974081 10.77999454
v 22.03932591 -24.54006486 9.61786602
v 19.20031197 -22.84623869 10.44597290
v 25.83796903 -24.92353879 7.04874331
v 28.37753668 -26.36991814 3.93007556
v 29.96478043 -26.28450468 1.39701494
v 0.30817339 -27.45144442 11.17813401
v 4.17519175 -27.65503526 12.50673085
v 15.86999930 -27.95000002 11.15000062
v 19.59129050 -25.17804876 10.34475956
v 23.27098511 -28.84750441 8.54124874
v 26.00875124 -29.55097519 6.22824254
v 28.70155312 -29.48831581 3.05879442
v 29.10603583 -26.37297660 2.87261279
v 29.76514958 -31.22461028 0.02455138
v -0.41201897 -30.85373901 10.65445598
v 14.19979241 -31.65569156 11.38937566
v 21.42008767 -31.86304122 9.36713815
v 25.25885217 -33.63179043 6.71042129
v 27.12378278 -33.28835219 4.60832519
v 29.08751555 -34.30394828 1.28260290
v -2.43148906 -34.66922790 8.36818572
v 0.50502003 -34.97140110 11.20229065
v 4.57247393 -34.24397856 12.35157810
v 19.12906952 -35.52439064 10.27071290
v 25.81452392 -37.73960471 5.89866098
v 28.09983119 -37.20241785 3.29775340
v 29.17047031 -38.22170943 0.54645509
v 0.44807084 -38.89941424 11.09738741
v 3.84555152 -38.47248852 12.18390092
v 7.58695882 -37.90534288 12.42518332
v 11.62798982 -39.85545784 11.78155746
v 18.21452752 -39.98814151 10.27401444
v 25.01065098 -40.87700322 7.26128602
v 27.65634842 -41.29568115 3.88823799
v 28.50736864 -41.39877856 1.06450182
v 28.51748466 -39.41201791 2.23709038
v 0.96623320 -41.98767617 11.30032632
v 4.08594497 -40.67335278 12.24138401
v 8.08646623 -42.19621792 12.47875579
v 10.60181763 -42.19745100 11.88050676
v 15.47638979 -40.60680047 10.89886017
v 21.27522416 -43.24933141 9.55756847
v 23.40851352 -40.58250785 8.53514951
v 24.72044900 -44.13780943 7.45279854
v 26.43581666 -41.96012393 5.69345243
v 27.24980190 -43.82084683 4.31455998
v 28.09378505 -45.40708289 -0.35089653
v 2.42689974 -45.04546151 12.03368511
v 4.36933246 -45.66688463 12.39529252
v 8.31137784 -46.81382701 12.23256066
v 13.26088794 -44.42680627 11.33505441
v 22.28156850 -44.60767657 8.98307282
v 24.63229187 -48.09083045 7.20892800
v 26.06789954 -44.74189132 5.90647710
v 26.90367028 -48.65921661 3.62913683
v 27.83056349 -46.45531252 0.80279884
v 27.63969079 -47.36100137 0.41861433
v 1.38548831 -49.35687408 12.00947072
v 4.91908193 -49.36969653 12.56186794
v 8.21980089 -49.68027025 12.21153047
v 21.57387510 -49.62968081 9.16780159
v 23.97827432 -50.13415590 7.57773547
v 23.25400896 -48.33596945 8.31007771
v 26.28882229 -51.49108917 4.17696266
v 26.82065405 -52.45700851 1.61150517
v -3.76907154 -51.87309906 7.95606431
v 1.59168465 -51.95367336 12.02645339
v 4.97303717 -52.68407986 12.66901940
v 8.79356731 -52.20179632 12.28191610
v 21.74636722 -53.59534547 8.75539519
v 26.24794468 -53.52531374 3.53125553
v 26.27893910 -55.19052595 2.34603067
v -1.87940057 -52.95015499 10.08041203
v 1.93132600 -55.70035055 11.98617648
v 5.46447327 -54.80451137 12.62130588
v 9.00324434 -55.62475696 12.33990211
v 12.02937961 -55.73490262 11.68703102
v 18.90463009 -56.91195279 10.20806842
v 21.40109427 -57.00454861 8.92982073
v -2.73259450 -58.28667432 9.24249645
v -0.42324237 -58.23730305 10.64230874
v 6.73569134 -58.22633207 12.53812667
v 12.20429223 -57.66586959 11.49693597
v 19.43686046 -59.84363332 9.98956431
v 21.78283595 -59.28262323 8.65501538
v -3.39836744 -61.04855612 9.06461570
v -0.10386868 -61.43720448 10.97349450
v 2.14277999 -61.10896543 11.70535572
v 6.00622687 -61.34721637 12.33974751
v 11.51680481 -61.92272902 11.61695085
v 18.42860505 -62.71164119 10.28459705
v 25.29854700 -64.16900456 4.23695613
v 25.66829510 -64.79218602 2.76403502
v -2.94984318 -65.60050696 10.38244274
v -1.90783758 -64.27856535 10.72296593
v 2.77750939 -64.38897550 11.98149845
v 8.41559842 -64.06962872 12.02842221
v 11.79102343 -64.08736855 11.52524166
v 16.11173153 -65.73084742 10.67796629
v 17.92694442 -66.37518108 10.46958473
v 20.57834715 -65.86034596 8.86025187
v 25.45937710 -66.12734497 3.75313521
v -3.56951216 -67.44259596 10.21168660
v -2.23898515 -66.98167324 10.91164257
v 1.50843756 -66.71470404 11.76995412
v 3.86845088 -67.45447218 12.19821256
v 6.83694193 -67.21842289 12.08715141
v 12.01610547 -67.40365177 11.58241555
v 18.73118244 -67.85894930 10.17892361
v 20.66663094 -68.73046607 9.10088420
v 22.60990627 -69.24010068 7.62591138
v 24.03188869 -69.69340891 6.04562555
v -5.22264838 -69.27362829 8.58589541
v -3.50471446 -68.99073720 10.43732651
v 4.94715525 -70.09792328 12.36384455
v 6.51995279 -70.16289979 12.39002869
v 17.89511181 -71.50841504 10.49200259
v 22.74147980 -71.64096832 7.37121562
v 24.43913743 -71.98471576 5.28774830
v 3.67068429 -72.93472439 12.01017201
v 7.73305539 -72.90095091 12.08334044
v 13.54616694 -73.69292527 11.26689371
v 19.28182691 -72.70942628 9.60915070
v 23.62340316 -75.14808327 6.47261646
v 24.41833168 -74.68714565 5.00989798
v 0.67360984 -74.61445779 11.78020798
v 6.90838462 -74.44585860 12.19338644
v 8.35772883 -73.72588664 11.90470532
v 14.51864652 -75.88306814 11.17962599
v 17.25927182 -77.13574171 10.49856003
v 23.64811301 -76.89732313 6.41841441
v 24.56122264 -77.23739743 4.36687935
v 3.06742359 -77.51159370 12.28026301
v 4.98185819 -77.72757113 12.29366940
v 10.93629282 -78.77483219 11.56282704
v 17.23977737 -79.39643413 10.59152838
v 20.34897916 -78.78951728 9.24243499
v 22.03047834 -79.60807532 8.19107704
v 23.55432883 -79.46491987 6.55341242
v 8.36410746 -80.78576624 12.24452257
v 13.35714571 -83.15726370 11.63327787
v 16.67883247 -81.25673234 10.42426657
v 23.93824235 -82.42731541 5.78774465
v 24.51341785 -81.87444508 3.72804003
v 7.17072515 -83.02009851 12.27862015
v 15.27041569 -83.30441266 11.28302794
v 24.28749576 -84.72819626 4.09149658
v 5.08422079 -85.71555465 12.25343067
v 12.28768751 -87.13497967 11.80910319
v 18.10942218 -86.72641963 9.91581846
v 20.76179907 -86.27158403 9.10591427
v 23.89876917 -87.33457327 4.71176999
v 9.64802410 -88.64797652 12.25279644
v 12.25427724 -89.01781589 11.92790829
v 17.51213521 -89.27802742 10.43312065
v 19.32574995 -89.84466642 9.89712588
v 21.95278183 -89.79836851 8.11669976
v 23.50123785 -89.52498436 5.83471637
v 0.99319522 -91.32440388 12.38134690
v 4.73103020 -90.89110047 12.65553106
v 10.30600443 -91.77286923 12.05284800
v 15.41771181 -92.26002544 11.20097004
v 18.58070679 -92.61579067 10.00985783
v 20.93815617 -92.45033562 9.09572281
v 22.79822156 -92.99495071 6.85781613
v 23.57655577 -92.97159314 4.31445614
v 6.36410667 -94.96551752 12.56690454
v 8.35887436 -93.89259666 12.21083477
v 14.28694371 -94.95463967 11.80388965
v 17.06835255 -94.62603927 10.68895776
v 19.74999905 -95.14000267 9.85999778
v 21.83473855 -94.08695251 8.30286555
v 22.89930731 -95.38286924 6.74032141
v 1.41927751 -97.75269777 12.76138239
v 6.77008461 -96.91329300 12.52733823
v 13.19858897 -97.16209769 12.11469248
v 14.61575087 -97.81204164 11.71399467
v 17.82796904 -97.26153314 10.74475143
v 22.66852744 -97.98936546 7.32629187
v 0.10111685 -99.48629141 12.65572570
v 2.48118350 -99.22216088 12.92792521
v 6.14246586 -98.89690578 12.69139256
v 11.60653494 -99.47611392 11.99455839
v 13.17085791 -99.53914583 12.01128215
v 16.72961190 -100.40052980 11.16232015
v 19.40345578 -100.72910786 9.98790096
v 21.06344141 -101.72393173 9.09722038
v 23.47239852 -102.35867649 6.24242984
v -0.35492773 -102.36816853 12.34917156
v 5.25499275 -102.88662463 12.89058663
v 7.75556127 -102.90509462 12.68221531
v 14.06719256 -102.33231634 11.91026811
v 15.87345079 -102.77324915 11.53663453
v 23.03894423 -104.83943671 7.16825482
v 23.75387959 -104.48338091 5.03657898
v 6.42971462 -104.35277969 12.88155559
v 12.04576902 -105.34646362 12.17721682
v 15.75995423 -105.76882213 11.52594015
v 20.95999941 -106.81000352 9.03000031
v 23.21283333 -107.20364004 6.61933469
v 23.75566401 -106.93725944 4.66702506
v 1.91744312 -107.37066716 12.89191470
v 8.22436064 -107.83552378 12.95770612
v 13.77820969 -109.14583504 12.11825106
v 17.02552103 -109.36528444 10.79402585
v 19.70000006 -109.65999961 9.70999990
v 21.99383825 -110.17746478 7.99490325
v 23.20692688 -109.85513777 6.05004607
v -9.65929590 -110.90231687 9.05683823
v -7.72726675 -111.17102206 10.74812468
v -5.41986758 -110.74101180 11.76931709
v 1.45838433 -110.73274165 12.84891274
v 8.05696193 -111.01903021 13.13016471
v 14.40849900 -111.60600930 12.06165645
v 19.72000115 -112.76999861 9.77000128
v 22.13321999 -114.05025423 7.01930979
v 22.81927504 -114.50746655 5.65599930
v -10.65926440 -114.88825828 8.84907227
v -6.15274673 -114.83820528 11.46415435
v -2.36981991 -114.98694867 12.30801363
v 3.38028721 -113.89016360 12.97960430
v 9.09504481 -115.10428786 13.03355303
v 15.81507549 -115.34483731 11.64088305
v 19.54714395 -115.70560932 9.53762047
v 20.71291022 -115.97837508 8.19710176
v 23.14655855 -115.84368348 4.68005240
v 23.49342965 -116.53045565 2.40507256
v -10.69210097 -116.56963825 9.13919229
v -8.39665625 -117.75974184 10.71994659
v -1.90747646 -116.52608961 12.29522005
v 5.10760676 -117.20383167 13.14553060
v 9.86627303 -117.51668900 13.19606137
v 12.05244754 -118.60169470 13.05537485
v 17.99348928 -117.71975458 10.42893436
v 20.25754191 -120.36616355 8.43841862
v 22.72318117 -121.21551484 4.91157966
v 23.48988689 -120.41547894 2.49801972
v -6.83488511 -121.03290111 11.21568680
v 3.67957051 -120.78464776 13.06168549
v 6.37474889 -120.71350217 13.14883679
v 11.18359435 -121.23612314 13.12888134
v 14.23639338 -121.67831510 12.12817524
v 17.43920147 -122.66360968 10.42922586
v 20.41000128 -122.85999954 8.51000194
v 22.59304002 -123.52202833 5.36073558
v 23.32747169 -124.81438369 3.20707075
v -3.11939628 -124.02756512 12.18139101
v 1.46000017 -124.10999835 13.63999955
v 4.42707911 -124.28346276 13.31006456
v 8.97547789 -124.57880378 13.29667401
v 12.56841607 -125.94565749 12.80880906
v 16.02507569 -124.43620712 11.41728740
v 13.69237434 -123.95422906 12.43010629
v 18.99000071 -125.93999505 9.66999959
v 18.52553152 -122.93587625 10.03202610
v 21.58039622 -126.31854415 7.20771309
v 22.82685041 -128.32161784 4.75063268
v -13.23414501 -127.29670107 7.90176447
v -10.91554482 -127.39925086 9.96375177
v -7.44433934 -127.62744725 11.23226341
v 4.61460929 -126.65237486 13.32551893
v 6.70848787 -127.14007497 13.40588462
v 9.13842116 -127.35776603 13.56278360
v 17.55759306 -127.95285881 10.28840151
v 19.47072335 -129.35531139 9.41927917
v 21.50334045 -129.85302508 7.07591651
v 22.81236276 -130.84976375 4.12918627
v -10.82834974 -131.33986294 10.40392462
v -8.04114714 -130.91234863 11.31668501
v -10.76793950 -129.39363718 10.35831403
v -4.81407857 -130.60374558 12.10197806
v -6.77649863 -128.60842049 11.37249172
v 2.71059992 -130.74916601 13.19900528
v 6.74255891 -131.26383722 13.69762886
v 7.69877899 -126.99852884 13.49154953
v 10.80003753 -131.22844696 13.33408430
v 12.86283508 -129.61944938 12.57319842
v 17.00000092 -132.22999871 11.23000029
v 19.38855648 -133.19525123 9.06779338
v 21.88280597 -132.24279881 5.89281879
v 22.86555246 -132.84903765 2.50965613
v -11.48185600 -132.50270486 10.20618062
v -7.16767274 -132.60261714 11.43196970
v 3.46203800 -134.23283398 13.43900431
v 6.95999945 -134.65447724 13.90247792
v 13.46727833 -135.42941213 12.52650097
v 17.26877876 -135.90790331 10.56631282
v 16.24974050 -134.28944349 11.40644122
v 18.43925565 -132.64830410 10.17115917
v 20.29495873 -137.10254431 7.32054515
v 21.18824422 -132.60257244 6.89283991
v 21.48580179 -136.30226254 5.73735824
v 22.33910561 -136.94642484 4.11607279
v -14.44391161 -136.55692339 8.68098531
v -13.23271450 -136.82775199 9.67767369
v -9.17233713 -136.90213859 10.97853016
v -5.04941307 -137.44017482 11.79143041
v -1.97562622 -137.91109622 12.25304138
v 1.63595250 -138.70590925 13.34046293
v 5.47808176 -137.54577935 13.68952263
v 2.66999588 -135.71700454 13.35078571
v 6.27879892 -134.90960002 13.84510845
v 8.87190923 -138.15014064 13.82077020
v 12.01992854 -138.63387704 12.92251982
v 9.56097990 -135.88145375 13.81242648
v 15.58999904 -138.86000216 11.51999831
v 18.86513643 -139.82231915 8.97846650
v 20.92065848 -140.61877131 6.53213728
v 22.21649885 -139.38912749 4.45636362
v -15.93000069 -140.34000039 9.51000024
v -11.19466871 -140.56445658 10.53516567
v -5.14320889 -140.54505527 11.91478595
v -2.06005108 -140.52982628 12.27176748
v 1.90953992 -140.72206616 13.35102040
v 5.28706657 -141.08951390 13.90642766
v 8.63200054 -140.53703845 14.07776587
v 17.76999980 -142.59000123 9.93000064
v 20.76419257 -142.25782454 7.15203164
v 18.60895753 -141.59026742 9.32396762
v 22.56985381 -144.02465522 5.41714719
v 24.12921190 -145.28389275 1.51010416
v -14.10000026 -143.26000214 10.77000145
v -10.84809564 -143.26716959 10.69896854
v -7.62371672 -143.64346862 11.53562032
v -4.31030383 -143.66510510 12.06297334
v -0.97784447 -143.13913882 12.84523960
v 2.67056003 -143.56341958 13.33987527
v 5.35985036 -143.91592145 14.26552981
v 8.46436247 -144.90664005 14.33986053
v 12.00369000 -144.45164800 12.83684373
v 17.95561425 -144.89303529 9.99556854
v 20.73942311 -145.70099115 8.72883201
v 23.50825444 -146.67163789 5.28774690
v -13.04557454 -147.10949361 10.57756413
v -10.37600823 -146.56613767 11.07948180
v -4.48206021 -145.24461329 11.87725272
v -0.76913234 -146.39857411 12.91051600
v 2.93441885 -146.50496840 13.67623545
v 5.40402019 -146.29594982 14.57215287
v 8.56000837 -146.69975638 14.62433115
v 11.50165591 -147.71680534 13.72118294
v 17.28999987 -148.46999943 11.02999691
v 22.49000035 -149.79000390 6.09999755
v 24.84588325 -150.87994933 4.97456873
v 25.55296198 -152.15380490 2.58668489
v -16.46318287 -149.50872958 9.81425121
v -13.42804544 -148.90971780 10.77624783
v -10.38644463 -149.29054677 11.44020446
v -7.93582667 -149.29288626 11.48533635
v -4.87999991 -149.38999712 12.31999975
v 0.00823795 -148.80929887 12.95525860
v 4.05006343 -148.89097214 14.31734115
v 7.85830338 -149.50031042 14.97909520
v 10.52834280 -150.08673072 14.71994445
v 13.04999832 -150.30999482 14.57999833
v 20.95000073 -151.77999437 10.19000076
v 22.70000055 -152.26000547 8.39000009
v 25.12186021 -153.13042700 5.57441171
v 25.85451119 -154.32886779 2.69700750
v -18.03431101 -151.97178721 9.22639668
v -16.64288156 -151.91464126 10.33131965
v -13.48520163 -152.30675042 11.29359659
v -10.66863723 -151.67081356 11.54413540
v -5.26000001 -152.07000077 12.40999997
v 4.15562373 -152.03857422 14.65206128
v 9.29012988 -152.52135694 15.25342464
v 10.92859823 -152.87542343 15.13527147
v 14.68000002 -153.20000052 14.54999577
v 17.16000028 -153.65000069 13.26000039
v 19.64999735 -154.11999822 11.85000036
v 22.04000019 -154.55000103 10.58999915
v 25.31606704 -155.76094389 5.92937879
v 26.02190338 -156.38269484 4.08087252
v -17.35382713 -153.33168209 10.14084741
v -15.55382274 -153.76500785 10.88733692
v -10.07180847 -153.79302204 11.92031242
v -4.06005932 -154.56871688 12.55195215
v 1.14969781 -154.59366143 13.71493936
v 5.38582169 -155.03005683 15.05799778
v 11.31000090 -155.19000590 16.29000343
v 13.88000045 -155.57000041 15.42000007
v 16.42999984 -155.98000586 14.41000029
v 18.78000051 -156.39999509 13.21999915
v 21.04000002 -156.92000091 11.54000033
v 24.74580519 -158.21900964 7.27705099
v 25.80935322 -158.55431557 5.19579509
v 26.10570192 -159.05690193 2.78425519
v -18.09975691 -156.55629337 9.74751078
v -11.07650995 -156.75178170 11.69919688
v -6.13252120 -157.64115751 12.07323745
v -0.97905041 -158.47961605 13.07827421
v 4.40394925 -157.46091306 14.94748425
v 9.60569270 -157.81638026 16.11124724
v 14.80000000 -158.06999803 15.61999973
v 17.14999601 -158.49000216 14.47999943
v 19.33999918 -158.91000628 13.26000039
v 20.70581913 -159.86803174 11.25655603
v 22.62272313 -160.29201448 9.92280617
v 24.38044176 -160.62788665 7.89227057
v 25.70684627 -161.23537719 5.18852845
v -21.67999931 -158.63999724 9.18999966
v -0.69154747 -159.34148431 13.04839179
v 4.92653251 -159.19522941 15.31123277
v 9.00627486 -159.97040272 16.34571142
v 13.89999967 -160.16000509 16.16000012
v 18.30999926 -160.97000241 13.94999959
v 20.04999854 -161.47999465 12.14999892
v 23.74797314 -162.77517378 8.51830002
v 25.32276139 -163.37755322 5.43605862
v -20.59521712 -161.19246185 8.07634834
v -19.73060332 -161.13767028 9.46846418
v -4.07780893 -161.50099039 11.98113989
v 17.14846492 -162.37562895 13.98562454
v 21.33384719 -165.26742280 10.24284773
v 23.64047989 -164.99860585 8.05359334
v -20.35941370 -162.03853488 8.76319874
v -16.62855595 -162.40741313 10.23969427
v -13.10006902 -162.79163957 10.71122475
v 12.59943750 -164.53224421 16.71188511
v 16.16593078 -165.05895555 14.37398698
v 19.26589012 -165.55309296 11.90966554
v -20.17465048 -163.71524334 8.81760474
v 19.81924288 -167.07561910 10.90219058
v 24.31333810 -167.81586409 2.33110227
v -19.92787980 -165.38688540 9.91271529
v -16.60544612 -165.30248523 9.62003600
v 6.51039695 -165.58562219 16.18795097
v 9.12566483 -166.49740934 16.91431925
v 12.36494537 -166.52683914 16.55443758
v 14.99896497 -167.43056476 15.04084747
v -19.40000057 -166.68000817 9.43000149
v -15.40207397 -166.63433611 9.78491735
v 6.03268482 -166.55741632 15.78317396
v 9.09459218 -167.24400222 16.76171087
v 11.57215238 -167.94583201 16.28829725
v 14.27370403 -168.90145838 14.80703149
v 18.54057983 -170.27817667 9.54353809
v 20.47609352 -170.62996328 7.18405424
v -17.93000102 -167.62000322 9.58000124
v -14.52088077 -167.73037612 10.02915204
v 4.64944541 -167.84051061 14.67595901
v 12.31086627 -168.57615113 15.78847691
v 14.73729871 -169.82087493 13.90811615
v 18.32314581 -170.95926404 8.60058609
v -16.56961255 -168.15948486 9.45522916
v 11.77757420 -169.75532472 15.10994695
v 17.95567013 -170.42143643 10.30003186
v 19.31614429 -171.61042988 6.87494781
v 20.81097849 -171.21942341 3.74822924
v 4.57230629 -169.27438974 14.38866369
v 17.34099910 -170.57339847 10.86642966
v 18.38654093 -171.43467069 7.80245056
v 20.23257129 -171.37473822 6.24066638
v 22.54572138 -172.53831029 2.92458362
v 21.04842104 -170.83373666 6.05466962
v 21.75203152 -170.48524320 3.27737234
v 18.24596524 -169.50345039 11.01830974
v 19.22179945 -169.88718510 8.98809731
v 21.49523050 -170.12245953 6.67176768
v 22.33782969 -169.90093887 5.44053456
v 25.18736757 -171.50929570 1.16185937
v -7.99704529 -166.39368236 10.56322362
v 25.21893568 -171.09163105 1.91970065
v 16.32631011 -168.09545457 13.79530784
v 18.40218902 -168.72979701 11.42561901
v 20.21343447 -168.75591874 9.28905234
v 23.11078086 -169.16835308 2.34207278
v 16.07111655 -166.80656374 14.18338064
v 23.74941483 -168.65694523 2.90934485
v 18.08007248 -166.87834263 12.52288371
v 20.61654627 -167.54342616 9.92305111
v 23.29786867 -167.88241267 6.77780155
v 24.79063533 -167.37695038 2.57565151
v -15.99659212 -164.32262957 9.86062922
v 16.51298068 -165.92760384 13.87223694
v 22.00057916 -167.25863516 8.91781598
v 24.67170730 -167.57021844 2.74945190
v 17.37446897 -165.77303410 13.20701651
v 24.25378934 -167.13683307 5.69953583
v 24.87300523 -166.96566343 3.12199118
v -13.74804415 -162.99796104 10.52223518
v 15.53534809 -164.85956311 15.06530959
v 18.08327623 -165.33449292 12.80236989
v -3.56218545 -163.21018338 11.54979318
v 8.56605265 -162.85040975 16.78061113
v 16.58226363 -164.13959861 14.15419672
v 18.55965145 -165.00903666 12.51643524
v 21.82225138 -164.98050094 9.84018482
v 24.11686815 -166.00078344 6.84481347
v 25.21986887 -166.18646681 2.71510845
v -2.30138749 -161.96212173 12.02081144
v 13.47061433 -162.60595620 16.95070043
v 15.94810747 -163.10013831 14.70337994
v 18.87168735 -163.48700225 13.59890494
v 22.75820449 -164.11079466 9.38753877
v 24.91483279 -165.27108848 5.50280791
v -18.28707382 -160.27304530 10.12781635
v -14.09212593 -160.25729477 10.97320393
v -8.26683734 -160.59988737 11.47879753
v 4.09215735 -160.78525782 14.82709311
v 7.64584728 -160.83271801 16.18848927
v 10.99399291 -160.61365604 16.65621065
v 15.17000049 -161.58999503 15.03999997
v 18.21999997 -162.21000254 12.79999968
v 21.70920558 -163.58037293 10.36735810
v 24.01723154 -163.73403370 7.59112835
v 25.34483559 -164.70055282 4.16005962
v 25.53504892 -164.63109851 2.53542862
v -2.03542528 -159.18572247 12.66836561
v 2.72000069 -159.16000307 14.20999877
v 6.50127139 -159.25782919 15.81436768
v 11.81000005 -159.52999890 15.63999988
v 16.16621763 -160.80482304 14.07578122
v 21.78643458 -162.44648397 10.57005394
v 24.58978444 -162.39616275 6.81324024
v 25.76061338 -163.05981576 2.15446879
v -10.07107366 -156.75227344 11.67420950
v -5.23473090 -157.40081668 12.22698856
v 1.17654435 -156.97734058 13.37630488
v 3.07041383 -157.72108734 14.19369131
v 9.09999944 -157.35000372 16.00999944
v 11.79999951 -157.60000050 15.62999934
v 14.43265844 -158.33687782 14.84415866
v 16.94414020 -158.27344358 13.01376708
v 21.45546488 -159.10181403 10.57274733
v 23.16999994 -159.68999267 8.29000026
v 25.17995238 -160.13188660 6.43253000
v 26.01720951 -160.09156406 3.62313446
v 26.03586949 -160.39510071 2.61042407
v -14.76362813 -155.15832603 10.87192632
v -4.42293426 -155.56949377 12.46744674
v 1.50451832 -156.04050457 13.67727667
v 4.40601679 -155.79783916 14.76784982
v 6.98000006 -155.34999967 15.37999976
v 9.65000037 -155.46999872 15.62999934
v 14.84999992 -156.09000623 13.93999998
v 17.72758178 -156.92099929 12.07020506
v 21.94000036 -157.33000636 9.56999976
v 23.45000021 -157.84999728 7.14999996
v 25.11999942 -158.30999613 5.10999979
v 26.19431354 -158.22453797 3.68073443
v -14.11346626 -153.12096477 11.35607623
v -11.86890528 -152.81352401 11.54019218
v -7.67300976 -152.99335122 11.82595454
v -1.75027247 -152.96420455 12.82808837
v 9.13000014 -153.54999900 15.26999939
v 14.37999960 -154.13999557 13.57000042
v 16.90999977 -154.52000499 12.21000031
v 19.42000166 -154.91999686 10.78000013
v 21.61999978 -155.28999269 9.37999971
v 23.15999940 -155.79000115 7.00000022
v 24.83999915 -156.24000132 4.96000005
v 26.46999992 -156.73999488 2.64999992
v -15.79100639 -151.10456944 10.51894855
v -13.31838965 -151.03988349 10.85052080
v -8.29127524 -151.33497119 11.56544033
v -3.08272056 -151.55495703 12.53738534
v 1.81402348 -152.16550231 13.77394889
v 7.49255437 -152.32509375 15.11490159
v 12.11999916 -151.97999775 14.10999894
v 24.50999990 -154.24999595 4.55999980
v 26.22999996 -154.70999479 2.37999996
v -16.93062484 -150.54154396 9.82450321
v -14.69070464 -150.65971017 10.55134460
v -9.29942448 -149.25588667 11.53577585
v -4.59368899 -150.58027208 12.39443012
v 1.05369044 -149.38198030 13.24215997
v 5.99667709 -149.44289625 14.58327007
v 11.94480527 -150.14828742 13.90999649
v 20.82999982 -151.39000118 8.19000043
v 22.95999974 -152.08999813 4.73000202
v 25.04000068 -152.37000585 3.53000010
v 25.53436160 -152.65175700 1.57059287
v -16.62028767 -148.47059548 9.26892366
v -14.09778744 -148.13563228 10.35663206
v -10.80924179 -148.10220897 11.23219356
v -7.77955027 -147.47822285 11.31506264
v -5.40510425 -147.61209488 11.83360536
v 4.01383126 -147.84483612 14.25023563
v 7.55418045 -148.08699489 14.74648342
v 10.41457057 -147.40568399 14.20684345
v 12.81999983 -148.14999700 12.92999927
v 14.69519734 -148.12566340 11.85054425
v 17.72000082 -148.90000224 9.46000032
v 22.01000042 -149.83999729 4.92999982
v 24.46000092 -150.16999841 3.37999989
v -16.21000096 -145.86000144 9.58000124
v -12.92875875 -145.79068124 10.23656409
v -9.31420922 -146.18486166 11.05184760
v -6.34629978 -146.24018967 11.52064838
v -3.46044195 -144.98735964 12.16778066
v 0.68130414 -145.02100646 12.96397951
v 3.56664951 -145.63234150 13.82464450
v 6.14498463 -145.77798545 14.63395823
v 11.00249961 -145.12012899 13.38072494
v 13.17999698 -145.86000144 12.35000137
v 15.86472057 -146.33305371 11.02022734
v 18.16999912 -146.65000141 8.58999975
v 20.28999850 -147.11999893 6.25000056
v 22.54999988 -147.54000306 4.18000016
v 24.50999990 -148.01999927 1.64999999
v -10.06000023 -143.15000176 10.87000035
v -5.72869042 -143.38940382 11.60991471
v -2.53195548 -143.93801987 12.52288278
v 0.72813773 -143.14073324 12.97420543
v 4.32097865 -142.37284660 13.64094671
v 7.55000021 -142.75999367 14.04999942
v 10.66244300 -143.05531979 13.37311044
v 14.69171979 -143.81213486 11.32366993
v 16.65999927 -143.71000230 9.56000015
v 19.12000030 -144.17999983 7.24000018
v -16.33000001 -140.66000283 8.79999995
v -12.36000005 -140.36999643 10.18999983
v -8.43000039 -140.23000002 10.97000111
v -3.37777263 -140.10521770 12.01381348
v -1.43554655 -139.52717185 12.36838941
v 3.12238233 -139.49905336 13.43561709
v 6.68504601 -139.33514059 14.17442784
v 9.92538314 -139.30390775 13.74613773
v 16.52113907 -140.84424078 10.92859264
v 19.68878880 -140.72579145 7.95595627
v 21.81999944 -141.56000316 4.90000006
v 23.18000048 -142.04999804 2.30999989
v -14.83749691 -137.45112717 7.96647463
v -14.45225906 -140.48321545 9.18261334
v -12.36000005 -137.22999394 10.01999993
v -7.67480209 -137.37003505 11.27013750
v -0.10918498 -136.65956259 12.54339516
v 3.52114486 -136.78716123 13.39455042
v 4.64824401 -139.88862932 13.66179436
v 8.12000036 -136.48000360 13.79000023
v 15.08629415 -136.74321771 11.57130301
v 13.80535029 -137.91219890 12.07323931
v 18.85000244 -137.45000958 8.77000112
v 21.46000043 -137.98999786 5.92999998
v 19.49070953 -139.30812478 7.96757638
v 22.84999937 -138.62000406 2.61000008
v -13.24542332 -134.04601812 9.42126941
v -13.80876359 -137.16451824 9.46010742
v -9.94896144 -133.68804753 10.49144100
v 3.41161853 -133.02148879 13.28082941
v 7.55944615 -133.19101930 13.68275378
v 6.52881805 -136.31691039 13.67412973
v 11.47420611 -132.91925192 12.98476011
v 15.16866032 -132.25477934 11.51325554
v 18.82703416 -133.87209177 9.38382838
v 17.95582660 -135.67696512 10.06187871
v 21.26999944 -134.33000445 6.02999981
v 19.27431114 -135.40779054 8.28844309
v 22.81999961 -135.03000140 2.33000005
v 21.96234837 -137.69754767 5.07840095
v -13.22615612 -129.54029441 8.65993463
v -12.68202625 -132.85136223 9.64789465
v -5.40568167 -129.74657118 11.82361878
v 2.57579540 -129.23863530 13.08633760
v 7.49464799 -129.38804924 13.65789492
v 6.98030740 -132.44742155 13.58403359
v 16.49665274 -130.07873297 10.43273788
v 14.44835495 -130.40228188 11.55643258
v 16.73107594 -129.59580123 10.18691622
v 19.14659515 -134.11408663 8.88395030
v 22.13000320 -130.55999577 5.60999801
v 21.95915580 -134.24871862 4.53904970
v 22.78022468 -130.77625632 1.14026887
v -7.91999977 -126.16999447 10.91000065
v -3.56000010 -125.82999468 12.06000056
v -4.95057506 -128.96154821 11.85788121
v 0.70999999 -125.63000619 12.55999971
v 1.85776537 -129.08680737 12.89490331
v 5.19905891 -125.37342310 13.37160449
v 9.98138823 -125.30605495 13.22512329
v 6.51061349 -128.56023014 13.52466736
v 13.77548743 -126.22484565 12.22562511
v 14.41530511 -128.33760679 11.50329690
v 17.50950143 -125.84315240 10.23688447
v 21.02868259 -125.99828839 7.77057512
v 16.72537625 -129.99939919 10.56592073
v 23.02999981 -126.77000463 4.20999993
v 22.33587392 -129.58285213 5.65318810
v 23.03495444 -127.61996686 2.09036586
v -11.44230925 -126.06486678 9.32538509
v -7.59975333 -122.79365957 10.88174805
v -6.46027876 -124.88537282 11.28166635
v -3.22999991 -121.80999666 12.16000039
v 3.16826790 -124.53465164 13.43981549
v 9.63159651 -121.21105194 13.19769397
v 14.37626779 -120.48357725 11.89153362
v 16.64362475 -125.64340234 10.79059951
v 18.29108410 -121.64729089 10.04134584
v 21.89156972 -122.03270942 6.40166365
v 20.10434493 -123.95843118 8.84004496
v 23.39000069 -122.72000313 3.25000007
v 22.73339033 -125.45196712 5.18619409
v 23.18346128 -122.85204977 1.50135590
v -9.30078607 -118.40932816 10.32209955
v -9.36967321 -121.41818553 10.26449259
v -5.36999991 -117.87000299 11.71999797
v -8.23984575 -120.31231076 10.64285543
v -5.17532881 -121.59337848 11.63539104
v -1.08999992 -117.55000055 12.38000020
v 3.44999996 -117.22999811 12.96999957
v 0.58471278 -118.74467880 12.59141602
v 4.11227206 -120.76138705 13.14539555
v 8.12007580 -116.87373370 13.22161313
v 4.58002370 -118.13528836 13.06093298
v 12.28966285 -116.75328016 12.85170764
v 10.22809371 -119.56813931 13.23327143
v 16.76241122 -116.58596992 11.14451792
v 15.17876144 -119.04025823 11.62103377
v 20.34000121 -117.52000451 7.91999977
v 19.62264813 -120.84373832 9.23205633
v 22.98999950 -118.08999628 4.56999987
v 21.65372111 -120.12527883 6.15289528
v 23.25900085 -118.56342107 1.47940696
v -9.32578649 -114.49921876 9.98597220
v -6.49551209 -117.26393551 11.31889131
v -4.50999988 -113.66000026 11.88000012
v 4.67999978 -112.94999719 12.90000044
v 1.86245749 -114.78784680 12.82131951
v 6.03728276 -115.99071324 13.12784478
v 8.90182238 -112.64819652 12.94406503
v 11.16713975 -116.10534042 13.09219003
v 14.15928174 -112.37602681 12.16230541
v 14.82805051 -116.14999920 12.10732106
v 20.11654153 -113.93547803 9.31734499
v 21.74927294 -116.01359397 6.56568445
v 23.56735058 -113.93655837 3.74979433
v 23.44574407 -118.41426790 2.69223494
v 23.28982763 -114.31346834 1.53104134
v -8.14173650 -114.01090771 10.36716811
v -3.73781170 -109.46996510 11.99501939
v -2.83884327 -113.37347329 12.17555534
v 0.83000009 -108.98999870 12.81999983
v 2.40628165 -112.82164603 12.79890444
v 6.20982749 -112.77764291 13.00816331
v 10.92023216 -108.09531063 12.41580397
v 13.48697953 -112.21885681 12.35639397
v 15.36193211 -108.51991922 11.40639186
v 18.55888963 -108.35281760 10.10773331
v 16.33430086 -109.98522490 11.05364226
v 20.74587718 -112.10500449 9.03903320
v 22.23000117 -108.82999748 6.80000102
v 23.02948572 -112.57659644 5.91863971
v 23.69800210 -108.87682438 2.28825677
v -5.41999983 -105.63000292 11.31999958
v -3.80608719 -106.84803128 11.79964561
v 4.57665930 -105.12192547 12.77762465
v 2.25660321 -105.89900613 12.86386326
v 8.53846408 -104.24763709 12.53320277
v 6.22031465 -106.44092411 12.72557490
v 13.98075651 -103.42453420 11.95325423
v 10.36219113 -105.34840822 12.20381819
v 12.40646746 -106.82085901 12.14251388
v 18.65293831 -104.17079926 10.29079128
v 14.26031720 -105.72323203 11.97818201
v 17.01954566 -107.75780678 10.89131273
v 21.98999934 -104.30999845 7.20999995
v 19.15894076 -106.38025403 9.96903982
v 23.87640812 -105.47457635 3.56686255
v 23.54908921 -105.87860644 5.89179900
v 23.84534292 -106.66994005 3.07552842
v 23.40378799 -105.34700006 1.89523015
v -0.12174090 -100.62384605 12.50464097
v 1.33343088 -103.71519625 12.42138166
v 4.36742278 -99.63226318 12.97448389
v 7.63091305 -104.14945334 12.78093643
v 10.17136406 -99.39686209 11.97168138
v 10.50334983 -103.20891440 12.02851068
v 15.72751999 -99.45412725 11.27839182
v 11.72967814 -101.44608468 11.88896876
v 20.03237419 -99.19368476 9.61476751
v 19.78426054 -103.28680277 9.55233537
v 23.23279344 -101.77650303 1.93120376
v 23.79721217 -103.82340848 3.30920960
v -3.68000008 -96.72000259 11.35999989
v -2.37579946 -100.56909919 11.73975784
v 2.78295274 -96.60468251 12.68386934
v -1.47644314 -98.48076105 12.07602303
v 2.59133847 -97.97818959 12.89889216
v 7.27730943 -95.23745626 12.34793290
v 5.13124932 -97.95299917 12.84399536
v 8.41637701 -97.76902944 12.17240654
v 13.14913575 -94.32983398 11.98493224
v 10.38455218 -97.65524417 12.08431274
v 23.61426875 -96.73804790 5.04942937
v -2.31888331 -91.80010110 11.64696645
v -3.50309466 -94.60070729 11.36626024
v 3.26197781 -90.54777771 12.33213209
v -0.06768181 -94.64802593 12.21297216
v 5.32589760 -95.72616965 12.82458287
v 9.27426014 -90.80968797 12.14273088
v 7.03129079 -93.44533831 12.39244919
v 8.53960961 -92.21832454 12.25529611
v 14.71081004 -89.42852914 11.36786584
v 10.60687099 -90.25147557 12.06767000
v 12.55823858 -93.40325743 12.04738859
v 21.05206810 -90.08934349 8.86102673
v 17.06448197 -91.38369560 10.48275921
v 23.74539338 -89.06982094 3.37245478
v 22.54232392 -90.07015079 1.36963197
v 0.37000002 -86.58999950 12.03999948
v 2.05698260 -90.05889297 12.26987783
v 6.26371149 -85.90756357 12.35711854
v 2.92034098 -86.49663627 12.05642894
v 6.53884001 -86.86967194 12.27334514
v 12.09262572 -85.31396836 11.89932413
v 8.55399016 -86.25151217 12.18569092
v 11.43336017 -88.57383579 12.02141680
v 15.25437273 -85.94537526 11.11934893
v 18.59106123 -88.61579746 10.02042741
v 23.88489060 -84.66289937 1.62946212
v 23.97289500 -86.66846901 3.00108828
v 23.20316993 -87.32364327 1.35473488
v 1.72251905 -85.10959893 12.05668040
v 6.66879257 -80.89756966 12.23879308
v 4.08685114 -83.75502378 12.06065807
v 12.19382882 -79.49020714 11.31652854
v 9.07597039 -82.65632391 12.13363558
v 13.21272366 -81.04176074 11.29019260
v 17.26797223 -81.51408285 10.15089266
v 14.08804767 -79.73918319 11.16756443
v 17.17071421 -82.47790486 10.14563628
v 24.68458191 -79.39485461 2.00245506
v 24.49902892 -80.12316376 4.47178166
v 24.42774177 -82.49982446 2.27905461
v 23.11435901 -80.08991182 -1.19156600
v 23.77172373 -81.70878887 0.16222529
v 9.38382931 -78.99272442 11.97670586
v 15.69343358 -73.85774702 10.94188914
v 12.49976736 -77.40186900 11.28211059
v 16.01429284 -78.67098600 10.97811945
v 20.93991451 -73.11339676 8.32323171
v 15.44235088 -72.71493971 10.97866707
v 20.93823813 -76.56079531 8.37513339
v 24.78999831 -73.71000201 3.42999981
v 24.82547611 -75.32064617 3.19385761
v 24.10314605 -74.77755845 -1.32289238
v 24.85883981 -76.57352835 2.10933620
v 23.89563620 -78.29770446 -0.63491979
v 5.29811019 -71.04381174 12.33461685
v 4.53166571 -73.82135838 12.08323799
v 10.70514880 -70.22818178 11.63623575
v 6.37485366 -71.50286436 12.37434801
v 9.07868333 -72.01305777 11.76855993
v 11.19960565 -75.84575564 11.44782547
v 14.89738934 -72.70556688 11.06190868
v 20.14662139 -71.25829160 9.06606391
v 22.02463895 -67.64771789 7.92238209
v 21.16854861 -71.31842524 8.45446251
v 25.50216950 -68.43795627 2.89625907
v 24.62092228 -67.90252030 -2.28826283
v 25.21902509 -71.06401026 1.84877007
v 24.77388270 -71.67921215 -0.79489488
v 5.46000013 -66.17999822 11.95000019
v 8.43466725 -67.72326678 12.11550646
v 9.90721956 -64.45968896 11.81699801
v 14.67423514 -67.42502749 10.87546255
v 11.46957465 -68.53489578 11.66666485
v 16.79529436 -63.67210299 10.76384634
v 13.57176527 -65.45271724 11.11398917
v 19.94854212 -67.42139161 9.57500841
v 25.58594570 -62.66619265 2.72007822
v 25.30971915 -63.86900693 -1.79467432
v 25.70391074 -64.84623253 0.76720194
v 25.10687150 -69.30785626 -0.11388247
v 24.02342670 -64.57443535 -3.44975945
v 10.35302226 -60.09019166 11.68966480
v 6.89043431 -65.62568247 11.96202636
v 13.09201028 -62.72901595 11.16483938
v 15.34875575 -58.99294466 10.77912003
v 17.87641831 -60.55932865 10.35636105
v 20.07460035 -61.32875755 9.60559677
v 25.21227859 -57.47116730 4.09782585
v 26.26583911 -57.08674341 -0.83736639
v 26.09266341 -59.12349746 -0.19187265
v 24.96660501 -57.87306279 -3.71258822
v 25.59584752 -60.35209820 -2.32891529
v 24.46302399 -61.73974648 -3.56785208
v 10.59013605 -54.90576476 11.87779941
v 14.08815011 -56.86493963 10.97637322
v 21.83827572 -51.94724724 8.89542513
v 20.36366984 -53.50605026 9.50375292
v 22.74749428 -54.16752771 7.62019726
v 23.93308096 -56.82281405 6.01968728
v 23.84313755 -53.93158272 6.44470053
v 27.08305605 -50.31318218 -0.64838340
v 25.54792538 -55.28606847 4.29071765
v 26.16785653 -57.27547780 1.26106734
v 26.07194893 -52.30154842 -3.80722363
v 25.96002072 -55.40615693 -2.97656329
v 9.68000013 -49.77000132 12.04000041
v 12.37832569 -53.52390185 11.50294486
v 22.08398655 -47.11633921 8.93560890
v 17.16217399 -51.08648539 10.22100449
v 24.97913875 -46.00340500 6.93788519
v 22.21408114 -48.65350574 8.88668187
v 27.62999944 -45.66999897 2.67000007
v 26.47268400 -46.29887268 4.85216267
v 26.88035741 -50.74374750 2.78519047
v 27.80118771 -46.16581276 -2.12163036
v 27.46084519 -48.11395705 0.69996284
v 26.20602213 -46.23594880 -4.76299785
v 27.21486986 -48.32726344 -2.65746377
v 11.03999931 -44.53999922 11.79999951
v 15.76999947 -43.26999933 10.71000006
v 22.49205485 -41.72932357 8.73814616
v 19.97926272 -43.76733676 10.05113684
v 23.45977537 -43.54493320 8.20108503
v 28.94997410 -39.67369720 0.46653135
v 28.37723494 -43.52504015 0.10031780
v 28.53167616 -40.35221785 -3.14190448
v 27.87165157 -43.93612593 -3.25716287
v 11.64397132 -40.76663777 11.56780776
v 22.78530598 -39.52836245 9.00318660
v 26.00000054 -36.10999882 5.84999984
v 28.52514572 -35.98725796 2.49126926
v 26.44064650 -40.42681307 5.40431682
v 28.11368369 -38.33362088 3.26686655
v 29.61716428 -34.74840522 -2.52767070
v 29.04741280 -39.17448595 -1.81753049
v 22.37259038 -32.94422850 8.83999467
v 25.90406127 -31.76008165 6.00416865
v 26.87499113 -34.86586735 4.63787885
v 29.00465764 -31.09360300 2.38461467
v 30.12244403 -30.43663502 -2.14070641
v 29.63977307 -34.41642225 -0.70351711
v 28.06860395 -32.50791505 -5.06626582
v 16.88141376 -30.42003699 10.67928318
v 21.93385549 -29.44186144 9.29258112
v 25.03664605 -30.47554567 6.95685064
v 25.59999935 -27.73999982 6.53999997
v 28.84000167 -26.96000040 3.21000046
v 28.38678285 -30.76850623 3.50267231
v 30.47621064 -26.44327655 -1.03798858
v 29.72475067 -29.85964343 0.95515052
v 30.00999801 -26.90767869 -3.88265261
v 29.34796363 -29.98970076 -4.30820929
v 20.07422410 -27.06933767 10.16651373
v 24.04662222 -24.38072115 8.39246623
v 27.62999944 -23.43999967 5.28000016
v 30.21067567 -22.81012759 2.03036284
v 31.10343777 -22.60889858 -1.47848146
v 30.46352044 -22.86482789 -3.99710657
v 30.39101698 -26.52082779 -2.76943948
v 20.50643973 -22.09654450 10.15902963
v 24.37812276 -20.80550231 8.51159170
v 27.27999911 -20.09999938 5.83999977
v 11.64106093 -19.70918477 12.16745470
v 21.59236372 -18.64339225 9.58197657
v 28.26118842 -17.75433868 4.96710092
v 22.28477784 -15.21638967 9.21194628
v 24.82831664 -15.74718021 8.35285150
v 28.29692140 -14.14045133 5.47226798
v 31.97107464 -12.85076421 -3.83642479
v 14.72759526 -16.18286967 11.61332708
v 22.06641622 -13.75784446 9.20932461
v 27.73133293 -12.05091085 6.24941476
v 30.92870675 -11.26378495 2.57143518
v 32.45924041 -11.42364834 -0.85181219
v 31.22525476 -10.64385846 -5.19224256
v 22.70090766 -10.99547651 8.97267926
v 29.25541811 -9.60360467 4.75683995
v 32.52980858 -8.34986661 0.25541260
v 31.95540234 -8.14970769 -4.86066099
v 22.25785144 -10.64380817 9.34546068
v 29.93336692 -7.98392482 4.75467090
v 28.57108787 -8.02228972 6.09875983
v 26.93954855 -8.47061817 7.35868979
v 27.93695033 -8.81087873 6.57268194
v 30.68658710 -6.59099082 -6.03656564
v 24.25394207 -11.10081282 8.31773784
v 27.41556987 -10.31897217 6.91096997
v 30.90571985 -8.83662328 3.21502937
v 32.86045417 -8.35767668 -2.83772917
v 22.40767330 -12.11854070 9.06561967
v 27.13079192 -12.71547657 6.82594813
v 29.87224609 -11.01026032 3.99125647
v 32.77079761 -9.62011050 -1.59981719
v 31.63436055 -9.32592992 -4.93765064
v 22.18866348 -16.81090519 9.28489678
v 27.91913599 -15.12916479 5.72856003
v 30.91868758 -12.96302862 2.24481220
v 32.33281896 -11.86717860 -2.87193572
v 22.21438661 -20.18615603 9.39058326
v 24.85777624 -17.93234982 8.25976953
v 24.85162951 -22.73673378 8.02820548
v 27.34999917 -21.19999938 5.97999943
v 21.56647481 -27.59559080 9.50367190
v 24.98341911 -26.39006078 7.53755122
v 28.06999907 -25.01000091 4.61999932
v 30.33000045 -23.90000038 1.07000023
v 30.80882505 -23.51799235 -2.91261729
v 20.22000030 -32.94999897 9.75000020
v 23.97000045 -31.38000146 7.75000034
v 20.81264928 -30.52501380 9.59283765
v 24.70581792 -29.24418449 7.24026468
v 27.67141163 -30.40389530 4.55382746
v 26.85416490 -26.17578022 5.67659363
v 29.50069867 -25.39246343 2.12001731
v 30.16160056 -28.58771943 -2.93909479
v 30.42174689 -25.61405301 -2.17049429
v 24.56644364 -36.98395938 7.22193252
v 27.66999975 -34.52000022 3.58000048
v 29.52281572 -32.71891549 0.04951776
v 28.10368128 -34.10345688 -5.01210988
v 28.22804265 -30.32549284 -4.98343911
v 24.17698316 -42.21709073 7.99715705
v 27.67497301 -39.49162364 3.90452472
v 25.21367185 -39.19375315 6.74634799
v 26.69662610 -36.59005091 5.01050986
v 29.13387120 -39.02426735 -0.62319363
v 27.80898102 -38.86038437 -4.67852410
v 27.83359215 -35.16975045 -5.07777417
v 25.70219524 -46.08331248 6.18672185
v 27.68883295 -44.34205219 2.75891717
v 26.40825137 -43.34461316 5.70733473
v 28.20999920 -44.10000145 -2.16999999
v 27.95715816 -43.29301789 2.46560387
v 28.79416943 -40.37439451 -0.93427225
v 25.91687255 -44.64830831 -5.18112024
v 26.69959702 -42.30604693 -4.94706072
v 20.67084610 -52.53785849 9.37054679
v 27.07722224 -50.30383542 1.62075181
v 28.02260965 -44.59596425 1.61861884
v 27.53691562 -47.46432230 -0.29903397
v 26.77743882 -50.60096830 -2.71787378
v 24.73000064 -56.60999939 5.13999956
v 22.83764631 -55.98778650 7.49942800
v 23.30393344 -53.55570093 7.29606766
v 26.41000040 -55.62999845 0.30000001
v 26.61787532 -52.20881850 -1.35792652
v 25.01091175 -55.78998849 -4.06887941
v 24.64546822 -52.69699916 -4.77797771
v 22.00385556 -56.98428676 -4.49851342
v 20.01893520 -64.42010403 9.15387832
v 25.72000027 -61.43999845 0.22000000
v 25.10832995 -59.78371203 2.82364292
v 25.80752410 -56.89052492 2.94095161
v 25.92717670 -58.03911388 -2.23651901
v 24.83018860 -59.91179869 -3.52108548
v 22.55760506 -58.23768675 -4.69797943
v 20.22320218 -70.43030113 9.14441328
v 21.90962434 -65.82289934 7.77617050
v 25.25006048 -67.21173972 -0.17909694
v 25.46508238 -66.76503271 1.12302834
v 25.33194609 -65.96583128 -0.90263900
v 19.24456283 -76.03028417 9.45533626
v 21.38198912 -75.15762746 7.96592329
v 24.79691803 -74.38968867 0.97680883
v 25.13756044 -70.96870244 3.67069105
v 25.24672821 -68.64939630 0.92422508
v 23.43115583 -69.34913993 -3.11143696
v 23.59315380 -71.47980481 -2.54125451
v 17.91912876 -81.98229223 9.91842430
v 24.61420372 -76.70211047 0.57850388
v 20.97043209 -79.51948047 -2.27444037
v 19.34974454 -87.91019768 9.64700058
v 18.53212900 -83.64127576 9.64944251
v 19.70299333 -86.48133278 -1.21997949
v 16.96291007 -93.08013320 10.55293437
v 21.25498466 -90.26352316 8.68747290
v 18.71885359 -91.00784361 10.04877128
v 16.98794588 -97.90439904 10.91904659
v 20.34420148 -94.17425841 0.10629313
v 17.22135767 -104.00130600 10.87175217
v 21.92999981 -101.70000046 6.87999977
v 18.43837835 -103.01105678 10.23444161
v 20.95786668 -101.05087608 -0.35701742
v 20.84678784 -98.36076945 -0.11046233
v 16.85138233 -102.37294436 -0.59625402
v 16.53487980 -108.85740817 10.96761040
v 21.30000107 -107.11000115 6.96999999
v 18.42138357 -107.09226876 10.27363446
v 22.03167789 -103.19203883 5.90069452
v 19.84992810 -102.71368176 -0.87740266
v 16.60545357 -115.31415582 11.35137118
v 17.61180535 -110.97315699 10.71962155
v 19.63368244 -109.42297429 8.15157313
v 21.81727067 -108.98659378 4.32655169
v 21.67382278 -108.52553695 4.69110673
v 21.16124518 -109.28677768 0.70851523
v 15.64637385 -120.25648355 11.31678186
v 16.43217728 -118.80174279 11.08624600
v 21.64248936 -117.69219488 6.22557104
v 22.10420184 -117.25972593 5.76699199
v 19.09544691 -117.87388474 -1.22528698
v 14.42937739 -126.39027834 11.70758624
v 16.84637927 -123.63831699 10.94099134
v 22.02544175 -122.74257094 -0.35659221
v 16.88597724 -123.60469997 -1.42676232
v 19.84699816 -120.43401599 -1.09089853
v 15.99514298 -130.44703007 10.67267172
v 15.88346809 -127.19394267 10.32827422
v 16.74821600 -129.82638180 10.35563182
v 16.66687429 -129.93600965 10.39575599
v 17.57515781 -128.75872850 -1.66174432
v 14.46689852 -135.63495874 11.96200214
v 15.33471793 -135.42276621 11.59434300
v 16.50661230 -130.30871749 10.56555100
v 16.77472889 -129.78318334 10.29376127
v 19.49443482 -133.40312243 -1.86211872
v 17.63228141 -131.86299801 -1.65655604
v 13.48033175 -141.15287364 12.46825885
v 11.11999992 -146.56999707 13.58999964
v 14.55000043 -145.05000412 10.54000016
v 16.89000055 -143.96999776 7.81999994
v 17.69493520 -140.83850384 7.79043324
v 18.40637624 -142.33203232 -2.39972770
v 18.39531213 -139.67102766 -2.42077699
v 12.32536975 -151.04183555 13.87827843
v 15.00083320 -149.57129955 11.96982525
v 13.24410923 -149.23505485 12.78419606
v 14.11646139 -147.12326229 11.99442986
v 17.52999984 -148.10000360 8.00999999
v 16.11092500 -145.17338574 8.90366826
v 17.89535210 -146.37075365 7.14823510
v 18.52505840 -143.74205470 5.90718118
v 19.41495575 -146.03161812 -2.69501540
v 13.51442561 -153.36711705 13.94530945
v 17.67832786 -152.58042514 11.39090210
v 14.86365125 -152.10935473 12.65412848
v 21.26999944 -150.47000349 4.77000000
v 19.35486495 -149.51449633 6.57306518
v 21.11662738 -150.18588305 -2.79563596
v 21.09512687 -151.17582679 -2.77185487
v 15.70999995 -156.76000714 13.48999981
v 16.29573293 -154.55548465 12.52313238
v 18.44139397 -155.94570339 11.40999049
v 16.96348004 -155.75627983 12.26117555
v 23.94999936 -152.96000242 1.12000003
v 22.45000005 -153.54999900 -1.38000003
v 22.47650735 -150.80419183 -0.46706657
v 19.45485920 -156.56347573 -2.57621333
v 16.76287875 -155.20326793 -2.16708216
v 15.12393076 -159.93683040 14.52738326
v 18.61960627 -158.96126628 12.13481091
v 16.12636261 -159.23577547 13.63978442
v 24.72000010 -156.03999794 0.46000001
v 11.73497457 -161.97033226 16.71477221
v 11.71888411 -164.97692466 16.93329215
v 17.26824977 -160.33157706 13.17648310
v 21.05000056 -160.81999242 -0.83999970
v 18.09066534 -162.08475828 -1.49258226
v 13.55053764 -168.12239587 15.55395126
v 18.37756857 -165.83043337 12.33418006
v 19.33109201 -162.90287673 -0.83600922
v 14.68875352 -170.32937706 13.46697379
v 19.82823946 -167.92061925 10.21643542
v 21.30216546 -166.21987522 0.13056600
v 15.10329638 -172.13016748 10.28949581
v 21.04464546 -168.95686090 0.74328785
v -4.63034725 21.98949829 7.22894678
v -5.53906243 22.89300784 4.26341360
v -5.04091894 23.09109643 6.74216589
v -2.50303745 21.94775827 10.09974349
v 1.71337603 21.63690515 12.15284597
v -4.93573491 19.89272796 6.01144601
v -2.31860345 19.34085414 10.19577403
v 0.84525056 17.83522777 12.03705836
v 0.50940237 16.47992246 11.89081464
v -3.57441790 15.17220959 8.34773295
v -0.67592261 14.48349468 11.24352217
v 3.37934797 15.20537026 12.34308258
v -4.08999994 11.00999955 2.95999995
v -4.31946153 11.66701782 5.19106071
v -1.11165189 12.48998195 10.73795930
v 4.24130680 9.50083323 12.67758477
v -3.87000013 7.20999995 4.33999998
v -2.94617144 7.64801167 7.92870577
v -3.43028409 2.35256157 4.55508847
v -3.35771614 7.09326658 6.91645872
v -3.79155972 -3.00395768 4.70589055
v -4.08109790 -8.92240927 4.82587051
v -3.07062594 -3.89081938 6.95676496
v 1.95513945 -5.24932984 12.49074005
v -3.97295458 -10.40784735 6.59082970
v -1.60360511 -15.66023007 9.58336983
v -0.12745069 -10.03540307 11.33145206
v 3.30887130 -17.44358428 12.44350243
v -3.45122139 -21.17884532 5.39328763
v -2.03991402 -20.99013701 2.97937007
v -3.38584534 -17.96861179 7.03397859
v 0.46279083 -17.90498756 10.99271979
v 3.29999998 -23.63999933 12.24999968
v -1.24488352 -30.09670042 2.26482959
v -3.13042873 -27.88765170 6.65381737
v -1.90855784 -27.08106488 3.09303636
v -3.07982136 -23.45510013 4.74950718
v -3.09978891 -23.54288287 6.67480566
v -0.97178138 -27.85389312 10.03647596
v -1.21929648 -36.05825081 2.22919928
v -3.20540019 -34.00369734 6.64670579
v -1.85347872 -32.29790553 2.28524092
v -1.29784760 -31.66005388 2.01853598
v -2.36165430 -29.69921008 8.52168538
v -0.49037818 -33.74032304 10.32923535
v 4.08940297 -35.71945801 12.04489730
v -3.25151999 -37.72678971 5.41033084
v -2.62491289 -40.01400247 8.29131249
v -3.16987257 -36.21548042 6.74237637
v 1.64166256 -41.03841260 11.38084102
v -0.54606696 -38.00785169 10.16663574
v 0.12714270 -48.28673229 0.92411332
v -3.90002620 -44.80087385 5.67876082
v -2.72086100 -45.25212198 3.32297292
v -3.60986334 -42.11349040 5.40796667
v -3.24203027 -40.24867713 7.24142790
v -2.43759411 -45.38346082 8.83813482
v -0.97486714 -41.41430557 10.24415530
v 0.52682165 -46.82888463 11.20044105
v -0.48014929 -44.61783543 10.51432453
v -0.33315559 -53.02087218 0.85541146
v -4.30733524 -51.42902583 5.52542368
v -1.54335506 -50.39791763 1.68059825
v -4.06815670 -49.59995300 4.75527393
v -4.09021182 -47.08182812 6.18028501
v -3.98766296 -50.14420673 7.34408386
v 2.55533378 -53.10646817 12.25478668
v -3.07927909 -58.36356804 3.16920970
v -2.87404074 -52.22540349 2.77079502
v -4.21369774 -57.61018023 7.28643686
v -4.33696201 -52.85260826 5.86309750
v -1.29827904 -57.59012699 10.18902566
v -2.39222194 -54.44420502 9.49003082
v 3.27320537 -59.74738300 11.86898444
v 0.20659488 -56.89024553 10.90191305
v -3.81167419 -58.23059008 4.07036860
v -4.48095519 -62.99073249 7.99635798
v -0.64139575 -63.55801970 10.98285522
v -2.66021956 -61.88776717 9.77302529
v 0.61431603 -59.36175212 11.05803810
v 4.27999999 -65.94999880 12.00999878
v 1.53541460 -62.46462092 11.52844168
v -4.62582195 -68.07910651 9.22618154
v -5.19588776 -65.16199559 6.98394654
v -0.53000008 -69.27999854 11.54000033
v -1.43811316 -66.05110317 11.13148872
v 2.77353311 -66.57373905 11.84153464
v 4.12000017 -71.47999853 12.07000017
v -6.10331772 -72.26368040 5.36639895
v -5.81489829 -69.74102557 7.26040872
v -5.08677820 -73.23706150 9.12009925
v -0.73000009 -74.79000092 11.49000041
v 2.56655924 -71.81172073 11.88776363
v -6.43882714 -78.45542580 7.41797127
v -6.51048496 -75.39314032 6.31139334
v -3.39694344 -78.54125649 10.59559733
v -5.86722884 -77.87954062 8.52300692
v -0.72853756 -78.48527282 11.52398810
v -6.93000015 -85.05000174 1.62999996
v -6.86728815 -82.80117810 7.55733578
v -6.34281477 -80.83306998 4.69679292
v -6.11365261 -79.60329950 8.36257543
v -1.87527400 -80.78686893 11.23563014
v -0.92102011 -86.68606728 11.88804302
v -8.13999958 -90.40000290 2.00000009
v -8.46261904 -89.08743411 4.18305770
v -6.64994307 -85.18176526 8.37158132
v -6.66299695 -88.36828172 9.35263373
v -3.33383027 -85.59402078 10.93921065
v -0.24373257 -92.28235483 12.29812112
v -2.59993412 -89.19552714 11.45381294
v 4.36000014 -88.83000165 12.49000058
v 4.30000015 -94.82999891 12.91999966
v 1.55524327 -91.73021466 12.41587009
v -8.73074401 -94.67246383 7.43848179
v -8.37557949 -91.64633602 6.85137790
v -6.26640348 -90.76467156 9.76947043
v -5.82980784 -96.63048387 10.76269243
v -3.54305678 -92.79888868 11.36424020
v -4.81292047 -95.62518448 11.08560525
v -9.44581721 -100.62386841 7.57138338
v -8.89451802 -95.97219527 6.70654187
v -5.07019833 -98.54858369 11.00634690
v -3.42818117 -103.13104838 11.77705824
v 4.18999977 -101.00000352 12.96000089
v 1.25995826 -101.79498047 12.71323394
v 3.51433433 -106.69730604 12.92144135
v -10.10990608 -106.67064786 7.14130094
v -3.30551225 -109.60973799 12.16476224
v -4.42667631 -105.80057651 11.64130680
v 0.72726072 -107.98396170 12.80188467
v 2.12258147 -111.35366559 12.97084894
v -10.57417877 -111.74628884 7.83109758
v -8.85661785 -111.83251441 9.99167468
v -10.39842423 -110.40056497 7.52700027
v -4.90563875 -115.22010714 11.80435717
v -1.83430687 -112.05185950 12.49952894
v -11.58660185 -116.56096578 7.34276697
v -11.29434165 -115.12798071 7.80029735
v -10.52239817 -118.21635813 9.48775467
v -6.15715608 -120.24089694 11.53403986
v -9.59837716 -117.10011959 10.10723040
v -2.59725051 -117.39326268 12.20258232
v -1.07701635 -123.09667468 12.61006296
v 4.65267058 -120.08008361 13.09313253
v 4.16852115 -125.62410533 13.38794269
v -12.74537761 -122.93752283 6.05265331
v -12.56083790 -120.92591077 6.88689295
v -11.54120639 -117.57621169 8.33410025
v -9.68179293 -119.95930225 10.08645911
v -7.64551898 -125.57457387 10.95741149
v -8.03280715 -121.41569704 10.81152726
v -4.42674058 -122.67418206 11.85720693
v 1.89673784 -130.30304015 13.01135961
v 5.25682885 -131.57935441 13.60507961
v -15.27000032 -128.05999815 4.61000018
v -13.55999149 -128.17399204 6.97696535
v -12.52489816 -124.53461438 5.50260069
v -12.80122437 -123.07595462 7.35327043
v -9.63284448 -129.40941751 10.75528190
v -10.49637329 -123.82388860 9.53624211
v -6.44185161 -126.44396722 11.33527234
v -5.54000027 -132.18000531 11.90000027
v -1.53459737 -129.54069674 12.62686215
v -0.57999470 -135.26892662 12.38081977
v 1.91310537 -133.77512991 13.05079926
v 4.58186911 -137.75202632 13.50398920
v 7.02960650 -138.80272210 14.13639728
v -15.84728062 -129.55547869 5.30998735
v -12.16517668 -130.79431653 9.78593808
v -10.18523704 -135.68963110 10.52666176
v -8.81636143 -132.48376548 11.04750577
v -6.25937758 -137.69556582 11.62917819
v -2.42852955 -135.41319966 12.21582666
v -0.87999867 -140.45999944 12.69999798
v -3.80182010 -137.80489564 12.13840768
v 2.43463693 -137.21223176 13.39810155
v 3.22458567 -143.06019247 13.55208177
v 5.87223936 -140.06192982 14.07069899
v 6.91359164 -144.86207068 14.54915386
v -17.78000034 -137.43999600 6.03999989
v -14.35087156 -134.74848866 8.02780036
v -14.31731787 -137.96429336 9.06265620
v -13.21270596 -134.92278755 9.53667704
v -10.60312241 -140.64005017 10.66734828
v -8.96507688 -137.69423962 11.09751407
v -7.05415849 -142.18716323 11.51391026
v -5.37315570 -138.98929954 11.88512053
v -1.97999994 -145.49000561 12.62000017
v -4.00804263 -141.96871221 12.24614307
v 0.25561274 -141.15662873 13.03004287
v 2.80281180 -142.78455079 13.48261535
v 2.63653812 -148.13461900 13.84391729
v 4.59396513 -145.31780779 14.25749622
v 6.97654672 -150.61426163 15.05934913
v 9.98672936 -151.30475163 15.08219354
v -17.85999909 -142.82000065 5.70000010
v -14.99694120 -138.65225017 7.81846885
v -15.85999876 -143.31999421 9.34999995
v -13.70415743 -139.05891776 9.71108954
v -10.95659658 -145.99530399 10.92169993
v -8.93733650 -141.80013537 11.28115412
v -6.61000004 -148.36999774 11.78999990
v -7.55351363 -145.60803771 11.47211436
v -1.78213278 -151.26506984 12.78516930
v -4.16708551 -147.47217298 12.23546080
v -0.96545060 -148.08684587 12.94007432
v 2.61999993 -153.46999466 14.22000024
v 0.69292961 -151.08640492 13.49887904
v 4.06269543 -150.11848509 14.49571270
v 8.17604177 -155.60992062 15.68692736
v 5.62928570 -152.23518014 14.92843777
v 10.02003998 -157.77571499 16.10566862
v 8.81318841 -154.63925898 15.52664489
v -18.88000034 -147.53000438 4.74999985
v -16.89413004 -148.33462238 8.64614546
v -17.51019247 -144.59042251 7.65428506
v -14.00523447 -149.81743693 10.71376633
v -16.19113423 -147.66582847 9.33290459
v -9.59431380 -151.65413916 11.66386623
v -11.28542237 -148.97710085 11.21478621
v -5.13000088 -154.44999933 12.39000075
v -6.70677004 -150.72154999 11.95221115
v -1.18098094 -157.38305449 13.04416638
v -2.59502977 -154.95550632 12.85166852
v 2.81370943 -155.27178347 14.26843088
v 6.23274874 -157.84032643 15.49591869
v -20.64999938 -150.90000629 6.59999996
v -16.37655310 -148.83065224 9.64022521
v -11.46528963 -152.06360817 11.38851885
v -10.67250129 -155.96333146 11.79982256
v -1.40434399 -161.34148836 12.35326938
v -21.77000046 -154.58999574 6.64999988
v -18.79575662 -155.01920879 9.30651743
v -18.49242486 -152.51082182 7.98829924
v -13.26161716 -155.74900806 11.37627661
v -22.37999998 -158.36000443 4.71000001
v -22.88999967 -157.51999617 7.44999992
v -19.59058084 -158.82387757 8.99963267
v -16.62236080 -160.79498827 10.56426018
v 0.74679020 -173.35054278 11.41612232
v -20.82777582 -162.56915033 8.01852345
v -16.36172272 -166.33065045 9.63351503
v -12.81942613 -170.11256516 10.56188997
v -20.68496682 -163.05968165 8.42635613
v -17.11239852 -166.43035412 9.94195882
v -14.00828827 -168.94638538 10.27543936
v -19.12606880 -163.01955283 9.62669030
v -8.85145180 -170.08240521 10.92245989
v -6.15273975 -169.34250295 11.26257889
v -21.37999982 -160.79999506 4.00000019
v -23.25999923 -159.19999778 6.26000017
v -22.33999968 -156.65000677 6.75999979
v -21.61999792 -156.68000281 9.20000020
v -16.04122296 -159.70788896 10.70865896
v 1.56298757 -170.62906921 12.25015707
v 3.71000008 -172.31999338 12.50000019
v -21.12000063 -153.66999805 6.63999980
v -17.27168821 -154.99019623 10.11666190
v 0.30298383 -165.89199007 12.49462832
v -19.48999986 -150.47000349 5.37999999
v -18.11932400 -151.45765245 8.58771335
v -16.08756743 -151.92171931 10.58454812
v -17.71441102 -151.30358934 9.31638665
v -12.42268365 -153.73511612 11.71027031
v -15.73560387 -152.80376375 10.84361877
v -13.49559706 -154.04327214 11.54345181
v -8.45416356 -156.46494925 11.88610587
v -12.67948840 -154.85939384 11.69894449
v 0.72992936 -161.23528779 13.14820722
v 4.82741185 -163.50899637 15.07879701
v -18.57000031 -145.93000710 5.65999979
v -17.40686782 -149.20811355 7.70965125
v -17.41999947 -145.99999785 9.23999958
v -16.83623716 -149.20601249 9.36359726
v -12.68026419 -148.52143824 10.93125343
v -14.60198127 -151.40692890 10.81242133
v -8.97148624 -150.52865446 11.52241137
v -11.56826410 -150.84932745 11.22510433
v -11.22443192 -154.97034788 11.86139882
v -3.73451551 -153.24214101 12.66759541
v -7.89288618 -155.00441194 11.98745705
v -4.41728439 -158.46630931 12.39213906
v -0.32021990 -157.36393631 13.02080788
v -3.91495554 -156.96509182 12.63425313
v -0.44046034 -159.20746326 13.14900722
v 5.56661328 -158.04417431 15.46622533
v 0.56308508 -157.71886706 13.19070533
v 3.18438932 -161.05891764 14.34060279
v 8.61284230 -160.73448956 16.45214669
v 6.49876520 -164.09893334 15.91870934
v -18.03999953 -140.56000113 5.72999986
v -16.00999758 -141.20000601 9.01999790
v -17.54053682 -143.14320683 6.88510993
v -12.01267447 -142.94311404 10.56555007
v -14.45974503 -144.44272220 9.52517986
v -9.96204652 -147.71862328 11.28685009
v -1.95999979 -149.02999997 12.88000215
v -7.41002429 -148.38398993 11.49081811
v -3.79230641 -149.78018403 12.51871046
v 2.92765116 -151.56057477 14.08570260
v -0.70502085 -151.76941454 12.99835555
v 7.76155759 -154.16128933 15.44811856
v 5.68000041 -156.59254789 15.32169897
v -14.75015841 -136.43540442 7.55639048
v -16.88508317 -139.06759024 7.46005494
v -13.51173781 -136.09161973 9.50692873
v -14.70132265 -137.94356585 8.47630762
v -13.25478312 -141.65088534 10.12060978
v -8.23139679 -139.04695213 11.27857901
v -11.00016758 -141.59584045 10.74310951
v -8.95540882 -144.22681928 11.22359838
v -2.52000010 -142.26000011 12.54000049
v -5.35489060 -141.28646255 11.91613544
v -4.95160185 -144.42512393 11.82515547
v -2.24446296 -147.21985161 12.71908917
v 2.48283637 -145.08984983 13.31956685
v -1.12541043 -144.79695261 12.83712033
v 3.98781570 -146.75898850 14.21109028
v 6.18924852 -150.76726675 14.94083926
v -15.39999992 -128.69000435 6.56000013
v -13.72998860 -133.30960274 8.74115061
v -10.34273580 -130.32162189 10.54518111
v -13.43137491 -131.20613992 8.75440892
v -11.50166802 -133.90511274 10.18911693
v -10.26424952 -136.97180152 10.64284705
v -8.73910822 -136.04617119 10.97050589
v -6.80340407 -138.68990541 11.60582807
v 1.07021118 -137.12827861 13.02365586
v -2.65914132 -136.91923022 12.24020030
v 0.42962594 -139.94349539 13.07015494
v 5.77155640 -139.17362690 13.97653203
v 2.84219882 -142.13447273 13.51716835
v 5.64425066 -145.17587423 14.53074906
v -12.74294313 -122.43662775 6.27366593
v -9.18033440 -122.99634516 10.21934208
v -12.98252493 -124.25826490 7.24550709
v -9.25916433 -127.66209245 10.72939951
v -5.84208267 -127.76499987 11.47206314
v -6.47402555 -131.06049597 11.72044501
v -3.50991171 -130.02420962 12.40791660
v 4.29021474 -137.09312677 13.42933998
v -11.50141656 -115.40070921 7.16350926
v -7.97513966 -115.67622423 10.76594740
v -11.36529725 -116.06239527 8.13189335
v -10.81993338 -121.85981125 9.41761211
v -1.09544920 -120.33682317 12.58399244
v -7.28848577 -120.55561692 11.11010928
v -4.21883771 -120.89811265 11.78393792
v -7.09017040 -123.64125252 10.94844472
v -2.72458489 -122.96541035 12.31021155
v -6.62419433 -122.87691236 11.06996182
v 3.77000007 -122.70999700 13.41999974
v 2.33875006 -126.20855868 13.33393436
v -10.13008226 -107.84890503 7.19216140
v -9.90897138 -108.67675394 8.43907893
v -9.58809722 -112.56300658 9.47418064
v -3.93062457 -112.60920018 12.03168090
v -6.90586772 -113.74609917 10.98310668
v -3.83276562 -118.11169982 12.05665246
v -9.27766506 -99.20965880 7.00754160
v -10.07966325 -107.41092265 7.73571059
v 1.07144879 -105.13222963 12.67652214
v -4.02214704 -104.92668301 11.68973092
v -1.49550743 -110.09403318 12.40532286
v -8.15628935 -92.82137454 8.37403163
v -8.52415152 -93.14017743 6.61102729
v -5.90240676 -95.19001096 10.57932340
v -6.64674910 -97.89793938 10.43530554
v -0.99462899 -101.13921016 12.32908107
v -3.50674451 -98.15146029 11.45252958
v 3.99111724 -98.22236747 12.95544114
v 1.06210227 -100.44804960 12.81291340
v -8.39952379 -92.27539599 5.91802876
v -6.85494579 -85.75978875 8.25828500
v -7.83589203 -88.73409033 7.14529632
v -1.08744239 -87.94959635 11.87602617
v -7.43456930 -90.85449576 9.00107995
v -5.70093608 -87.68624067 9.86612402
v -4.88187978 -93.85066479 10.89050155
v 2.92625092 -90.19175172 12.35973835
v -0.46721482 -89.08241242 11.99319586
v -1.25862053 -93.71754527 12.12000009
v 1.73563033 -94.49364990 12.48932537
v -7.25934329 -85.51779389 5.72235370
v -6.84780627 -82.08891004 6.03573443
v -4.34262538 -79.63893563 10.04664227
v -6.17075991 -81.30408823 8.55203066
v -4.63270489 -86.49323136 10.37897728
v 1.73112424 -87.11031824 12.16319576
v -6.09104009 -72.46176153 7.24040903
v -6.40957942 -76.63109899 7.25055952
v -5.76463994 -74.00850207 8.14694073
v 3.82246892 -76.39869303 12.30500732
v -0.31925592 -77.31778175 11.68856397
v -3.12229921 -76.75617933 10.74734237
v -5.25540812 -66.52531028 7.59201963
v -2.17738608 -68.42244416 11.00720931
v -4.12904797 -68.46190244 9.86736547
v 3.38999624 -69.31085140 12.26010546
v 3.18656489 -75.13448596 12.16292847
v -0.41840342 -73.78730923 11.51293237
v -4.01056884 -61.25532463 8.30698479
v -4.55347262 -65.81597775 8.86599533
v 0.19176136 -62.53390759 11.20063104
v -3.31281614 -63.41151148 9.62667633
v 1.70441181 -65.28810412 11.71393413
v -0.79436472 -67.70129502 11.46070380
v 7.55725102 -71.55716419 12.23503985
v 5.43114869 -68.46048683 12.33221870
v -2.86926981 -56.46005273 2.81825964
v -4.15250706 -55.24422228 7.28823245
v -1.17483269 -59.10864472 10.32771636
v 0.99427649 -60.55938825 11.33562718
v 0.83689363 -55.40250987 11.46381907
v 2.96794414 -62.46140599 11.87136117
v 7.73926545 -59.99452621 12.28925027
v 4.43987874 -58.61472338 12.36966066
v 10.92194393 -67.11169332 11.81969885
v 7.11847050 -62.85943836 12.32129242
v 9.53591242 -66.85999781 12.08513509
v -4.24669590 -50.36495253 6.13560714
v -4.30473732 -55.01133949 5.83862886
v -4.19022515 -53.43186110 7.00346008
v -2.83446093 -52.36867070 9.21579730
v 2.02931277 -50.14994368 12.24654727
v 1.24245917 -54.10026759 11.83688454
v 6.62371470 -53.24270576 12.55060825
v 4.99939779 -56.89528957 12.56869175
v 12.98444811 -56.47687986 11.39004901
v 8.69035441 -54.58767340 12.33779639
v -3.82201909 -46.07088119 6.99085742
v -3.71892215 -48.25104401 7.63365766
v 0.16543180 -50.43390021 11.44255511
v 5.62176295 -48.21429029 12.41323445
v 2.28828122 -48.48056659 12.27809768
v 3.54536111 -51.00995302 12.55725324
v 9.93071031 -53.46084014 12.12225948
v 13.50888610 -51.31948367 11.42585371
v -3.43646365 -42.92071238 7.20496895
v -1.68486440 -41.95583984 9.61785670
v 1.65444694 -43.07961091 11.66596264
v 5.04999980 -43.83999854 12.52999995
v 8.60788301 -44.60073262 12.36168388
v 19.23901960 -53.77453566 9.92643554
v -3.35063227 -39.89179432 6.18315581
v -2.83509865 -39.62869197 7.94656947
v 2.76785693 -40.27776048 11.89875416
v 5.92632312 -41.01146758 12.28210330
v 12.02517282 -42.83020645 11.47392392
v 15.31312522 -46.42885178 10.74597333
v -3.21245566 -36.94607690 5.25000272
v -2.67703342 -37.07449138 7.83044007
v 0.75814140 -36.61926836 11.30943280
v 6.41806051 -39.17848691 12.31156196
v 12.44078577 -41.55315831 11.36357151
v -3.22934939 -35.95760465 5.36538474
v -1.56589341 -34.74927694 9.42013878
v 1.74962962 -34.61019695 11.76920347
v 6.53999997 -36.29000112 12.62000017
v 11.14879269 -38.14992309 12.00542413
v 17.04235747 -40.53042457 10.48506796
v -3.29132867 -35.04173830 5.81847457
v -2.04312382 -33.27859193 9.00444668
v 1.32116931 -32.73638338 11.79528888
v 5.59963984 -33.83029252 12.48465292
v 11.43377740 -36.15546972 11.96372788
v 21.85292728 -38.34116086 9.49555356
v 0.28912679 -29.27387692 11.20324247
v -3.09021235 -32.59028122 4.86737723
v 12.64248136 -34.27652642 11.64621022
v 19.70241219 -37.20543906 10.12422331
v 0.55382942 -31.59081563 11.34272479
v -3.12325847 -35.07801518 4.79632430
v -2.89815548 -33.77876431 7.55364913
v -3.00595770 -33.48980471 7.26638408
v 16.15918986 -35.73535755 10.81693266
v 23.52021448 -39.00945187 8.52465443
v -3.08652455 -29.59714457 5.48502943
v -2.18694052 -27.97402069 8.66691582
v 1.87501521 -28.41369621 11.93855889
v 7.81305414 -29.42156047 12.53488846
v 21.65862359 -34.46310759 9.41344630
v -3.25373397 -25.67687631 5.59751689
v -2.09443923 -24.27049913 8.59322213
v 4.18334827 -25.28590150 12.56183069
v 14.91000038 -28.42999995 11.23000029
v 23.87571335 -33.67938474 7.95892160
v -3.18670669 -21.82889916 6.79431623
v -2.04307819 -20.38194984 8.87527410
v 2.59118411 -24.53197166 12.11413089
v 8.91068485 -23.69844913 12.75239512
v 16.92000031 -24.93000031 10.91000065
v 20.65536566 -28.50031294 9.90926661
v 24.49872158 -27.67050453 7.76585704
v -3.88202607 -16.59556665 5.21004386
v 2.17470271 -17.21357740 12.07288634
v 9.66999959 -17.48000085 12.65999954
v 17.93999970 -20.80000006 10.59000008
v 13.98981269 -20.96931450 11.66757662
v 22.11000025 -22.46999927 9.54999961
v 19.29328218 -23.83476309 10.51766612
v 25.88265017 -23.04239199 7.21523352
v -3.74225271 -11.77091617 7.32317055
v -3.75672081 -15.50587732 6.74191955
v -1.02951622 -10.84408630 10.63688006
v 12.98651006 -16.03327505 11.97865605
v 19.64709722 -20.87481692 10.18341910
v 24.57999997 -19.00999993 8.43999907
v 23.99469726 -22.34857716 8.62226170
v -2.13872269 -6.43465249 9.43573192
v 0.99242758 -6.49856636 12.08272390
v 4.47209459 -6.76025636 13.19367532
v 20.30000091 -12.72999961 10.23000013
v 24.08481576 -14.64297809 8.67416151
v 21.46822400 -15.91981016 9.54678375
v -3.78984329 -4.84772678 5.87815745
v -2.39850767 -3.98041075 8.22918490
v 21.51999995 -9.92999971 9.82999988
v 26.00201592 -12.55015749 7.68538006
v -3.49869253 -2.87373154 6.01990614
v 7.35724624 -1.73129095 13.30707315
v -3.83273256 -4.14662249 4.56720311
v -2.80463137 -2.90770410 7.34872976
v 9.64219309 -3.87733267 12.98093796
v 22.22575620 -9.03821271 9.62390378
v 26.96814574 -11.27544791 7.03627663
v -1.31045678 -5.02721779 10.49888227
v 3.56195681 -5.30620757 13.08095735
v 8.88259243 -7.71140354 13.20067234
v 14.35110532 -8.79026577 11.79306023
v 21.75593749 -11.32004429 9.49572586
v 26.21709183 -14.94685188 7.56477797
v -3.34576354 -9.79283452 7.96800479
v 8.87999963 -10.40999964 13.09999917
v 16.11999981 -13.24000023 11.29999943
v 23.01723883 -15.78917727 9.04976297
v 25.44848621 -16.69763587 7.97769427
v -3.98789905 -15.05643968 5.78099070
v -2.52964138 -13.99994455 8.84970464
v 10.46000328 -13.55690602 12.84507103
v 17.44999923 -18.27999949 11.05999947
v 15.17109759 -14.54305090 11.61134988
v 20.96135914 -20.62612586 9.84985847
v 25.38628876 -21.16234414 7.74733303
v 23.04351516 -18.49485561 9.12366062
v -3.26131913 -20.31760104 6.94725709
v -3.47528211 -13.90643604 7.68151227
v -1.66262395 -18.06862839 9.44351405
v 1.18027953 -15.62518254 11.59102377
v 12.11883035 -22.00167812 12.15032581
v 15.08076862 -18.11378635 11.72261685
v 18.56973395 -23.66808988 10.64025331
v 23.00672978 -26.47711523 8.99254344
v 20.46229132 -23.70609902 10.23483183
v 25.03961138 -27.26949938 7.29227345
v -2.84000044 -26.04000084 7.44000031
v -2.58782320 -22.23094739 8.09138175
v 0.77000022 -24.96000007 11.41999941
v 2.39073089 -19.74508353 12.12631818
v 6.20000018 -25.69000050 12.83999998
v 11.64000016 -27.48999931 12.24999875
v 21.15689963 -25.76817386 9.90102347
v 18.73068139 -27.83796191 10.56514122
v 24.60325323 -35.25091708 7.35589163
v 22.85748906 -30.17858975 8.68518185
v -0.92075224 -25.96328408 9.48785525
v 2.96029169 -26.38443001 12.00897153
v 13.72546703 -30.26412241 11.67735923
v 17.71827787 -36.41281649 10.45816671
v 23.02501164 -35.83851829 8.73276964
v -2.55000032 -38.64999861 8.27999972
v 1.78000005 -37.95000166 11.76000014
v -1.93949160 -36.47464514 8.70653428
v -0.95167244 -32.23118186 9.95768420
v 7.54000014 -39.28999975 12.26000022
v 13.57000042 -41.57000035 11.15999930
v 9.08546709 -38.65687177 12.12748233
v 13.99761625 -36.81038693 11.20948140
v 23.58730696 -45.39718479 8.19438417
v 19.18079332 -42.23975539 10.23967937
v 22.23616093 -40.16175866 9.20487195
v 22.44836651 -43.13394800 8.93865433
v 0.45999986 -44.75999996 11.04000024
v -2.53438530 -41.37273133 8.38550460
v 0.38243897 -40.91661423 10.92216745
v 6.33000024 -45.72999850 12.28999998
v 2.68544909 -41.62664339 11.76727563
v 5.18841762 -39.52378780 12.39789557
v 12.14999985 -47.77000099 11.59000024
v 15.73427953 -41.43372923 10.93004737
v 19.88000050 -51.02999881 9.66000091
v 15.75983316 -49.10907522 10.70782077
v 20.60043626 -45.18050328 9.62456502
v 23.22257869 -52.53319815 7.73839979
v 22.80698530 -49.51464757 8.55893269
v -3.62971518 -53.93746495 8.22353922
v 2.75506848 -46.81051522 12.26516441
v 3.39720584 -49.62250590 12.52161153
v 7.63724372 -52.75449902 12.33809907
v 4.07398632 -47.91200906 12.45750394
v 8.82796571 -48.48120734 12.09241990
v 13.55000027 -55.62999845 11.18999999
v 10.64472459 -50.61782897 11.91846468
v 19.19950731 -58.49777535 10.16045175
v 16.90653339 -55.76729029 10.45594271
v 20.83128877 -55.11158705 9.33696888
v -3.51999979 -59.82999876 8.58999975
v 1.79000001 -59.62999910 11.68000046
v -1.05656253 -55.83089963 10.12281049
v -1.02850795 -53.84368822 10.41138824
v 3.38329352 -54.52842638 12.45795097
v 4.90967976 -59.86407772 12.25628052
v 6.88018231 -55.89478090 12.54514605
v 10.62503271 -56.20603263 11.96383033
v 14.81000055 -63.87999654 11.01000048
v 12.54344452 -59.77509916 11.33720390
v 17.00718887 -57.37587810 10.60850453
v 20.82788013 -66.94056839 8.89903121
v 19.10552569 -61.45554408 9.95946396
v -5.31246513 -67.77346134 8.01254623
v 0.27528434 -66.57036394 11.40356530
v -3.65754310 -62.10270524 9.04409774
v 0.69261657 -63.94951791 11.38791256
v 4.39507095 -61.02316454 12.02303078
v 0.78812829 -64.81612474 11.49578206
v 4.33656992 -62.75799125 12.03222666
v 7.30674667 -61.55202165 12.32209243
v 7.19785085 -68.67348403 12.31679320
v 5.76254772 -65.24381787 12.02354487
v 2.61964789 -67.90863723 12.09961809
v 6.76379027 -64.34995681 12.19702512
v 10.45502070 -65.73134661 11.83341164
v 14.01000097 -71.80999964 11.16999798
v 12.64512911 -68.05796921 11.33655757
v 17.10266992 -67.34205037 10.69522835
v 14.62833304 -69.44070011 10.92719845
v 19.93191056 -74.83803481 8.92254245
v 20.12512833 -71.94055617 9.00749397
v 18.73996109 -69.98340786 9.99825262
v -5.30999992 -75.65999776 8.82000010
v 1.24750147 -75.72078705 11.88864186
v 1.93819730 -70.60692459 11.79426257
v 1.64810522 -73.65263999 11.76997740
v 6.29447214 -72.71607965 12.31912337
v 2.89572659 -73.72011989 11.97833009
v 6.55227760 -77.14799792 12.08819915
v 10.87088790 -72.51404226 11.65976282
v 9.63248778 -69.98392940 11.84824202
v 15.46999905 -80.84999770 11.09999884
v 10.29396430 -77.33723521 11.72960922
v 12.79308647 -74.85120744 11.42557431
v 14.83621076 -77.99145579 11.15026139
v 18.37469079 -76.21590048 10.03179979
v 20.91506496 -79.91304994 8.96771718
v 16.99954085 -80.73411882 10.37770975
v -6.14999933 -83.88999850 8.57999921
v -5.43480646 -80.33400029 9.29062162
v -2.71409517 -81.57508075 10.74202638
v 0.61131531 -79.29223776 11.88237779
v 3.55941919 -79.27369326 12.06657849
v 7.40999961 -85.33079177 12.33574562
v 0.82314649 -83.49390328 12.05400098
v 5.27552702 -83.45505595 12.33077049
v 10.40812768 -80.63489199 11.92845963
v 14.03078530 -88.92276883 11.53263170
v 9.37025715 -84.48134363 12.18905579
v 16.12871140 -84.70777422 10.90430468
v 19.83296126 -91.83553606 9.76250228
v 17.89989509 -87.91731298 10.21712739
v 22.84149267 -93.85933727 6.58188667
v 22.02873118 -92.02416986 8.13939329
v 21.55814879 -87.94072270 8.51502083
v -1.65999983 -91.41000360 11.89999934
v -4.02478222 -87.99372613 10.52327268
v -1.38820626 -90.22367001 11.91913709
v 6.04907610 -89.29032832 12.63777632
v 10.40353812 -87.77496964 12.19108887
v 6.36396883 -91.84772521 12.77681254
v 10.86155977 -89.04439211 12.15110067
v 7.87257496 -90.24075419 12.55675778
v 11.91488653 -95.67228705 12.21473049
v 10.62089764 -93.58483553 12.23806199
v 15.61575290 -93.44682842 11.19936537
v 15.73155820 -90.24091810 11.14550792
v 18.54414493 -99.09777343 10.48063859
v 16.42040350 -96.02621943 11.05467137
v 18.79760064 -97.37302363 10.39587613
v 19.98151653 -93.39507669 9.76689253
v 22.52116986 -102.62540728 7.82003906
v -1.60000008 -99.06999767 12.13000063
v -4.20983415 -95.20132095 11.13767084
v -0.80283138 -94.38654780 12.07398251
v 1.16410258 -95.42433172 12.42134161
v 5.00999996 -100.82999617 12.93999981
v 6.18339237 -95.65489739 12.68696506
v 12.23400980 -103.94963622 12.10073382
v 16.59033075 -99.28549826 11.15502417
v 17.95020141 -105.76705635 10.61488222
v 14.94154800 -103.99694741 11.86863426
v 19.48556863 -101.98745131 9.80594754
v 21.41907066 -108.86518657 8.80699232
v 19.41115595 -107.21603036 9.84103326
v 22.07614109 -105.61344028 8.35194904
v -9.84918606 -106.43414408 8.12755339
v -3.39193223 -99.31341559 11.43069286
v 0.69154729 -106.46590590 12.77947519
v -2.06610654 -102.52498835 12.13902049
v 0.98667399 -104.45000976 12.51369063
v 7.36575900 -109.18767005 13.05004768
v 4.45921719 -108.18533599 13.06696702
v 3.19923554 -105.50663620 12.87296135
v 8.51657242 -106.33823276 12.76707556
v 13.19286413 -111.66022718 12.47124374
v 9.54198372 -107.45600611 12.79163267
v 13.16689420 -105.27101159 12.03665417
v 17.03350060 -108.64705592 10.83130110
v 18.56205985 -114.14055526 10.43215301
v 14.38586880 -110.39356887 11.93707064
v 19.18121614 -111.27422005 10.06189454
v -11.16508618 -113.58477175 7.22166523
v -8.02458078 -112.67620325 10.47016308
v -10.30206028 -112.19289899 8.43235385
v -1.82824896 -113.30032349 12.44074199
v 4.37729619 -115.20521343 13.04458268
v 1.31213479 -112.10543662 12.88791932
v 4.04484244 -110.58805883 13.07945140
v 10.38245391 -117.85551161 13.23599648
v 7.25658331 -112.49765754 12.99734693
v 11.98115852 -113.25111985 12.93340698
v 14.42127116 -120.16214430 11.88489888
v 13.06829881 -118.36885661 12.70431932
v 19.94929463 -123.01734835 9.07350518
v 17.76531339 -115.55390060 10.83064638
v -11.73946355 -119.73610520 8.48778058
v -11.48179360 -115.77626318 7.59951863
v -7.65366713 -119.00854111 10.86359285
v -9.73766670 -115.74329436 9.83925350
v -6.17788080 -115.93476683 11.48983836
v -1.64999987 -119.93999779 12.45999988
v -3.40853375 -116.16433412 11.96915936
v 3.82923312 -121.29748613 13.16755079
v 7.68983737 -116.00408703 13.20933551
v 5.63833676 -119.46186423 13.27293087
v 9.59180761 -122.97470868 13.16565089
v 13.99149746 -120.17667294 12.20911648
v 14.68823757 -125.18948317 11.93630602
v 18.73987727 -128.52816284 9.91717819
v 18.34924705 -125.75127184 10.03271248
v -12.47665100 -125.05595386 8.31413735
v -7.69999949 -124.87000227 10.86999942
v -12.16197480 -121.75928801 8.07617791
v -10.88820305 -124.79436398 9.17133410
v -8.84775259 -120.77394128 10.49424894
v -6.27066661 -121.96544558 11.18532196
v -3.31427529 -120.27707696 11.99227665
v -2.48000049 -125.82999468 12.22000085
v -5.66128828 -123.77656251 11.40341163
v 2.80999998 -127.16999650 13.08999956
v 0.13066802 -124.42377210 12.67044060
v 5.29678818 -124.56665188 13.31074815
v 8.22493527 -128.84199619 13.71631585
v 11.38221193 -129.89450991 13.20353989
v 17.00942591 -133.67772102 11.09367330
v 17.74380542 -129.03162837 10.30222327
v -13.72461021 -129.56514955 7.14682834
v -11.93725225 -128.90061736 9.66711994
v -9.31895152 -125.49024820 10.08580532
v -5.47660468 -131.05286658 11.93322707
v -8.30323249 -129.15086746 11.04074437
v -5.11609437 -127.15062499 11.70599367
v 0.83710224 -128.96068394 12.66775560
v 4.88999998 -133.19000602 13.53000011
v 2.92193564 -127.84434855 13.11082765
v 6.51128776 -130.30973077 13.72825354
v 8.53034947 -134.21827555 13.81727122
v 9.79714282 -129.37235832 13.59135378
v 12.71145325 -134.55875218 12.84518931
v 17.53824577 -140.55427909 10.26868261
v 16.16943441 -135.98182797 11.24431472
v -13.88428546 -134.92977619 9.02559888
v -10.30327287 -134.67735052 10.36333479
v -12.48031482 -134.27227736 9.83676594
v -10.09567175 -131.35096431 10.60531475
v -6.33021537 -136.04061306 11.24679670
v -1.36999972 -136.84999943 12.39999849
v 3.25802178 -137.94116676 13.47661763
v 0.79909916 -135.49140096 12.70055957
v 7.87251070 -138.94732296 14.09753319
v 5.16058132 -138.48200440 13.74412235
v 7.56262150 -135.27221978 13.88499234
v 19.31146346 -145.64451575 9.65338759
v 21.38294280 -144.33974028 7.44240824
v 21.97952755 -148.68587255 8.39011371
v -14.65576328 -139.12250102 8.74564610
v -11.51469257 -135.63153148 10.01477614
v -10.75000037 -139.69999552 10.35999972
v -6.57000020 -140.43000340 11.49000134
v -1.92981982 -141.52099192 12.45887298
v -0.54736604 -138.53177428 12.55484112
v 1.86675461 -142.43635535 13.24790530
v 6.44077826 -143.47645640 14.34857957
v 3.49043822 -140.94173908 13.44107557
v 7.07358727 -140.89889824 14.24840186
v 4.06522909 -138.64642382 13.44241295
v 9.73944832 -141.23933017 13.71238474
v 19.87200603 -147.01737463 9.72471852
v 21.67999931 -151.26000345 11.30999997
v -16.59999974 -143.99999380 7.60000013
v -13.97069637 -142.99297333 9.81478579
v -10.04999969 -144.06000078 10.83999965
v -9.44085605 -140.73702693 10.86489204
v -5.64272981 -145.38316429 11.62629202
v -5.71956718 -141.93998277 11.73432544
v -2.28965771 -146.12805843 12.45529857
v 1.78080040 -146.57148719 13.22372537
v 3.75422114 -144.15390790 13.71769980
v 5.28208958 -147.84619212 14.52726778
v 9.40382853 -148.62383902 14.75156285
v 19.94000003 -153.70999277 13.12999893
v 21.33953571 -153.91568840 12.22767029
v -16.87222347 -147.78892696 7.78204994
v -15.11999965 -146.90999687 9.68999974
v -11.72589045 -147.37886190 10.88630967
v -14.42209445 -146.81528509 9.93180927
v -12.09743787 -144.65774596 10.41597966
v -8.74955393 -147.99255133 11.34784520
v -4.86524589 -148.56626093 12.10570335
v -0.76015719 -149.99295771 12.91716564
v -3.75471869 -146.03677392 12.08040118
v 2.47101369 -150.13632178 13.82878143
v 5.40785957 -150.98737180 14.83313832
v 8.47976003 -151.07658505 15.16864076
v 12.28000037 -152.50000358 15.97999968
v 15.44999983 -154.20000255 15.32999985
v 18.23999919 -155.88000417 14.52000160
v 20.77000029 -157.72999823 13.34999967
v -17.36452803 -149.88636971 8.91206693
v -15.51000029 -149.62999523 10.23999974
v -12.56411616 -150.18554032 10.98976284
v -9.78607032 -150.75775981 11.61344070
v -4.11281502 -152.07341313 12.45764829
v 1.55181449 -153.15248072 13.75784073
v 6.62000012 -154.21000123 15.14999941
v 9.36871301 -154.41200137 15.44580236
v 12.09999993 -155.16999364 16.61000028
v 15.30000009 -156.92000091 15.90999961
v -14.78469186 -152.11755037 11.02571003
v -10.52419562 -152.57357061 11.56259049
v -6.14000019 -154.33999896 12.12999970
v -1.18893548 -156.32094443 12.91636284
v 2.21596006 -156.76905215 13.85064516
v 6.88000023 -156.69000149 15.42999968
v 15.13999887 -158.99999440 16.48000441
v -18.78984831 -153.35638821 8.29689298
v -16.24980383 -154.28061783 10.53680014
v -13.75043858 -154.71048653 11.44440006
v -5.96999982 -156.38999641 12.19999976
v -2.22880160 -157.38235414 12.95737736
v 1.22000009 -158.16000104 13.36999983
v 3.82357091 -158.59305859 14.72901553
v 7.53174629 -158.21658075 15.76407626
v 11.16999984 -158.86999667 17.21999981
v 14.39000014 -159.97999907 17.33000018
v 20.78000084 -163.90000284 12.88999990
v -19.13912781 -155.13086319 8.37528426
v -18.11031997 -155.68938851 9.79152881
v -16.24537446 -155.45664728 10.53919643
v -11.84263453 -155.91052175 11.75101474
v -3.50930612 -159.73702073 12.42960803
v 0.36347727 -159.79462862 13.26483302
v 8.07159580 -159.64624286 16.05598256
v 11.49979886 -160.00166535 17.57390797
v 13.90965655 -161.12947464 17.29477383
v 16.16000012 -162.61999309 16.51999913
v 18.22320558 -164.83700275 14.70678207
v -19.16597970 -156.65139258 6.90798182
v -19.25921626 -156.51091933 9.12498124
v -9.66990180 -158.05524588 11.58505399
v -1.31925882 -160.32387316 12.59699278
v 1.99150806 -160.79969704 13.66095059
v 5.85182570 -160.86000204 15.62371757
v 9.65709146 -160.58509052 16.70745015
v 16.90393128 -165.10029137 13.67292646
v -19.72344890 -158.97260606 6.74885884
v -19.52397265 -157.32809901 8.44704174
v -17.96156913 -157.35498071 9.99391731
v -14.73401114 -157.55817294 10.97475551
v -10.83324570 -157.74224699 11.65537257
v 11.98557392 -161.56938672 17.71132462
v 14.66654986 -163.51740062 15.68457298
v -21.94999903 -159.77999568 6.05999958
v -20.84000036 -158.28000009 8.41999985
v -15.17411601 -158.48448873 10.83703339
v -6.12052297 -160.88449955 11.83610130
v -0.81673684 -162.42550313 12.37025205
v 4.60042479 -162.55906224 14.95193690
v -22.22000062 -160.56999564 6.25000149
v -20.67778446 -159.41764414 7.96780735
v -15.36437497 -159.58641469 10.86606551
v 5.77916764 -163.08863461 15.47149848
v 11.11836359 -163.59823942 16.97450876
v 13.53895664 -164.90259767 16.30272903
v -20.86025290 -162.23624349 7.54434383
v -19.12266016 -160.72507203 9.79888067
v -20.51129006 -162.87602484 6.81093102
v -21.17244899 -162.57393360 7.63530377
v -10.51454060 -163.94972801 10.73609944
v 5.74159855 -165.11385143 15.77332430
v 9.66637302 -163.99118304 17.04760641
v 12.05762010 -165.53357244 16.82387665
v -20.57424746 -164.12511468 6.99958298
v -19.80234496 -162.29259968 9.38823167
v 7.53508462 -165.77579081 16.54235087
v -20.29162273 -166.08740389 7.01654237
v -20.13744600 -165.11052847 8.64003226
v -17.52375998 -164.80892897 9.57631599
v -22.32999913 -167.61000454 7.22000003
v -19.22999695 -167.44999588 8.65999516
v -10.73282491 -169.50504482 10.57605352
v -3.99807934 -170.48537731 11.55681442
v -1.06572406 -171.16385698 11.61029004
v 1.52494712 -173.39561880 11.41561009
v -21.94000036 -169.94999349 7.61999981
v -17.85000041 -170.23999989 8.92999955
v -13.67000025 -170.80999911 9.94999986
v -9.76764597 -172.06878960 10.76614484
v -5.92778623 -173.82887006 10.30426286
v -3.05639487 -172.94697464 11.10861264
v -0.84824767 -174.16821420 10.49977448
v -18.76088232 -171.14470899 8.27288814
v -16.06000029 -172.80000448 9.87999979
v -12.13256642 -172.43404686 10.27131453
v -7.32768048 -173.87749255 10.13480406
v -20.05999908 -170.69000006 8.07000045
v -16.10000059 -171.05999589 8.94999970
v -18.42213795 -169.24929619 8.56129080
v -7.79435644 -172.81110585 10.72269212
v -3.11665935 -171.67431116 11.49454620
v -7.38868350 -169.34874654 11.07778121
v 0.39300148 -174.09813404 10.69965959
v 3.69700510 -174.60703850 10.06570645
v 9.17118229 -165.55146873 17.02802256
v -19.46568117 -165.07735848 9.16293636
v -15.98921046 -158.65081549 10.72872989
v -13.98939360 -162.20973432 10.64350456
v -5.00050001 -160.04957259 12.07487751
v -7.98610505 -163.94747794 11.01370528
v -0.42529852 -160.78390181 12.81602681
v 4.69454704 -160.54134071 15.16734622
v 9.72096529 -159.58938003 16.49644412
v 14.41999990 -160.91999412 16.41999930
v 13.15530390 -166.25089943 16.32750034
v 18.82665046 -164.11487758 14.08673823
v 15.22929873 -164.35737908 15.35718702
v 15.27155749 -168.75079274 14.28125892
v 20.80999687 -165.85999727 12.51999661
v 17.85702631 -164.35340047 13.32849916
v -18.53582822 -152.59076655 8.56933650
v -12.46029790 -151.90097690 11.22021303
v -12.05290202 -157.10480511 11.51831541
v -0.72357914 -154.78563309 12.94317562
v -4.88924421 -156.57249093 12.36804388
v -3.47749796 -158.38694572 12.54104823
v 0.20712506 -156.28330410 13.11757881
v 1.59581308 -159.49569643 13.51916138
v 3.50356800 -156.33164346 14.43818212
v 9.87000018 -154.00999784 15.26000351
v 9.05332342 -158.79888833 16.18258655
v 15.32999985 -155.56000173 14.99000005
v 9.98534635 -156.62543476 15.64280875
v 19.91000026 -158.02000463 13.36000022
v 15.65326005 -157.64477849 15.23639262
v 18.51722784 -162.68785298 13.95852212
v 17.43522286 -160.16450524 14.70153127
v 23.47667143 -161.06824577 9.08546988
v 19.86733638 -160.56822240 13.18737306
v 18.37027259 -163.06197643 13.17608077
v 20.96000873 -163.90331089 12.22013682
v -12.14027312 -149.28051829 11.02177612
v -10.78576315 -147.06704021 11.06211729
v -11.99280843 -149.48230982 11.06060110
v -9.19474382 -152.80114114 11.64187677
v -5.58836525 -146.68922126 11.71527803
v -4.17895243 -151.23152733 12.41718978
v 0.71517535 -146.75986767 13.01186532
v -2.30762013 -150.30506253 12.65127771
v 2.00438569 -152.93137729 13.89480568
v 6.40215492 -148.02303910 14.62106220
v 11.41908765 -148.71446788 14.02259618
v 9.26229265 -150.10452271 15.03151748
v 14.08854127 -153.48768234 14.81073350
v 11.35305036 -151.24629438 14.55030311
v 15.47138859 -152.34693885 13.93527165
v 17.70037785 -154.91130948 13.60217109
v 21.88000083 -153.32999825 10.87999903
v 19.76104267 -154.15327251 12.28881069
v 22.12418057 -155.47531843 11.07375231
v -7.74119375 -139.90050554 11.23757195
v -11.26114000 -143.73463392 10.68492420
v -5.97011857 -147.02644944 11.62700821
v -8.90523102 -143.20589602 11.26757264
v -2.02238606 -139.97390866 12.24962901
v -4.98734461 -142.51750708 11.99196652
v 4.40929318 -141.16728306 13.59625068
v 1.78170356 -143.86865497 13.09483591
v 10.49000025 -141.28999412 13.55000027
v 9.14944522 -143.78131926 13.88787758
v 10.36741305 -146.36871219 13.98567017
v 21.13363147 -147.26498723 8.83270893
v 18.24584976 -146.74186707 10.39540768
v 20.33503912 -151.36633813 10.90904977
v 25.54019727 -152.58729458 3.93309072
v 22.85838313 -152.08193660 8.94319732
v 23.99673127 -151.64917707 6.88116718
v 23.98992702 -154.21709418 8.95838533
v 29.50000018 -154.35999632 2.09000008
v 25.68277717 -154.42365408 4.46969178
v -9.37362853 -134.11051035 10.59477404
v -4.77448665 -134.57162678 11.63981017
v -2.18200497 -138.97393644 12.18456589
v 6.27291109 -132.89569318 13.78049515
v 11.70167513 -134.48873162 13.18320259
v 7.42574641 -135.99842787 13.82846385
v 10.72810311 -137.47367263 13.60310148
v 13.93101551 -136.57495379 12.20637653
v 15.01156390 -141.34871960 11.69955730
v 18.29063892 -140.39166272 9.60065424
v 19.57867295 -143.83424819 8.97342432
v 23.75089750 -145.19201219 3.62417125
v 23.48124608 -149.36417341 6.58869976
v 22.35632949 -146.80159092 6.98353024
v 24.66338314 -148.18060398 3.44352797
v 25.29560961 -150.80936253 3.27868527
v -12.45154627 -126.34904683 8.71677604
v -6.71425462 -124.29787964 11.08299196
v -7.08917296 -129.88117337 11.42628584
v -4.73821256 -127.96179950 11.81440800
v -0.33775758 -125.10408461 12.70517148
v -5.06327534 -125.95742941 11.72309928
v 3.01962974 -131.93309307 13.13125063
v 6.91916095 -125.44402480 13.31197843
v 2.10205629 -127.83937156 12.89847679
v 4.88826493 -127.66803801 13.26590125
v 13.27975281 -127.12453306 12.56217342
v 9.06812306 -132.69038498 13.51051778
v 18.88406835 -130.19606471 9.94654559
v 17.06479862 -128.05706263 10.34212671
v 13.12737539 -132.17951357 12.58631051
v 18.19629967 -132.29560852 10.36973484
v 17.55891368 -134.61087644 10.63094474
v 21.16110548 -131.38875365 7.33061740
v 17.95528829 -133.48346949 10.46014577
v 20.66610754 -135.82290709 6.87434943
v -8.23122449 -123.83535504 10.51734108
v -5.23019163 -116.66993052 11.69715729
v -4.79712151 -119.82231587 11.78800687
v -3.38754989 -122.86944687 12.17332762
v 1.43995602 -117.00171232 12.69316021
v -1.97991077 -118.58040094 12.17604242
v 3.08837276 -120.28803676 12.92939391
v 5.80758043 -125.00649691 13.28534726
v 1.19352737 -123.88198078 12.48465851
v 8.15999974 -117.51999706 13.17000110
v 8.17066990 -121.10508978 13.03640381
v 13.48251104 -119.43032593 12.52064109
v 12.61856128 -122.28425592 12.83752918
v 13.55028991 -125.28558075 12.48404011
v 11.40261441 -123.50591272 12.98988611
v 20.24639770 -122.40488827 8.74871388
v 16.10543579 -122.11098522 11.32271904
v 18.24832521 -127.00736523 10.06114483
v 22.01003581 -125.07496774 6.65877247
v 21.08907141 -126.91219151 7.72938412
v 21.33790031 -123.42118472 7.48885190
v 19.87421885 -130.83229959 8.93868692
v -10.02473477 -109.99234766 8.35857075
v -6.07638620 -112.38447577 11.46828197
v -0.57674118 -115.30241370 12.40241248
v -3.67296604 -114.15575445 12.03239989
v -3.36887711 -110.75380445 12.21219823
v 2.49000010 -108.75000060 12.88000029
v 0.06118990 -111.14368588 12.62546331
v 9.56000015 -109.73999649 13.04000057
v 6.51633227 -111.55642569 13.01657967
v 15.83921537 -112.00519651 11.52178645
v 13.11768498 -112.62118071 12.46547513
v 15.55848215 -114.74698782 11.87532302
v 14.15232383 -118.60422790 12.20633462
v 21.09590732 -114.71993476 8.21391959
v 16.78190194 -117.43874848 11.09703258
v 16.66699164 -113.79786581 11.28111407
v 18.78821477 -119.96716261 9.89849400
v 20.87119594 -121.91581726 7.91908894
v -1.02755788 -100.17904639 12.36101426
v -4.92916070 -102.93138027 10.93178056
v 6.02000020 -101.31999850 12.78000139
v 0.12063808 -101.37923062 12.52996549
v 2.79282453 -104.66840118 12.69552205
v 7.76385376 -105.10538518 12.80773245
v 13.21459096 -103.14507037 11.96656376
v 9.13534779 -105.01848906 12.56969944
v 14.00608197 -107.75576532 12.04810757
v 19.69540492 -105.01966625 9.77223460
v 13.89118657 -104.52823341 11.96360495
v 17.57021248 -108.76078904 10.66306420
v 22.52372913 -108.63002390 7.56286411
v 20.08979209 -108.22457820 9.57393367
v 17.98404939 -109.75967348 10.45324001
v 21.67350426 -112.46912181 8.11299961
v 18.12942885 -112.66501993 10.56925394
v 20.79228871 -111.06386781 9.17517021
v -4.05344041 -100.03073514 11.18398365
v -1.99334999 -92.65221655 11.78953331
v -1.77927513 -98.00433367 11.78305037
v -0.91796694 -96.77274525 12.04042789
v 0.25689232 -93.89058501 12.15041894
v 12.08458468 -94.23911572 12.13402953
v 5.60210459 -93.91910583 12.79616822
v 9.55330208 -95.62954307 12.25185860
v 5.69467712 -97.21960872 12.79937476
v 11.74251456 -97.87926823 12.16081902
v 8.75674374 -100.64430535 12.37047277
v 19.38065700 -96.60369158 9.98542178
v 15.80584981 -98.50754589 11.27331052
v 14.43997025 -100.72511435 11.60389464
v 17.72285439 -102.00212151 10.60336176
v 22.56443538 -100.56273639 7.55939027
v 21.19297720 -99.02811795 8.84246826
v 22.33093418 -106.99234903 8.03327374
v -6.27361424 -86.05340123 9.17195529
v -4.84783668 -89.60845321 10.26523113
v -0.44551585 -84.92089808 11.87362801
v -2.61985394 -87.20227331 11.08390000
v -2.21007038 -90.74866027 11.58964634
v 6.15835795 -84.70671624 12.35624496
v 4.70590126 -87.78414130 12.50614785
v 13.72999884 -87.07000315 11.57999970
v 8.20028875 -88.18990737 12.36937381
v 11.17789652 -87.66383678 11.94510516
v 9.12323967 -89.58175778 12.25381158
v 12.52323762 -92.00485796 11.92099694
v 20.22279426 -89.44056928 9.35508963
v 15.72900824 -88.16385269 10.90961136
v 13.66363931 -90.94192088 11.62455510
v 18.09040830 -93.98335963 10.22483315
v 22.95139246 -91.52723104 6.72531780
v 20.66060528 -90.86938947 9.11682285
v 21.67369425 -96.12842649 8.41042120
v -4.99000028 -77.60000229 9.58000030
v -4.36155172 -81.59577847 9.99493431
v -5.77038247 -82.88465440 8.97471420
v 1.53004576 -76.84999704 12.09972240
v -2.92041479 -80.09078354 10.65480616
v -2.31945096 -78.11423391 10.85730363
v 2.15034769 -82.59252459 12.12074701
v 2.04006326 -78.29512656 12.15379965
v 4.90729464 -80.38982004 12.31168117
v 7.41969282 -78.52397859 12.25630846
v 9.98028927 -84.53857899 12.09377311
v 15.96999913 -79.57000285 11.04000118
v 13.39898352 -78.65528017 11.14574354
v 16.44895971 -83.04759860 10.68843994
v 19.47739162 -86.01719886 9.53342393
v 16.47350192 -87.25437522 10.62778011
v -4.50002402 -69.79683042 9.51555185
v -1.55762362 -76.70532167 11.15979906
v 1.53999997 -68.97000223 11.99999917
v 0.29653753 -72.47488201 11.46086212
v 8.74000136 -69.84000653 12.20000070
v 1.92380918 -74.56436753 11.96180191
v 4.56385640 -71.94646448 12.11722009
v 5.31760044 -75.30733198 12.16303557
v 15.95808752 -71.93423063 11.00578718
v 11.51062082 -74.46370274 11.53023355
v 15.96643589 -77.73394138 10.95791999
v 17.98055135 -74.51440394 10.28099656
v 19.09027621 -78.01141590 9.80607700
v 20.96800879 -78.45520973 8.81858449
v 24.10975471 -75.99429786 5.58974594
v 22.39883505 -77.79103518 7.75605068
v -2.08000001 -62.04000115 10.21999959
v 3.39813903 -61.40816584 11.89034339
v -0.34296673 -64.88192827 11.06637716
v 1.03710883 -61.56180054 11.41893584
v 4.73398389 -64.77025151 12.19758019
v 10.00766363 -62.65658140 11.87343709
v 8.06774665 -65.72474539 12.13620231
v 12.40724791 -70.09765506 11.50445640
v 10.06502099 -67.88154691 12.01057248
v 11.96686365 -66.26008451 11.62444986
v 18.14608462 -64.83016908 10.32663137
v 15.90403356 -67.89188087 10.86865179
v 16.87093452 -68.92305613 10.84475033
v 19.47717182 -66.22870266 9.74034518
v 19.55966093 -71.22894377 9.56930872
v 21.51172608 -70.27254254 8.37464444
v 18.51466112 -71.01862133 10.05430333
v 23.65931496 -73.50201905 6.40713284
v -3.50999995 -56.13999814 8.17999989
v 2.25716364 -54.36115339 12.20456511
v -2.20161700 -57.21582845 9.38287657
v -2.34958599 -60.63305959 9.79017466
v 2.04179506 -58.74895304 11.75853610
v 8.04803334 -55.10922894 12.38821540
v 3.61526781 -56.20983988 12.42351159
v 15.06835595 -55.64200506 10.94903611
v 9.63787269 -57.22086877 12.05718517
v 14.60180897 -61.39856577 11.11334749
v 20.35525069 -58.71858448 9.60051268
v 16.35595784 -61.79814786 10.80264896
v 17.94271544 -58.63691494 10.50176378
v 15.43745771 -56.99551478 10.77038702
v 21.01257816 -60.85115299 9.05941240
v 20.24610899 -62.30214983 9.40695591
v -2.84263422 -49.79852960 9.05134343
v 0.02578965 -54.90573868 11.02535427
v 1.15999999 -48.36999997 11.83000021
v 7.17000011 -48.70000109 12.36999966
v 5.62582398 -50.56659132 12.56792154
v 7.76584586 -54.17255685 12.30286155
v 7.64700491 -51.54017732 12.31984049
v 11.85555104 -50.70238560 11.74556371
v 9.85610485 -54.66524139 12.16168050
v 19.17205192 -52.52482370 9.74205881
v 18.60929839 -54.91045862 10.18042024
v 22.03176357 -55.20297214 8.50861240
v -3.50483973 -45.00478879 7.48697808
v -0.42591055 -43.07363927 10.54847334
v -2.61684088 -47.25849256 9.02626663
v -0.08279333 -48.18494245 11.03184000
v 4.17000009 -43.09000075 12.42999919
v 1.57023256 -46.80020735 11.84283197
v 5.80419879 -47.23942280 12.33113743
v 9.20000020 -43.66999865 12.31000014
v 10.80013532 -47.44711891 11.96317282
v 17.15680771 -45.46903074 10.60794201
v 14.15887196 -48.54048789 11.19228546
v 23.54758419 -46.91187665 8.10072385
v 22.76480384 -50.79080537 8.45695008
v 25.60050413 -49.61773008 5.89839602
v 24.90129322 -51.89091712 6.24757260
v -1.68852136 -40.16939178 9.39894840
v -2.30679289 -43.81590337 8.95039085
v 1.76918693 -39.60113227 11.65822893
v -0.55716763 -39.85957801 10.49512159
v 1.77577022 -41.86326265 11.55918464
v 5.91228670 -38.28099370 12.50183862
v 10.43448038 -40.30929878 12.08770275
v 13.16987164 -40.16239569 11.13997865
v 21.64725214 -42.12064296 9.32258181
v 18.72908883 -44.38505694 10.40962897
v 25.51637962 -42.88159683 6.71430863
v 26.81399323 -45.34056038 4.63600224
v 25.83671734 -47.46639729 5.86648751
v -2.93363119 -37.58907691 7.23232795
v -0.61109464 -35.84478423 10.30398719
v 2.28882115 -35.55844352 11.94413658
v 5.45825344 -34.54551846 12.44570222
v 12.63051573 -35.95599160 11.73962932
v 25.86386912 -40.58491811 6.14415389
v 11.95999980 -110.35999656 12.60000002
v 15.72835445 -116.74036086 11.61803305
v 17.35108532 -119.43068355 10.54413337
v 19.61489953 -121.83433026 9.37281828
v 20.78000084 -124.72999841 7.91000109
v 22.18000032 -127.03000009 6.21999986
v 11.40549500 -112.02374846 12.94185128
v 13.13210186 -115.31923711 12.70700525
v 15.18063340 -117.71892011 11.81862690
v 17.05625467 -120.73766440 10.64946875
v 18.93594489 -123.39916080 9.73222218
v 20.58999985 -126.02999806 8.14000051
v 21.90000005 -128.15999985 6.56999974
v 10.95327362 -114.07246441 13.08105420
v 13.56168557 -117.36098677 12.58429419
v 14.33666050 -120.16492337 11.93841174
v 18.02000031 -124.77000058 10.28000005
v 20.22936009 -127.86841393 8.70156288
v 21.74532972 -131.07849658 6.49242569
v 9.96000040 -116.65999889 13.22999969
v 12.89999951 -120.98000199 12.73999922
v 15.56677930 -125.81683695 11.28042117
v 18.88555475 -131.49610162 9.89697874
v 20.20999976 -132.15999305 8.27000011
v 6.78999955 -117.04999954 13.22999876
v 9.28143691 -120.25076896 13.11522815
v 15.47855418 -129.21321392 10.71540825
v 16.42386243 -131.03960454 10.89800987
v 18.52000132 -134.54000652 9.67000052
v 4.10000002 -118.63999814 13.06999940
v 6.47597155 -121.60827965 13.24329711
v 8.44693370 -125.60623884 13.38800043
v 10.61999984 -128.07999551 13.32000084
v 11.96057536 -131.17048144 13.02798744
v 14.56000004 -134.01000202 12.00000010
v 15.94845951 -137.14520633 11.28635462
v 18.11000146 -139.59999382 9.79000144
v 2.05953675 -121.25102431 12.89578993
v 6.16810191 -123.32700193 13.33720330
v 5.50221093 -126.18768215 13.44819088
v 8.22419208 -130.70729375 13.71036470
v 13.06828670 -135.78832150 12.66615465
v 4.55035688 -129.39175963 13.51299137
v 6.91966433 -133.95212591 13.87900766
v 9.44884494 -137.45759428 13.84791732
v 4.89387102 -136.04959846 13.60783074
v 6.55003591 -138.14055920 14.01406433
v 8.83031916 -142.05108583 14.03575297
v 5.93298674 -142.41151512 14.21881374
v -19.97849531 -164.73940015 9.69673693
v -20.74564621 -163.94978762 7.88968988
v -24.65000004 -166.64999723 7.36999977
v 39.39501941 41.56816006 -4.14736383
v 25.24053678 39.23693672 -6.38808962
v 41.07040167 39.16706890 -0.83030201
v 32.75084496 38.22679073 -7.31695304
v 40.02012685 37.98948973 2.45488598
v 40.66533968 37.59738058 -1.59418315
v 37.22604364 37.87003458 -5.64512284
v 39.62549195 35.22148356 2.31547840
v 37.19282895 35.43625027 -5.15788281
v 39.56249729 33.05080906 1.44892000
v 38.76958042 30.37267737 1.70755677
v 38.36534545 28.48473564 1.62958226
v 38.57434914 28.71146053 -2.73884530
v 37.76284307 26.25146694 2.10610474
v 38.26496750 25.57002939 -2.45508878
v 31.52262419 21.71892300 -7.45611452
v 37.17129305 19.56375502 -2.37919018
v 35.45921668 17.43267477 2.62633874
v 34.85209122 13.59783392 2.37805885
v 34.25720334 14.02860787 -5.36861410
v 32.30764344 9.79714561 -6.06747624
v 35.34793854 8.81199539 -2.58905324
v 33.09262171 6.39035366 3.29344324
v 35.00155360 6.87518623 -2.78613251
v 28.04560959 4.46976488 -6.14587683
v 34.50447693 3.45056783 -1.76485558
v 32.72151202 4.16951114 -5.29767014
v 35.12300923 7.56996218 -1.47548178
v 32.50120208 10.19449532 4.42080479
v 35.86124629 11.48749515 -1.21751300
v 35.03040597 12.70389650 -4.29139566
v 32.50785545 13.88528012 -6.42066775
v 31.09667450 20.94900236 -7.49280397
v 38.61312941 27.53883041 -2.04428588
v 39.08018768 29.38223258 0.02817502
v 39.59813341 32.84773603 -1.75343198
v 39.37948868 33.84473920 2.21865950
v 40.27280211 34.60764140 -0.45327051
v 39.26244751 34.83679518 -2.96504283
v 40.17531872 35.86717695 1.53846643
v 40.52976891 37.19052300 1.37860992
v 39.92979601 37.67611831 -2.79044942
v 41.16961733 39.14882243 -0.00466593
v 34.07118842 39.28818554 -7.16844108
v 26.59605443 40.65561667 -6.66896673
v 41.00443423 42.68654063 2.42815306
v 41.59334674 43.07587072 -0.44392579
v 28.89000066 42.05000028 -6.61000004
v 40.23867846 43.14048961 3.20384046
v 41.36173800 43.98093373 -1.62952300
v 37.15174273 44.75234449 -6.24659238
v 29.13814411 44.10384595 -6.68393681
v 41.08941555 45.79966888 3.16160754
v 42.25258157 46.09283060 -0.22355279
v 35.33149883 45.33794522 -6.81630243
v 28.51999924 45.23000121 -6.75999885
v 41.81785882 48.18870127 3.17677972
v 42.97999293 48.20188135 0.40738663
v 40.58155417 47.71079868 -3.12227965
v 37.57705912 47.89102077 -5.77952294
v 28.54000032 46.90999910 -6.61000004
v 41.71049222 49.78523031 3.73296672
v 43.34636033 49.77481812 -0.47833248
v 40.59869424 49.56999049 -3.39850644
v 34.89599749 49.12509397 -6.63460605
v 31.29458055 49.42344874 -6.04472356
v 27.69440971 47.71346599 -6.79554092
v 43.10375080 51.57409236 3.08705424
v 43.79677773 51.70585960 -0.54458383
v 40.42724520 51.48116499 -3.66272940
v 34.46999937 51.10000074 -6.40000030
v 30.50399013 49.79345202 -5.87689830
v 42.97235608 53.70871350 3.88660911
v 44.27718744 53.58031765 -0.34418851
v 41.10738635 53.35914716 -3.00420448
v 28.79999951 52.40000039 -5.60999988
v 44.07447949 56.08540401 3.43077583
v 41.91065580 55.12000248 -2.50112079
v 37.89367154 54.19412628 -5.22778835
v 45.01263797 56.49166554 2.19203881
v 39.41188753 56.58280477 -4.13384475
v 45.47658190 57.93074146 1.88188197
v 40.73408991 58.70775506 -3.52800032
v 36.21243685 57.23913386 -5.13105979
v 26.47847869 57.26596713 -4.25031129
v 22.75185473 55.95575646 -5.94619662
v 45.96158117 59.74193662 2.59058783
v 45.46472803 59.33007970 -0.19796635
v 46.49783298 61.14715338 2.88248085
v 45.91536894 60.61175093 0.16997484
v 46.75752297 63.14301491 1.10013329
v 18.84000003 60.04000083 -4.97000013
v 46.61852121 63.99638951 0.74004213
v 48.14533889 65.91607630 0.97474299
v 45.72325945 65.38804621 -0.08756526
v 49.14360866 66.87057763 0.84090128
v 16.80164039 64.32558596 -6.97842194
v 49.08350483 69.23269480 -0.65351545
v 12.92030327 66.36914611 -8.86163674
v 49.78727549 69.08370554 4.40890342
v 22.10669219 67.89124012 -6.20565005
v 49.57864434 70.32600045 4.90429811
v 51.96744204 70.94182819 1.55731919
v 19.20128241 68.94584745 -7.89402146
v 52.05140635 73.27561826 3.08898138
v 18.40224303 70.73838264 -9.16393567
v 51.45776272 73.32480699 3.97232315
v 18.51778664 71.80234790 -9.59501229
v 12.12999970 71.36999816 -11.36999950
v 51.88438669 73.82990420 3.57218389
v 52.82221362 74.81240481 -0.53376757
v 52.13686824 74.90922511 3.30242887
v 22.88409881 73.08331877 -7.50714447
v 17.23078080 73.30914587 -10.86223498
v 15.23278467 76.02465898 -14.38477915
v 11.31939795 75.87069273 -15.82100987
v 53.12782899 76.24180615 0.04162425
v 16.42522961 73.65022600 -11.60070021
v 51.56682804 74.43245500 4.01571346
v 52.98655853 75.15955716 1.03694282
v 11.17143128 72.76133448 -13.08167633
v -3.93531751 -12.94444874 4.59726062
v -4.01302893 -13.53440434 6.11759117
v -3.08782910 -12.71569449 8.34669732
v -0.26701699 -12.38525845 11.06902678
v 2.54617748 -13.08391988 12.32088357
v -3.78527096 -11.23080309 3.86788487
v -4.14099311 -10.98486409 5.46368817
v 1.06450031 -11.31196879 11.73676830
v 5.32490574 -12.76973914 12.91323081
v -3.96860112 -9.91556607 4.24328819
v -4.00193222 -9.09260102 6.19775010
v -1.21967262 -9.74644814 10.61006542
v 4.14438313 -8.82883649 13.07276264
v -3.86812375 -8.88950843 3.91301839
v -1.42314460 -7.50189321 10.47974546
v 6.13019243 -8.89956020 13.25349417
v -3.81580601 -7.59104872 3.83520545
v -1.16977387 -6.65458804 10.73930878
v 2.68608774 -7.12724635 12.82395702
v -3.09105427 -5.29200444 7.60735199
v -0.21224983 -4.54085693 11.50805317
v -3.56721599 -3.45873344 3.72288655
v -2.42834911 -2.57211179 8.36869609
v 0.96412096 -3.37300869 12.08112761
v -1.92918815 0.76043652 1.94206054
v -3.52112507 6.23997394 6.00815797
v -0.34262828 6.59981975 11.05384436
v 5.68654155 5.44731505 13.00393231
v -3.87096661 8.69859289 3.53748538
v -3.63256549 8.57962482 6.66771736
v -0.79322472 9.09532700 10.78499667
v 4.73983213 8.47019069 12.74366118
v -4.17014817 10.87122969 3.53673100
v -4.17674007 10.78143250 5.13986452
v -2.22111144 12.14259304 9.71391518
v -4.45949147 12.51681056 3.51071637
v 0.30973624 15.17581567 11.79876737
v -4.81329858 15.59621096 3.75343300
v -3.31579358 18.10640469 8.79646372
v -5.13858069 18.39501038 4.32229228
v -3.88765731 19.27424595 7.88202602
v 1.52297353 18.79902743 12.21305691
v -5.09311864 20.81316151 3.28885112
v 1.68848340 20.45726776 12.23652344
v 4.77000000 20.26000060 12.36000005
v -4.43131430 24.64883402 1.76092796
v -5.12999995 25.29999986 6.88999984
v -4.08373121 27.46947855 1.52357982
v -5.32914326 27.31068619 6.99589774
v 2.82613491 27.61501446 12.14859355
v -5.00245905 30.16918711 2.78466684
v 4.76244092 29.91615236 12.04952691
v -5.60733816 32.10495785 4.42126673
v -4.38212883 32.46972710 8.85817315
v 0.55723730 31.42898530 11.68999448
v -5.81219792 34.08372775 4.12130030
v -4.34806664 34.71378982 8.89670197
v -0.58935292 34.31011736 10.75393427
v 4.44937916 34.64673832 11.67958975
v -5.72224800 35.55889428 3.65679688
v -4.97000013 36.80999950 7.45999999
v -0.61698601 36.64283827 10.88114455
v 3.46999965 36.35000065 11.36999950
v -6.00623526 38.37754205 3.98682570
v -5.51162008 38.36650401 7.13047059
v -3.00746947 39.24057260 10.18019766
v -5.98542765 39.59409893 3.81389819
v -6.16216008 40.24581611 6.42945245
v -3.77542060 40.37695378 9.67853609
v 0.67320839 40.91145098 11.60928607
v -6.48908596 42.17427969 5.73304109
v -4.90002194 42.25375131 9.03829187
v 0.81999990 42.92000085 11.60999760
v -5.36226109 44.17334497 8.81184358
v -0.48999983 44.28000003 11.30999904
v -6.86152931 45.81358284 4.95482422
v -1.99258653 45.53901032 10.68875752
v -6.94252877 46.71077803 5.68129448
v -0.87418407 46.47986963 10.86637471
v 3.05274734 46.28258944 11.50874142
v -6.27924968 48.64317551 3.10627115
v -4.54476895 49.48110506 9.67945531
v -0.75999997 49.95999858 11.11000031
v -6.19687792 50.69325864 3.04252352
v -7.17506837 51.15037411 5.64855896
v -5.11919009 50.64888671 9.12138820
v -6.48308359 51.54916272 3.44489212
v -4.86999983 52.65000090 9.37999971
v -7.11512100 54.34058979 3.89553374
v -5.38066681 54.06426638 8.83030705
v -2.52000010 53.89000103 10.52999962
v -6.66248426 54.63114008 3.16214492
v -7.27858162 54.99501154 5.90406824
v -5.12880273 55.04702032 8.89108609
v -2.17550574 55.51735312 10.77076793
v 2.20310478 54.81495336 11.26218867
v -7.15257833 56.63197488 3.58521426
v -5.03804954 56.49647489 9.18262918
v 1.83319009 56.20838329 11.32473350
v -6.76712394 57.78851360 2.84947129
v -7.60317314 57.82940239 5.36479754
v -5.69399819 58.29876289 8.57819151
v -1.84721360 58.44918266 10.36968175
v 1.13139744 57.71036074 11.34962589
v -7.29699153 59.76148322 3.22524807
v -7.46872649 60.75210124 3.68928001
v -7.08999997 61.79999933 6.63000019
v -4.30999976 61.88999861 9.54000000
v -0.43000025 61.60999835 10.81000082
v 3.07999994 61.23999879 11.28000021
v -6.26797928 62.71689385 1.52267714
v -7.55019858 63.41309845 4.67117829
v -5.65663911 64.06646967 8.78148433
v 2.49000010 63.17000091 11.26999967
v -6.74551353 65.29808789 1.49460777
v 4.25706245 63.72398883 -5.86703978
v -7.13299448 66.19787961 1.91519933
v 4.57337033 65.86746871 -7.06513831
v -6.57260651 68.31894815 0.96087920
v -7.53159495 69.21590865 5.32431249
v -5.58017800 69.50061023 8.53531156
v -7.28049967 70.42868435 5.60195511
v -5.46215568 70.72953135 8.61894432
v -0.31846398 70.83639503 10.71554050
v 34.22999755 66.54000282 7.69999996
v -7.37306848 71.76651061 1.75980642
v -7.05742091 71.86456025 5.22417994
v -5.93408803 72.79309630 7.99572282
v 33.89000148 68.25000048 8.13000090
v -6.12642802 73.43360782 0.31289621
v -7.68000027 73.55000079 3.15000000
v -6.35169307 74.52483475 6.44090213
v -4.18335991 73.29354435 9.31439735
v 34.66890007 68.99636239 8.21902603
v 3.77078936 71.82971388 -9.09741502
v -5.83558856 74.30130988 0.18709604
v -7.49744568 74.67395067 1.80461851
v -7.06872903 75.07447898 4.74947644
v 4.30480950 72.92661071 -10.54613851
v -7.59838196 76.71131939 3.54468077
v -6.71372050 76.53040439 5.96174924
v -4.60399315 76.56079531 8.37171823
v 36.25215590 72.23294675 8.52507912
v 4.16305149 73.76792282 -10.59176307
v -7.89619423 78.68681848 2.58182362
v 27.66085044 74.46464151 8.88688117
v -7.94673804 79.08742875 3.43356351
v 4.72659059 76.76179707 -14.13690485
v 1.17783668 77.91045308 -5.87973418
v -3.07823415 81.23949915 8.68467987
v 2.09654658 80.04073054 10.41256636
v 4.69769537 77.16502994 -14.39773291
v 15.74165374 79.35255766 9.02078766
v -7.15356926 79.87552136 1.39316963
v 15.71773551 78.10998708 8.81214812
v 4.21870640 74.24077392 -10.86620055
v -7.72965979 78.34606618 2.11619469
v 27.96461806 75.51879436 8.97946116
v 3.52443103 72.55265862 -9.16261226
v -5.09461435 75.68428665 8.20950698
v 19.71908845 72.68320769 7.82627333
v -6.32258039 72.73536921 6.62102038
v -1.61354570 73.37805629 10.13233047
v 20.08145489 70.40445507 7.41922483
v 3.22747068 67.14421511 -6.21814746
v -7.49774044 69.76721436 2.05713534
v 28.92625146 69.31856275 7.97456317
v 31.86000139 65.82999974 7.88999908
v 36.34604067 65.40004909 7.54900044
v -7.55900936 66.79012626 3.16475378
v -7.33163767 63.68680298 3.16938758
v -6.87999977 60.01000106 7.20999995
v -5.85643156 56.32615089 8.35447665
v -3.12956073 56.56304583 10.35360061
v -0.69110200 56.61817640 11.03487704
v 3.39816744 55.68360910 11.32383663
v -4.97156335 53.77939716 9.23508871
v -2.21000030 53.75999957 10.76000091
v 1.29000004 53.32000181 11.34000067
v -7.04648998 51.65906996 6.30175415
v -3.83733306 50.55142194 10.10175236
v -6.85916282 48.68017510 4.11102735
v -6.34163385 49.76754263 7.66804488
v 2.23018252 51.27145350 11.30138058
v -6.53763860 46.64145038 6.97229290
v -3.01999995 46.62999883 10.39000042
v -6.36447174 44.21602935 7.06733856
v -4.31394670 43.74611005 9.75752622
v 0.64999989 43.99999976 11.41999941
v -5.99068310 41.99096933 7.42538320
v -3.07540223 42.54215956 10.40855702
v 1.87450030 41.42228514 11.62863709
v 0.20063392 38.51709515 11.35883201
v -4.47000004 37.47000173 8.29000026
v 0.42999964 37.09999844 11.26000006
v 3.90999950 38.89000043 11.45000011
v -5.58431586 35.88556871 6.33435976
v -3.54343047 34.78453308 9.67816636
v 1.85000000 34.61999819 11.78000029
v 7.19999988 35.98000109 11.26999967
v -5.74375549 32.91734681 4.65278095
v -4.07473044 33.71474147 9.16108023
v -1.07234914 31.97734430 11.02967560
v 4.93500009 32.27229789 12.10296806
v -5.50581980 31.00708872 3.80604016
v -5.20378212 31.98794648 7.49662798
v -2.70475564 31.30350634 10.20646282
v 3.35239689 30.61881289 12.21757475
v 6.38790755 31.68171644 11.82043180
v 3.16999992 29.03000079 12.21999992
v 7.47742038 27.47504227 11.99290343
v 13.36372551 29.19381112 10.24145726
v -5.62852249 28.14482898 3.94891622
v -5.37180295 28.25413272 6.97799306
v -2.78999959 28.48000079 9.91999917
v 1.88233389 27.95087919 12.21866254
v 6.01714477 27.12903917 12.20245380
v 15.00489563 25.18001385 10.03048569
v 21.62376046 24.18440022 8.78350250
v 26.82398818 23.83301593 7.59970210
v -5.67114633 26.48489177 5.88931050
v -3.29830078 26.72115341 9.59558133
v -0.71801367 26.63686126 11.42836921
v 2.59854924 26.29054151 12.08942756
v 7.55999982 25.28000064 11.85999997
v 21.84000053 22.22000062 8.92999955
v -5.72153181 25.45210905 4.42700600
v -4.47903667 25.22027306 7.95936305
v 2.69999984 24.42000061 12.06000056
v 7.45999999 23.45000021 11.88000012
v 16.27999917 21.50000073 9.85999964
v 23.05999957 20.08000016 8.82999972
v 27.46968344 18.70919019 7.54891057
v 8.82000010 20.92999965 11.78999990
v 24.90030043 17.82201789 8.45642015
v 3.12869879 19.53092217 12.37668283
v 8.01999960 18.65000091 11.95999980
v 15.93999937 16.89000055 10.18999983
v 23.34128134 16.02920517 8.83591082
v -1.88615802 16.61984995 10.41949540
v 18.23999919 13.82999960 9.84000042
v 1.55000004 14.80999961 12.05000002
v 15.76999947 11.83000021 10.37000027
v -4.35244478 12.23967876 4.28035203
v 9.18999966 10.95000003 12.60999963
v 17.43045077 8.94213282 10.30169800
v -3.98458308 10.09394042 5.94996242
v -1.71673426 10.70479210 10.13180427
v 3.13985278 9.85003822 12.52066158
v 10.85316483 8.37019924 12.33461685
v -1.92768767 7.65495375 9.25652590
v 2.88090040 7.46631203 12.52727024
v 9.87021253 6.62250165 12.78489642
v -3.76503216 5.87351108 4.95596090
v -3.64000001 4.30000015 4.14999994
v 6.10132609 4.04951256 13.10275029
v -3.47529072 2.74071866 4.33192309
v -3.35645839 1.71495811 5.09828655
v -3.05503886 1.17166713 6.90222206
v 23.81127886 -2.82624085 9.34024155
v -3.16205667 1.71140034 6.10530702
v -3.47208651 2.73733470 4.56232252
v 17.77774282 0.43333863 10.54586191
v -3.56660644 3.65991495 4.44142381
v 16.26719162 2.27521197 10.87296475
v 24.15342256 0.87849470 9.03801434
v -2.45662918 9.03681107 9.03903600
v 3.17140180 8.86431430 12.47459743
v 10.14314592 7.51427747 12.58303225
v -4.14722413 10.64318419 3.56380362
v -3.15882871 11.28270570 8.31334293
v -0.45251008 11.08466089 11.18001249
v 12.14294787 9.33036674 11.94901206
v 19.98000033 7.91000016 10.01000032
v -4.57999995 12.95999996 4.37999982
v 1.64000003 13.36999983 12.09999993
v 15.80566540 10.24680771 10.60605515
v -4.90451092 15.95683582 4.69486695
v -0.65285445 16.70822501 11.35492790
v 13.50000035 14.29000031 10.87000035
v 22.50117809 14.11623415 9.03201848
v -5.15158242 18.84969883 4.70201112
v -4.42539109 19.76826228 6.78633153
v -0.45706914 19.26014572 11.49363536
v 5.92238223 18.83389428 12.18930725
v 11.71999983 17.50000007 11.21999975
v 21.50999941 15.76000080 9.13000014
v 28.67780998 14.72442504 7.09427986
v -5.36112348 21.52955905 3.80609976
v 5.23000024 21.41999826 12.24999968
v 11.95999980 20.29000036 11.07999962
v 21.84000053 18.57000031 9.13000014
v 29.58774194 16.95245504 6.74140174
v -5.69000002 24.46000092 5.10999979
v -2.36999942 24.90000054 10.21999959
v 19.95999925 21.61999978 9.39999986
v -5.40421857 26.90184675 3.14252591
v -4.57373494 27.82643028 8.30754824
v 3.66871012 27.12064236 12.21989281
v 17.47742482 24.53483827 9.47606191
v 24.85406399 23.19829725 8.36964138
v -0.50999981 30.27000092 11.31999958
v 5.82194747 28.80343422 12.08887901
v 11.83793973 28.10762823 10.55498887
v 22.46000059 26.49999969 8.44000001
v -5.62050054 31.90274164 5.73756825
v 0.42999981 32.76000172 11.28000021
v 8.03114194 30.80446273 11.45904232
v 26.24000050 28.42999995 7.71000003
v -5.80825191 35.37999466 4.74541495
v -4.84000007 35.40999815 7.98999984
v 0.08000002 35.25000066 11.02999970
v 6.02000020 34.50999781 11.58000063
v -5.87167963 36.74076870 4.52780072
v -5.52003412 37.45695576 6.59708912
v -3.78039666 38.55675831 9.22106393
v 1.52999943 37.48999909 11.35000028
v 8.12000036 36.47999838 11.06000040
v 1.96775631 39.49053213 11.65792067
v -5.73740248 43.14811528 8.12338758
v -1.98742794 43.82823035 10.86257026
v 3.65257822 41.29694030 11.61660906
v -6.60854112 45.37956417 3.97237297
v -6.80162432 45.47985271 5.91608975
v -4.36654780 45.56181282 9.82876122
v 24.03212897 40.90672359 7.64187658
v -4.06912668 47.91142792 9.99796204
v -2.57999985 51.02999881 10.62999945
v 3.25609557 50.19744113 11.15623582
v 21.53490856 46.24898359 7.64981657
v 25.49135312 43.30617189 7.42647192
v -6.69999979 53.98999900 7.43999984
v -4.51069186 54.05011401 9.53086931
v 2.42177653 53.13152075 11.26737986
v 24.12807569 48.39776084 7.54330726
v 29.24074046 48.75063896 7.11781438
v 4.51278174 56.24524504 11.47150900
v 21.11201733 52.48552188 7.55462702
v 29.72096764 52.53546312 7.16184825
v -5.45000006 60.02999842 8.84999987
v -2.15999992 59.71999839 10.08000039
v 0.62999997 59.48999897 11.15000062
v 19.24999990 55.70000038 7.60999974
v 22.55970240 56.02725968 7.36046955
v -7.38844601 62.14731932 3.17234127
v -7.34000048 62.74999678 6.01000013
v -5.45545807 62.80678511 8.96342192
v -2.45019211 62.35135347 10.42032894
v 0.64487534 62.46129423 10.99493541
v 23.03083055 58.01163986 7.23448023
v 29.58999947 56.97000027 7.53000006
v -7.35581387 64.90746140 2.71876738
v -7.58284191 65.55622071 5.07189939
v 19.65506561 61.39668822 7.66727235
v 31.55237064 59.00224671 7.42805330
v -7.48888729 68.53239238 2.24613352
v -7.72000011 68.42000037 4.84000007
v -3.96937644 68.94914806 9.52947605
v 1.76254427 68.15652549 11.19475346
v 19.93968524 63.65764141 7.58557394
v 25.76772869 63.69446963 7.61118717
v -6.80999923 71.24999911 6.31999969
v 3.13662342 70.61950117 11.23108249
v 26.31278895 65.41447341 7.50181638
v 33.12953189 64.06883150 7.60298921
v -6.20999979 73.74999672 7.00999983
v 28.39111350 68.17581505 7.79601885
v 35.35818681 67.62734056 8.03299621
v -7.47000007 75.52000135 3.37999989
v -6.68068137 75.35873353 5.55298571
v 26.74295194 70.91502100 7.92248826
v 31.86954930 70.41218877 8.14867113
v 3.86293535 72.95049727 -9.91071854
v -7.93534331 78.49935442 3.17194080
v -7.64498906 78.16111296 4.35878895
v 38.01704943 70.61255723 8.17748345
v 4.49510710 74.89430904 -11.79414149
v -7.94405770 79.33291793 3.44131165
v 14.84816801 77.60357857 8.89002346
v 4.25341818 76.99776441 -13.78661953
v -7.69112771 82.76889473 2.09576194
v -7.51548214 82.86041766 4.44321288
v 14.56341054 80.21637797 9.11971927
v 4.10913955 79.32696491 -15.30342363
v 2.18014908 80.54924011 -10.66659112
v -7.55702658 84.69779789 1.83812401
v -7.87856802 85.53843200 3.94422561
v -1.82867248 84.96341109 9.02536046
v 4.67000017 84.32000130 10.25000028
v 11.54824346 83.02704990 9.50188749
v 24.33588728 81.30676299 10.59409603
v 32.01648965 79.30229604 9.31377150
v 4.53161495 81.48265630 -16.78194292
v 2.24504992 81.87825233 -13.00723385
v 1.69287692 83.04588497 -7.75243621
v -8.11139029 87.71560341 3.26267513
v -3.83930886 87.21497655 7.24817067
v 6.03999989 86.19000018 10.03000047
v 12.31000014 85.12999862 9.73000005
v 17.68999919 84.49000120 10.95000096
v 3.42579186 83.74089748 -16.48953743
v 1.99621054 83.12185854 -12.98120804
v -3.29662161 89.34830129 7.40562659
v 6.14000019 88.16999942 9.99999978
v 14.58000019 86.94999665 10.60000062
v 21.00150287 86.21590585 11.51642948
v 4.75491444 85.17436683 -17.89610088
v 1.98200881 85.86214483 -14.38239776
v 1.73751288 86.87023073 -8.82649608
v -7.97795784 90.09256214 1.92564679
v -1.76683185 90.38838744 7.71191064
v 2.34999997 90.44999629 9.30999964
v 6.50000013 89.98999745 10.18000022
v 17.12999865 88.59000355 11.49999909
v 22.72705361 88.97948265 12.06759177
v 32.32718259 85.21159738 10.19871980
v 1.58308807 88.49409968 -8.74862634
v -8.13198835 93.03962439 1.97072374
v -5.89730358 92.53066778 5.03849797
v -1.87601044 91.91509336 7.46350177
v 1.27201760 91.90171212 8.94953683
v 9.15000029 89.55000341 9.98999923
v 13.21000047 90.64999968 10.40999964
v 18.24036613 90.80176055 11.58929151
v 22.90915325 89.98374641 12.17061188
v 31.67956322 87.95788884 10.61666571
v 3.88385030 87.79534698 -17.51762442
v 1.81029213 88.96561712 -14.15209658
v 1.60161813 89.50589597 -10.90484113
v -8.10073689 93.93705428 2.00867094
v -1.93000014 93.70999783 7.30000017
v 5.12643903 93.20800006 10.04384179
v 9.58548766 92.77397394 10.18006075
v 14.37560190 92.58567542 11.06008235
v 18.79942231 91.46990627 11.80188730
v 23.48787896 90.53135663 12.16307748
v 32.85820782 89.32399750 10.64839493
v 3.63591476 89.17792886 -17.25995541
v 1.55561930 90.29120952 -12.52969634
v 1.19446509 91.01130813 -9.72075108
v -0.23402256 91.86600894 -5.89385629
v -6.46663364 95.02301365 4.29821247
v 8.11019633 93.96012127 10.32617595
v 13.17000017 93.19999814 10.33999957
v 16.88639633 93.15302223 11.76343020
v 20.97128890 92.04635769 12.25217525
v 1.90844596 90.90650827 -13.89939710
v 6.74875639 95.31323612 10.11585630
v 13.03000003 94.21999753 10.35999972
v 16.52419008 94.00510043 11.77783217
v 20.23114637 92.83772111 12.19701301
v 1.86018180 91.93858504 -13.35564535
v -7.64446007 96.62089497 2.62418552
v 3.42300930 96.37990594 9.66194924
v 7.57645629 96.03008628 10.15362609
v 12.89892197 95.61239928 10.32569632
v 17.75044203 94.72024441 11.92697510
v 22.04709128 94.29179132 12.40904909
v 24.09901842 93.58008206 12.04272266
v -6.97967969 96.88084573 -0.54800388
v 0.85692696 97.07429260 8.64810590
v 10.17142180 96.69218957 10.46447735
v 17.81202666 95.59115022 11.99768391
v 21.63790911 94.91576999 12.39948440
v 3.56110348 92.08254516 -16.70200936
v -0.64586260 94.88886595 -8.04749969
v 7.58537464 97.68591821 10.23547910
v 11.99024078 97.05004096 10.38782578
v 15.21383785 96.82406485 11.08609326
v 18.67453195 96.44258767 11.99466735
v 23.22199009 95.73324770 12.29662821
v -5.73454518 99.36895221 4.53229621
v 2.84055201 99.15023297 9.24935658
v 5.79919806 98.54816645 10.05181950
v 9.41741001 98.84286672 10.49013250
v 14.27995693 97.45721519 10.82590502
v 18.69597100 97.50605375 12.03109138
v 2.30628485 100.35659373 9.25162993
v 6.16754359 99.76977110 9.96034872
v 13.48257437 98.21380675 10.57691872
v 16.75366424 98.85505587 11.60644833
v 21.23566158 97.76276350 12.17153762
v -3.53755360 101.71149671 5.71025256
v 3.01887211 101.47912800 9.50521696
v 13.58813420 99.74159300 10.61724499
v 17.29302667 99.92456436 11.45413611
v -3.43224430 103.11651230 6.01308234
v -0.00000143 102.93000191 8.19000136
v 3.41264694 103.00380737 10.15147474
v 7.27676693 102.57499665 11.01055369
v 9.85688437 101.69358552 10.79972368
v 15.47819003 101.42635554 10.82413550
v 20.84781043 100.48605502 11.11837663
v -3.90200433 102.35282034 -6.07219292
v -6.87705493 103.28223556 -1.84245408
v -4.58999956 104.33000326 5.22999978
v -1.94448442 103.07381302 7.31572881
v 1.72761048 104.38446701 10.16625762
v 5.33000100 104.18000072 11.42999809
v 15.58266301 102.68737376 10.54060180
v -7.97304325 105.42242974 -0.10551476
v -4.98851249 105.95306754 5.74541837
v 0.58455759 106.16847873 10.43718960
v 4.01000120 105.73000461 11.71999704
v 16.38470404 103.46060246 10.19586343
v 19.04144138 105.26175052 9.75963566
v -7.70868454 107.81662911 1.28604169
v 0.75751566 108.74589533 10.87094378
v 20.18065006 106.24264181 9.43945721
v -4.36221296 107.33302683 -5.65251475
v 0.13473825 107.64871538 -10.23286954
v -3.52206919 108.37269574 -6.19136775
v -6.12810859 110.45266688 3.79498582
v -0.80708216 110.52864045 9.57285427
v 3.31328390 110.93758047 11.51445881
v 5.39395493 111.62781715 12.02346571
v -4.37249569 111.53262854 -5.02884202
v -5.36252931 114.31387812 3.42580886
v -0.37439802 113.36705089 7.67272618
v -3.72576830 111.62430048 -5.59473410
v -4.89630410 113.81791532 4.00149822
v -1.50824140 113.78105730 6.04831241
v 4.47227200 113.99538815 10.19291859
v -6.70661218 112.36933619 -0.87634526
v 4.43909178 112.04267293 11.52117364
v 7.64479255 111.57549173 12.23072037
v 6.11060252 111.28674448 12.31920626
v -5.55032212 108.31724107 -4.49922541
v -6.52484735 110.45545340 3.11194174
v -1.80201605 109.98462141 8.98620673
v 1.77607476 110.62604934 10.93620993
v -0.19064230 109.84545201 10.20312402
v -7.49265496 107.68673569 -1.60572375
v -4.48661670 109.68041420 6.24715304
v 6.42647175 108.80998522 12.71769404
v 21.31646685 106.41505569 9.32798907
v -7.88579881 106.98513687 -0.81180251
v 19.48101819 106.10045493 9.46820620
v 22.55966701 104.42858934 9.49237403
v -3.77213722 105.40214181 -6.41549937
v 3.01709748 108.00895095 12.02245429
v -7.98706524 106.26230389 -0.14788652
v -1.87232206 107.15825111 9.31585487
v -1.53139583 107.17338324 9.58093442
v 21.05804719 -153.65938842 -2.66931811
v 19.70614307 -154.94263172 -2.73130904
v 24.38440174 -167.89796948 3.07168812
v 23.28175120 -167.46233404 1.13404391
v 22.44996466 -166.34221375 0.35618778
v 18.10724102 -158.02566707 -2.46774545
v 20.81537619 -171.11094296 2.89976085
v 19.44334246 -169.69166696 0.60107012
v 17.62961224 -159.31202471 -2.25527002
v 19.11059953 -167.34471917 11.34158950
v 18.77711900 -170.47691345 8.92224815
v 19.04994994 -172.04155028 5.90205006
v 16.11294225 -164.14925456 -0.98629587
v 15.67486487 -161.61108017 -1.66531187
v 17.19500870 -170.49233615 11.16717793
v 17.39576645 -171.53418064 8.67267139
v 18.03664863 -172.56185412 4.68426151
v 16.55067690 -169.49251294 0.05048200
v 13.09145521 -169.22402382 15.14198445
v 14.01557215 -170.86991668 13.18250131
v 14.25084192 -172.98938334 9.21282917
v 13.60777952 -173.99872839 3.97528009
v 13.50999810 -172.06999660 0.08000518
v 9.64193232 -169.12633181 15.88783972
v 10.33744123 -170.86820304 14.20214865
v 10.78077126 -174.74465072 4.64423280
v 8.42713658 -166.39432311 16.82806388
v 8.61951895 -173.88837039 10.26358362
v 7.04442058 -171.04338109 -1.55282835
v 7.76581420 -170.01502216 15.23062214
v 7.48168118 -173.71976376 0.16410688
v 4.31396207 -168.66390407 14.28873651
v 4.61344933 -173.72861505 11.38127595
v 4.65431623 -175.23340881 2.18084594
v 4.37903125 -172.95640707 -0.80083485
v 2.98626465 -170.14998198 13.14278506
v 4.32230020 -175.31640828 8.48531909
v 0.15521255 -172.35548794 -0.51467383
v 2.29019905 -172.73063958 11.94145717
v 2.30398844 -175.98642409 5.77089237
v 0.89748070 -175.13053119 9.23877954
v -0.82221639 -173.34331572 11.23608463
v -1.38256804 -175.27286708 1.68521737
v -2.04152986 -174.75831509 1.14797824
v -2.40068953 -175.60529709 7.70704029
v -4.30278247 -172.01560736 11.35595795
v -4.39725863 -175.37574470 3.06514371
v -6.50000013 -173.56999218 10.48999932
v -6.61838055 -175.36865175 7.44754635
v -6.96392404 -172.52108455 1.02632423
v -10.00412460 -173.98737371 3.33179557
v -10.81998274 -173.99638891 9.53224767
v -11.29671745 -172.10464180 2.17945408
v -11.61108539 -174.72757399 6.01340877
v -14.90941644 -173.03715646 5.03188046
v -17.74999686 -172.78999090 12.49999180
v -17.88090542 -172.17400670 6.53532334
v -18.21055636 -170.74604332 5.55909006
v -20.54999396 -172.27998376 11.20999455
v -18.41208152 -171.79544270 8.12292285
v -19.38504912 -170.72412372 7.26753334
v -23.07069302 -171.49737477 10.36273595
v -18.95397343 -171.34943604 7.72535475
v -17.73421280 -172.14162648 8.54308438
v -17.96286181 -172.45802283 7.88354129
v -19.54071596 -169.32280362 6.36684801
v -15.82320593 -172.94505239 8.76692589
v -16.09468088 -173.17293584 7.76008051
v -14.57512937 -173.70860279 6.06149249
v -10.98524034 -174.80719090 5.89980185
v -13.92651349 -170.46190798 2.62956275
v -9.93323699 -172.50879109 1.77409442
v -7.48684257 -171.03371024 11.19158603
v -7.77563313 -174.84761775 8.73668212
v -7.28170620 -174.91771281 3.11770989
v -4.50500194 -175.62465370 3.88467847
v -5.91144711 -172.40874469 0.81548275
v -2.08980776 -174.33707416 10.13687719
v -1.97872706 -174.94300008 1.26484071
v 0.45266529 -175.89145899 7.00510526
v -0.14517250 -175.75186491 2.84104911
v 1.16673543 -171.83169723 12.02831883
v 2.14003981 -174.06035960 10.74042544
v 1.69291743 -175.96922815 3.90573801
v 4.72064409 -172.19302058 12.93930877
v 5.96504984 -174.89592731 9.09561943
v 3.83080891 -172.22741246 -1.17785658
v 7.04409508 -169.58676279 15.35530761
v 8.00356083 -171.09948397 14.35393747
v 6.16501737 -173.15116525 -0.62198949
v 7.79408030 -167.15680063 16.44343697
v 11.00496296 -168.89023781 15.88533632
v 11.72526833 -173.88521135 1.94494368
v 10.90000011 -171.50999606 -0.85000094
v 14.28414788 -173.50724339 7.64390687
v 13.97030894 -172.75737226 0.84027590
v 15.18458873 -170.29561102 13.19045108
v 15.46994690 -169.68907416 -0.27581624
v 15.45999944 -163.55000436 -1.16999878
v 19.61814612 -171.78408802 3.28009226
v 16.84850827 -161.83277965 -1.69020856
v 21.85860462 -170.19791901 5.97166736
v 21.26160264 -170.43487728 2.26328406
v 22.60726318 -167.20813513 0.59840595
v 24.12434667 -168.41751337 3.42648756
v 24.35496822 -164.97576237 6.79128990
v 24.82200786 -166.25694931 1.89331663
v 22.55910821 -162.36315668 9.91839264
v 21.09441347 -161.70907021 11.20417006
v 23.53837714 -168.52985322 2.12624436
v 23.25217053 -166.57334566 0.73629949
v 19.32151616 -163.80706429 12.37680204
v 22.27444761 -167.99128056 0.81366010
v 21.45012654 -170.87782919 4.29303385
v 20.28192021 -170.04355788 0.96535363
v 19.74353567 -171.70736194 6.01130491
v 20.18016018 -171.06266320 2.16217176
v 13.77960667 -167.04694927 15.85670747
v 15.79293981 -169.39696670 13.51492945
v 17.74106920 -172.39102721 6.86880806
v 11.54983044 -166.95490479 16.61785878
v 13.61926366 -169.92415488 14.39431310
v 15.44061769 -171.07111216 11.97253447
v 15.89433663 -172.67064750 8.18604045
v 15.83158039 -173.27550054 3.33452504
v 10.25298331 -167.89700091 16.46868698
v 12.38406170 -170.62330246 14.11192305
v 13.77974264 -172.25511372 11.05849072
v 14.35658708 -172.48591781 0.67652011
v 8.60594586 -166.82823002 16.75658859
v 10.40993072 -169.80321705 15.37056919
v 13.27629481 -174.04787242 6.17714506
v 12.44576927 -172.95600474 0.57030562
v 8.50966014 -170.99750042 -1.38007640
v 6.27597887 -170.36217451 14.68297467
v 6.66082185 -172.07495868 -1.21003890
v 4.27726982 -171.21019959 13.51328287
v 4.91499016 -172.97481000 12.26866525
v 6.34934055 -174.44689572 1.02016458
v 5.07208100 -171.77008092 -1.41807029
v 0.70193649 -172.84303904 11.70053240
v 2.67676753 -173.68431389 11.19054016
v 2.78246775 -175.59285462 7.93546531
v 3.80741549 -175.80315471 4.02859040
v 0.11160894 -176.09880865 4.96339984
v -4.44003986 -174.45234954 9.75569524
v -2.60885688 -175.94859004 4.05137055
v -2.36805668 -175.36123097 2.21203314
v -6.91353576 -172.03564942 11.09286491
v -6.39576791 -174.45760965 9.62297525
v -5.90162119 -175.21768808 3.32301809
v -6.86877919 -174.11020398 2.07621325
v -9.82662663 -172.89514840 10.52898075
v -9.65925585 -175.03489554 5.78487571
v -11.12889871 -174.75010455 6.71756733
v -12.75999937 -174.93000627 11.90000027
v -14.49677907 -172.32261598 3.94255761
v -14.98373691 -173.02285135 9.32824891
v -18.31843704 -171.37916386 6.15865644
v -19.45699379 -167.76543856 5.89359226
v -17.32230745 -172.05028236 8.94195586
v -18.12040806 -172.25560546 7.25034811
v -19.19532008 -170.79816759 6.81561232
v -19.80999671 -172.85999656 11.48999762
v -22.36190438 -171.69205844 10.65227482
v -23.16869423 -171.71019316 6.81169936
v -24.55999143 -170.65998912 9.72999819
v -18.26127246 -171.43078148 8.56035203
v -23.10000174 -171.59999907 6.61999872
v -19.88261379 -168.09456050 6.81370916
v -14.64826707 -173.49877954 8.99698306
v -15.81621543 -173.21871221 6.76192483
v -15.86049795 -171.08778656 3.87282087
v -19.64000054 -167.32999682 3.82000022
v -12.57119235 -173.70566726 9.45833884
v -12.16373499 -174.35155809 8.14768765
v -14.67016339 -170.99617422 3.15378723
v -11.04000024 -175.30000210 2.66999868
v -13.12695444 -171.81766033 2.76983040
v -7.72235589 -175.18171668 4.25982755
v -9.25363880 -171.72470689 1.24550238
v -5.51331555 -174.00036752 10.15908923
v -5.00784349 -175.66648126 5.13162883
v -5.70473401 -173.17430675 1.07976573
v -7.48090306 -170.77036202 0.62999048
v -5.83561882 -171.57179117 11.34460792
v -2.09278520 -175.10300875 1.59477291
v -0.80310798 -174.77120459 9.73446760
v -1.11759803 -176.01552606 5.97405946
v -1.67626422 -175.68901181 2.63651134
v 2.35386891 -175.38276315 2.09176820
v 0.76657941 -172.81135917 -0.47667051
v 2.61796732 -171.48575187 12.70018797
v 3.74341616 -173.42717946 11.59552112
v 4.81791841 -175.67804456 6.65979553
v 3.81672941 -174.29338396 0.40954884
v 6.87020877 -175.33800006 3.72809591
v 5.70196845 -171.88957334 -1.33459689
v 7.65786460 -169.22588646 15.65005071
v 8.46862234 -172.39700258 12.78067473
v 9.02060326 -173.89824986 0.82886592
v 8.49359110 -168.40754449 16.14741236
v 9.12035350 -170.12734711 15.23003355
v 13.91430199 -173.38076234 1.93057838
v 12.63338234 -167.36924648 16.20440371
v 12.78381329 -169.91116107 14.76099249
v 14.15999979 -169.81999576 -0.59000013
v 14.91826586 -162.19371557 -1.40160974
v 19.42182332 -170.78572512 1.22219673
v 16.38090052 -160.54087877 -1.90701312
v 21.60774358 -170.62051594 5.19234687
v 21.64970711 -169.70485449 1.60588394
v 21.62243240 -167.32026637 0.40508815
v 24.03501980 -166.40602052 1.18929404
v 24.77690205 -165.47548771 1.57335808
v 21.07177302 -155.75967729 -2.40983116
v 25.24043806 -165.40351510 2.31838785
v 24.54089746 -165.55614769 6.23249728
v 24.25036952 -167.03076661 1.70695002
v -5.83991921 105.92307150 4.83638793
v 3.17451148 73.92723858 -9.20909271
v 43.57456788 80.96217364 -2.68414081
v 24.82854947 95.17967701 -11.44944504
v -5.06631797 110.48896611 4.66716150
v 24.53444898 -166.35389626 1.56955793
v 5.65115316 -40.01910985 0.63943240
v 9.43136122 101.55163705 -15.23200888
v 28.39704603 -6.05135551 -6.79408154
v 8.00626446 -124.95067716 6.20558532
v 4.02131351 -29.97701056 12.52798457
v 39.57845271 68.53108108 -2.33067223
v 34.75166857 97.89530188 4.21120040
v 2.58764578 118.85716766 6.43351953
v 24.95112456 97.73673117 -9.38396063
v 14.70630243 -84.75359529 11.42507605
v 42.35211015 63.55217844 -2.42327456
v 14.45242669 115.33077061 -7.69461365
v -17.89631881 -163.49500418 9.81025957
v -1.10969716 100.50316155 7.04948464
v -1.96384336 -31.27619252 9.08763893
v -0.07701340 98.74811769 7.66919181
v 19.70361732 75.14336705 -10.53967699
v 20.08266933 -87.79350668 -0.93962048
v 20.96666954 99.19866174 11.77625544
v 14.08937108 118.76872182 -5.76620921
v 8.47334228 58.47366899 -5.37449401
v -6.81964215 -146.92226052 11.52399927
v -7.02813501 106.86717927 2.87076016
v -5.62232547 -84.67146754 1.98735693
v -6.84002880 80.05687594 5.99538302
v 28.83959748 71.67395204 8.47694371
v -7.98790529 88.15065026 3.67089617
v 18.52879487 63.43663484 -6.16700575
v 18.21568981 104.08777744 9.84542724
v -14.54309747 -153.83853018 11.26856450
v 13.51419371 119.48002130 -5.39315259
v 5.65142604 91.74805880 10.12039091
v 1.62635359 124.71474707 -0.81632321
v 7.26150908 96.10136598 -17.68717542
v 34.31919962 98.40061516 4.52374108
v 47.26226628 77.50163972 -2.43746792
v 8.26260261 111.31446064 12.21100613
v 28.68839726 74.33654368 8.97992402
v 29.31082994 -19.05699633 -5.42359380
v 42.60228947 84.88261700 -0.82788628
v -4.19396814 110.87317765 5.87382307
v -4.33844468 67.51418859 9.53838415
v -1.74835033 73.62499088 10.09421796
v 16.61787927 -104.80547696 -0.67315262
v 24.27174337 70.48058510 7.54768308
v -1.58866157 2.35940935 9.72465798
v -7.70149799 -107.17722774 4.89336066
v 34.86886993 98.14861417 5.20600984
v 16.60497114 110.97573489 -9.73803177
v 52.17650905 75.18185675 -1.15861429
v 41.60282761 90.82999080 1.77262630
v 8.04874022 106.13159090 -13.73429038
v 35.20536423 41.33917019 -6.87689893
v 0.87619422 104.32099551 -12.32623402
v -17.06457883 -172.82873392 8.24028160
v 9.94233415 70.47311217 9.52644460
v 31.90473840 100.59591383 4.58312407
v -5.03755454 -166.86443985 10.95448341
v 23.56687747 90.67072719 -11.94854919
v -0.61576249 108.90866816 10.16930025
v 16.98264666 97.97014296 -15.67102969
v 36.99697554 67.28788465 -2.92185554
v 29.70873006 -16.37890190 3.47017497
v 1.18459540 80.28010279 10.22529230
v 35.20110250 86.77671850 -4.55511641
v 41.06686264 40.09019956 1.48564216
v 23.44360016 108.03107917 -0.24244138
v 11.45721320 98.90262038 10.32695826
v 19.03394982 76.27006620 8.77198577
v -7.93837197 79.70123738 3.27103282
v -14.17012978 -166.03566706 9.96692386
v -7.23106414 64.29456919 6.49838336
v 43.70621964 64.06909227 -1.80205936
v 20.98446712 -90.15300125 -0.15150862
v 11.64039411 103.05808485 10.74155141
v 41.09277576 67.79132038 -1.88695721
v 4.86220419 -89.32003379 5.70489839
v -0.11646944 69.97224689 10.82541049
v 6.02246635 81.43389225 -17.64204353
v -3.98611976 -14.55288380 5.07721631
v 25.42806417 96.87548876 -9.07634292
v 32.94131532 6.74524391 -5.42138936
v -1.67964958 69.03907657 10.47801133
v 32.30451420 -5.56434970 -4.73125884
v 9.02926084 108.64420980 12.33406737
v -7.65107479 70.15048712 4.68297815
v 13.25693168 91.01542830 -18.39097776
v 26.19923092 100.21022707 10.20578295
v 19.60905828 -166.47399962 11.28650550
v 11.28141116 69.77234036 8.84667318
v 1.28605065 107.70736635 11.24662068
v 30.38462438 70.80022991 -4.22954606
v 6.15211343 66.55593216 10.75228211
v 18.41280237 112.96863854 7.86569249
v -15.84945060 -161.70516610 10.57343092
v 8.33888073 96.17983550 -17.63740182
v -6.86851051 81.62011951 5.71863260
v -1.91470946 115.35929888 -5.99643262
v 16.70443639 -38.35283592 10.53758897
v 17.65504666 -168.12607646 12.57672161
v 19.10017058 73.63699377 8.07223655
v 33.15779939 -6.90161623 -1.38881023
v 0.72339107 -169.24351454 12.06091139
v 45.53347453 86.25492454 0.97075250
v 24.71060306 97.60793298 11.74301654
v 22.22442068 -0.23550357 9.72545240
v -1.40893483 102.46109217 -9.65807494
v 22.92010561 -67.63602048 -3.67357582
v 22.24368788 64.73252177 -5.56859048
v -4.37040860 22.96174690 7.76140438
v 23.79117347 101.44324601 -8.71347636
v 32.66527504 97.40637243 1.82305288
v 15.79188369 104.94763404 -13.01705837
v 47.55682126 82.74872601 -1.00734853
v 10.64959727 90.12385458 -19.13435385
v 27.88526006 58.48406255 -3.92042659
v 51.25860497 75.00005513 -1.59136020
v -6.84410892 92.17631817 4.56693955
v 16.28704555 93.09321642 -17.05581322
v -3.75922723 -164.73677754 11.22786943
v 52.63428390 76.25177503 -1.10139616
v 1.73779076 -108.55669528 6.94248686
v 1.34711294 6.30863151 12.05515303
v -11.97878178 -125.54857135 4.90325922
v 45.02250627 80.16300946 -2.52706371
v 28.99534255 97.86415100 -2.85486807
v -2.26532063 -165.59493542 11.52313221
v 5.55991428 85.76827496 -18.41907762
v -7.44550908 107.08583146 2.18253769
v 33.75093266 12.67580688 -5.49731217
v 3.16244806 93.51536632 -15.61929658
v 52.76524648 74.16185737 1.35544967
v 50.68899319 72.33981043 -1.17857673
v 30.87813221 -17.49129593 -4.55481093
v 7.25958962 13.72257620 12.59628963
v 38.48543763 35.96615419 -4.27480787
v 24.34483729 -167.79890656 3.93237779
v 20.14635503 99.75767136 11.53308805
v 13.13307974 74.98471439 -14.74785339
v 20.61521448 69.34268773 7.40957400
v 0.11881181 87.46436238 9.32648033
v 29.84916419 -13.82096577 -5.91658195
v 47.60410264 64.96907026 1.17525947
v 1.45640306 -105.72514683 6.74411282
v -4.72731516 26.37107484 2.05272762
v -2.47921422 89.44898844 -2.19471077
v 49.63370785 77.85522193 -2.10553245
v 46.62839323 72.51870632 -1.72801851
v 40.34917429 64.44396824 -2.79627880
v 0.82845468 105.25871068 -11.95375994
v 11.71592437 -35.33255681 11.97083481
v 19.38609593 115.72706699 7.25994119
v -6.42745150 -168.17216575 10.84607095
v 23.26353639 101.22514516 -10.96197404
v -4.78679454 75.19933581 8.52764118
v 43.07828471 66.06262922 -1.67722232
v -0.51494630 -97.86207229 12.36837823
v 39.92063925 39.73780945 2.90554157
v 2.02959497 117.02925712 -7.00296648
v -2.19349796 105.88610172 8.64735525
v -4.65402845 79.89827543 7.83550180
v -4.16062679 98.47313911 -3.90091166
v -6.69257855 77.78058946 6.29780581
v 33.24068710 4.30581905 2.82379449
v 25.96591972 96.66027874 11.50579192
v 9.33631789 -108.54084045 5.73671050
v 30.61530739 3.17162136 -5.91173861
v -3.55193461 -166.02352262 11.18669473
v -3.26641998 -32.71432593 5.93038602
v 19.80521157 89.42219615 -14.44904134
v 50.79181865 69.25835460 3.48403933
v 32.84456208 -6.81460137 -3.46424337
v 14.92611039 113.36166412 -8.63713585
v 18.26465502 68.05818528 -8.01892579
v 11.58044022 -171.90170288 12.54713815
v 42.99136624 79.91696894 -3.07287322
v -1.00083207 -90.01939744 2.46503274
v 23.04466255 -169.26287115 5.13945520
v 29.10960466 98.71513397 -1.94184179
v 14.47909046 91.48356318 -17.67605916
v 22.51568995 -49.89292473 -4.64137364
v 23.10921624 106.20350391 -3.15132132
v 41.10413045 39.20075297 0.65263972
v 2.96589150 109.57013816 -11.07421611
v -1.69296353 99.02872145 -7.98152573
v 3.31510860 76.25440508 -10.89509949
v 4.27038223 -71.09633088 3.15050804
v 22.48580195 -168.18152368 7.72666186
v 25.63812211 95.93404830 11.73255872
v 47.89274558 81.75258338 6.61593303
v 3.41150514 76.88613236 -12.00258732
v 9.73388925 -109.82584208 5.54503035
v 9.66634043 89.08056468 -19.29769665
v -1.39893324 105.12323678 -9.22137592
v 34.60296988 60.33460423 -4.60416544
v 20.37086338 92.75419265 -13.67237419
v 24.83107150 107.57590085 8.12379457
v -7.80797657 106.04058951 -0.84035849
v -0.68760663 108.22067410 -9.07167699
v -2.98132072 4.00861492 2.48321006
v -6.40465412 79.07671481 6.66573457
v -3.26790125 98.85522723 -4.95103514
v 2.49986676 -163.06605935 13.72473128
v -7.34164985 106.57157749 -1.90182019
v 1.43222325 82.28082955 10.08644234
v 34.45023298 98.63249958 5.73708490
v 17.77096279 -170.18181086 10.89057513
v -6.94667874 63.04389983 7.09178811
v 25.11411719 99.44600612 -6.98749674
v 33.18903968 71.63021713 -3.89530184
v 23.83399568 92.48513728 -11.75086293
v -5.70464041 98.92750531 -2.27053883
v 5.21088019 108.25598985 12.62931619
v 1.94833777 75.58024675 10.84348653
v 20.47245391 98.74897450 -14.25041165
v 19.84298229 -6.55596144 10.44935640
v 30.13003804 86.30558848 -9.08936094
v 6.84882561 12.79488206 12.64926046
v 2.43227649 -44.34110969 0.54609159
v 11.29358169 98.89560193 -16.04291610
v 14.86114040 -164.92265463 15.58644976
v 15.89758880 -7.19893072 11.29025314
v 28.42196450 -1.89996907 -6.98095467
v 24.44909327 -44.51597109 -5.37891174
v 30.74528463 2.05350597 -6.22058474
v 12.34397665 116.34710431 -7.37915933
v 2.57906970 -31.12224862 12.25557365
v 29.18037586 65.03120810 -4.16163681
v 4.08816384 113.06173354 10.82124282
v 18.27300526 76.03305578 -11.73475664
v 32.35433996 -13.42805102 -1.95338391
v 17.68899895 -169.14133728 11.97912823
v 51.73196271 70.91441751 2.46868655
v 48.92421514 81.04840666 -1.32575829
v 27.23934501 96.81101143 10.95392741
v 31.00771643 72.78110832 8.54804181
v 7.32463552 82.48414844 -18.46550405
v 27.72759087 -36.46917269 -4.99655353
v 4.01432253 106.33641481 -13.00507225
v 39.31271657 94.32491660 5.00586256
v -4.87670721 100.11052340 -3.97779746
v 23.07549678 96.94568068 -12.54558843
v 15.01710620 -135.64758003 -0.28318807
v 32.48910606 -3.66424746 2.00586230
v 39.99180347 72.85478711 8.25013686
v 11.93856262 124.10343438 -0.95983921
v 37.79915720 69.19046491 -2.69177114
v 52.52443254 76.84844732 -1.04820065
v 15.96311852 75.22903383 -13.30655534
v 11.55277994 68.46907735 8.78492929
v 2.08801683 -110.59799045 6.87500881
v 1.50270516 -14.50888254 1.38717785
v 15.60512930 -173.42698574 5.85776335
v 26.48161910 89.82792497 -10.95922664
v 15.14668576 78.39643210 8.90929531
v 22.37655595 2.21752562 9.61444899
v 29.26220931 99.67941046 -0.80724788
v 5.06691029 97.03364968 10.09221375
v 36.65610775 74.52054322 -3.61534674
v 24.98304099 55.39009348 -5.78950252
v 17.83106476 -171.68925703 1.25618989
v 14.56231810 -119.83972043 11.84652466
v 4.34212014 -137.75609434 4.87589696
v 38.59933466 75.50685108 -3.52249923
v 22.85996638 71.38548791 -7.30088213
v 1.37221534 72.06107676 11.11891121
v 12.37239130 75.89472830 -15.63692652
v -1.48716429 107.26131499 -8.37220903
v 46.73610255 67.18633324 -0.07764323
v 3.93364951 -32.99869597 12.28338201
v 8.11491162 97.27551043 -17.28570089
v 8.80960375 109.53899473 12.35240884
v 9.19554383 -1.89574703 13.13935127
v 0.37863993 92.42399782 -8.09751451
v -7.04394374 109.84195769 -1.91486534
v 9.20115691 84.60935205 9.82208364
v 3.54129937 97.33884782 -15.72952978
v 51.41941458 71.93654776 3.64877935
v -7.72538781 83.57059956 3.98543384
v 0.58711407 -5.59907733 11.96854748
v 10.48764773 99.64133054 10.40944643
v 50.50833151 77.94754207 -1.81095232
v 24.85349774 96.65548056 -10.93175169
v 7.13942572 98.60134870 -16.73668437
v 26.78900771 90.53470939 -10.87581180
v 19.63683963 108.12555999 9.18652117
v 2.18588766 113.68178576 9.49891750
v -2.90875719 -29.20641005 7.32827419
v 12.48202287 88.98065984 10.05966589
v 29.53072637 73.65464419 -5.17527619
v 15.07826801 103.06285322 -13.98570463
v -15.33949561 -156.71440959 10.82890853
v 28.70742045 -18.08653586 -5.79305599
v 16.46726206 -32.91397914 10.63822582
v -5.73783275 29.79123406 4.91768867
v 23.60768989 -168.91047359 4.01937170
v 14.07082099 0.11751815 11.77982334
v 21.37604542 74.22013581 -8.79441760
v -18.76833849 -158.43826532 9.77337360
v 31.61455318 -19.71641928 -2.08250154
v 18.43710616 73.62580299 -10.56714635
v 43.73338819 88.68322521 2.05710204
v -1.23114872 -0.85615262 10.23684442
v 5.23462333 90.54032713 -18.28184165
v 17.58280210 102.88389772 10.36287006
v -4.21566796 104.02539372 -6.04653358
v 11.57267392 114.24349993 -8.53725336
v -5.24385693 112.79802024 -3.26652732
v -4.79791826 118.18388849 -0.67419431
v 8.16305913 87.10173517 -19.21884716
v -5.81196649 107.38570243 -4.34728386
v -5.96338930 107.79270530 4.59617004
v 33.69361535 38.71795163 5.81236277
v 16.10244252 -170.05522549 12.70371489
v 28.19754370 89.26109970 -10.08477621
v 31.04609065 -21.70139365 -3.15275299
v 18.41990091 -157.21361339 -2.58084317
v 2.62429728 95.51658481 -14.72742576
v -1.85094902 111.38211936 -7.06247333
v 11.37859561 -10.45525726 0.37270514
v 36.79332137 70.49832493 -2.91723711
v 10.22025663 40.82747921 9.77733918
v 17.52600446 72.05990702 7.73431314
v 7.97148980 -0.64010010 13.09305243
v -10.77606156 -165.22614658 10.48136037
v 38.84685412 28.42480876 0.42420664
v 16.23121276 67.48528779 -8.76701437
v 24.40780774 110.79721153 6.14689616
v 35.96202284 81.32214844 -5.00723161
v 46.13440484 66.47948176 -0.03278385
v 33.26427564 59.94120240 -4.41538217
v 7.99542386 125.64849854 1.38860568
v 16.99464023 94.12939847 -16.58650674
v 23.40271883 -159.09311175 -0.66355080
v -6.18229341 39.16592151 4.48190188
v 51.84940621 75.60384274 3.61817447
v -6.27998542 90.82517028 5.12858108
v 21.32582851 -83.86806399 8.75169225
v 4.43819491 -5.12420712 13.21157813
v 16.58434980 -135.41175425 -1.52723002
v 27.32625231 -14.04787134 -6.37159124
v 20.30027285 -112.34080046 -0.90097939
v -7.43785687 58.87258425 6.19645696
v 25.68455786 94.31823343 -10.97407285
v 9.92750097 113.13476413 10.61545406
v 37.86837682 72.40542769 8.55808146
v 14.70304653 29.29581888 -2.07038387
v 51.02852732 70.29157877 -0.07580862
v 34.65205804 7.48196524 -3.66461836
v 17.09024236 4.99183498 10.55406593
v 36.43150628 15.89543000 -2.84408592
v 1.66100822 85.00128239 -7.63057172
v 34.53994542 28.49399298 -6.51009521
v 3.69372126 76.86555386 10.81087068
v -3.12105799 -31.51110187 5.21257799
v 43.72435063 84.61932838 -0.56065258
v -6.82806689 46.31514847 4.40281397
v 38.13565150 72.86810875 -2.74152705
v 15.85276984 110.39064825 -10.43716446
v -3.41593986 0.33933725 5.93211874
v 15.01250267 110.33079773 8.30192771
v 37.80532628 61.90606952 -3.92326992
v -9.49991494 -166.03173316 10.54229774
v 23.44531193 94.65003014 -12.47369032
v 2.06045737 106.51983321 -12.16861699
v 19.58109997 103.07116807 -12.68807799
v -3.34160868 82.16524869 8.59588105
v 16.56695828 -171.28673196 0.40197984
v 50.87687820 68.89069825 0.97816775
v 33.37669373 98.89235348 4.10970673
v 5.05039981 98.48360717 9.82704200
v -4.70866868 114.78570849 -2.91282986
v 11.14158798 122.29640037 -3.45172058
v 44.45738345 71.86307758 -1.68227660
v -3.20425839 79.55141366 8.85720272
v 11.24357618 110.89056730 10.61857864
v 31.43200278 92.91554242 -3.72137921
v 33.43402594 77.54478604 -5.23891486
v 37.16487810 72.06589729 8.48835334
v 12.73824088 112.41931468 -10.02947614
v 24.95300956 33.27208012 -5.10729570
v 18.65054667 79.31132615 -12.96993531
v -6.77195704 105.54721206 3.53902066
v -7.75051722 88.10119331 4.15645121
v -1.55523466 70.64086944 10.45934949
v 38.11081499 56.87666684 -4.94423416
v -4.30039363 79.70325649 8.17634165
v -16.65506884 -164.57147896 9.70366504
v -2.85371067 -32.74399042 7.56026292
v -2.71374267 4.59912932 7.79474247
v 22.28102274 100.04384071 -12.47793809
v 22.94255607 94.40377355 -12.68180460
v 11.92893647 109.41254348 10.69327351
v 4.46227239 89.51974660 -17.91711524
v -0.59960911 -173.35288227 0.01789201
v 4.02244786 -2.46582669 13.19991704
v -6.90667378 82.04996586 1.26867823
v -5.33783855 21.71286382 5.53133711
v 17.97843911 97.79048711 -15.43523930
v 20.98797448 -35.71499139 9.78608895
v 42.60383174 77.29592919 -2.90449569
v 23.95507880 -167.06135869 6.38067909
v 11.81394234 106.62105680 -13.34883831
v 8.94426089 -161.55235469 16.73416980
v 10.98945457 110.79433560 -11.39579900
v 14.69462179 119.06453222 -5.13890991
v 42.54881293 90.44831246 2.72099045
v 28.79853174 57.88023025 -4.01155604
v 26.31654032 91.90348536 -11.01429295
v 30.04485555 -5.88544551 -6.42692717
v -0.84452890 -14.11627233 2.21953657
v 47.37925529 84.01852101 -0.14982931
v 32.22679719 81.09913021 -6.49469392
v 0.97388861 120.87335438 -4.25035041
v 8.70435033 89.20980245 -19.31576058
v -6.15651440 43.81286725 3.35584162
v 24.11754988 56.16040155 -5.61207999
v -0.89850387 75.47080517 10.32097265
v 39.54702988 89.71151710 -0.08496770
v 44.20477152 83.08523148 8.08382686
v -1.82737689 118.29590797 -4.77493135
v 7.62000633 110.97054183 12.40544673
v 31.96643293 -12.84686849 0.45592862
v 2.70180940 -100.10676086 6.50442950
v 2.45479448 110.79804599 11.21250167
v -6.98397495 50.44191331 4.26167529
v 29.41878140 60.17003581 -3.94435739
v 22.41559699 104.00303453 -9.19085089
v 0.93258015 12.94418238 11.78000402
v 21.91525325 111.22535169 8.30044318
v 5.17837005 -92.86009520 12.88772281
v 5.56107564 109.39149559 12.62582280
v 25.16913041 109.62379724 4.97906609
v 2.84173177 78.47066969 10.71231812
v -2.61558639 -169.03719306 11.49967965
v 16.99514315 -53.02654207 10.25396027
v 15.68702422 -140.73996246 -0.51802199
v 23.42806011 98.27505052 -12.07971759
v -4.77535184 111.07882112 -4.78718476
v 22.01259881 -105.94003648 -0.04777119
v 32.73346648 99.50662404 4.02748818
v -7.70326564 77.56058872 3.92990746
v -7.75059545 95.94645351 2.44728872
v 9.73041076 119.42097545 -6.35656621
v 48.44596237 65.01390040 3.01805953
v 26.52342431 94.21265870 -9.98902600
v 14.86260910 -114.26709592 12.04656437
v 9.24842246 16.03269204 12.12594099
v 24.28178675 -156.64237738 -0.60414500
v 8.76469538 104.89588231 -14.28266522
v 21.71629481 -40.28470814 -3.26851639
v 3.77497356 125.30696392 1.57199067
v -12.31000014 -176.97000504 4.72000008
v 19.57182027 72.85796851 -9.66401957
v 17.42835343 11.72948815 -1.57647766
v -5.21867862 109.55544561 -4.61516669
v -0.12691499 114.28925395 6.78249169
v 21.25407010 63.07838112 -5.11655631
v 11.34218834 94.06612813 -18.32816750
v 39.55369815 39.20152411 -3.25821177
v 29.47999164 61.85445562 -3.93121224
v 12.78387941 -4.70866309 12.30197586
v -1.55194954 28.28144096 10.82378440
v -3.50602157 -46.49734125 7.77929835
v 4.56763804 108.79344493 -12.05705851
v 1.65040116 87.13749796 -13.26286327
v 13.98703456 -150.57392418 12.67953217
v -10.43479983 -159.14374590 11.60478126
v 51.18856952 69.13549453 1.80955941
v 25.75721405 107.79731721 3.83623852
v -3.66640766 5.80653921 3.54764448
v 15.76713100 -109.19215530 -0.66423794
v 34.71853212 37.58273646 -6.96627377
v -3.19182198 120.80916762 -0.64701587
v 33.41580927 75.80447197 -4.80223680
v 26.21331438 93.29769760 -10.88344306
v 39.32588547 76.65969431 9.05388594
v 3.04939528 108.98917168 11.99475303
v -6.56375196 94.13308650 4.30987356
v 19.43455078 -13.62282224 -2.54354975
v 16.20470732 93.99075806 -17.00626500
v -6.29716134 112.44159937 -1.94850052
v 1.19195320 124.73422289 -0.13002333
v 4.77193436 102.31391340 -14.73886799
v 45.14369369 77.60928571 -2.55656079
v 29.70520593 -7.99262896 -6.33545453
v -0.26875912 80.45735955 9.97965317
v 26.31396987 -28.97377312 -5.41857118
v 24.13463406 -50.81959441 -5.03262505
v -3.50170070 110.62714458 6.94056926
v 1.09735643 0.33795464 11.83934882
v -7.11546279 108.12810063 2.38094432
v 30.65966442 6.72363117 5.54693025
v -6.94468943 46.93235457 4.89658536
v 2.59560114 77.50634849 10.81767771
v 24.09537882 98.97574037 11.43963449
v 11.88751403 -13.04048393 0.77923184
v 12.70175539 -142.40449667 12.75064610
v 7.21927686 -14.28273600 13.12618516
v 1.47493405 107.90468007 -11.20306179
v 9.06649232 -133.00366700 4.97982325
v 17.55776815 113.96455765 -6.87299343
v 7.78483180 -96.33676708 5.88615146
v -5.93095459 97.89931774 -1.68180536
v 31.55049309 -18.17522757 -3.30280443
v 19.66859959 101.97010636 -13.19876220
v -7.52191572 108.65861923 -1.32210762
v 52.34055221 72.36331701 0.14626270
v -4.39397758 111.82432622 4.70202323
v 8.28682911 81.73022419 -18.47612672
v -2.52332818 95.93700618 6.46394258
v 10.44283900 -134.38963890 13.48447520
v 3.88733391 24.90044385 12.30932493
v -5.03593870 17.05342904 4.24886122
v 34.17923301 1.64607912 -1.85204239
v -4.66639176 105.71601987 -5.56512410
v 26.93171054 105.09151965 3.34580615
v -16.76260121 -172.57350683 6.08761422
v 5.23870252 68.59388947 11.03204954
v 28.56241539 73.07451963 8.79891776
v 14.30299040 81.28046989 -16.68361947
v 13.66788428 39.40720484 9.48056392
v 23.58930185 93.92459691 -12.21332606
v 39.03959319 57.98174813 -4.46858909
v 5.79102617 110.78003794 -11.27788611
v -6.13920670 113.87185752 2.27589905
v 28.10424007 6.61247782 -6.33228710
v 40.26541486 42.77119786 -3.34673421
v 25.06746352 54.51228842 -6.11531874
v 18.94833334 -166.78309441 11.60219591
v -5.72600309 56.43795058 2.35270406
v 31.85348213 -17.79972017 -1.33469538
v 44.23841834 78.22405547 -2.75536859
v 8.30343086 95.23877501 -18.04190502
v 49.48670790 72.81569391 -1.64288725
v 41.03045538 62.58943677 -3.00142332
v 31.24075010 65.63325971 -3.99749959
v 44.97483373 60.50759181 4.44625877
v 53.00857127 75.94051212 -0.56042185
v 18.25897582 69.38912719 7.38319568
v 38.46100718 77.89222151 9.40162502
v 29.22859602 98.98272902 9.20617208
v 7.31551368 6.08638069 13.12708762
v 3.17389145 68.92631948 -7.02742906
v 7.97683280 -161.32155061 16.39833301
v 10.41426696 -113.74589056 5.04910899
v 24.05264229 55.29398844 -6.01242576
v 17.44106226 -157.62324631 -2.44116667
v -11.28712296 -160.56108475 11.42541692
v 43.89965907 62.08562851 -1.87586679
v 12.40420528 106.44005239 10.37583128
v 32.11117908 71.74897194 8.34744330
v 16.30442217 -151.54565871 11.79727353
v 18.60384457 66.44262373 -7.15315435
v -4.40500770 96.31010890 -3.13151372
v 19.35531199 96.20164335 -15.09539410
v 26.35425515 -37.22736239 -5.55482367
v 0.91285678 123.78533185 -1.77966279
v 1.82447548 78.28303427 -8.29198305
v 24.47031066 92.38347411 -11.45207137
v -7.82550219 -168.08575392 10.61772089
v 19.68924142 98.82758558 -14.61510640
v -6.22277753 42.22211987 3.85193666
v 38.64150867 72.82100618 8.50031711
v 9.84476786 0.59907435 12.81201560
v 17.10081473 -34.90368649 10.71295049
v 41.42428190 85.60356498 -1.00836088
v 48.02757502 67.04482436 0.26052742
v 16.86658710 -42.67660528 0.26562461
v 25.08068644 98.52720052 -8.17537960
v 2.34358897 -169.38570142 12.75913510
v 40.09348899 76.25520974 9.00723785
v 8.59047286 90.62426537 -19.15911399
v 24.53576587 110.75703800 5.27087320
v -5.14509855 -95.20313889 2.78152828
v 15.24430793 99.13184494 -15.56969341
v 23.18878844 74.93519038 -8.01890995
v 8.10336322 -164.38771784 16.76812023
v 35.37685797 74.97692108 -4.11293656
v 3.03207478 125.39802492 -0.29447893
v 6.47213357 121.60973251 -4.47471440
v 38.62331063 32.18160570 2.62871361
v -15.01125097 -162.78433800 10.39273664
v 20.03444359 86.80424839 -14.73252941
v 18.49433593 77.16111839 8.93118512
v 17.95024425 -146.74113691 -2.23460025
v 16.79990068 71.27264887 -10.24474949
v 15.82476310 -95.04652023 1.02416438
v 4.78591304 117.58489907 -7.14814244
v 26.01872012 95.52890807 -9.41232871
v 26.05360374 66.38149172 -5.03105437
v 10.35347022 -166.41835868 16.90898463
v 6.48099324 -4.55458369 13.25348765
v 8.10113177 -123.81987274 13.19646928
v -2.42908578 107.17835277 8.81137233
v -1.81167724 56.82749674 10.67542098
v 5.63370390 -45.25298253 0.69055177
v 24.09722470 -40.15213996 -5.24300244
v 40.87676853 92.74426103 4.78670280
v -17.59897359 -152.00652182 9.71469376
v 4.79563558 19.28599179 -0.92203630
v 7.55882403 58.93034488 10.89118607
v 16.03445224 106.16306216 -12.23103236
v -3.97744542 64.52040374 9.96810570
v -5.10200765 99.00453687 4.99541406
v 19.37173866 3.81741812 10.10413188
v 8.79541785 -30.78436293 12.63461635
v 13.61869648 65.14811516 -7.91290030
v 20.93656547 97.72947431 -14.17125296
v 39.48901966 53.47686633 -4.06026421
v 39.98315334 44.97479275 -3.83403990
v 12.82952819 42.00948775 9.18615144
v 14.55390919 111.13522947 -10.45195106
v 16.64214395 113.63955587 -7.96606205
v 8.74567032 96.64654732 10.24145074
v 9.82832350 -97.36748040 4.97699389
v -7.00209709 66.32448733 6.85620774
v 2.88050994 -57.62094259 12.10598461
v 45.43668777 72.79210538 -1.77613343
v -3.33402609 89.96091783 -1.62334705
v 0.86888939 96.31237388 -12.33383175
v 5.98973641 -0.98713860 13.31658289
v -3.00362846 75.53494722 9.52194631
v 22.52033725 -165.82179070 9.07548703
v 0.30453058 -87.76125312 12.05767505
v 21.53101936 -3.30792693 10.00207476
v -5.82440337 40.75103253 3.33203329
v 19.47931573 87.63882518 -15.12968726
v 21.23125456 72.64317572 8.02544784
v 2.91621219 -98.35991263 6.40772656
v 1.74961833 98.16724062 -13.84208817
v 31.31980449 39.67659175 -6.96960604
v -12.22585514 -174.80495572 2.67006154
v 21.76297829 98.90424460 -13.29174358
v 27.13780291 91.56204760 -10.49567666
v 30.73678911 -17.15382747 2.42921803
v 40.87443277 81.67652041 -3.40389740
v 24.70399626 30.59353679 -5.16011938
v 22.53441699 95.57459503 -13.08399998
v 51.41261965 70.48146427 0.29496584
v 14.02378082 -47.19588533 1.12265907
v 13.16348836 69.98980790 8.26906133
v 16.55324176 86.54922992 -16.47773013
v 21.23144828 104.84870523 -11.06601767
v 23.41225930 82.10395277 -10.66535525
v 43.21439937 83.88314396 -1.25872041
v 22.05468714 97.14119136 -13.49097677
v 18.94546114 6.29344396 -2.16375594
v -5.77231590 106.23432696 -4.39220062
v 3.28065688 69.40042973 11.24479342
v -5.05034346 -90.10015428 2.34679645
v 4.59304359 82.81589299 -17.27593690
v 11.98271662 -156.17410839 0.26600301
v -0.02435038 103.99542749 -11.51713915
v 32.13103116 -15.88028111 -1.91409816
v 21.40962146 -169.57515478 7.54083274
v 22.44560421 102.38353163 -11.39593124
v 21.40683867 -166.17734730 9.99281835
v -7.63900578 109.55644399 -0.33796139
v 33.29555690 99.53023493 5.85677056
v 36.04113683 20.15431784 -4.72851284
v 24.11360666 63.12438846 -4.69637988
v 21.07692137 84.84081179 -13.26422952
v 6.86050858 -164.76188600 16.33081213
v 17.91607402 92.94626117 -15.91239683
v 28.24450284 -12.53310125 -6.46295352
v 11.20334771 110.56675762 10.90398803
v 9.56410263 109.41006988 -12.20580284
v 33.94177184 2.45728181 -3.66431614
v 46.25673220 85.81124991 1.00838672
v -3.02792341 2.51339469 7.31360074
v -1.27225986 25.24257079 11.15694176
v 48.66116866 78.92742753 -2.11668760
v 7.74548203 88.87381852 -19.20213364
v 8.61807726 117.81350523 -7.29288859
v -0.76393958 107.28751123 10.10624878
v -3.25124920 97.63915837 -4.41663014
v -3.99589632 -7.16138259 5.37856529
v 0.93348272 110.56538671 -9.32233874
v 10.28485317 -73.79233837 3.34229646
v 14.64935485 93.39100122 -17.66022481
v 32.20396861 99.78643060 3.60409683
v 35.93090549 78.57976109 -4.68340749
v 0.12037509 -167.67643392 12.05556653
v 2.57462868 107.25020617 11.75739430
v 31.13053367 -18.31328310 1.58742850
v 20.41206695 66.46685302 -6.55859569
v 15.08260425 92.44442731 -17.59636961
v 4.53818310 107.08950460 12.42134627
v -7.41786417 89.45759386 1.16009708
v 9.71722044 -9.40732192 0.37369714
v 8.57846811 121.01003528 -5.11029735
v 10.49121190 -8.97051021 0.36040926
v -1.72538997 72.41059095 10.09756699
v 50.81156269 78.75026017 -1.48596941
v 2.88215047 75.55712759 -9.25526209
v 1.89612270 71.12178952 -5.58662228
v 22.57459424 -173.13481867 2.59173289
v 14.83352389 -53.66902798 11.14487275
v -0.39018903 55.71591482 0.66111889
v 25.53423122 56.84101582 -4.61335573
v 16.34531096 63.28468770 -6.59903977
v 49.24786836 69.95111704 -0.94524486
v -1.13605370 111.18330806 8.96271784
v 6.31971657 -94.32303160 6.32498413
v 35.10180116 64.57135826 -3.64272436
v 30.66306747 70.83158940 8.18782113
v 38.54845464 78.53147388 -4.06422885
v 40.68470374 40.79158232 2.16779578
v 17.61364192 106.45219684 -11.80951018
v 4.27543046 67.64402241 -7.73526216
v 2.56174128 69.94224340 -6.40888372
v 39.15033117 63.25563043 -3.39537836
v 20.41330189 91.57332778 -13.59076519
v 44.01039332 65.79085439 -1.43178529
v 23.40624109 109.35320705 0.95519103
v 7.00857490 104.07660156 -14.36274499
v -5.05071972 -164.61992264 11.07260119
v 23.16972241 96.23340517 -12.65047770
v 14.13615793 2.00585183 11.63451280
v 3.63106513 81.00005239 -15.63085243
v 52.01476812 72.96910137 -0.73824084
v 5.65687660 -108.48143697 12.95033097
v 47.10764438 75.69364458 -2.34601647
v -6.67052763 -80.25795221 6.70848740
v 9.68321320 -6.60210149 0.02035466
v 20.65188438 87.70038188 -14.31980822
v 27.54905261 9.26468521 -6.45708619
v 30.71647137 75.34198463 -5.37297502
v 2.34045950 55.59174344 -1.11067912
v 32.49334916 85.96272767 -7.36797648
v -6.30758516 85.38860828 0.65744616
v 22.57644758 15.24799038 -4.89197718
v 46.35733366 62.39561364 0.52765844
v -6.55530347 108.13013464 -3.20771011
v 31.36244416 -15.49539808 -4.42776177
v 34.95131060 31.73734248 -6.53855037
v 2.98344018 107.86422342 -11.98364329
v 21.32860757 112.32839525 8.11854564
v 31.30744025 72.36251980 -4.30284254
v 13.51388730 -162.06507385 16.59491099
v 30.24958074 102.23822296 4.76325350
v 15.02879057 105.94584048 9.65079013
v 23.65029790 1.21617410 -5.32926293
v -3.14535480 111.53027415 6.55232556
v 33.79197419 73.72507453 -4.20142291
v 23.54677767 104.17962819 -5.18934848
v -1.65161688 75.23911446 10.03623381
v -16.93520322 -158.56826305 10.44483390
v 50.12809113 67.90906936 0.86823723
v 33.43769908 74.46894050 8.82632006
v 8.53599422 -169.42307353 15.73549956
v 23.39999937 27.77000144 8.08000006
v 27.70748921 70.47868520 7.88123719
v -9.68483463 -167.93410480 10.52196790
v 19.94570717 82.87347108 -13.54907453
v 22.44998887 101.14680976 -11.94961462
v 15.62450081 81.66434616 -16.04558155
v 1.61173940 104.48301584 -12.76700757
v 27.78798342 57.45609850 -4.06566542
v 33.98273885 30.22729792 -6.89821690
v 45.13953999 58.13411623 -0.34749770
v 26.64414421 58.68334696 -4.01008129
v 5.20860450 -20.63070983 12.89029233
v 0.17251415 79.75659519 -3.68087133
v 26.96071193 90.17628431 -10.81469748
v 35.43372080 87.05299348 9.89050325
v 29.71595153 -30.22559360 -3.64440237
v 15.70939831 114.24779892 -8.12583510
v 24.08553287 94.80851144 -12.10949477
v 28.57958153 -8.05659872 -6.52208738
v 0.57883369 124.19214845 -0.89919550
v 49.40557852 81.51622862 -0.78741694
v 21.09194733 100.05223751 -13.18716817
v -7.39224302 54.09577489 4.81947558
v 26.16230771 99.43599999 -4.80553927
v 37.35562041 19.71992478 -0.76174515
v 20.34932934 101.18685663 -13.31301779
v 2.54784455 101.78738832 -14.13959451
v 7.22221332 118.98394674 -6.68220222
v 31.45250306 15.44507314 -6.96799066
v -2.31348956 -11.17802039 9.31238849
v 0.50599262 82.47939497 -4.76355152
v 18.77499372 75.09786636 8.48272629
v 18.65213178 -169.82676089 10.06073132
v -0.87547506 -19.14446615 2.33633863
v 22.64227532 106.35318607 -4.63985326
v -0.28303021 97.66732901 -10.95495932
v -1.89372606 94.28293258 7.18312617
v 12.77387608 -163.49293292 16.60001464
v 22.53318019 93.29862893 -12.53194083
v 1.19719817 4.43809247 12.10312825
v 10.09711996 -162.15318441 16.93286933
v -1.78497494 107.68812150 9.42473486
v 1.85015576 96.02852166 9.08872578
v -6.61222497 106.84326291 3.45513574
v 16.40622877 -19.92889866 10.99241432
v 14.87226132 109.32578146 -11.29341777
v 28.78595889 -3.27160093 -6.93431729
v 1.18052040 113.15976083 9.28117894
v 20.56956664 -16.97063446 10.07922925
v -1.03955157 57.02810735 0.76944241
v 16.83841459 -169.16547716 12.82196119
v 27.24887803 97.67056257 -4.84574214
v 31.62376210 51.02267116 -5.97543875
v -1.70655199 -8.99985526 10.18256135
v -6.63817115 49.55386743 3.61544616
v -9.36445780 -130.55378199 10.73874440
v 10.70896816 118.69289726 -6.65588211
v -7.33869197 106.53594136 2.52271164
v 18.67843792 100.22146255 11.35708764
v 31.47994727 -16.29339717 1.13935699
v 44.88120601 59.37050283 -0.96249394
v 28.55370380 -13.79887387 -6.33544568
v 19.56406236 92.96991676 -14.27902654
v 43.61308739 87.49367297 0.75941219
v -18.48930866 -171.92116380 7.59763503
v 46.19660228 84.30004865 -0.48404536
v -5.27375611 107.86116868 -4.80568269
v 24.10829440 98.29160571 -11.22616697
v 52.07512528 77.15386897 3.11367516
v 30.78282438 -15.60081169 2.58511282
v 51.99762061 76.16879046 -1.45764765
v 10.09536628 -34.95173156 12.23912928
v -7.42546702 92.52069890 4.02118778
v 17.04567671 -137.49396801 10.60156431
v 29.99412082 -7.11764442 -6.28308626
v 0.70476643 -0.29227784 11.71645429
v 10.24027914 111.53083295 11.25146914
v 31.84578195 89.97997642 10.72860509
v 43.16001385 62.75493652 -2.25951732
v 13.60164303 124.34451282 2.98681762
v -10.91231685 -166.75543785 10.33510454
v 14.51841369 -102.74486244 0.81150816
v -0.52796176 59.84580517 10.64023934
v 2.50516040 85.80587804 -15.67271911
v 38.32140192 78.90917361 9.49140359
v 43.00609976 85.68459749 -0.24803763
v 41.29590467 40.11389986 0.19781229
v 2.65519111 93.79150718 -14.73846473
v 4.24421486 96.13312036 9.82176419
v 12.64752727 89.40634131 -18.65863800
v -16.59575291 -163.74832392 9.91344918
v 0.47937321 111.89385504 -8.36918410
v 37.41994500 21.75322548 0.80293295
v -6.00479683 104.07928377 -3.69436666
v 50.38622022 79.92998511 -1.05948874
v 25.97432956 106.85857385 7.55203702
v 3.29986308 -130.61542809 13.33815791
v 9.91152599 109.17571932 11.95765473
v -6.47167582 -88.27546239 3.77940875
v 14.91821185 98.26032072 -16.02862589
v -4.26932145 59.96657163 9.34251491
v -10.32510027 -123.70297313 4.28034412
v -6.43611187 113.24914545 1.86789036
v 17.73352176 111.28280312 -8.78952444
v 24.14687164 -149.71460402 -0.75535011
v -7.55425123 73.13585281 2.03936896
v 31.47248924 78.78351957 -6.11999817
v 0.64195757 -163.77457976 12.78650481
v 2.64426763 22.62384631 -0.15220404
v 37.21333668 23.85600284 2.25444627
v 49.84318092 74.51047748 -1.91088847
v -6.74794754 112.67617345 0.42395951
v 15.54157026 -150.85941553 -1.13650283
v 18.08049530 94.73367035 -15.89610986
v -7.83939660 -141.12120867 3.60344327
v 7.30374316 94.49891746 -18.13954674
v 17.50084199 -84.49427038 10.00696700
v 18.32663454 67.79871136 7.38302991
v 24.53305945 95.21846473 12.08810136
v -0.49380015 123.53558093 -0.89678267
v 46.78215459 62.38681823 3.67093994
v 23.76935631 -14.79967125 -4.79645049
v 2.11527664 -164.95876014 13.41583580
v 37.12155297 73.60164076 8.68425239
v 11.79419272 84.02290940 -18.14466715
v 21.30654268 72.19375670 -8.04207381
v 17.40719751 110.66344380 8.16993136
v 25.22675321 62.06453592 -4.71180351
v -0.64825657 -126.90326571 12.61926442
v 23.09852839 95.48426419 -12.77471334
v 43.13032702 69.94363666 -1.65508594
v -2.21269624 121.99386954 -0.88779040
v 4.52170474 118.06331575 -6.65634871
v -1.51319674 -72.05961645 1.98570359
v 22.29784615 -148.63982797 0.91213500
v 29.70535494 32.13420510 -7.27621978
v -2.31607421 0.27015057 8.60337261
v 7.64662167 -54.20148373 0.95612166
v 35.59825942 72.71345705 -3.49487271
v -7.50721479 65.17828256 5.77639323
v 30.23001552 -13.05877324 -5.75743848
v -0.41320309 109.83279347 -8.19591898
v 25.13599955 108.34182054 2.85296910
v 26.19226277 -14.74324055 -6.08616881
v 20.24907060 -147.59761095 -2.82201613
v 20.37221752 74.62091744 8.54492746
v 11.12088375 82.98619837 -18.29608530
v 26.52655169 -9.08686966 7.47028552
v 9.48385522 103.99048030 -14.56146408
v 24.44147691 94.17586029 12.08110992
v 16.07915200 -143.89735460 -1.28061336
v 22.77281322 105.35383224 -5.84044866
v 0.44862358 114.08607662 -7.67811341
v -1.31008017 122.87199497 -1.02100847
v -1.73035136 59.57099423 0.59397478
v 20.29364556 105.16703129 -11.51964907
v 37.34741732 75.12113452 -3.59707070
v 29.29388732 94.28500384 11.07741799
v 31.97385371 -7.52842054 1.93962420
v 29.79078703 67.08583981 -4.08855639
v -0.80523966 95.81407160 7.85101485
v -6.92218076 58.89014155 2.76840944
v 27.80276351 70.63553482 -5.11572091
v 44.23157498 85.40038764 6.33529434
v -6.34220289 63.42813373 8.07437580
v -19.36873794 -159.94162858 9.61412024
v -4.05904837 100.19424558 5.45070972
v 14.89907037 105.58354855 -13.02675903
v 21.39586955 95.59793025 -13.81731499
v -10.47440339 -171.35812342 10.73874161
v 21.20269835 106.82443529 9.16327164
v -1.13358127 -29.19457294 10.02699230
v 17.05276780 -170.10188103 11.78568695
v -2.41291197 119.05804276 -3.88197741
v -1.24422810 104.89075631 -9.82290599
v 11.01505291 104.40040380 -14.23560921
v 17.75093935 82.00776577 -14.59327154
v 17.55497791 -117.07720160 -1.27282750
v 18.71599257 -113.52970451 -1.03485386
v 12.66060024 -1.26238307 0.19804908
v 8.98140948 -5.26752369 13.11563142
v -12.03783881 -123.33213538 5.09492075
v 3.92137002 -165.45988619 14.28612880
v 40.34196213 40.59026763 -2.83903675
v -18.92135479 -170.50690949 6.27536839
v 0.60425082 113.73387277 8.00698996
v 1.63041183 89.71294761 -13.22905347
v 1.63894484 94.29515898 -12.87843846
v 4.38417774 84.23783630 -17.45402440
v 28.80376577 60.83460897 -4.04604664
v -6.40305271 64.90869820 7.78949587
v 18.09746772 72.58825004 -10.15563775
v 16.76334068 98.44681621 -15.55844862
v 19.45619285 106.33129627 -11.26549393
v 24.64240789 99.98252243 -8.20775237
v 1.52607134 88.67878467 -12.28243392
v 5.94086573 -6.54131081 -0.17713662
v 1.87989615 18.92520487 -0.24475166
v -4.98886313 65.30381739 9.31121130
v 2.48237094 90.23913741 -15.44592250
v 8.13806709 -26.05647780 12.83606421
v -5.16756671 39.97286409 8.19342490
v 5.69922617 -7.47327553 13.29230703
v 24.88601208 -166.76953435 2.34615617
v 16.38000086 29.23999727 9.30999964
v 44.45398599 81.86344802 -2.11908319
v 2.81047309 87.30594069 -16.29284397
v 48.42976108 76.95157081 -2.31256895
v 19.19764280 99.26826507 -14.64121696
v 12.35739980 -114.11042511 1.88549515
v -6.07070187 -158.99829566 12.07968500
v -6.69304049 44.11784932 4.90127597
v 3.40850581 103.68165374 -13.85931019
v 10.01151651 106.30604625 -13.72620557
v 9.00137611 -8.42531212 0.31396994
v 6.82902941 39.67829421 10.94290521
v 36.06627136 76.49812847 -4.08428861
v 49.89832267 67.04708189 2.93404679
v 29.37374264 3.99610726 -6.06852816
v 18.18578504 102.79788822 -13.20929360
v -6.33582193 105.57223856 -3.31999105
v 28.59583870 77.45780796 -6.65350072
v 26.66378766 53.83917689 -5.88091416
v 39.03647512 47.81736061 -4.55296412
v 37.92320937 81.34334534 9.22638830
v 22.70213887 103.49419713 -8.93224310
v 32.16121346 69.35475022 -3.86401615
v 9.34343878 24.26599525 11.65453997
v 6.98839873 0.07256599 13.21023889
v 40.36463425 67.34595448 -2.06557359
v 6.52517565 79.41507548 -16.97149873
v 16.54608361 4.69470490 -0.92322129
v -5.85506763 45.22426054 2.71269563
v -0.07852602 -132.12846220 12.37548050
v 23.91988225 99.79353845 -10.72884817
v 35.24878994 97.86538780 6.64688693
v 9.97775700 -65.65963477 2.04329588
v -3.39118135 70.28780878 9.75520443
v 45.75154185 71.18080556 -1.30372215
v 15.94393514 99.32275862 11.41768787
v 45.48685253 83.10697973 -1.20661291
v 48.34508151 82.63068646 -0.63610170
v 4.36376175 93.03768724 -17.28503592
v 0.07510828 -9.04352497 1.60904042
v 8.59717093 93.32524985 -18.63432117
v 3.58669506 85.64270288 -17.01658405
v -1.32801023 25.97903274 0.19551584
v 48.44654351 80.65251261 -1.66610652
v -4.29841131 106.80950433 6.82446407
v 33.34539384 17.41234213 -6.38369936
v -13.48056365 -128.79388034 6.12807600
v 32.07839280 5.34811476 -5.62815787
v -12.24332768 -146.12984657 10.58206987
v 31.15610778 29.44621630 -7.43495766
v 1.07734732 88.83964270 9.34553705
v 18.46371777 112.38254607 -7.13639939
v 19.67328787 114.48353529 7.70703005
v 10.07367205 -103.10595483 4.80559887
v -8.51600524 -174.26429689 9.64730233
v 14.97890428 108.30690712 8.93703103
v -4.83416300 -168.59571636 11.34233549
v 46.63769528 82.51854777 -1.24652183
v 29.22723815 92.79452264 -6.90197805
v 22.71491475 91.46714956 -12.23127544
v -5.79418242 48.50453883 8.41017626
v 41.03104025 74.31986928 -2.57985317
v 51.28962919 69.66551393 2.60796375
v 18.68200488 -167.78449714 11.62555255
v -18.47844757 -152.29514241 8.37009586
v 11.66227087 -12.21574750 0.69983560
v -4.98304842 108.16709697 5.93876652
v 24.80278909 110.26065052 5.77428611
v 30.77528626 100.41414946 2.16505514
v -0.91844238 121.12994492 -3.29294032
v -2.27038004 111.25198752 7.86039606
v -3.74419545 16.28254727 8.08063708
v 5.27381152 110.16379297 12.48048898
v 19.38535459 109.29122567 9.17573646
v 24.73802119 93.72256696 -11.59784757
v 22.78928831 110.43230444 8.21125600
v 21.22319117 -37.63644770 -2.36531324
v 29.76433001 36.20855138 -6.98303245
v 29.06440757 -34.78640690 -3.86705226
v 18.28340068 44.75811496 7.61790806
v -8.19410104 88.75013143 2.96952226
v 18.75893585 47.23434150 7.56532047
v -9.19996668 -111.67939007 4.87107038
v 4.35186224 109.42569375 12.37680297
v 26.43586881 102.28283703 -1.26444176
v 11.91928796 -164.26719725 16.87728800
v 21.48965932 -109.16326195 -0.38678851
v 23.60178903 61.01046130 7.30468659
v 33.93453732 98.38114679 7.52990181
v -1.11636473 100.48242658 -9.97052994
v 19.31068674 -136.08551025 -2.25480716
v 19.63294111 107.60550201 -10.26710868
v 17.90492237 96.14247829 -15.88609442
v 28.19754556 104.60746288 5.59079973
v 5.20391529 -32.32182190 12.55399920
v 27.04958431 94.77437288 -8.58459901
v 31.42251074 -6.89803343 -5.55604836
v 33.03879872 95.40904313 9.57365800
v 39.21928629 81.69450611 -3.92774446
v 21.28273994 89.07712251 -13.67946714
v -2.80817249 71.07821107 9.90349799
v 0.27694984 100.19431263 -12.15054281
v 5.15888259 -16.05475880 12.88790908
v -4.57800739 13.88304308 3.32700252
v -5.89346420 97.05608338 4.37756674
v -6.65949285 -163.51933777 11.22980099
v 26.94459073 83.36240053 10.40340029
v 29.22408283 95.63968331 -4.41084243
v 24.92587641 103.99477929 -2.51374627
v 20.88699490 109.23910141 -4.76672966
v 29.80770916 -6.47069374 5.19952225
v -7.60614313 80.43292165 4.44019074
v 19.82476190 -119.20832843 -1.08220440
v 24.58847500 65.56662172 7.68512115
v 26.82322636 91.21126682 -10.81724651
v 29.23072316 79.17117327 -7.13258469
v 22.99338765 -0.62361558 -4.33124276
v -5.94668230 113.08231205 3.14324815
v 14.19032179 -132.10089505 0.40176761
v 18.88850331 -150.07616580 -2.67035328
v 30.30195273 0.71835873 -6.46344898
v 34.55048800 69.48599219 -3.35322786
v -0.60339610 0.63846301 10.72112750
v -4.00732225 9.75948758 3.65117029
v 20.19380964 110.16321927 9.01195128
v 20.88036202 103.94593328 -11.81216910
v 15.12066647 -156.21003509 -1.40245585
v 32.29203075 75.25943965 8.87367781
v 3.01589654 88.91732246 -16.54682495
v 28.18955295 99.05190021 -2.65151914
v 38.16393018 67.36201048 -2.76584108
v 10.26460435 116.18121713 -7.67163374
v 25.74720792 95.06867081 -10.50101407
v -5.29507175 -173.19247127 10.83990000
v 2.94927834 105.08826375 -13.20071612
v 50.94165355 73.62245023 -1.44501298
v 24.56648275 75.15806705 -7.46097276
v 15.36282338 109.76672918 8.32654722
v 17.21410640 115.43471366 -5.91622991
v 48.82173613 74.81512427 -2.04970920
v 42.46557504 78.75803113 -3.22052347
v 8.19187798 70.59295475 10.08687727
v 20.23533359 -1.02559256 -2.99491338
v 49.42083731 71.17621601 -1.22325798
v 46.91430926 85.63924581 4.44190949
v -2.16382160 50.97217113 10.74173581
v 27.05487981 66.28999859 -4.91384882
v -3.56756360 -167.54740477 11.24452613
v 23.34714867 104.98638451 -4.35529323
v 12.57149968 -8.24956782 12.27464713
v -10.53732447 -114.38750476 5.29783312
v 19.93278228 58.24918672 7.38732656
v 6.99986750 51.93864182 10.55310201
v 14.62583896 88.80065382 -17.73372293
v -4.89284424 -63.16158175 6.01988146
v 35.15223786 71.31838799 8.18899181
v 42.17513651 67.21520424 -1.64889020
v 9.49085969 97.22414613 -17.28224754
v -4.86760307 47.55210131 1.86905067
v 7.97172543 111.99097335 12.02404499
v -3.63331963 -1.07983942 4.85276524
v 10.36411710 -173.15661907 0.15690182
v -2.57053599 121.51131034 0.57443220
v 30.75638600 7.86019303 -6.28911378
v 19.86924559 97.05693275 -14.67844285
v -0.55529573 -69.36862320 1.86992984
v 6.13992335 120.27360499 -5.60098607
v 15.56070987 -165.87100923 14.90496099
v -3.91908642 7.99426157 4.64348821
v 23.95031787 81.21955395 -10.07164177
v 29.12512049 76.51700824 9.32093337
v -13.19976058 -168.27110946 10.19722223
v 19.71320063 64.64415789 -6.34323945
v 49.34221134 80.21607250 -1.54853601
v 45.93092576 78.73040438 8.29059258
v 19.90424469 113.02969605 8.24971404
v 18.89907569 -38.97129372 -0.64081996
v 16.07222110 64.03748691 8.08380544
v 35.03480926 40.30397534 -6.91826222
v -0.88675658 -168.84003580 11.65878307
v 27.34085545 90.54527432 -10.56929957
v 39.06005993 77.39007473 -3.71949724
v 33.95671397 0.35014056 -0.44956678
v 14.36412148 -166.07248783 15.75541869
v 27.40218677 69.38678026 7.60923745
v 6.48209127 -148.96421134 2.24646716
v 46.98322713 65.77869505 0.51052828
v 33.64515677 98.06998074 3.35445255
v 37.81842068 87.36957610 -2.69515370
v -1.36809237 108.66608471 9.68999602
v 12.44892552 23.55200425 -1.14516122
v 22.52242342 -17.12773740 -3.51673411
v 1.12664513 45.90589926 11.44381519
v 42.41052270 82.26919174 -2.51818192
v 10.11209935 67.46933609 9.49010532
v 5.58562297 113.98686469 10.53188462
v 5.84111130 87.84750849 -18.66472140
v 7.39097595 38.32455352 10.94387658
v 31.98333830 -14.70321696 -3.33603309
v 16.89692028 101.67884082 -14.31364566
v 24.98876303 109.74116623 6.43247226
v 13.09647691 -2.97455885 12.20778842
v 4.13316814 72.14473933 11.05981506
v 40.38328677 75.04273206 8.76984093
v -1.82893127 29.87886965 10.59127878
v 13.45000044 21.35000005 10.47999971
v 6.34411257 -111.49708182 6.72117854
v 49.92698506 78.96394283 -1.75453001
v 4.32634633 -4.58522281 -0.32562242
v 11.28017344 -90.01773596 4.29672841
v 19.32816394 -82.06901699 9.50550102
v 34.36499834 34.81539711 -6.92261197
v 42.23039374 65.43628871 -1.98818813
v -7.39140529 58.39291960 3.69941955
v 31.48533404 -18.88518035 0.07211363
v 49.62237179 66.45420939 2.19398597
v 10.97656041 -117.53863096 4.14733682
v 3.78551218 -168.86602342 13.73016369
v -8.02928023 85.89433879 2.88877659
v 14.57376406 75.28812438 -14.28809296
v -1.68639899 112.83251643 6.93005463
v 44.75262389 61.13980338 -1.20034697
v -8.03948194 93.69141608 1.50520622
v 30.85260652 31.85166419 -7.38665089
v -17.02602021 -172.51653969 8.84175114
v 31.53621033 67.61127710 -4.00044676
v 31.38567135 -21.06944658 -2.00333563
v 4.58340533 -97.44402766 12.86541950
v 10.51756926 101.28423572 -15.08153789
v 2.45310622 91.67268127 -15.01785964
v -6.92221848 111.26295477 -1.07870088
v 44.12227124 56.94054440 -1.44256407
v 24.94681627 -46.22865468 -5.31491125
v 49.42606390 68.24499369 0.04014853
v 2.20676628 92.92034060 -13.97164632
v 22.29435183 -82.05686510 8.00473150
v -4.29205596 90.10498226 6.79393066
v 0.28720123 6.48982078 11.54112257
v -0.78781531 88.30835670 -3.74669954
v 19.44166422 -168.94337535 9.70098190
v -0.78553747 -2.32801214 10.84284112
v 31.91888705 2.25645443 4.25797328
v 26.60343423 56.17607757 -4.60531190
v 44.73209381 81.60550892 8.50045681
v 8.61223601 -77.48179883 12.02130690
v 8.51949584 111.67350411 -10.85667871
v 22.14003727 109.34830457 8.77513550
v 35.01785547 79.87844199 -5.13773179
v 41.57808423 73.58437777 8.14067479
v 24.45102856 109.47927833 7.50096841
v 43.93047839 79.21120524 -2.88576330
v 12.68075313 -49.24704134 11.63545717
v 31.34908900 -20.84612660 -0.56430703
v -13.60653434 -173.81903529 8.87471065
v 37.39957139 64.74751979 -3.47578665
v 39.29413483 71.31095976 -2.28209398
v 24.64567870 -53.79590765 -4.67362301
v -1.99013273 -105.31456023 12.15685811
v 47.55246639 63.68277967 3.34051601
v 7.50118634 123.36003035 -2.86429981
v -5.51308179 80.64331114 7.29787955
v -17.92643219 -161.90616786 10.13995986
v 22.62313664 61.51748821 -4.59180074
v 14.21935577 100.50174594 -14.88143764
v -12.64754776 -166.59392416 10.16449835
v 1.85027835 111.35289073 10.74519940
v 22.23498747 105.26479036 -7.18929339
v 12.36836426 81.28778636 -17.57400297
v -7.20615545 52.46068165 5.93407452
v -5.21949772 106.90905899 -4.99736052
v -0.75524725 74.06221330 10.37931256
v 6.62740460 -146.79096639 14.67971690
v -14.47908394 -146.38268948 4.91946563
v -4.01209062 20.67928016 7.67806172
v 21.06580324 71.89926505 7.75901275
v 6.88558817 -157.58603811 15.53827617
v 17.89007522 89.76079524 -15.83669707
v -7.44272117 67.08984822 5.75209130
v 13.99714220 116.48598313 -7.24698231
v -17.15016924 -172.76504636 7.22589437
v 16.50919206 2.31832638 -0.91946102
v 33.19225460 15.54553211 -6.32617949
v 29.97756191 30.00094742 -7.50959432
v 0.70986821 70.82517445 10.99078078
v 17.52366871 -55.30393869 -0.26329808
v 31.41293302 71.44859433 8.27762391
v 12.17173599 -26.95891447 1.03476108
v -6.10988168 70.83259523 7.93723390
v 9.34034493 99.26668555 -16.30819961
v -3.20673408 -1.77239883 6.46544481
v 20.48532106 93.52699667 -13.70757073
v -7.97218829 107.30130225 0.34146931
v 3.18927900 73.76028597 11.09086443
v -14.48877156 -173.78637195 7.75104575
v 5.90216927 7.24632852 -1.05681992
v -3.78960534 -5.36220893 4.02889075
v -1.07253820 -58.03103372 1.69058144
v 0.19394711 100.39203614 7.87652656
v -7.22970860 53.80898714 6.05208520
v 19.58518103 -66.21863693 -2.93230661
v 20.97344398 98.93828630 -13.88609875
v 39.05718401 30.94353154 -2.22263555
v 31.88313916 68.57597828 7.96664506
v 33.47841650 0.88203937 1.60307577
v 29.64585274 84.41133052 -9.29970294
v 22.53088355 111.72924936 7.66186463
v 5.62926242 94.45788711 -17.56160147
v 44.61351037 65.05643576 -1.06792781
v -15.21153562 -165.09415209 9.88423079
v -4.80615953 110.58422178 -4.86133201
v 29.16013449 19.01785657 -7.38067832
v -0.69502834 123.52888286 -0.19070308
v 21.19291574 92.88330376 -13.13205808
v 27.83340774 61.74325943 -4.20510909
v -15.48045594 -160.82666814 10.75687446
v 20.26658133 98.35667908 -14.43509106
v -4.60443459 108.57056826 -5.30787045
v 44.44421455 75.45697689 -2.43925885
v 33.08699280 -5.36797335 -3.08205071
v 5.51554561 -161.75734997 15.36811236
v 20.97063512 105.90543598 9.51313041
v -6.63659070 109.25616324 2.93552061
v -1.02276646 73.57442379 -1.83113257
v 33.35985541 26.09211765 -6.94724964
v 12.09434494 -136.11662388 13.12724408
v 33.27403590 98.75002503 7.66211096
v -2.02538981 67.39744544 10.48502140
v 35.13758630 97.23167121 3.59084434
v -5.24415821 19.67785694 4.03337739
v 17.71413349 -3.98947159 -1.27278233
v 24.44826066 -167.02871025 5.32879028
v 30.90036847 78.66583019 9.26687848
v 12.77090423 112.54835874 8.92962981
v 11.19352691 125.26635826 1.13441818
v -7.26494286 60.48659608 6.56091282
v 8.04254226 110.21728069 12.47760560
v 5.54690743 110.84856838 12.36749999
v -1.05068553 117.57948250 -5.61660202
v -4.43950528 74.74455982 -0.38109202
v 51.54322088 77.71147043 -1.33968471
v 5.22691337 67.31136888 11.12584956
v 13.90247885 120.67282200 -3.92395491
v 17.74229296 85.65330505 -15.76031186
v 31.33734316 18.91389303 -7.30534503
v -1.78505073 -70.63189149 2.12154817
v 40.18552601 41.58894718 2.90882797
v -6.70163613 111.96822673 2.06112885
v 35.72052717 62.67120689 -4.03521815
v 24.67870526 96.31529450 11.95488498
v -4.13999986 -136.85999811 11.82000153
v 15.98448679 -18.92873831 0.15721873
v 6.89223083 -12.09114306 0.33710795
v 52.65355855 73.56545329 0.24176238
v 18.48353818 105.88984191 9.46679153
v 38.09329867 32.70492330 -4.10223752
v 24.42116663 91.63554758 -11.46488450
v 0.95131714 110.06660759 10.73614042
v -1.87926786 77.56186277 9.75335483
v 4.04314557 3.91354132 12.90947478
v 17.09621027 -166.94496572 13.39240652
v -0.53885026 95.36620229 -9.16575827
v 17.89245754 -41.11943394 -0.12178497
v 31.42334148 -5.16069634 3.54140834
v 3.50074260 -14.50055838 0.23238496
v 22.50644378 -169.17744279 6.50895108
v 28.94694172 24.05406162 6.81157922
v 27.15812624 94.75130588 11.41617447
v 2.50851084 65.16788900 11.40941121
v 2.65337829 -3.75417969 12.81506754
v 3.79237882 97.99970686 9.68155079
v 24.05619249 60.43893844 -4.49695252
v -15.72805271 -168.04943979 9.58877895
v 23.25387858 107.36946762 8.83472711
v -7.99094047 94.63733435 2.16459506
v 30.78653850 54.00349572 -5.02070831
v 19.31109466 110.34488678 8.99799075
v 0.39749674 75.30443370 10.76010801
v 30.47823720 11.31373830 -6.52753655
v 1.86845078 100.03116727 -14.03353829
v 2.36855005 84.06366408 -14.87775613
v -6.06776122 68.26047599 8.08243640
v 14.02056962 72.05330580 8.25453084
v 10.55709459 113.60847950 9.97998938
v 43.38487983 59.66426060 -2.23016832
v -5.69292251 66.42514467 8.40431452
v 5.16771106 74.93817061 -12.93447334
v -13.65353353 -156.05458617 4.26854007
v 2.05399026 -167.70213842 12.84167822
v 14.67953715 -35.19026563 11.12353150
v 42.25933924 79.34627682 9.29441396
v 7.24233361 37.05583885 -1.71673042
v -4.73650452 -124.40353632 5.20039117
v 35.67277640 88.28106523 -3.68984416
v 30.31252883 92.27894247 -5.45930630
v -3.35941487 -7.35750282 7.61739118
v 8.77347123 -12.38536742 0.63840864
v 30.33831716 -19.23761703 -4.71641868
v 49.86035079 73.20582122 5.13820397
v 15.83078504 -96.97008878 1.23801932
v 31.97707236 99.12004322 2.56489753
v 23.17605168 17.58147962 -5.17193507
v 23.24603684 -166.80051386 7.73789920
v 48.45532775 81.75904304 -1.20006071
v -2.42269528 68.60910356 10.22535935
v 3.50547442 27.73472108 -0.07289141
v 46.97132111 69.52898204 -0.88304188
v 27.72582322 29.14311737 -6.98753959
v 20.77176608 79.14700359 10.11269633
v 2.56046234 -76.31654292 12.23060116
v -18.42839271 -153.23439240 9.19996668
v 16.49310999 100.14276206 -15.04569314
v 26.43870376 -10.45286190 7.60070700
v 19.12973449 -144.24496889 -2.60911998
v 3.66278854 -96.57700360 6.35206979
v 24.46253411 -147.70670235 0.74682879
v -6.31394051 96.07511759 4.30230936
v 3.92343616 5.84381726 12.87305169
v 18.25104654 91.41694754 -15.43833036
v 21.63800225 -45.85349560 -4.07000445
v 24.69018660 97.93221951 -10.16890723
v -1.35198445 106.74671084 -8.97692330
v -5.46765141 77.17799395 7.72443740
v -3.95432068 80.63334972 8.19177739
v 21.57659829 -103.87239605 8.76953453
v -5.70699060 -161.78721189 11.77829690
v 2.35313061 125.13674796 -0.56477700
v 37.19884902 41.09714925 -6.05941750
v 51.58535764 70.12156397 1.90299493
v 28.21823396 2.78960192 7.35539338
v 28.55624445 -23.02324399 -5.12351003
v 13.55043706 -93.78790855 3.00986390
v 2.65253522 -29.39502336 12.26070803
v 20.66457644 61.25842407 7.62114953
v 16.29998907 69.51001287 -9.69859865
v -5.07009262 101.18295252 -4.27053170
v -6.97547570 75.89261234 4.80086403
v -7.75441760 106.57279193 1.60308694
v 3.62476846 -167.09806025 13.85757141
v 11.69544272 120.21524459 -5.43574244
v 5.60387829 107.05376416 12.58605812
v -7.54209841 56.37761578 5.06783696
v -6.17760792 75.85630566 0.53630356
v 20.20571940 -41.23176262 -1.61540089
v -4.13986063 15.18530305 7.37016415
v 14.63411562 86.90957725 -17.55232923
v 38.72442991 60.80834195 -4.02195239
v 24.41194840 73.15911353 8.71716440
v 24.04019050 104.84725237 -3.14959907
v 21.34378999 82.33071119 10.85566357
v -0.67675393 86.02922410 -3.94607475
v 25.70747770 108.57886076 6.30867574
v -4.11429023 97.82416373 -3.52331484
v 28.85141037 -3.63893528 6.62054354
v 19.92736943 77.93819159 9.31518804
v 32.67510235 99.81551766 4.84520663
v -1.76049850 -129.90553677 5.07195480
v 8.77903961 -117.84236133 5.80239017
v 35.37967429 55.93648180 6.31287275
v 8.61451775 113.65794390 10.81961393
v 15.81914909 107.25755990 -11.62441261
v 0.40238144 1.97333540 11.44322101
v 27.96369419 92.36342460 -8.93448107
v 18.83820258 94.81139481 -15.28650708
v 26.21679381 75.43255389 8.97920877
v 23.77821505 110.78771949 7.17000337
v 7.03646382 -163.33119571 16.11548662
v 5.17215393 -136.93726063 13.52215651
v 52.02576146 74.20951873 -1.07994990
v -2.10510544 -161.01984680 12.34151702
v 22.89856039 -157.30899572 -1.37489685
v 18.76599900 -47.77606577 10.16365457
v 1.09667692 68.51563603 -2.75419513
v -2.84070079 6.31112466 7.77107896
v 40.32263160 92.11912006 2.13112752
v -5.11899218 112.65617609 4.08342853
v -2.23392551 98.50802273 -6.23154920
v 23.68503250 111.89129949 4.81363665
v 12.96546310 -107.54870623 2.32591736
v 28.96842733 -16.46410860 -5.97577356
v 1.28500164 103.43927145 -12.88634539
v 4.71553253 -18.71472225 12.78897561
v 25.17829277 38.05515170 7.26579735
v 18.96161586 71.07170671 7.49406638
v 36.05440632 80.27209342 9.34608281
v -2.72471248 64.25937265 10.46239305
v 4.74559749 70.12276351 -9.30103753
v 17.16087386 80.60530573 9.55650676
v -0.30771454 -22.72727713 2.17689248
v 0.55764755 93.74970943 -10.78336220
v 6.61843410 98.48058224 10.19521523
v 39.73928094 87.24287152 -1.54908258
v 26.47608891 98.73514622 10.74761432
v 16.36196114 96.61124647 -16.28390513
v 13.16333283 -119.50319260 0.41966478
v -1.03154010 98.13271463 7.06634950
v 13.03674560 72.36833870 -12.48804759
v -0.89918770 21.20967768 11.24298014
v -5.63805783 111.06748134 -3.71966837
v -11.71312109 -168.15908253 10.32425929
v -1.87659881 90.23102373 -2.89526628
v 14.50466923 95.34388781 11.15081739
v -8.48221779 -102.87877917 5.95157873
v 0.36887941 -152.98549831 13.50754406
v -13.66969850 -157.47429430 11.16953790
v 0.70083159 97.61682153 -12.51102425
v 22.18071185 91.82564914 12.34212145
v -5.73085202 37.00968251 3.60611989
v 0.56916790 107.17392713 10.81773080
v 25.63049458 38.13949600 -6.30342495
v -3.55582405 69.21279430 -0.22570406
v 48.94297943 66.48971140 3.74183082
v 9.06763691 -2.36053392 -0.39083418
v 27.36860886 81.64042234 10.11011843
v 22.52999693 89.94470537 -12.45890837
v 2.07226048 108.40674490 11.61641069
v 6.59943372 -31.01956844 12.68082112
v 3.31366854 -10.74257772 12.53476739
v 44.02961582 86.08352393 6.02656323
v 13.98867182 110.76991260 8.75284337
v 1.12971303 -30.46831302 11.73109841
v 10.12558956 85.81016213 -18.98703910
v -10.63278876 -142.61896908 3.76615045
v 20.56633681 115.91894925 3.68951610
v 21.87890559 -73.92413169 -3.03576025
v -24.70999956 -169.60999370 7.16000097
v 30.95651790 -20.23152635 -3.82119836
v -5.92077803 115.52499235 -0.26416918
v 23.00634421 -9.83237009 8.99314322
v 2.72485940 0.91327087 12.62598578
v 20.26528493 106.67069256 -10.53951588
v 13.34815007 95.29657662 -17.60875806
v 6.75893202 100.38067400 -15.62235225
v 8.22854321 -175.04623532 7.14110537
v 41.20936617 41.06134549 -1.30766211
v 6.39310479 62.69560754 11.11641433
v 44.80275512 86.93839610 1.34906988
v 25.42829327 28.13911065 -5.89799695
v 49.95920137 67.97511131 3.61193204
v -19.03062128 -161.56037152 9.83743276
v 4.34403541 91.29343182 -17.63024554
v 11.09850779 3.14026023 0.07765146
v 0.51256368 -116.89867079 12.60033064
v 25.95621347 96.64379805 -8.17683898
v -5.19521860 22.69941010 3.12559982
v -0.35045765 102.45373100 -11.42737363
v 13.87651823 -23.63242768 11.73946168
v 18.14074256 107.71040618 -10.60623862
v 6.99457433 71.71270996 10.24698187
v 6.46022614 90.20570666 -18.80162582
v 18.64405349 0.83014072 -2.18560104
v -3.93916247 -154.35196459 1.86664553
v -5.60616143 -67.42138416 6.42637443
v 17.95393415 5.85207622 10.30237973
v 5.74042648 42.13957489 11.14007737
v -3.09839658 109.73677039 7.79708847
v 19.01316643 2.81341444 -2.44666450
v 9.07395594 -5.35947317 -0.30287023
v -7.69683719 -94.51141953 4.21065837
v -1.08704681 103.50475460 -10.27462166
v 5.46535105 -139.77956772 4.10275254
v -2.98104878 -30.91626428 7.11584743
v 9.78338066 -121.72323465 5.23114577
v 3.68295959 64.87295777 -5.66892000
v 23.10643159 107.19324648 -1.99759589
v 23.36028405 104.67364639 9.17407591
v 18.51233840 111.32116616 8.32655095
v -4.97202808 21.56051248 2.83467956
v 2.42324197 -173.02554846 -0.65636093
v 45.69917172 64.99075145 5.51692070
v 1.48674555 3.32853268 12.21174188
v 13.89706228 -99.17899221 2.39169737
v 29.48951535 -10.32554358 -6.17906218
v -0.02933122 -32.23457187 10.85628197
v 18.71146634 74.93676245 -11.01328153
v 3.43286293 -7.28650996 0.40577326
v 6.05333969 -172.11148143 13.27045914
v 8.99758097 -118.67923290 13.12688459
v 32.13650733 26.71871893 -7.29209092
v 1.66074815 77.46006548 -7.07512163
v 4.01124498 94.67500448 -16.48614183
v 47.89470136 69.92708892 -1.13340316
v 11.90975774 -140.80494642 12.96034735
v -4.98155598 78.64948362 7.89609551
v -16.90669544 -156.59515560 10.37709974
v 24.31053109 67.60791689 -5.57895936
v 1.06559938 -8.00322462 1.18128909
v 8.61504115 71.68550789 -11.39857713
v 2.72153853 97.50717878 -14.98046704
v 26.53375454 25.99015273 7.77264079
v -3.81237688 -131.75301254 4.67491522
v 31.04276396 -3.43053811 -6.14065304
v 52.19445005 76.39867067 3.03099165
v 22.76474610 68.76730919 7.41526764
v -2.87714903 -15.86845331 8.32675304
v 24.74092133 58.30039829 -4.32324177
v 29.42600287 -12.47252710 -6.18105009
v -5.24967816 98.91642630 -2.73022288
v 30.61443940 96.43565118 -2.18962971
v 25.82353354 54.93962392 -5.74766938
v 30.87964095 -20.38256265 1.57075317
v 1.79669308 81.42053336 -7.99550209
v -7.27433665 -157.78139234 11.92961354
v 26.98421478 75.43259114 -6.64046826
v 31.20454960 98.24493527 0.86357055
v 9.32114851 1.69203000 -0.16058850
v 28.46261114 59.58132446 -3.90902348
v 0.56391110 66.71006233 11.13757957
v 4.18219995 10.59841458 12.62787078
v 22.66806923 5.26016206 -4.86354716
v 21.34190872 -168.59965026 8.55036080
v 14.26068135 74.11109656 -13.48667871
v 23.05701002 112.31052876 6.68483693
v 19.63791996 66.87440723 7.51920324
v 5.66392951 112.72715032 11.49645820
v 24.38287623 110.26866734 4.41221381
v 9.18479450 97.72574157 10.50610654
v 25.94173327 71.64424658 8.25241487
v 28.03413197 68.47950071 -4.57425788
v 13.65267113 79.45100963 9.24059749
v 14.65797424 -146.91400528 -0.53142809
v 1.38536841 72.77314365 -4.88622719
v 42.12985188 90.91748297 2.66573392
v 32.89341182 98.25876355 2.76434282
v 19.83968541 -16.43829793 -2.37864815
v 0.27590417 108.11453313 10.72044764
v 7.27197574 125.30849874 2.45941710
v 1.59125566 -9.19150561 12.23980077
v 15.23290854 101.24620795 -14.55218345
v 19.64222081 105.83554208 9.58148576
v 9.49044805 44.53373700 9.61634330
v 0.39083333 106.44107312 -11.06834598
v -2.46116705 113.13232780 -6.23215595
v 52.96675861 76.17263496 0.97942620
v 17.14757085 -46.15161195 0.07360632
v -9.32587776 -168.49926114 0.83232700
v 13.26429471 -75.04834980 1.55179703
v 11.68241724 4.86393040 12.27580197
v 11.46967337 74.20370728 -16.85552858
v -0.39449759 -108.13803971 12.38207053
v 5.44577511 14.53174092 12.46692799
v 10.86288597 -164.90857303 17.02558063
v 6.90532289 85.55433154 -18.86940561
v 1.91442645 83.88785273 -10.67184564
v 39.23349455 75.88623464 -3.48864985
v 32.09618106 22.42316306 -7.36791501
v 23.32036011 99.56325591 -11.74102724
v -0.60647761 -60.50882861 10.56074724
v 41.09499231 91.65339172 2.25564977
v 40.34667090 92.98897535 3.25754541
v -7.83523638 77.11672783 2.47758348
v 24.45329539 108.45902562 1.63273525
v 11.68107428 103.77012938 10.74713655
v 0.68639644 -113.09585720 12.75747828
v -6.70753838 -128.01550329 4.67952946
v 26.87221393 73.40542227 8.81028268
v 35.40999815 46.19999975 5.85999992
v -9.54665430 -174.80936646 8.03810358
v 2.48058955 73.46302271 -7.56493211
v -13.13397847 -143.80440116 10.22867113
v 24.27178621 110.01227796 3.65391769
v 13.98850698 -120.75796723 -0.29457753
v 6.14023209 -114.40110952 12.92140037
v 14.76321276 94.45412457 -17.47895218
v 4.48713731 -153.88084948 14.63481039
v 27.83107944 103.56677324 7.45502161
v 5.83272567 83.89458060 -18.22759397
v -1.08529069 23.42912182 11.20858267
v 17.74641499 -172.44611681 2.58002547
v 47.54216224 64.90963697 4.24017478
v 1.90434710 122.97382206 -2.81050149
v 24.82798882 3.14360368 8.81822500
v 3.19220312 -150.09249747 2.02444824
v 27.77968906 61.98525056 7.19892792
v 25.98985471 69.17607039 -5.44177787
v -7.57393474 59.65213105 4.43474995
v 0.10437101 116.61304533 5.85845392
v 20.02478763 116.92702025 4.79118666
v 23.15914817 69.96887177 -6.44985633
v 8.43293127 -61.95550039 12.03970145
v -6.10461412 114.61082101 1.31757522
v 30.17176874 68.83597374 -4.06008633
v 46.16088793 84.94684100 -0.03875149
v 34.66211259 56.60458282 -5.23299025
v 20.69339715 77.39132643 9.39078070
v 19.08251829 -157.96631575 -2.35451083
v 19.73471604 -45.31076550 -1.66301045
v 6.09905366 -10.91972459 0.05765997
v 25.85625462 76.06766373 -7.29815429
v -6.47276221 -172.65604436 10.94833016
v 0.20299101 47.84899577 11.08264830
v 27.36953832 72.02413678 8.43905285
v 11.01047639 26.65498294 11.03230380
v 3.02371290 -92.27700531 12.53200974
v 33.33297744 64.21478838 -3.93153401
v 2.33704713 80.28519154 -12.49679923
v 20.70641704 69.59232688 -7.45715015
v 35.36427021 42.88442433 -6.87904051
v 26.62132680 -41.06391221 5.29918261
v 3.53900273 59.09711495 11.29874960
v 16.05900191 111.11804098 7.77628925
v -6.69454038 47.15036601 3.83582409
v 28.50554325 100.41049868 -0.79356536
v 20.35574615 -97.56909311 9.50525980
v 21.97761461 -168.92167926 7.60859810
v 33.64807740 32.55196661 -7.08501693
v -5.04895579 97.74371237 -2.60794093
v 32.60402381 81.16266131 9.47515108
v 33.15941244 41.23447463 -7.14588817
v 15.47055878 74.66752082 8.49195477
v 3.79647315 96.18381411 -16.10345952
v 5.95209654 4.00132779 -0.56310953
v 50.39835349 76.38067007 -2.04061996
v 11.55255456 28.02980319 -1.43801281
v 10.40718611 124.93114918 3.32605094
v 23.18713069 102.77204961 -8.42124410
v 9.23703052 -74.99887049 11.61486935
v 29.73567694 -28.26517634 1.31846487
v -7.31641194 70.51329315 1.67617027
v 29.36708368 -15.03308024 -5.95937204
v 42.55852848 61.28128245 -2.67281709
v 29.98957969 -20.01084760 3.22375982
v 11.15255617 -159.66102481 -0.21023345
v 47.37170041 84.84196663 0.88494766
v 19.98938620 107.95608163 -9.42403264
v 11.62963174 -125.28708577 12.98807003
v 27.31334418 100.57349503 9.52425506
v -6.79275859 -166.10516608 10.71356144
v 12.50093523 64.87507373 -8.04363377
v 20.23952082 -171.55534029 5.04471082
v 44.67614740 62.37072870 5.27416822
v 25.33113398 99.92833436 -6.04397198
v 0.02525402 -79.95149493 1.93958217
v 44.16828975 68.87100637 -1.17433188
v 52.64116451 75.73699951 -1.00254780
v 21.48019709 1.09540729 9.89864767
v 21.03366517 4.15660953 -3.45971202
v -12.72826828 -174.33705926 6.36735419
v 28.03569473 38.87822479 -6.42435811
v 46.65033892 81.25484735 7.67067866
v -1.30384695 99.46028888 6.84365211
v 13.36197276 114.44336921 -8.18177313
v 25.29649250 -9.22444090 8.11311323
v 14.26092349 5.63434651 11.55341603
v 43.30685362 70.93010098 -1.73098710
v 19.69765685 -110.51598936 -0.80221269
v 13.85036018 76.29586756 8.81485362
v 47.82683030 81.68461919 -1.39834720
v 39.16433454 85.12447774 -2.49349326
v -6.09849812 86.89627051 5.96509874
v 3.37580941 124.56711382 -1.58202450
v -0.64578967 -135.00827551 4.81443433
v 1.86118297 -91.71656519 5.00396686
v 24.56317469 -171.90922797 1.28561165
v 12.99626287 110.03269255 -11.49822120
v 17.63783023 78.35997641 8.99866130
v 10.39899420 124.28845465 -1.43386913
v 32.82902390 -5.32410759 0.73360751
v -7.74932373 96.05525434 1.17439544
v 13.00133485 -96.72727436 3.11624259
v 49.66162890 81.48556948 4.53341054
v 47.92013392 74.52157140 -2.08288315
v 42.57246479 89.64783698 1.56717468
v 22.49636129 -170.07508874 4.32814844
v 52.62799934 75.30976832 2.33428832
v 2.55275704 16.91532694 12.20603939
v 8.19777325 -139.86690342 3.70366406
v -3.55417724 98.25104475 5.61535545
v 22.24315703 -70.25255263 -3.49384360
v -7.68805481 79.03841138 4.41034557
v 8.54662061 3.60799860 12.95206323
v 6.03612466 1.10768888 13.21235858
v 2.98798853 -161.78026795 14.23063409
v 22.63532765 98.57480228 -12.79297937
v 41.34171084 77.24393159 -3.07590025
v -1.95989572 103.96145284 -8.51534214
v 9.57002398 95.41771561 -18.02356727
v 15.62311500 -6.16650935 11.47721894
v 25.65991320 10.35082806 8.01101048
v 18.08316261 -170.76595128 9.43844859
v 7.76647171 75.72963089 -14.85330984
v 27.58926153 56.35254458 -4.36076289
v 2.40610982 116.60666764 7.27266306
v 16.21766202 100.73065013 11.04165521
v 5.56916697 94.66349334 10.18017158
v 0.99088845 78.79661769 10.51961817
v -5.81701938 102.70237923 -3.35953757
v 18.03829707 58.37512389 7.83672463
v 45.02462968 56.03760108 0.28325609
v -6.70482172 97.22327441 3.63276922
v 27.09524892 63.61109763 -4.69127856
v 18.41391996 19.69526149 9.40404367
v 15.53410944 46.32904008 8.32333043
v 22.48372510 -163.38510811 -0.20948176
v 29.35855463 56.17867038 -4.38168831
v 22.84675837 103.26378793 -9.62646119
v 26.45335905 106.15588725 3.40897008
v 3.08927521 94.57807243 9.61722061
v 4.24176501 -110.89492589 6.87804446
v 21.71052061 99.14718568 -13.13513238
v 12.63151318 -126.71656907 2.38033128
v -8.06723535 105.97246140 0.45316495
v 22.44574390 -41.55271500 -4.54241736
v 8.39763228 67.03159958 9.99269821
v 22.88475819 -86.00395173 7.18051149
v 0.81740192 -120.23380399 12.75659725
v 2.22527422 -1.12645887 12.46305555
v 17.06873812 -1.89834321 10.82108263
v -2.85620173 113.35740238 5.25094988
v 21.25390619 115.15980959 4.14961390
v 52.41164565 72.47007638 1.71063351
v 16.34144969 -171.14347219 11.05760038
v 10.03976073 114.38100040 -8.68397020
v 24.88241158 -166.50207341 4.54654964
v -5.23068151 106.88269138 5.75967412
v 18.44136976 -38.20485994 10.27565263
v -2.38863309 86.57439798 -1.92117388
v 14.72948492 -26.07050352 0.69945259
v 17.43838750 118.96803230 -0.44609228
v -6.37709815 111.39100790 3.14466725
v 15.34766518 81.45929128 9.42186359
v 35.87002307 97.26481885 4.37985687
v 30.51293455 97.84764796 -0.74646756
v 17.50644669 -15.79718664 10.70684846
v 5.22455713 124.00113046 -1.96435046
v 11.02822833 75.06556064 -15.18616546
v 34.70754996 25.86386353 -6.23193383
v -7.49077275 -159.27024186 11.84177212
v -12.86056638 -164.20605779 10.40253509
v -2.67062988 14.11593892 9.46878549
v -4.76006325 14.92224261 4.88031190
v 36.09953076 27.57183649 -5.41660050
v 33.98444876 66.71295315 -3.47187161
v 19.66525055 -99.99043494 -0.53701142
v 42.50213504 48.00391942 -1.39624649
v 6.92674937 111.55962199 12.29279116
v 11.06359251 65.81953168 -8.77716206
v 37.80501336 80.34038544 -4.51046973
v 6.86103059 101.16131604 10.60748845
v 22.28137292 -5.74508542 9.79203917
v -7.54059153 57.53772333 5.76713914
v 37.53286973 53.01177129 -5.49999299
v 52.86546424 76.38997585 -0.86111337
v 31.17412142 -7.26779783 3.36213899
v 22.14434557 -31.02304228 8.98299180
v 19.06447113 -170.72042823 8.24255589
v 12.58375961 -42.53222048 0.77175413
v 16.60982147 -156.67133033 -2.21724575
v 25.74399859 106.89777136 2.41669849
v 25.82839690 72.17134535 -6.16570143
v -1.74716674 -166.78220034 11.69103384
v 1.89641921 -147.37869799 2.58442527
v 46.59459367 67.98586249 -0.50734018
v -1.53676246 -95.35107017 12.10534479
v 8.97910912 85.02011746 -19.06496659
v 13.80556356 98.18644077 -16.07808098
v 13.73903919 -139.74857330 12.21686509
v 16.69195481 46.21486738 7.95395765
v 46.56067863 61.37597188 1.71484158
v 51.18791759 71.29129767 -0.38888681
v 20.63909359 96.40376270 -14.38298821
v 0.32792063 111.66158319 9.74116009
v -6.63879933 51.37788877 7.28177279
v 39.57036883 93.82894635 3.69391637
v 27.77004801 21.04782313 7.30419718
v 17.19974540 91.56060964 -16.26590267
v -0.46583352 3.67258908 10.86866762
v -9.02643986 -114.54079300 4.46988782
v 21.50161192 94.31984276 -13.26253265
v 3.91410198 22.36141823 12.25607097
v 31.65038675 80.13886958 -6.32262230
v 0.84052945 102.03082114 -12.78015599
v 29.18999456 96.20900452 10.42595599
v 22.01877162 -116.06799066 -0.32706419
v 3.22924298 70.71615756 -7.94447772
v 29.03180942 -20.97281069 -5.12352772
v 3.58274928 99.95109588 -15.18072188
v 12.18918152 73.76085222 -14.00943939
v 3.77338286 -155.82194924 1.39869878
v -10.34661848 -162.45612502 11.14744507
v -4.94220853 95.10454535 5.42638684
v 6.51402120 -168.58756542 15.51280264
v 12.20272575 -110.80444604 3.25098052
v -12.29250710 -127.47147679 9.13766865
v -9.73564759 -155.57488799 11.83366030
v 31.64191172 -14.36658017 1.02890388
v -7.03843869 48.76802862 5.78531018
v -4.80959704 63.82896751 9.49045829
v -1.51317264 -124.91958588 12.46528514
v 5.29941218 76.16805285 -14.16745689
v 24.40442704 99.71051663 -9.54825897
v 3.91811365 -159.62335467 14.76723794
v -1.11165980 65.54157287 10.77115815
v -5.55732846 46.19192332 8.64443183
v 33.61420706 75.44761896 8.81162379
v 0.99605613 -173.66945744 -0.05566903
v 13.07054982 118.42251569 -6.43687649
v 7.21898954 109.08506811 -12.20795326
v -4.67042392 60.43820083 1.48793648
v 20.46085522 -47.20036685 -2.91722990
v 49.78631064 80.32113314 4.98914300
v 34.44824368 97.02274203 8.48030020
v 0.66883862 -147.76419103 13.01094424
v 26.95068903 106.05902225 6.81106979
v 4.69626905 62.04508245 -5.42233698
v 22.30866253 -113.10080439 0.24592219
v -7.56223267 58.10040608 5.78731205
v 25.41410737 -165.38077593 3.12366430
v 23.73298258 97.79051691 -11.83736324
v 15.90639725 -158.53206813 -1.96570694
v -5.01655461 33.22726488 7.98069593
v 5.17824246 -121.30429596 13.19280174
v 21.23706229 -107.22078383 -0.53648540
v 31.77529201 84.42226797 -8.16433039
v -3.54472781 -127.56361067 12.27091625
v 5.17541217 106.67420179 12.45472021
v 22.41424844 -148.12371135 -2.06702319
v -6.74614403 78.82394642 1.17774261
v 29.09288369 2.64043966 -6.34603808
v 19.99023557 94.63518113 -14.46405612
v 21.74164727 -101.71031952 0.06593239
v 41.82109609 69.55084205 -1.79913780
v 30.91379441 -12.34318782 -5.34736132
v -3.64461960 108.09762031 7.58585194
v 40.23180157 35.59715301 -1.71113946
v 5.71169239 -63.85421753 12.32270338
v 29.98521738 63.21715564 -3.98205454
v -2.62357853 22.90573344 0.59747027
v 25.40768124 96.07319534 -10.34044381
v -3.27008194 -34.05492753 5.52524300
v 15.13622142 -50.74496195 11.09972503
v -12.11364195 -158.73666108 11.52312756
v 10.22425387 -80.07601649 3.64988740
v 20.46287060 -40.56033865 9.82234906
v -8.03199969 88.64239603 3.57220578
v -6.67569367 74.68978316 0.79917023
v 3.34411953 -89.60548043 12.41585985
v 31.61305934 -16.55415446 -3.76014877
v 45.16590387 63.55241686 -0.75122417
v 7.17532309 -32.60723129 12.64495589
v 7.09695835 106.77289963 12.49041315
v 25.26104823 65.19089639 -5.06028859
v 28.78542431 -0.20777161 -6.89798919
v 24.51406978 -166.41266644 5.68655459
v 11.41128503 108.38771611 -12.64030207
v 11.80056203 -77.38728076 2.83664232
v 8.88679922 -1.10469945 -0.35648778
v 51.23393983 79.01269943 -0.97169430
v -4.84033534 18.34025234 6.17804471
v 3.98361636 121.05198950 -4.40806942
v 2.49294052 -6.43639872 0.29393157
v 32.56007656 24.50281382 -7.23877596
v 9.88539122 -111.25364155 5.49858669
v 40.36298022 82.95723796 -3.02161789
v 0.24657274 -89.45977688 3.58143775
v 31.57475591 73.82541895 8.66933074
v -7.71422405 67.45693088 4.93438728
v 16.40719175 7.76712224 -1.00282300
v 23.09890836 103.91451418 -6.70782011
v 20.53295076 -165.29460251 10.99192165
v 33.86281431 97.62735665 3.14513454
v -8.65952205 -113.30249906 10.04266273
v 6.10570377 -173.64069819 11.39524858
v 12.93244679 -50.41833594 1.55546819
v -2.11014668 -127.14251876 5.35438117
v -7.60954479 91.34104103 1.14752725
v 12.80150842 -158.45669806 15.76229744
v 24.66238849 82.26381987 -10.03812905
v 10.76756511 87.17421442 -19.01796833
v 8.04727245 112.69947886 11.60492934
v 36.80895269 58.38476866 -4.78682481
v 20.31018957 -50.39848760 -2.75732274
v 33.98775309 8.60998966 -4.83953254
v 17.19556190 -73.62073660 -2.01241625
v 22.76743948 -140.29666781 -0.79229428
v -8.04608408 -86.50850505 2.94379867
v 16.55056328 106.47664219 9.32550989
v 23.24454673 -7.83574209 9.32458043
v -5.19938115 30.27251922 7.37244869
v 0.58149529 93.02756190 -9.46165342
v 22.76082523 -150.71688592 -2.00803159
v 5.67469327 -142.41798222 3.39286565
v 14.39554244 69.68557090 -10.39534621
v 30.36246449 76.74164325 9.09500942
v 26.02854185 97.96862304 -6.43479358
v 36.14180535 15.37859812 0.63585036
v 2.83474685 98.50323200 -15.07621445
v 4.74125706 97.89554030 -16.38679951
v -0.59273269 -105.16048968 6.40301127
v 30.59089184 -18.80509034 2.53516645
v 33.87473151 99.08886999 6.08266983
v -1.32228108 -104.23722863 12.12662272
v 16.79252274 95.31104565 -16.48846455
v -5.75141609 114.52993751 2.67803902
v 17.61240512 -93.45638752 -0.03952490
v 22.92951196 -76.55619085 -2.16194172
v -1.53363717 48.65526408 10.77858545
v 11.93656307 -173.84839058 8.68296809
v 45.37381232 67.40773469 -0.65012986
v 23.95428531 -167.96989739 5.36193186
v 34.87558663 5.72202494 -1.37690548
v 11.32453699 96.23616934 -17.54658669
v -4.04591672 113.36071044 4.52370709
v 23.27693813 -46.86789587 -5.04906895
v 30.14485724 -20.57656087 -4.64805542
v 15.99888317 -74.12210107 -1.32986857
v 20.25361545 -169.52799261 8.40581302
v 32.74248168 49.42223057 6.58113277
v 33.66435692 22.34993689 -6.68412307
v -1.36569480 97.48362005 -8.10669549
v -0.12439727 123.60337377 1.37079030
v 18.60449836 -108.00278932 -1.07410317
v -20.12117021 -160.35532951 8.90205521
v 2.14529457 93.18543226 9.21082962
v 6.58471975 110.26996374 12.56581396
v 3.77003220 125.36992133 -0.58192376
v 18.56658608 114.61102962 -4.22955444
v -9.04316455 -171.72117531 10.91048215
v 19.44045909 110.22613198 -7.94656575
v 51.00854114 69.69067454 0.32965283
v 17.50062034 93.49191934 -16.30121842
v 9.04964376 7.49805523 -0.81005500
v 17.69226044 -9.07992478 -1.29412732
v 31.41769022 35.79683229 -7.29622738
v 21.65563963 104.66352850 9.68612172
v 25.31356737 52.74951458 -6.50049653
v 15.60650021 54.05161530 -5.97582990
v 14.92194459 46.81336880 -4.76261089
v 13.42189498 45.47531530 -3.86661268
v 7.53628183 44.44648325 -1.71060045
v 22.12464437 38.70466724 -5.07932296
v 24.69049953 50.37289485 -6.80669537
v 23.29322882 54.28839102 -6.34531956
v 11.06819417 52.87317187 -4.91357083
v 14.17186018 57.66641721 -5.71770640
v 17.38144830 41.89949483 -4.30727471
v 12.96065934 41.30792990 -2.80509586
v 5.57159819 43.62121969 -0.93276234
v 5.88813983 45.71260512 -1.36848481
v 24.02757294 38.76850381 -5.85857360
v 19.63483728 51.52735114 -6.30367873
v 21.08463645 55.41678891 -6.13033259
v 11.74716372 49.04732481 -4.25227219
v 8.24642926 54.18663099 -4.27036872
v 16.62182435 58.23584273 -5.58041129
v 15.68143070 44.32082549 -4.35775053
v 22.06792124 44.43300888 -6.20239647
v 19.95454356 40.61516002 -4.82681906
v 11.45745441 38.73693943 -2.23488733
v 8.80264118 41.45886749 -1.72394735
v 8.26483686 46.85793817 -2.42423522
v 10.73838491 55.53799123 -5.29027404
v 8.95993691 50.52291602 -3.62989935
v 16.24023914 56.08882383 -5.89609426
v 18.30590330 44.34338957 -5.23590716
v 22.54935168 41.35346413 -5.84055297
v 15.69732092 40.27405009 -3.35050398
v 9.70458798 44.65096444 -2.42280331
v 13.64470087 55.63373864 -5.78229455
v 20.33450641 47.71403596 -6.26529288
v 24.87983741 47.09255323 -6.86009554
v 23.36482145 52.44757608 -6.56442111
v 21.99351043 50.89711770 -6.50855619
v 21.32203616 53.18168551 -6.36776024
v 22.47930318 48.31906781 -6.56171702
v 18.53066497 54.12889645 -6.13036612
v 6.90913619 42.51072183 -1.27898168
v 16.02894813 50.21921173 -5.76890307
v 21.09587379 57.15533718 -5.54626808
v 13.05078436 47.48699442 -4.28969413
v 14.08001594 49.28460717 -5.08109992
v 11.11213770 46.67339101 -3.37911677
v 14.10066523 52.21767351 -5.60534606
v 15.10322373 42.21680015 -3.61728412
v 17.89546385 39.21749815 -3.74499266
v 10.61173622 40.71852192 -2.12371792
v 11.96610369 57.54135549 -5.61469654
v 8.06069467 49.21274632 -2.92512728
v 9.71864630 48.90457541 -3.47666978
v 7.68516911 51.39734969 -3.36219952
v 16.78537391 46.10684514 -5.20032179
v 20.39431967 43.14272851 -5.58107160
v 24.16783199 43.89887303 -6.54805871
v 14.46478534 38.65644336 -2.76756100
v 20.57115547 49.58003387 -6.38904981
v 18.38085614 49.43699017 -6.09583315
v 16.46227576 48.13613743 -5.53388055
v 17.05351099 51.94589123 -6.06351532
v 23.09195511 46.06264085 -6.54515717
v 8.73426627 43.15000400 -1.87051517
v 13.82218953 43.45681891 -3.48559418
v 9.15670954 39.55972567 -1.73837843
v 10.43945551 50.76959729 -4.24018875
v 12.25785818 50.88587105 -4.88019595
v 9.22100525 52.01062560 -4.10846760
v 19.02834512 42.49622673 -5.03076008
v 21.68663964 46.43873870 -6.36876607
v 20.24967596 45.51900551 -5.98390307
v 11.93467155 44.03112829 -3.00039398
v 10.49823128 42.56201163 -2.28884746
v 18.45191605 46.88961804 -5.80101693
v 8.68469197 56.03848770 -4.90246760
v 18.81096512 56.57101423 -5.81840286
v 12.70934194 54.11882326 -5.57640428
v 14.02170211 54.05692384 -5.83764957
v 16.43593796 38.63015771 -3.15361284
v 28.61392312 86.97748184 -10.09601168
v 25.35904571 86.32652462 -10.95173694
v 22.22839743 86.48822457 -12.78725360
v 25.90575442 85.06511152 -10.31708531
v 23.85034040 86.45921201 -11.69432141
v 25.86540207 87.95963228 -11.05978247
v 27.02310309 86.39609069 -10.61609201
v 27.48533711 84.67142284 -10.01134329
v 28.36279199 85.34810692 -10.00817865
v 24.83225428 87.29870617 -11.33162808
v 2.02559331 124.14503098 2.79112021
v -3.50217102 117.16240644 3.92051879
v -3.84615222 115.82276970 4.15460393
v 1.45826710 122.47391045 4.16468130
v -1.62114610 119.50051039 4.10978822
v -4.64056153 114.98956382 3.85771156
v 2.15190137 122.50382453 4.42816364
v 1.13978982 121.98526412 4.36985632
v 8.21807049 121.84544653 6.66719954
v 9.65151004 120.73562294 7.12836720
v 11.09100413 120.41154504 6.93223346
v 4.82523860 121.71737850 5.88915776
v 13.51005863 124.04491752 4.07984247
v 14.29693587 114.13120478 7.41320662
v 15.39015397 115.72184414 6.93745352
v 16.77528583 118.08226258 6.91229431
v 16.36402868 120.65036595 5.56191336
v 17.76222512 120.04022300 4.49314341
v 18.35110970 116.78972095 7.12835556
v 14.22146894 115.37636071 7.11186370
v 17.36687124 119.59310621 5.73881809
v 15.63696191 121.55213207 5.26934629
v 14.72333446 121.98287994 5.51155582
v 15.69688320 117.13675410 6.81341346
v 17.94098690 118.25463176 6.36512786
v 17.04586670 120.47170848 5.11536608
v 17.11092703 118.92104149 6.38593361
v 38.83228824 94.67726201 6.52068108
v 37.86398098 94.94736791 7.57818623
v 36.84753180 95.40797770 8.13461747
v 38.82998973 94.11968291 7.44049763
v 39.11751881 94.57837790 5.67840971
v 37.04449534 95.95432878 7.40153808
v 36.06155142 96.43191844 7.80606316
v 9.89767443 125.16933680 0.10064298
v 47.07175121 85.79868078 3.00467829
v 49.46973920 83.01965892 2.61886115
v 52.14798450 78.91147584 1.03688089
v 48.81688207 83.19076151 4.63028671
v 47.53460735 85.17257869 1.92710757
v 50.82999170 80.89778572 1.92831724
v 49.92287606 82.05164224 0.31925761
v 52.78486013 77.43803412 0.20440374
v 51.30647495 79.90117371 -0.25044862
v 49.36448857 82.68900961 3.94794485
v 47.84261808 84.93063599 3.30350548
v 48.24008048 84.13122594 1.01263530
v 52.85483971 76.76128298 -0.36835580
v 48.65930974 83.82061869 3.75962933
v 52.49138921 77.66818255 -0.59450697
v 47.85323888 84.60444957 4.36804025
v 51.88610405 78.66314054 -0.50827704
v 51.54185742 79.44795489 2.16784142
v 50.12224987 81.76663518 3.05650313
v 48.59722778 84.13206041 2.29438837
v 52.92641744 76.74385607 0.35738753
v 52.39839107 78.32790911 0.18356970
v 52.18461156 78.35863531 1.93990057
v 49.29228500 83.15892518 1.26672944
v 52.80848965 77.08264142 0.92594320
v 51.87648535 79.16636020 0.27582629
v 51.49739608 79.93770391 0.95242821
v 50.76346919 81.01169765 0.69093780
v 52.54248157 77.89214700 1.05764100
v 50.42724684 80.93647659 -0.27111801
v 50.20688102 82.08414167 1.62591250
v 48.82386699 82.98815787 0.11182834
v 47.33172432 84.60847288 5.15568769
v 42.91094840 49.31776971 2.26218137
v -2.41820537 94.66125071 -4.36744187
v -4.38256422 94.98884529 -2.38451501
v -7.44290557 95.52993625 0.22459617
v -7.52290385 101.16244107 0.71547180
v -7.57430028 97.70661592 1.03157910
v -1.89973600 93.39382499 -4.19415673
v -5.66814002 94.04411912 -0.75616373
v -7.41510699 103.28448564 2.37388676
v -7.32536661 102.30747610 -0.78951370
v -6.90758554 100.95508397 3.14086862
v -7.49962730 99.51432049 0.82025328
v -3.14620673 94.11838651 -3.25627532
v -6.46020100 95.56179494 -0.73998334
v -5.88996615 100.54581612 4.18649940
v -7.38363294 100.15805066 2.14350666
v -7.21909106 100.71908683 -0.58319443
v -5.81127265 102.04254091 3.88063327
v -6.68419292 99.55362231 3.61053040
v -7.46641867 94.39472854 0.49475394
v -7.72882858 102.71832347 0.74432482
v -5.24862297 95.40790319 -1.70119619
v -7.53088063 101.66229308 1.99689274
v -6.79159770 102.27193683 3.01739341
v 24.92589690 -67.88466126 4.84591443
v 23.76621030 -62.73299456 6.74014352
v 23.01887795 -58.86095762 7.32618896
v 25.69508553 -66.20331109 2.26270151
v 24.78365414 -65.83032012 5.25732199
v 24.82713573 -61.82353199 4.95718326
v 22.66803756 -60.97104400 7.80678215
v 22.04892412 -63.41850758 7.84609467
v 23.96113425 -67.57891178 6.25483133
v 24.51818250 -58.82471800 5.46415336
v 23.65003340 -65.06797671 6.46994915
v 24.98173900 -69.76432353 4.58785752
v 23.83014932 -60.72090566 6.64272904
v 24.59945716 -63.92856687 5.62405633
v 25.55560321 -53.34699899 4.96034883
v 23.83282036 -102.07458586 4.26521106
v 23.73495698 -98.94266725 4.29522386
v 21.92882076 -98.81816804 0.58972131
v 21.51247114 -97.44742513 0.43729975
v 22.57081866 -97.51594067 1.74641528
v 21.52179927 -96.29316628 0.69132569
v 23.38794619 -99.09805655 2.98739318
v 23.73717539 -100.32756627 3.76878167
v 23.65807630 -99.77389127 5.50102908
v 17.48812944 -97.13120759 0.55471790
v 23.46489765 -112.12825775 2.03822553
v 23.57763238 -111.49869114 3.97375645
v -2.34524836 -18.91729981 3.20136989
v -3.63194221 -18.99329387 5.81117626
v -2.94378330 -20.37910372 3.94361839
v -3.36937606 -18.84168014 4.43545077
v 0.19590680 -52.81398073 11.37437578
v -1.70318468 -51.21763051 10.27002092
v -0.53291878 -46.01836205 10.34882851
v -0.95298630 -52.26771906 10.79530548
v -1.37314748 -49.51431975 10.41843276
v -1.27333531 -44.60958019 9.89639759
v -1.65361504 -47.85713926 9.95418057
v -6.59839902 -77.93313265 6.08481187
v -6.40389044 -78.91330123 4.88495128
v -4.61484864 -71.71897590 9.59831011
v -2.05872650 -72.58500159 11.19085867
v -2.28178245 -74.63128120 11.06395759
v -4.04469902 -77.79698819 10.23651194
v -5.33863995 -79.37496156 9.34010465
v -6.05634646 -70.96586376 6.02052687
v -5.35278441 -71.02576643 8.61670729
v -3.61495209 -73.00748676 10.42812597
v -4.35428740 -76.51451230 10.02486981
v -6.07012678 -71.31611556 5.36126271
v -3.92036047 -74.80298728 10.26060339
v -5.98039152 -70.62872499 5.16734784
v -2.19776086 -70.24501264 11.10053714
v -3.50719248 -71.05283439 10.51802468
v -1.21735386 -71.15769386 11.39929798
v 3.85148614 -81.59306645 12.01061718
v 0.25739498 -81.34642243 11.84589695
v -1.38663000 -82.61882514 11.40823495
v -4.83426498 -84.56266671 9.97355860
v 2.17526243 -80.27891815 11.98162045
v -1.82700774 -85.71176976 11.57331374
v -2.63525359 -84.35734361 11.17289532
v -3.12056066 -82.78246969 10.60781721
v 5.37466072 -81.94584399 12.30238937
v -0.44899405 -79.96565849 11.67871617
v 18.23878847 -95.84448487 10.55528317
v 13.63492105 -92.96971560 11.80308405
v 11.47062052 -83.40773731 11.98027469
v 20.50458081 -82.39969611 9.02619399
v 22.21047133 -74.28020984 7.39462906
v 22.53231965 -75.83185285 7.47514423
v -0.10187985 -91.08377993 12.21070718
v -2.57219956 -93.81771088 11.75966393
v -3.56654311 -90.87987989 11.02026179
v -6.18866179 -93.48883480 10.33237763
v -8.70189443 -96.45220637 7.93931261
v -8.10254179 -102.51324624 9.54028033
v -7.77448108 -107.11180419 10.46003681
v -5.79847302 -108.95320028 11.60947699
v -8.83492827 -101.32610798 8.92419089
v -7.69346301 -89.84958380 8.20365082
v -7.19087804 -86.79894358 7.97359180
v -5.67778992 -92.06646681 10.32857317
v -6.95567299 -92.32775122 9.67310928
v -7.13793887 -95.73337436 9.98579897
v -8.83353595 -98.68021309 8.52646772
v -9.03578941 -104.28057611 9.03631747
v -8.50806665 -109.62314159 10.16572583
v -7.30247516 -99.55021739 10.08963864
v -9.67900362 -102.67342627 7.63116824
v -8.06550682 -90.31099081 7.33592454
v -7.12819351 -104.09434140 10.18082071
v -3.84838483 -101.19446367 11.27011981
v -5.70898922 -100.73586553 10.56626812
v -4.81574330 -107.77363926 11.77766360
v -6.33161934 -107.36835748 11.25606149
v -8.02512188 -91.08694643 7.97343999
v -7.11211795 -96.98369354 10.09541657
v -6.95185922 -109.83832181 11.14775427
v -6.68210350 -102.22505033 10.18366124
v -6.92062965 -106.01912439 10.73819213
v -7.36249238 -108.52488130 10.86032856
v -8.61004274 -108.14817250 9.93527845
v -7.66850915 -97.96817601 9.76409111
v -8.08852632 -96.74103558 9.26314853
v -7.49133062 -101.19179636 9.84268449
v -8.08381941 -105.67328334 9.93737672
v -9.09967534 -106.84221983 9.32313502
v -7.21944543 -94.06097978 9.74858832
v -8.17416701 -95.03623843 8.84716213
v -8.07633810 -134.38771665 10.93653403
v -6.37926813 -133.98091495 11.35311741
v -3.29101598 -133.39202106 11.91142667
v -0.23959727 -130.53530455 12.56642677
v 0.26244181 -133.93656909 12.51617726
v -9.35258344 -135.03794372 10.60820464
v -1.27556187 -133.60522687 12.10843585
v -3.89249274 -131.67361915 12.22337596
v -2.12554890 -131.69686496 12.32076250
v -3.64898797 -135.06047428 11.85610704
v -11.64954249 -123.75355512 8.64198711
v -15.52945841 -145.95571160 9.16275010
v -15.17171692 -140.68363607 7.89424498
v -14.91082460 -137.72724569 7.30963843
v -14.81770817 -142.09480584 9.04517341
v -15.87194204 -144.12383735 7.91797787
v -15.52242413 -142.65452325 7.55144190
v -17.89048500 -151.35753155 7.14501273
v -19.13169399 -160.25346518 5.89449843
v -14.23949935 -171.45960033 10.18193085
v -16.73171297 -171.95881903 9.33723804
v -16.69346541 -169.66339946 9.91044473
v -17.77879521 -171.56453431 9.01802722
v -19.26126517 -170.35600543 7.99934752
v -20.24840564 -166.53275490 8.29987507
v -15.34924936 -172.34297097 9.64166317
v -15.04462399 -169.62566972 10.28521731
v -16.55830257 -168.03143919 9.84707009
v -18.57465506 -170.47663033 8.80117062
v -19.60852370 -168.79521310 8.37382954
v -13.94393109 -172.92894423 9.58711002
v -17.91449822 -166.58107936 9.40978061
v -18.27412657 -168.90507936 9.40960273
v -17.35331304 -170.60156167 9.44260042
v -15.93096741 -170.96838355 9.86951683
v -19.20651644 -167.19803214 9.12315771
v 15.72429948 -164.16908801 14.93150089
v 13.54511268 -161.78999841 16.10169187
v 9.89511330 -158.58075023 16.33327454
v 11.63135096 -157.44258463 15.79159312
v 12.33762689 -155.22024035 14.94894363
v 14.00014292 -160.03876925 15.47599863
v 10.58770344 -158.13273191 16.18614607
v 13.63579370 -154.92960811 14.37132619
v 11.01531368 -155.56858480 15.26113506
v 12.49817200 -160.29757261 16.29502326
v 12.37631310 -153.79801393 14.68929369
v 13.07813358 -156.41990304 14.99877963
v 10.41392423 -159.42028165 16.52496494
v 11.57617010 -156.16078675 15.27335215
v 11.52436715 -159.04425085 16.28793590
v 12.89312076 -158.49268436 15.71198180
v 11.44201681 -154.51091528 15.20561054
v 16.50138386 -144.61390674 10.49023401
v 18.93845387 -161.51978076 12.72431202
v 20.33002861 -157.06583858 10.50053537
v 21.29357122 -150.45543015 9.39541496
v 18.90728064 -150.21428466 10.70586219
v 22.71294966 -158.72985125 9.62268654
v 20.00066452 -160.08235514 11.75860316
v 23.09628204 -154.93951738 8.48761201
v 18.99065450 -148.19848537 10.40222589
v 23.66217785 -159.32814777 8.80337413
v 19.18192394 -157.12480247 11.18055731
v 22.81001396 -150.37618577 8.00770335
v 22.60393649 -152.51949430 8.61121900
v 20.45511268 -152.44273841 10.18893067
v 22.03807980 -157.73604810 9.67801921
v 23.44117872 -157.29628503 8.69002193
v 21.71064913 -156.09288216 9.58342478
v 24.31114763 -153.81309390 6.96187094
v 20.40705644 -148.62966537 9.64207202
v 20.13666555 -158.61542523 11.29520312
v 21.51377499 -154.19211984 9.60400142
v 24.34102260 -155.93606234 7.40399631
v 17.79419556 -153.79583836 11.48406044
v 18.58541183 -152.79686451 10.99052839
v 22.90476672 -169.59244013 3.16726579
v -0.84194180 55.87584898 11.15168724
v -0.92793262 52.52105743 11.13675162
v -0.55358827 54.45832387 11.22337021
v -4.52696951 -85.30405909 2.56661209
v -6.00147666 -86.12341434 3.55943781
v -4.57609724 -87.08260953 2.36590905
v -20.08357644 -159.15773809 7.93400407
v -20.35616711 -160.96673906 7.02819787
# Number of texture vertex coordinates: 0
g Polygonal_Model_1 Triangles_0
# Number of triangles: 19920
f 2 1 1064
f 1 2 4771
f 1064 1 1322
f 1 9175 1322
f 15 2 1328
f 2 15 5073
f 4771 2 5073
f 8701 8390 5568
f 3 1072 1323
f 1073 3 1323
f 3 1073 9173
f 16 4 28
f 4 16 1065
f 4 1065 1329
f 1313 5575 5574
f 17 5 18
f 5 17 1066
f 18 5 1330
f 5 1066 1330
f 8241 18 1330
f 18 8241 1338
f 8241 1331 1338
f 6 19 1067
f 19 6 1339
f 6 1067 1534
f 9526 6 1534
f 1339 6 9526
f 31 7 1058
f 7 31 1542
f 1058 7 9320
f 9320 7 9526
f 9526 7 1542
f 8067 20 1058
f 20 8067 1340
f 8067 21 1340
f 8 1059 1068
f 1059 8 9511
f 8 1068 1332
f 8 1332 9511
f 22 9 1060
f 9 22 9511
f 1060 9 1069
f 1069 9 1536
f 9 9511 1536
f 23 10 1537
f 10 23 1540
f 10 1060 1069
f 1060 10 1540
f 10 1069 1333
f 10 1333 1537
f 11 1061 1537
f 1061 11 1538
f 1070 11 1531
f 11 1070 1538
f 1531 11 1537
f 12 1062 1342
f 1062 12 1532
f 12 1342 1538
f 1532 12 1538
f 13 25 1062
f 13 1062 1071
f 1063 13 1533
f 13 1071 1533
f 9643 4708 5102
f 4794 6635 6634
f 7577 7536 3826
f 15 27 5073
f 3826 7536 3801
f 9734 15 1328
f 16 28 36
f 16 36 1336
f 1054 16 1336
f 1065 16 9734
f 17 18 1337
f 1055 17 1337
f 1066 17 5559
f 18 1056 1337
f 1056 18 1338
f 30 19 1057
f 19 30 1331
f 1057 19 1339
f 1067 19 1331
f 31 20 39
f 20 31 1058
f 39 20 1050
f 1050 20 1340
f 21 32 1340
f 32 21 1543
f 21 1059 1348
f 1059 21 8067
f 21 1348 1543
f 22 33 9511
f 33 22 1544
f 22 1060 1349
f 22 1349 1544
f 9350 23 42
f 23 9350 1540
f 42 23 1350
f 23 1341 1350
f 24 34 1061
f 34 24 1541
f 24 1061 1538
f 1342 24 1538
f 24 1342 1541
f 25 8807 1053
f 8807 25 1539
f 25 1053 1062
f 4504 5348 6855
f 9549 3855 2103
f 825 7575 8320
f 5073 27 5087
f 36 28 8851
f 8851 28 1055
f 29 37 1337
f 37 29 8144
f 8047 29 1338
f 29 8047 8144
f 1056 29 1337
f 29 1056 1338
f 30 8047 1338
f 8047 30 1346
f 38 30 1057
f 30 38 1346
f 1331 30 1338
f 31 39 1347
f 1049 31 1347
f 31 1049 1542
f 32 1050 1340
f 1050 32 1543
f 33 1051 9511
f 1051 33 1544
f 34 1052 1061
f 43 35 1046
f 35 43 1541
f 1046 35 1351
f 1053 35 1342
f 35 1053 1351
f 1342 35 1541
f 8807 44 1053
f 36 45 1343
f 45 36 8851
f 36 1048 1336
f 37 8851 1055
f 8851 37 1344
f 37 8144 1344
f 37 1055 1337
f 7583 7690 7793
f 47 8047 1346
f 38 1044 1346
f 1044 38 1546
f 1049 38 1057
f 38 1049 1546
f 39 8305 1347
f 8305 39 1355
f 39 1050 1355
f 40 49 1356
f 49 40 1544
f 40 1045 1348
f 1045 40 1356
f 1051 40 1348
f 40 1051 1544
f 49 41 9216
f 41 49 1544
f 9216 41 1349
f 1349 41 1544
f 42 50 9350
f 50 42 9414
f 42 1350 1545
f 9414 42 1545
f 43 51 9414
f 51 43 1357
f 43 9414 1350
f 1052 43 1350
f 43 1052 1541
f 44 1047 1358
f 1047 44 8807
f 1053 44 1351
f 1351 44 7928
f 45 53 1042
f 53 45 8851
f 45 1042 1343
f 46 1043 1353
f 1043 46 8144
f 46 8851 1344
f 8851 46 5551
f 46 1344 8144
f 46 1353 5551
f 47 8879 1354
f 1044 47 1346
f 47 1044 8879
f 8047 47 1345
f 1345 47 1354
f 8305 55 1038
f 8305 1038 1546
f 1347 8305 1546
f 48 1039 1363
f 1039 48 1547
f 1045 48 1543
f 48 1045 1547
f 1355 48 1363
f 48 1355 1543
f 8366 4169 834
f 1040 49 9216
f 49 1040 1364
f 1356 49 1364
f 57 50 9152
f 50 57 9724
f 9152 50 9414
f 9350 50 9216
f 9216 50 9724
f 58 51 1357
f 51 58 1365
f 9414 51 1365
f 7928 8738 8658
f 1357 7928 8658
f 8738 7928 5759
f 52 1041 1358
f 1041 52 5938
f 1047 52 1358
f 52 1047 4708
f 1863 589 582
f 1862 582 589
f 53 1034 1359
f 1034 53 1360
f 1042 53 1352
f 53 8851 5551
f 1352 53 1359
f 1360 53 5551
f 1036 54 1354
f 54 1036 5552
f 1043 54 1353
f 54 1043 1354
f 1353 54 5552
f 8879 1037 1354
f 1037 8879 1362
f 1038 55 1370
f 55 8305 1355
f 55 1355 1363
f 55 1363 1370
f 1039 56 1371
f 56 1039 1547
f 56 1364 1371
f 1364 56 1547
f 66 57 9152
f 57 66 9724
f 58 1357 8658
f 8738 68 8658
f 68 8738 1374
f 8738 1041 1549
f 1374 8738 1549
f 1034 59 1359
f 59 1034 1360
f 1359 59 5114
f 1282 7787 7593
f 7789 7593 1129
f 60 1035 5552
f 1036 60 5552
f 62 61 1037
f 61 62 1368
f 70 61 71
f 61 70 5546
f 71 61 1368
f 61 1036 1361
f 1036 61 1367
f 1367 61 5546
f 1028 62 1362
f 62 1028 1368
f 62 1037 1362
f 63 1029 1379
f 63 1038 1370
f 1038 63 1550
f 1369 63 1379
f 63 1369 1550
f 72 64 7808
f 64 72 1551
f 1039 64 1363
f 64 1039 1371
f 1363 64 1551
f 64 1371 1380
f 65 73 1030
f 73 65 1390
f 65 1030 1371
f 1040 65 1364
f 65 1040 1372
f 1364 65 1371
f 65 1372 1553
f 1390 65 1553
f 66 1031 1372
f 1031 66 1554
f 66 9152 1554
f 67 1032 1382
f 1032 67 1556
f 1365 67 9152
f 9152 67 1382
f 68 76 1383
f 76 68 1393
f 1033 68 1374
f 68 1033 1384
f 8658 68 1373
f 1373 68 1383
f 68 1384 1393
f 69 78 1026
f 78 69 1376
f 1129 7593 7787
f 7696 7788 1272
f 2121 839 835
f 70 71 1027
f 70 1027 5546
f 71 80 1027
f 80 71 1377
f 71 1368 1377
f 9560 1022 1378
f 9560 1028 1369
f 1028 9560 1378
f 9560 1369 1379
f 1029 72 1379
f 72 1029 1557
f 1379 72 1389
f 1389 72 1558
f 72 7808 1558
f 1551 72 1557
f 1030 73 1552
f 1380 73 1399
f 73 1380 1552
f 73 1390 1559
f 1399 73 1559
f 74 1023 1381
f 1023 74 1560
f 1031 74 1381
f 74 1031 1391
f 74 1391 1560
f 1024 75 1392
f 75 1024 1561
f 75 9152 1382
f 9152 75 1561
f 75 1382 1392
f 1025 76 1393
f 76 1025 1555
f 1383 76 1555
f 77 86 1393
f 86 77 5739
f 1384 77 1393
f 77 1384 5749
f 5739 77 5750
f 77 5749 6336
f 5750 77 6336
f 78 1019 1385
f 1019 78 1386
f 1026 78 1375
f 1375 78 1385
f 78 1376 1386
f 79 80 1020
f 80 79 1376
f 79 1020 1386
f 1376 79 1386
f 1020 80 1387
f 1021 80 1377
f 1027 80 1376
f 89 81 1022
f 81 89 1407
f 1022 81 1378
f 1378 81 1388
f 1388 81 1397
f 1397 81 1407
f 7808 82 1558
f 1380 82 7808
f 82 1380 1399
f 82 1399 1408
f 82 1408 1558
f 1023 83 1400
f 83 1023 1560
f 1400 83 1409
f 1409 83 1560
f 84 1024 1410
f 1024 84 1561
f 1401 84 1410
f 84 1401 1561
f 93 85 1412
f 85 93 1562
f 85 1025 1412
f 1025 85 1563
f 1402 85 1411
f 85 1402 1563
f 1411 85 1562
f 1393 86 1403
f 1403 86 1413
f 1413 86 8911
f 87 1012 1404
f 1012 87 1405
f 1019 87 1394
f 87 1019 1395
f 87 1395 1405
f 88 96 1013
f 96 88 1396
f 88 1013 1405
f 1020 88 1395
f 88 1020 1396
f 1395 88 1405
f 9421 1014 1406
f 9421 1021 1397
f 1021 9421 1406
f 9421 1397 1407
f 98 89 9322
f 89 98 1418
f 89 1022 1398
f 89 1398 9322
f 1407 89 1418
f 90 99 1419
f 99 90 1427
f 9322 90 1419
f 90 1408 1559
f 1427 90 1559
f 1420 91 1568
f 101 92 1421
f 93 1412 1422
f 93 1422 1573
f 93 1429 1562
f 1429 93 1573
f 8911 1018 1413
f 1018 8911 9627
f 9627 8911 1430
f 1430 8911 1431
f 94 95 105
f 95 94 5539
f 94 105 1414
f 105 95 1415
f 1013 95 1405
f 95 1013 1415
f 1405 95 5539
f 106 96 1416
f 96 106 5541
f 1013 96 5541
f 1014 96 1406
f 96 1014 1416
f 96 1396 1406
f 107 97 1007
f 97 107 1417
f 1007 97 9254
f 9421 97 1417
f 97 9421 9254
f 98 108 1418
f 108 98 8977
f 98 9322 1564
f 8977 98 1564
f 99 1009 1015
f 1009 99 1427
f 99 1015 9217
f 1419 99 9217
f 100 110 1427
f 110 100 1436
f 1420 100 1427
f 100 1420 1436
f 101 1010 1428
f 1010 101 1437
f 101 1421 1437
f 1011 102 1429
f 102 1011 1571
f 1429 102 1571
f 112 103 8843
f 103 112 1438
f 8843 103 1430
f 1430 103 9627
f 103 1438 1573
f 9627 103 1573
f 104 113 1431
f 113 104 5736
f 104 1431 6322
f 104 5734 5736
f 5734 104 6322
f 1006 105 1415
f 105 1006 1423
f 8873 106 5536
f 106 1416 1425
f 106 1425 5536
f 106 8873 5541
f 107 116 8734
f 116 107 1007
f 107 8734 1425
f 1417 107 1425
f 108 117 1434
f 117 108 1443
f 1418 108 1426
f 1426 108 1434
f 1008 109 1444
f 109 1008 9217
f 109 1435 1444
f 1435 109 9217
f 131 110 1436
f 110 131 1445
f 1427 110 1566
f 110 1445 1566
f 111 1010 1437
f 1010 111 1567
f 111 1437 1454
f 1446 111 1454
f 111 1446 1567
f 112 122 1570
f 122 112 1577
f 1438 112 1572
f 112 8843 1449
f 112 1449 1577
f 112 1570 1572
f 113 124 1574
f 124 113 5736
f 1431 113 8843
f 8843 113 1449
f 1449 113 1574
f 125 114 1433
f 114 125 1439
f 1006 114 1432
f 114 1006 1433
f 126 115 8734
f 116 127 1001
f 127 116 1442
f 116 1001 1441
f 116 1007 1575
f 8734 116 1441
f 1442 116 1575
f 128 117 1443
f 117 128 1575
f 1434 117 1575
f 118 129 8977
f 129 118 8350
f 1008 118 8977
f 118 1008 1444
f 118 1444 8350
f 130 119 1003
f 119 130 1444
f 1003 119 1445
f 1009 119 1435
f 119 1009 1445
f 1435 119 1444
f 120 131 1436
f 131 120 1454
f 120 1436 1567
f 120 1446 1454
f 1446 120 1567
f 132 121 1004
f 121 132 1569
f 122 133 1448
f 133 122 1577
f 122 1448 1570
f 123 124 1461
f 124 123 1574
f 123 134 1005
f 134 123 1461
f 123 1005 1449
f 123 1449 1574
f 1461 124 5956
f 124 5736 5957
f 5956 124 5957
f 9633 125 1440
f 125 9633 1439
f 125 1433 1440
f 126 135 1000
f 135 126 1441
f 126 1000 1440
f 126 8734 1441
f 126 1440 5536
f 127 136 1001
f 136 127 1442
f 128 137 1002
f 137 128 8766
f 128 1002 1575
f 128 1443 8766
f 129 145 9642
f 145 129 8350
f 130 138 8350
f 138 130 1581
f 130 1003 1453
f 1444 130 8350
f 130 1453 1581
f 131 9558 8967
f 9558 131 8055
f 1445 131 1453
f 1453 131 8967
f 131 1454 8055
f 132 139 8055
f 139 132 1576
f 132 1004 1576
f 1454 132 8055
f 132 1454 1569
f 133 140 1460
f 140 133 1466
f 1448 133 1455
f 1455 133 1460
f 133 1456 7851
f 1456 133 1577
f 133 7851 1466
f 7851 134 999
f 999 134 1461
f 1005 134 1456
f 1456 134 7851
f 9633 142 1450
f 142 9633 1451
f 9633 1440 1451
f 8735 135 1001
f 1000 135 1451
f 1001 135 1441
f 1451 135 8735
f 136 143 1452
f 143 136 1458
f 1001 136 1452
f 136 1442 1458
f 137 9642 1459
f 1002 137 1459
f 8350 138 9712
f 8967 9558 1583
f 139 9748 7926
f 9748 139 1576
f 8055 139 7926
f 140 153 998
f 153 140 1466
f 140 998 1460
f 148 7851 999
f 7851 148 1466
f 3809 2134 9770
f 141 999 1461
f 999 141 1467
f 141 1461 5729
f 9665 142 1451
f 142 9665 1457
f 1450 142 1457
f 997 8735 1452
f 8735 1001 1452
f 143 997 1452
f 997 143 1458
f 156 144 1463
f 144 156 1579
f 144 1002 1459
f 1002 144 1579
f 144 1459 1463
f 9642 145 1580
f 145 9712 7996
f 9712 145 8350
f 7996 146 7970
f 146 7996 9712
f 993 146 1464
f 146 993 7970
f 146 9712 1581
f 146 8967 1464
f 8967 146 1581
f 152 9558 158
f 158 9558 7926
f 147 998 1472
f 998 147 1576
f 1465 147 1472
f 147 1465 1576
f 148 999 1578
f 1466 148 1585
f 148 1578 1585
f 149 154 1467
f 9716 7392 3165
f 1457 9665 5179
f 155 150 9505
f 150 8146 9505
f 3810 3690 9770
f 151 9505 997
f 9505 151 9771
f 151 8276 9771
f 151 997 1458
f 151 1458 8276
f 9642 157 1470
f 157 9642 1580
f 1463 9642 1470
f 7996 7970 1580
f 152 158 1582
f 9558 152 1583
f 1464 152 1582
f 9748 7948 7926
f 1465 9748 1576
f 153 159 994
f 159 153 1585
f 153 994 1472
f 998 153 1472
f 153 1466 1585
f 154 160 9262
f 1467 154 1578
f 154 9262 1578
f 6505 1190 5843
f 8847 155 9505
f 155 8847 1468
f 3684 8384 2238
f 9665 155 1462
f 1462 155 1468
f 161 9505 9771
f 8276 990 9771
f 990 8276 1589
f 8276 1579 1589
f 156 9238 1469
f 9238 156 1590
f 156 1463 1590
f 156 1469 1589
f 1579 156 1589
f 157 992 1470
f 992 157 1580
f 7970 163 1580
f 163 7970 1592
f 164 158 1476
f 158 164 1582
f 158 7926 1471
f 158 1471 1476
f 165 9748 176
f 9748 165 1593
f 166 9748 1472
f 9748 166 1477
f 176 9748 1477
f 9748 1465 1472
f 7948 9748 1593
f 159 167 177
f 167 159 9262
f 159 177 994
f 9262 159 1585
f 160 168 996
f 168 160 5722
f 9262 160 996
f 170 161 9771
f 161 170 9672
f 8847 161 9672
f 162 171 990
f 171 162 1588
f 172 162 1469
f 162 990 1589
f 162 991 1588
f 1469 162 1589
[truncated: 322,241 more chars]
