# Supplementary material for: The Slothful Claw: Osteology and Taphonomy of Nothronychus mckinleyi and N. graffami (Dinosauria: Theropoda) and Anatomical Considerations for Derived Therizinosaurids
Source: PLoS One. 2015 Jun 10;10(6):e0129449. doi: 10.1371/journal.pone.0129449 (PMC4465624; doi:10.1371/journal.pone.0129449)
Supplement: S1 Multimedia — (A) UMNH VP16420 caudal vertebra (B) UMNH VP16420 caudal vertebra (C) UMNH VP16420 caudal vertebra (D) UMNH VP16420 left scapula (E) UMNH VP16420 right scapula (F) UMNH VP16420 humerus (G) UMNH VP16420 ulna (H) UMNH VP16420 radius (I) UMNH VP16420 manual claw (J) UMNH VP16420 pubis (K) UMNH VP16420 ischium (L) UMNH VP16420 femur (M) UMNH VP16420 tibia (N) UMNH VP16420 fibula (O) MSM P2117 caudal vertebra (P) MSM P2117 scapula (Q) MSM P2117 left humerus (R) MSM P2117 right humerus (S) MSM P2117 antebrachial element (T) MSM P2117 ulna (U) MSM P2117 manual phalanx (V) MSM P2117 left ischium (W) MSM P2117 left tibia (X) MSM P2117 right tibia (Y) MSM P2117 fibula (Z) MSM P2117 metatarsal (AA) MSM P2117 pedal claw (BB) MSM P2117 gastralia (CC) MSM P2117 gastralia. (ZIP) [file pone.0129449.s011.zip › MultiS8-NGRadius.obj]

# Studio
g Polygonal_Model_1
# Number of geometric vertices: 10064
v 22.36626297 -34.62724388 17.80228689
v 21.05526254 -32.69661590 13.18903174
v 19.91003007 -33.17228705 10.92294604
v 2.12704996 -33.81400183 2.54658610
v -3.43393232 -34.47816893 5.81039255
v -3.45122186 -33.26536343 5.45614865
v 20.11859789 -32.17758983 11.07770670
v 13.73832673 -31.80833161 2.69144098
v -3.02106002 -31.59908578 4.67595272
v 22.64390513 -30.84370308 18.42751913
v 20.30558698 -29.75017764 11.35856472
v 18.55085045 -30.58543056 8.84672534
v 8.79900157 -29.82623130 0.27677417
v -0.75256184 -30.99398687 3.34099773
v 22.38740213 -29.79686484 17.93291792
v -1.30659307 -29.54822220 3.46706877
v 22.93315530 -28.72209065 18.32676679
v 20.42634971 -28.48586999 11.51122991
v 19.17254925 -27.77823247 9.56570171
v -1.18397339 -28.24200504 3.33941868
v -4.03091451 -28.74759398 5.57480985
v 20.67981660 -27.27365308 11.41498052
v 10.31530555 -26.47954784 0.44190546
v -4.53927089 -27.07278170 6.13444299
v 21.56518027 -23.77437614 11.96625736
v 15.66030085 -23.18713628 3.62952356
v -1.54263864 -23.40672538 3.87616269
v -2.02724710 -21.25905454 4.08817921
v 21.21040598 -19.35892552 10.26450563
v -2.75743217 -18.85743253 4.57108999
v 16.95050485 -16.32656902 3.97450058
v 11.60897035 -16.75067656 1.01629505
v -4.95964522 -16.36970602 6.65540900
v 17.66522042 -13.66760023 4.16507153
v 1.00533629 -13.68076634 2.80751311
v -1.93000003 -13.60000018 4.54000011
v -4.26808698 -13.86927441 6.33921940
v -5.80614619 -13.69261090 8.59218091
v 5.30440360 -11.02548372 1.50075264
v 1.83130195 -10.47472656 0.23038658
v 3.42480466 -12.09313516 1.44474534
v 1.28467102 -12.89395709 2.22358014
v -4.33999998 -11.16999984 6.88000023
v 22.05106057 -9.30759683 10.95399354
v 17.28838868 -8.75412673 3.06963641
v 12.09183503 -8.50968249 1.17668777
v 6.87418319 -8.46379157 1.20551069
v 5.10000018 -8.32999963 0.10000000
v 3.83818010 -10.51380765 0.60590694
v 0.91787329 -7.66748935 -0.94872050
v -0.66384877 -8.36236123 0.61959960
v -2.19782605 -7.53032789 2.43980391
v -5.02000004 -8.77000019 7.98000023
v 21.98495902 -6.54201489 10.58900356
v 16.25999995 -6.47999998 2.22000014
v 11.09999977 -6.27999986 1.15000003
v 6.94860565 -6.46110764 0.72257360
v 5.08814538 -5.60383406 -2.25231051
v 3.15584242 -5.71281230 -2.53130123
v -1.00224046 -5.51300822 -0.19197002
v -4.02999995 -6.33999985 5.84999984
v 18.93538237 -4.76303091 4.44574933
v 11.60415355 -4.91964724 1.14636892
v 7.42413569 -5.86772943 0.76351472
v 6.79398142 -3.83622758 -1.51104282
v 5.41562866 -3.77717963 -3.22260614
v 2.95557710 -3.29840789 -3.44426022
v 0.87091635 -3.58872674 -2.33629579
v -2.55999994 -3.95999989 1.45000010
v 21.47666179 -3.39494343 8.24568979
v 11.74500026 -4.51460714 1.13326183
v 8.08140356 -4.48889332 0.49724663
v 8.44004564 -3.59564950 0.15419674
v 6.42108452 -2.84385541 -3.17928987
v 5.40663162 -1.83267763 -4.10999218
v 2.63340631 -1.69079797 -3.67945503
v 22.05320634 -2.03122222 9.47719626
v 16.14999957 -1.07000000 1.71999994
v 12.11197395 -0.23120518 -0.01662501
v 8.57062452 -0.11471919 -4.24864609
v 3.47759528 -0.44503674 -4.21779742
v 0.74186607 0.00948084 -2.39538471
v -1.33777177 -0.09215201 -0.22994805
v -3.65472515 -0.07612392 3.08696902
v 22.64647186 -0.53010281 9.92515683
v 21.30464092 -0.44666955 6.57107076
v 18.57425086 0.20742857 3.24933743
v 14.84251861 0.20878619 1.11926952
v 10.73952205 0.55699935 -3.56237893
v 9.50785261 -0.32208191 -3.56900459
v 9.33879707 1.50558015 -5.13139740
v 8.34821723 1.55934400 -5.41444542
v 7.07953610 1.01847935 -5.23056602
v 3.37005057 1.49000972 -4.34994139
v 1.79000001 1.41999999 -3.00000003
v 0.19000002 1.33999996 -1.54999993
v -1.95081625 1.27467629 0.98185439
v -2.90413643 1.31844031 2.29304470
v -4.84675588 1.24825526 5.87472226
v 20.94905078 1.71123969 5.16645191
v 18.10336486 1.09317037 2.67259125
v 15.42999968 2.09999993 0.39999999
v 12.43839227 3.34238703 -4.62329620
v 11.42102107 2.94137816 -5.01658069
v 9.35923867 2.67846044 -5.67537826
v 8.12419876 2.56666238 -5.80113381
v 4.82986588 3.24020279 -5.43722138
v 2.01209052 2.99096107 -3.34246992
v -0.50999998 2.76000006 0.13000000
v -2.67997338 3.02728172 3.03081330
v -4.95342305 2.54183356 6.75073173
v 23.53835478 2.80228164 8.49570706
v 21.41538635 2.83827027 5.28482674
v 18.62113364 3.21050244 2.65570730
v 15.54000005 3.69000016 -0.91999990
v 13.94906733 2.45742616 -2.26408965
v 13.25104479 4.23392095 -4.51856107
v 10.55804733 4.79328958 -5.91834681
v 9.16281994 3.78908007 -5.98715292
v 5.55478269 5.24848979 -5.86112961
v 0.39065181 4.30990662 -0.76960440
v 19.48335208 4.09466028 3.23835155
v 17.28999987 4.63999994 2.03000009
v 16.52175561 5.06871473 -0.74742554
v 9.73471813 6.12431671 -6.14315737
v 5.32034505 6.32412173 -5.75348642
v 23.65087904 4.71727410 7.46249547
v 16.69332199 6.18421799 -0.47182338
v 15.03274590 6.63510943 -3.78762232
v 13.48651852 6.90063182 -5.02896775
v 10.28488856 7.05331005 -6.00840105
v -0.41947549 6.86063617 0.59220742
v -1.87505374 7.11546699 4.10858076
v -3.61003005 5.47080720 6.54219417
v -5.12999995 5.12999995 8.51000007
v 23.35231379 6.05071522 6.30449038
v 21.36598527 6.28542108 4.26917290
v 20.12098953 6.42665057 3.46213160
v 16.47911593 7.17017148 -1.67898217
v 13.60617764 7.98999425 -4.93230810
v 10.55160724 8.06685816 -5.75149944
v 8.14868789 8.16212967 -5.83113590
v 4.69900155 8.27884581 -5.33081358
v 2.15950818 8.13212711 -3.43080563
v 0.74596843 8.02749954 -1.67317386
v -0.98289631 7.89113995 1.28926570
v -3.78528726 7.43407570 6.76726643
v -5.29365148 7.44440174 8.35480448
v 24.11450446 6.91161631 7.45395292
v 22.44458161 7.63541879 4.95495321
v 20.75999975 7.26999994 3.80999991
v 16.43268019 8.40362627 -2.09845183
v 4.31607664 8.85807630 -5.09301573
v 1.78806018 9.13363509 -3.34218051
v 0.00734766 9.08227265 -1.16962916
v -1.53169769 9.22467746 1.94781972
v -2.78749433 8.49033892 5.17588807
v 25.46934411 7.11426605 11.42779365
v 23.03821221 7.50077376 5.48831699
v 21.61579020 7.95188360 4.33332007
v 15.79023525 9.30955540 -3.13093839
v 4.07971907 10.00305358 -4.74434718
v 1.76499703 10.13255864 -3.47786560
v -0.07995254 10.62723529 -1.83484424
v -1.45468919 10.34354977 0.56509115
v -4.02938295 9.46040452 6.12091040
v -6.02364633 10.24877653 8.14401824
v 25.76857992 8.18417408 11.04000304
v 23.49655889 8.68526194 5.82947116
v 21.25957794 9.43064224 4.53595025
v 15.86112007 10.37197188 -3.07664578
v 5.01502445 11.38327457 -4.53926949
v 1.84428820 11.65683568 -3.47349746
v -0.27298942 12.01045420 -1.87962188
v -3.14731803 9.53378994 5.29420422
v -4.58939234 10.97271871 6.07353356
v -6.08011102 11.42354403 7.62292137
v 25.13405867 9.73337702 7.94756878
v 24.17813241 9.91976634 6.54393574
v 21.28062211 10.49770974 4.90485458
v 19.00322735 10.08317899 4.70355013
v -1.43620442 13.15757353 -0.52032137
v -4.87257168 11.82656456 6.02561003
v -6.30511064 12.15474214 7.97131937
v 25.09816177 11.17609441 7.51770241
v 22.46805653 10.85014548 5.40847424
v 20.05482465 11.02040242 5.24103548
v 16.27497375 12.66613323 -2.40111840
v 13.78940977 12.61531562 -2.55287904
v 5.61900996 13.45690805 -3.44863324
v 2.43285298 13.56316917 -3.36384098
v 0.11412910 14.01384734 -2.07092892
v -1.61020563 14.18389101 -0.23184632
v -4.23398102 12.92870380 5.45305526
v -6.36153109 13.22048809 7.89157487
v 26.41000040 11.36999950 10.04999969
v 25.46733804 11.76866423 7.98028149
v 22.86261693 11.89561281 5.93829248
v 20.52740194 12.66472973 5.97208552
v 13.65999971 13.89000006 -2.21999991
v 10.69393381 14.24555015 -1.98628334
v 3.77461896 13.96944001 -3.48627591
v 0.72364311 14.85468447 -2.23471248
v -1.28706521 14.85678460 -0.57193998
v -6.11828594 14.10678308 7.00362306
v 25.76715313 12.48856075 8.46540648
v 23.13231491 13.01365718 6.55011786
v 20.06818354 13.85980286 6.36906642
v 13.57465424 15.09674732 -1.81708590
v 7.79147493 15.88287391 -1.93260901
v 2.67464854 15.74011892 -2.73105688
v -0.06726300 15.99236019 -1.29335804
v 27.22761594 13.59807048 11.09031029
v 23.75155315 14.17452563 7.43179629
v 21.45902812 14.13478330 6.85022445
v 18.91146600 14.74652253 6.45073364
v 17.02090353 15.39606415 -0.11433218
v 16.02883264 15.58893360 -1.78083568
v 14.68411461 15.98602533 -1.91773975
v 13.30110338 16.08268730 -1.48145016
v 12.36674935 16.50220156 -1.28342968
v 5.73052373 16.99255034 -2.25601951
v 2.73672002 17.13496819 -2.10942794
v -0.12337016 17.17318781 -0.72674523
v -1.45020080 17.03041233 0.65378839
v -3.37625667 17.32151955 3.46577493
v -4.98522166 17.17237942 5.05809486
v 27.19923109 14.37308732 10.90307254
v 25.30914359 14.64087982 8.69574863
v 22.17556909 14.94106371 7.35563971
v 15.86692221 16.85047895 -1.46271219
v 14.81245644 17.05135778 -1.65510061
v 2.51797121 18.29302311 -1.28537824
v -0.36000009 18.37999932 0.13999986
v -3.01414449 18.04388873 2.94604874
v -4.51764651 18.36993545 4.26059728
v 26.71247721 15.38114808 10.32531727
v 24.47999269 15.89982584 8.70552100
v 22.86121622 15.51886275 7.83543475
v 15.90500772 17.79109426 -1.09799660
v 5.90570224 19.10424419 -1.74218416
v 0.90302248 18.70994642 -0.34006292
v -1.92368240 19.70944926 1.63452304
v -4.90624225 19.78402585 4.50902386
v 26.31129883 16.23895392 10.02074312
v 23.48082513 16.51827805 8.59236997
v 20.89583874 17.20684394 7.80088268
v 16.16713032 18.07074249 -0.61862386
v 14.37675953 18.93066429 -1.26168097
v 6.74419990 20.02183907 -1.60207273
v -0.17000003 20.41999996 0.61999995
v -2.94583850 20.45047469 2.38459418
v -5.23079466 20.45888454 4.82195336
v 25.56522563 17.24979468 9.80256777
v 23.01846072 17.27679744 8.63784179
v 15.80855995 18.90167408 -0.29734510
v 14.27446213 19.71763931 -0.95385587
v -0.01591827 21.40877396 0.55796839
v -2.98177032 21.46308497 2.27983110
v -5.42531488 20.89214697 5.17269038
v 15.32036997 19.84738745 -0.02111255
v 12.91048992 20.77567950 -0.85245457
v 5.99437952 22.05897868 -0.75062539
v 3.64434952 22.03068323 0.14816613
v 0.13517388 22.26187102 0.66394371
v -2.41387729 22.90177718 1.72789441
v -4.19978052 22.33331464 3.29972361
v 12.18691841 21.23878896 -0.84112980
v 5.10230567 22.19955809 -0.44178666
v 2.97486782 22.90790901 0.79894380
v -1.87072845 23.15917797 1.43904297
v 28.59902941 18.33741553 12.95978390
v 11.83950808 21.88383043 -0.55931282
v 7.07691116 23.40053208 0.06581076
v 4.88739368 23.32240157 0.39500397
v 2.79522175 23.61086197 1.39175972
v -2.02330435 24.12961051 1.62887562
v -3.92356049 24.19052646 2.86734407
v 28.88143994 18.84950884 13.50001432
v 25.00271425 20.05592920 10.14317479
v 6.29700627 24.22161214 1.06552523
v 3.24592460 24.30633642 1.77558477
v -2.10068678 25.05127899 1.91913359
v 29.15813774 19.97854002 13.54026422
v 27.41947211 20.40639520 11.87182032
v 6.66411221 24.79181252 1.97269721
v 1.56331540 25.43246187 2.49549001
v -0.45379490 26.14318021 2.55367602
v -3.49999988 25.97000077 2.90000020
v -5.51272416 26.22359432 4.69141547
v 27.08433568 21.53942175 11.70563046
v 5.97036397 25.57297423 2.93887686
v 4.22686897 25.83139203 3.20661813
v 1.15126674 26.55723691 3.20218899
v -1.23789127 26.89963020 2.86535500
v -4.07330552 26.73149668 3.45029216
v -5.82479080 27.16811746 5.20536397
v 19.40269396 24.44470115 6.94929156
v 14.61183466 25.21066181 5.74938301
v 12.88999990 25.59000067 5.18000033
v 5.51985158 26.97595209 4.18708194
v -1.14884216 27.86977775 3.37261357
v -3.99000011 28.13999914 3.45999980
v -5.52933104 28.28172036 4.61048074
v 29.80316430 22.68834226 13.78520112
v 14.71236069 26.26262233 5.80324233
v 12.28810847 26.66443773 5.45869302
v 8.92026536 27.61626244 5.19131310
v 1.51118438 28.45298313 3.79890087
v -4.05611424 29.68676202 3.67448316
v 29.93575297 23.41228165 13.92175443
v 28.13000046 24.25000072 12.09000032
v 20.20225115 26.29030123 7.06071034
v 15.31939395 27.28607133 5.92817739
v 11.40032336 28.05358544 5.64116845
v 9.35606379 28.13935280 5.43746259
v 3.34797753 29.17942777 4.43918770
v -0.25580722 29.80143763 3.80297448
v -3.00765829 29.87797745 3.52998753
v -5.48971631 30.32355011 4.60475078
v 29.62509729 24.19426292 13.50189745
v 19.37274821 27.54390985 6.78250426
v -2.16801837 30.58064543 3.77362291
v -5.26287733 31.19318560 4.51161386
v 19.93568800 28.48104201 6.82423729
v 15.13000019 29.33000028 6.01999974
v 11.19785756 29.96284515 5.82068413
v 7.88601581 30.46934120 5.61339362
v 4.65004146 31.30709752 5.17587783
v 0.41417210 31.35163710 4.55482956
v -2.68000714 31.66963533 3.93339759
v -4.77832463 31.97978064 4.34820866
v 22.88773656 28.83415110 8.09440669
v 18.86023767 28.73631567 6.57394296
v 14.51999974 30.47000058 6.06999965
v 10.85941494 31.26000613 5.94884809
v 3.63542722 32.24133700 5.13313711
v -0.19948126 32.72744268 4.75915428
v -2.61994824 33.15637633 4.47415654
v -5.13817556 33.92207995 4.91042854
v -6.13910891 34.23559293 5.54918637
v 23.92750233 29.68658321 8.46723560
v 14.35135398 31.62862360 6.05651550
v 11.03123371 32.72953629 6.16453914
v 7.06156949 32.79025480 5.66732837
v 3.41999996 33.39000046 5.35000023
v -0.28618783 33.92633423 5.35966596
v -2.70654052 34.33350846 5.09262690
v -4.78526624 34.99257192 4.83667431
v -6.09166920 34.91477668 5.44857327
v 30.44643998 28.58167700 14.59743176
v 24.89627339 30.41760065 8.94112978
v 20.28534189 31.72833845 6.78970851
v 16.69000089 32.43000060 6.08000020
v 13.01974617 32.98013657 6.14683470
v 8.77510663 33.67007151 5.90414181
v 5.53109264 34.22065452 5.62832691
v -3.69735411 35.64458713 4.90683084
v -6.56177243 36.39282659 5.72707830
v 27.32072026 31.10209852 10.29318385
v 22.65946195 32.40831941 7.41939759
v 18.06999929 33.36000070 6.33999985
v 11.93259656 34.15133432 6.25064783
v 8.34677834 34.96195376 5.82135003
v 1.84973201 36.11734509 5.58043877
v -2.11648177 36.42635420 5.14698960
v -4.92111081 37.19362244 4.78527602
v -5.73151745 37.43926808 4.94031003
v 22.64932543 33.65777805 7.27942213
v 18.05000007 34.57999974 6.45000022
v 14.84000031 35.19000113 5.97999990
v 11.54999994 35.65999866 6.23000041
v 8.29999987 36.21000051 6.02999981
v 5.03434893 36.73835099 5.91174001
v 1.76136382 37.28171811 5.79860946
v -2.04550428 37.46340051 5.20397443
v -4.30767797 38.18097711 4.93989512
v 31.27335757 31.80272877 15.41443914
v 28.58089656 33.06425735 11.23277750
v 25.37499554 34.24559906 8.29552487
v 21.64666541 35.16972438 6.74209138
v 16.59312472 35.56103259 6.30303985
v 13.57993390 36.64008901 6.04853500
v 10.30999981 37.14000061 6.15999987
v 3.74579779 38.20841759 6.05699280
v -0.32813821 39.76994753 5.72131667
v -2.89746514 40.00231996 5.08045033
v -5.75036881 40.15903547 4.80034947
v -7.11093005 39.78075087 6.42365869
v 25.71110427 35.33975407 8.31324793
v 17.57059060 37.09857166 6.38037873
v 14.33964353 37.70099953 6.09813724
v 10.84908005 38.29608858 6.25267113
v 7.61716440 38.14963251 6.02312060
v 4.40843124 39.41499442 6.04478968
v 1.24063680 39.89059478 5.88576403
v -1.96999963 40.52000120 5.38999960
v -4.92020184 41.01904109 4.73568635
v -7.10523548 41.59756005 6.62710238
v 22.15614915 37.34124079 6.63260370
v 18.85082200 38.00616041 6.11003209
v 12.39855494 39.05126452 6.39203843
v 9.95042268 39.46917877 6.42161956
v 7.54171936 40.04060850 6.37015374
v 2.36314605 40.72916135 5.97790023
v -0.80368028 41.24092311 5.64136542
v -6.66779047 42.27684438 5.47520816
v 30.65816313 35.40900350 13.15226685
v 27.39362046 36.67573258 9.08085704
v 23.97666685 37.80514374 7.41967233
v 11.62578072 40.38959742 6.40800921
v 8.96615162 40.57426751 6.55083964
v 6.87998487 40.65993801 6.41436642
v 4.26201755 41.26386717 6.19382551
v 2.00173794 41.92116112 6.14417857
v -2.78785103 42.95979813 5.17312251
v -6.34637149 43.45536977 5.14029292
v 28.20612676 37.46025637 9.68457945
v 25.23698658 39.70515355 7.55609618
v 16.12000540 40.43984413 6.12670463
v 12.20368594 40.90902954 6.56473357
v 7.87433982 41.70476273 6.41810428
v 3.80058307 42.60809720 6.20452454
v -3.41999996 44.16000098 4.97999927
v -6.92037633 44.62570697 5.79153467
v 23.79898541 39.75017741 6.98263803
v 20.35572380 40.30522332 6.09569903
v 17.80298352 41.03545099 6.09088596
v 12.85717636 42.13313013 6.41276268
v 4.12907032 43.56793314 5.99351199
v 0.68912108 43.88191551 5.80727402
v -1.71794125 44.84803230 5.01429895
v -5.49802836 45.87684944 4.40534763
v 27.06518397 39.71410170 8.57449695
v 23.76860566 40.70018232 6.96371216
v 19.23150197 41.09843448 5.93348686
v 17.28001237 42.35147312 5.91201382
v 13.26206326 43.05349663 6.38402300
v 9.92467534 43.15159842 6.59818901
v 8.39243643 43.99929568 6.18157769
v 4.37521655 44.08589005 5.89238247
v 0.95665513 45.10880634 5.53592108
v -5.32000000 46.75000161 4.20999993
v -7.06028799 48.00932109 4.95957769
v 30.34265153 39.43282366 11.52382046
v 27.91339345 40.28183967 8.92197248
v 24.69998784 41.05233029 7.22235022
v 22.85027876 41.98993742 6.57901820
v 19.26000044 42.82761365 5.92893409
v 15.93660004 43.23870689 5.98657178
v 13.44155334 44.21419650 6.47223974
v 10.95324382 44.19859126 6.61431951
v 8.30518175 45.02149671 6.12575887
v 3.65813356 45.98321766 5.59055991
v -2.57208548 47.38270491 4.11944697
v -5.67576708 47.83747345 3.97153059
v 30.78879602 40.91342166 10.96429210
v 27.69234218 42.35181212 7.95954652
v 24.97999929 42.61000082 6.79000048
v 22.59000018 43.17000136 6.39999984
v 20.21062374 43.74897480 5.89090306
v 16.54051989 44.44041848 6.01328397
v 12.43732031 45.39478198 6.57401374
v 10.34754328 45.53326219 6.33879332
v 6.72331173 46.30723596 5.64168440
v 2.66866921 47.24912718 5.27022593
v -0.34662194 47.96914011 4.58867755
v -4.42923978 48.97487909 3.68376635
v -6.95201382 49.90347102 4.33475478
v 30.89364246 42.37093776 10.23404952
v 28.29353698 43.42332110 7.58712552
v 25.92741325 44.11628097 6.10789470
v 23.76400121 43.52461174 6.39382331
v 17.45999977 45.38999870 5.73000032
v 13.33091594 45.74275017 6.48631295
v 11.20622549 46.36614770 6.33688644
v 7.62341451 47.28292301 5.72476955
v 2.90478137 48.83628711 4.95207217
v -0.71794324 49.30740595 4.04341891
v -4.86007333 50.32411218 3.07379197
v 31.79842979 42.09383205 11.53740007
v 26.82919241 45.06616294 5.87126100
v 25.19115247 45.01464963 5.69916796
v 22.62928337 45.74844614 5.79222618
v 19.81435344 45.69379240 5.57707995
v 16.34964161 46.65970057 5.59823820
v 12.06903346 46.80585861 6.41290518
v 9.19556525 47.94311896 5.90136880
v 1.96217140 49.54139143 4.54763975
v -4.80097719 51.25617608 2.66425475
v -6.85605546 52.91004106 3.61530692
v 30.90379201 43.71165112 9.78551898
v 27.02294104 46.02567106 5.40669682
v 24.50480685 45.94283178 5.49634872
v 21.89817093 46.41576856 5.54277189
v 19.08795349 47.19484225 5.34296595
v 17.53585972 47.00922593 5.33434190
v 12.97003310 47.40095511 6.31533470
v 11.08912285 48.70278388 5.97257726
v 2.84878560 50.40415376 4.46619093
v -5.86001063 52.88992822 2.17981800
v 32.90919960 42.81219095 13.17373849
v 26.01448260 46.30086198 5.10963192
v 21.50049619 47.84111679 4.88351006
v 19.26653646 48.51676524 4.75649210
v 12.36080192 49.67949912 5.70104737
v 10.27255505 49.87588897 5.46732359
v 3.29011842 51.60722136 4.07911045
v -4.34815185 53.72640863 1.57215237
v -6.48833998 55.15279993 2.51752418
v 33.61125663 44.03238744 13.49600125
v 32.35911950 45.02181709 10.47962159
v 27.15560980 47.21073061 4.88122413
v 24.81156215 48.75727743 3.70218139
v 20.25000006 49.10999909 4.29999875
v 15.20000026 49.91000146 5.26000047
v 11.41802687 50.82054436 5.22990990
v 7.92004541 51.55941844 4.60840948
v 3.85470106 52.95111611 3.56789213
v -4.25386475 54.67428267 1.15240156
v -5.92014613 56.53663352 1.38308364
v 33.93999860 45.04000023 13.15000001
v 32.75415301 45.94330862 10.49471367
v 31.06684610 47.44702578 7.64746591
v 26.83878317 48.83270711 4.06617997
v 24.18742143 49.91359636 3.00313206
v 21.68071456 50.68617314 2.96586938
v 19.32933740 50.34932867 4.19824896
v 13.10220174 51.00077763 5.11890650
v 5.67398267 53.16481739 3.81287257
v -3.82060977 55.74785173 0.66799065
v -5.18270908 57.48517066 0.58647967
v 34.18999910 46.19000107 12.62999978
v 33.05001557 47.13998362 9.79997776
v 30.90175055 48.34147915 7.02633662
v 28.99251692 49.66020212 4.77094809
v 22.31360599 51.85937881 2.18104944
v 20.15000023 51.55000091 3.28000006
v 17.76539348 51.84301361 4.07306431
v 13.08267284 52.15767026 4.55521699
v 10.24044771 53.49695310 3.79493344
v 5.26214112 54.13897708 3.19641409
v 1.10133400 55.00926450 2.02753069
v -3.13658360 57.26849288 0.06495926
v -4.83617652 58.72522667 0.07540049
v 34.18413177 47.47950286 11.51200570
v 33.24561194 48.50522801 8.90421122
v 31.30075336 49.50940236 6.63899630
v 23.94672856 53.03629488 1.66494376
v 20.53408325 52.80459672 2.40900321
v 17.77541265 53.22285742 3.49314511
v 13.72661348 53.70235816 3.68842343
v 6.96494570 55.11615798 2.80082528
v 1.27295963 57.05262721 1.06230541
v -1.32701476 57.08116665 0.60261867
v -3.62485833 58.71368945 -0.39494786
v -4.36854223 59.68902633 -0.32174907
v 34.64869782 49.50044677 9.80095193
v 32.45103359 50.35897344 6.81841234
v 30.11036478 51.37138814 4.88969963
v 20.10658383 54.81315404 1.91261142
v 16.91452228 55.10550365 2.76683480
v 5.97853027 56.80285394 1.61440601
v 1.88991334 58.26016888 0.30719032
v -2.42000027 59.95000154 -0.88999968
v -4.30158945 60.73336676 -0.50355407
v 34.47519243 50.48765987 8.53818469
v 33.60966220 51.55675858 6.83745928
v 24.61458184 55.39679900 0.56397339
v 21.42899297 55.45883998 1.03745773
v 18.25409010 55.84865808 2.10276479
v 9.59405396 57.94015899 0.85419405
v 3.79910530 59.75357816 -0.56119188
v -1.40000170 61.15714833 -1.15906680
v -3.92361311 62.08060309 -0.75497892
v 35.36999971 51.16000026 9.58999991
v 30.66712432 54.21671271 3.95277236
v 26.43946372 55.33271283 1.47720857
v 23.25928584 56.43371120 -0.12552622
v 20.06588317 56.46297336 1.12692022
v 15.05426876 58.42485651 0.76125271
v 8.53453670 59.87080187 -0.63047983
v 2.48825247 61.38253212 -1.32490846
v -2.69404589 62.96108663 -1.54039182
v 35.99409014 52.07788944 9.66820307
v 34.07636285 53.61907557 5.90906665
v 31.32237121 55.20315096 3.63370194
v 29.27928977 54.15282026 3.38988332
v 25.93113109 57.72422999 -0.34531241
v 22.55375497 57.91664496 -0.69418439
v 16.60124399 58.53527784 0.66020718
v 1.26584247 63.03436309 -1.93286722
v -2.78834207 64.00967389 -1.47515978
v 27.50621364 57.30735138 0.85647753
v 18.58152635 60.23348123 -1.04669761
v 14.94917553 61.15970761 -1.62046007
v 36.82943806 54.08812314 9.61637963
v 31.54011443 56.40419200 3.17675294
v 28.74287218 57.51902610 1.35145185
v 26.85151622 58.71586129 -0.69941010
v 15.93836397 61.22165546 -1.65375962
v 0.97297417 64.93868679 -2.63465964
v -2.48133065 64.76273388 -1.56036334
v 37.07630932 53.95898595 10.21959167
v 35.58472171 55.59505522 6.09155884
v 30.97593226 56.91594258 2.53866124
v 28.25409360 58.06325749 0.73705992
v 22.87183702 60.20238250 -1.95546006
v 19.43772286 60.90384722 -1.55857159
v 2.11343495 64.79576975 -2.86305277
v -1.28565519 65.13747573 -2.09070928
v 24.32556078 60.59914082 -2.10057059
v 21.62466757 60.67943200 -2.00790563
v 17.15015806 61.29275635 -1.55455107
v 5.32362703 64.16725367 -3.09705804
v -2.01301672 64.78360295 -1.79722987
v 37.06611320 54.47588116 9.69078764
v 32.29821101 56.35298416 3.47436103
v 27.81379595 58.59014019 0.03522216
v 25.27880855 59.35562775 -1.47985446
v 16.52246714 60.66692248 -1.16076530
v 36.40000150 53.13999951 9.49000008
v 34.79397297 54.34754118 6.11762935
v 30.10450862 56.22933805 2.67123641
v 27.00572833 58.11269581 -0.00433277
v 23.44661579 58.61803517 -1.28430617
v 19.77499574 58.94894898 -0.51635143
v 6.42067101 62.41454184 -2.47757928
v 0.29418946 62.66720593 -1.80405134
v -2.62406655 63.44702840 -1.61011843
v 34.53899547 53.00601199 6.78323908
v 32.19494969 53.96048725 4.60189441
v 27.94426680 53.93804237 2.82539683
v 22.73585647 57.02704564 -0.28577013
v 18.96152459 57.20309541 1.08483236
v 13.53921182 58.26286227 0.72529516
v 2.27373862 60.69530919 -0.94027253
v -2.83999974 62.19934672 -1.40294828
v 35.31999886 49.43000153 12.47000042
v 35.07803753 50.19587651 9.94552113
v 31.60360083 52.41816118 5.02073579
v 23.58258888 54.93190512 0.65596885
v 22.46796899 54.96077240 0.76273992
v 17.87315495 54.53316495 2.80185370
v 8.41464940 56.78781122 1.56194111
v 3.77100171 57.77678266 0.57756185
v -1.73569343 58.55495855 -0.23694339
v -3.98789532 60.31708047 -0.73848595
v 33.68688375 48.25806618 9.55855567
v 31.72323853 48.69588464 7.28321122
v 26.80739574 50.96781626 3.18714953
v 21.44741267 52.37174407 2.15348671
v 18.78863387 51.73764378 3.68753378
v 21.26499824 53.81847173 1.62400142
v 14.68999963 52.00999975 4.45999904
v 4.95833671 53.33036929 3.59394937
v -2.55473331 58.34106728 -0.33523451
v -4.90963040 56.40831217 0.75590692
v 33.18608552 43.56112704 12.98996340
v 31.40808642 44.73295808 9.66817141
v 28.67409214 46.41313106 6.17387239
v 25.38830787 45.95502093 5.33106411
v 28.28753926 48.20834845 4.96429810
v 25.35860986 49.89850521 3.17085651
v 20.53266391 46.98969051 5.28665679
v 23.25707674 49.35374111 3.40319518
v 12.47758791 47.97676578 6.21986296
v 14.24648520 50.57676136 5.08832186
v 8.55076127 48.49981144 5.51761547
v 4.73925425 49.67187718 4.91720252
v 8.40057060 49.48233068 5.18692005
v 5.27115585 52.88782343 3.90182948
v 0.82820345 50.45251176 3.98553908
v 3.35314823 53.82642895 2.76190229
v -3.89327388 50.64393580 2.94799055
v -5.10738511 54.97319251 1.28251128
v 23.73539098 42.08030552 6.67769741
v 26.32863447 42.39197075 7.19938520
v 27.57636271 45.46988383 5.96240954
v 25.81125870 45.45496404 5.51652117
v 19.58860457 43.45899448 5.85073372
v 22.43610658 44.84336451 6.04914548
v 20.74252442 46.10681534 5.55843348
v 14.90519382 43.94922778 6.22473424
v 18.42724718 46.24411464 5.45872096
v 13.60438112 48.05831984 6.04662718
v 15.27292747 46.68461531 5.92560694
v 9.34488606 44.19443384 6.39331155
v 11.94135007 44.41453889 6.58454886
v 10.31520963 46.94404826 6.12168387
v 4.83017601 45.03424838 5.70668560
v -0.05345083 45.77123746 5.24836034
v 1.56002317 49.06760529 4.53757634
v -4.13340097 46.43870518 4.27395431
v -6.57999655 47.79693112 4.38075699
v 31.17742017 34.96280313 14.25714418
v 28.41142938 36.24642268 10.08606609
v 29.73415330 39.69729692 10.56090742
v 23.99979346 36.53693944 7.45563162
v 20.09128220 38.01752999 6.18990092
v 22.21761271 40.35557806 6.44922024
v 17.31366664 43.65645349 5.77139109
v 13.67013715 40.28665647 6.22442504
v 16.49053395 42.11261496 5.94618823
v 12.10868265 43.34875941 6.50888449
v 8.94701015 39.91441056 6.43318845
v 11.00860815 40.72786495 6.46007620
v 6.87695108 43.81129146 5.94700500
v 3.51947593 40.17508775 6.01108046
v 5.72074763 42.01140627 6.25700131
v 6.78465841 39.56422955 6.16812566
v 2.45022005 45.36987096 5.50467428
v 3.37487762 44.07496750 5.89485327
v -2.80634267 40.93405232 5.04042348
v 0.94696780 43.11527312 5.94392745
v -5.74033055 41.99336469 4.79536690
v -5.24484552 43.60421002 4.68486454
v -6.05183281 46.62598670 4.41615656
v 24.04704131 33.09574351 7.94989895
v 16.48643427 34.28594768 6.18378865
v 19.98706721 36.64357960 6.39924640
v 16.08987525 37.84747422 5.96226426
v 13.15042004 35.07111967 6.07573567
v 14.98946734 36.80412471 6.00423245
v 11.59899216 37.41836175 6.18440658
v 6.69323280 35.62960029 5.80515293
v 8.36640503 39.21240941 6.24203542
v 5.67493495 38.64669427 5.93196042
v 2.62871059 35.98831594 5.60061680
v 3.76451947 36.59677133 5.69209969
v 1.86071347 39.39880058 5.90267591
v -3.34927463 36.93654388 4.93204873
v -1.09485397 37.89968416 5.39464690
v -4.09995625 39.92867470 4.78797359
v -5.23647945 37.96504065 4.76448424
v 30.28006852 27.08345465 15.01257904
v 15.23906551 31.02029674 5.97683666
v 17.63410307 29.89297360 6.20037271
v 15.10482933 32.20625594 6.04215125
v 9.33339261 30.46099469 5.62900538
v 12.52494007 31.03737719 5.91146806
v 8.89906567 34.30576995 5.87725546
v 5.81805920 31.35826066 5.34787402
v 7.55411899 34.27380323 5.74679812
v 3.81412962 35.12097895 5.55868912
v 0.27036670 32.18641877 4.70584398
v 2.81944987 32.76782110 5.23050781
v 0.56558155 36.29762307 5.40219760
v -3.43205011 32.41709620 4.19315230
v -2.49280408 32.46091306 4.17715218
v -4.79510566 36.13593802 4.81230672
v 30.08769080 22.99530059 14.21650220
v 27.25385129 24.09692854 11.58310939
v 21.55922726 29.02125753 7.36489706
v 18.03725585 25.41189268 6.36962429
v 13.96681648 27.23459341 5.64601505
v 16.61327109 27.43191086 6.22183969
v 10.26794966 27.48846821 5.35994628
v 13.14546727 28.90080400 5.76526299
v 9.64376144 28.84804830 5.54732187
v 6.95135677 30.29642254 5.33714006
v -1.45955035 28.94575149 3.44599527
v -1.94276089 31.89238161 4.06563515
v -3.29587609 29.18056585 3.45760677
v 29.71831150 20.29955387 14.78706300
v 28.34717929 21.41156979 12.38856371
v 22.84304053 25.14042892 8.68783426
v 18.04362237 23.53008278 6.44689146
v 13.67999986 24.52000044 4.71999962
v 9.75260697 27.23797597 5.22651058
v 1.42863207 25.87764896 2.82895379
v 29.10516225 18.53000559 14.53690976
v 28.55289169 19.22255009 12.79539336
v 26.56603418 20.03504336 11.24322694
v 14.91891406 22.83381671 5.01110684
v 12.48320285 22.87830226 0.83852169
v 10.05772594 23.37061986 0.32013957
v 12.39459496 23.55521731 1.89253909
v 4.13779635 23.96111749 1.33844977
v 0.78897201 24.71727133 1.63377717
v 24.36169051 19.53337342 9.68057010
v 16.58564620 21.00896090 5.92521532
v 15.52609727 21.02960646 5.01899701
v 15.09902533 21.16593160 2.32302537
v 14.44232371 21.59368806 1.07264589
v 13.42784055 21.66356891 -0.07846599
v 5.88101614 22.88073488 -0.21099592
v 3.39860469 23.09766226 0.78408374
v 1.03508227 23.17540720 0.89129648
v 28.90257351 17.07398705 15.85518755
v 15.81634581 20.76215483 5.35409199
v 15.28337691 20.90588398 3.56863905
v 15.58602694 20.48784867 1.83192140
v 3.01365368 22.64348604 0.62142173
v 15.31757507 20.55075392 4.64268215
v 15.61451983 20.48506588 3.05794901
v 15.29406663 20.54571360 0.97645674
v 10.76591201 21.95657231 -0.75422553
v 8.11098889 22.32214622 -0.77289087
v -0.14244285 22.89034054 0.87007956
v 16.39055647 19.52880993 5.80121670
v 15.61717410 20.33834346 3.85730644
v 15.99796303 19.63119954 1.70818286
v 14.84870166 20.62765695 0.11231293
v 13.42377625 21.12115175 -0.50521450
v 11.49680000 21.38730511 -0.91337488
v 28.53594162 16.14215039 14.26289417
v 15.98387770 18.96208152 5.37983747
v 16.04729518 19.47595179 3.13023990
v 15.97188599 19.37768236 0.53987850
v 14.62320425 20.19699104 -0.46506981
v 28.00605074 15.13202675 14.99591582
v 25.42007528 16.08586684 9.30252019
v 22.55579270 16.94620587 8.27556569
v 15.97519033 17.75672846 4.94547421
v 16.34973660 18.13575998 3.19633516
v 16.42312109 18.34143326 0.12103876
v 13.32646050 19.61001940 -1.13386556
v 11.34124864 19.73028667 -1.17478520
v 1.25869806 19.81431991 -0.26889928
v 27.56569535 14.15743399 15.30292165
v 27.65718102 14.04647809 12.97766063
v 27.57556550 14.52642493 11.72978431
v 26.49606578 14.54614196 9.83263552
v 23.80671911 15.44369012 8.20920989
v 21.52254432 15.67873731 7.39385793
v 16.02330990 16.64060354 4.78627207
v 16.17999934 17.06999913 3.17999977
v 16.56412892 17.32886955 -0.41153358
v 15.25250543 18.02772097 -1.38586585
v 11.06000040 18.31999980 -1.17000006
v 6.87527098 18.73854175 -1.73621799
v 26.74068697 13.63300346 17.84016378
v 27.12000161 12.34999951 15.13000019
v 27.06219628 12.35825568 13.56150769
v 26.97999962 13.36000022 10.66999976
v 24.89025146 13.50757945 7.87860435
v 22.67402783 14.33768868 7.17908423
v 20.56000009 14.55000043 6.66999957
v 18.57652515 14.71042633 6.29379367
v 16.97261445 14.86358978 5.56035340
v 15.97538218 15.38311969 4.18143626
v 16.46507718 16.01462252 -1.26480742
v 15.31898417 16.64274186 -1.74884906
v 5.21152094 17.10387506 -2.38209218
v 26.18092112 9.94221400 16.90670289
v 26.72846057 10.78574825 15.04671853
v 26.49736404 10.91684029 10.63314267
v 26.18270926 12.19967473 9.13677923
v 24.93173443 12.45334651 7.56634772
v 23.69948849 12.05291133 6.45848457
v 22.04946242 13.11777439 6.27764873
v 18.89999956 13.23000062 5.82999922
v 16.91109501 13.93402275 5.21595636
v 16.09499566 13.89446855 3.97930807
v 15.38471226 15.12758806 -2.19065300
v 11.91912405 15.15506394 -1.63909083
v 5.53617394 15.77818394 -2.67435471
v 1.41046394 16.11720026 -2.08399468
v 25.65246448 8.73608980 17.62446389
v 26.11999959 9.10999998 15.54000005
v 26.34000033 9.53000039 13.62000033
v 25.84677003 10.25282219 9.64254234
v 24.54615012 11.48021780 7.01576471
v 23.53221364 11.01813000 6.04624534
v 21.68329805 11.83554064 5.57921408
v 18.11822690 11.70262601 5.13393898
v 16.63000509 12.10520789 4.23056493
v 15.95646888 12.79800199 1.77393272
v 15.22404328 13.71285878 -2.46989052
v 12.82650232 14.08431027 -1.98699441
v 6.23893784 14.11956362 -3.18468479
v 2.38819071 14.26148973 -3.16953287
v 24.72829446 6.92753494 19.38729547
v 26.00000054 7.49999983 15.25000017
v 26.15425922 8.38203076 12.03488838
v 24.88974854 8.64537712 8.06498714
v 23.09437841 9.83514544 5.52582694
v 22.13140018 9.84933414 4.98195644
v 16.56279154 10.81367116 3.52825294
v 16.14420302 10.69814805 2.46036914
v 15.95259830 10.93254611 1.25897105
v 5.32266311 12.43669819 -4.04550787
v 24.52999912 5.04000019 19.16999929
v 25.60359612 5.80876600 15.32032434
v 25.68218485 6.48184959 12.91874610
v 24.85322952 7.01307785 9.68029350
v 23.67574535 7.60326860 6.18769648
v 21.30339108 8.51597451 4.29799827
v 16.29746892 9.95615590 -2.61292770
v 7.10450532 11.21187489 -4.59925737
v 24.39849079 3.41853849 18.98189634
v 24.84871633 3.56426951 15.25615342
v 24.12331477 5.71918767 8.17891024
v 22.42070250 6.64508855 5.08750882
v 19.59748939 6.92690909 3.32434732
v 15.99196531 8.59358069 -2.92492821
v 23.39400537 1.37103407 21.14897035
v 23.98825064 1.82822673 19.74448562
v 24.45418760 2.53236643 15.52402414
v 24.34999868 3.28000030 11.75000053
v 23.43228087 3.67315602 7.56949233
v 19.01786216 5.51730487 2.93194293
v 16.51023515 6.24949858 -1.22606102
v 15.63578285 6.62573334 -3.04746302
v 9.13932547 7.60021619 -5.92638273
v 23.20960537 -0.25282704 21.32761478
v 24.00999889 0.35000016 17.71000028
v 23.94691110 1.17052102 13.75660114
v 23.80895615 2.33319984 9.86550935
v 21.83712646 2.41830316 5.84444404
v 19.28600110 3.24139604 3.09607619
v 15.96366800 4.48999554 -1.10762636
v 15.36141429 4.65853047 -2.06537964
v 14.17952590 5.67436451 -4.24145209
v 12.71963771 6.28213724 -5.34361228
v 10.88436041 6.28076866 -5.96662937
v 8.18043202 5.99543052 -6.17218530
v 22.81000093 -2.16000015 21.56000026
v 24.00000021 -1.33999996 17.34999940
v 23.62680994 -0.48689608 13.34147435
v 21.27299085 1.21239107 5.63516282
v 18.82203668 1.95287354 2.93750945
v 15.03000036 2.85999989 -1.12999999
v 14.95158020 3.53229442 -1.97670748
v 12.60963455 3.93740041 -4.81184758
v 12.10980117 4.25738934 -5.24648139
v 10.15917491 3.52164125 -5.79070533
v 7.63650099 4.26767254 -6.07031770
v 5.21585951 4.59503336 -5.74626960
v 23.13039638 -2.04005931 12.18989119
v 19.97486129 0.56177960 4.22246847
v 16.93999954 0.36999997 1.71999983
v 11.80561353 -1.26026431 0.73734787
v 12.71658856 1.12049759 -1.97718455
v 11.69894077 0.95277053 -3.08331102
v 10.68160683 1.95443933 -4.87931957
v 8.83179810 2.07819161 -5.55830309
v 23.67537841 -4.71825525 16.07244648
v 22.55182341 -3.99445649 10.89346502
v 20.69348469 -2.46613193 5.82216773
v 17.66556688 -1.86109147 2.49977759
v 14.59345967 -1.51554786 1.29325269
v 11.80261932 -4.58300905 1.13956328
v 11.12341974 -0.95068431 -0.07477753
v 10.21378953 -1.24641892 -0.55448792
v 8.06488190 0.60897984 -4.93576704
v 23.64000119 -6.70999987 16.45999961
v 22.77938649 -5.75816911 12.07680721
v 20.51929198 -4.47643688 6.24447037
v 8.08736030 -5.00674034 0.67041890
v 7.60763790 -4.44583409 0.16250735
v 7.67747965 -3.09137162 -1.14684587
v 6.36488199 -2.14733463 -3.58607876
v 4.16907342 -1.76123122 -4.15829290
v 23.38636853 -9.83416289 20.24409361
v 23.50015379 -8.65821261 16.13732614
v 22.50773273 -7.44068110 12.11670134
v 16.92275330 -5.54014230 2.49650469
v 12.41979469 -5.04991319 1.03781640
v 7.03854440 -5.28682210 0.20506074
v 6.51138835 -5.04368357 -0.59511891
v 6.08701073 -3.99308885 -2.69297720
v 4.56627039 -3.52833443 -3.52700031
v 23.36277254 -10.71958058 16.02103375
v 22.36341126 -9.70382895 11.51272748
v 20.40065639 -8.67998134 7.01962318
v 17.00344495 -7.32339732 2.74900068
v 14.15170636 -6.97458955 1.31418032
v 6.36246148 -7.36274337 0.64177619
v 5.14652673 -6.90479577 -1.17387553
v 4.21260204 -5.16099995 -2.77892291
v 22.71648124 -13.82588409 22.32670598
v 18.32247339 -9.85135045 4.00919747
v 14.71267175 -9.33716539 1.60575216
v 5.38107846 -9.55668092 0.99795638
v 4.49474016 -7.93289300 -0.94732147
v 23.01351167 -15.17892815 18.59124750
v 18.51258986 -11.84236538 4.60375240
v 3.50851030 -11.20012905 0.90907468
v 2.64209392 -10.21808945 -0.02525133
v 22.87520096 -17.87537523 22.61165902
v 20.43962106 -14.73824494 9.16450564
v 0.39135409 -13.07221409 2.63587828
v 22.37215638 -19.49744672 23.78284372
v 23.27473462 -18.43987033 18.89224350
v 22.72576094 -17.61576533 15.24622738
v 21.95728198 -16.97451808 11.32075116
v 10.59221849 -14.02982231 0.78576186
v 23.41743745 -19.98306438 20.30600794
v 23.03524688 -19.39068735 16.79395325
v 22.68524282 -18.07278767 13.57376669
v 21.45693265 -18.34487543 10.41539013
v 22.22230472 -22.75891230 23.78380485
v 23.54529873 -21.34042978 18.66710186
v 22.06527628 -19.61428486 11.86595857
v 20.65761387 -18.93082447 9.32149310
v 4.96902131 -17.07691513 1.23592152
v 21.07848786 -20.49584873 10.38477942
v 15.04522469 -19.17602867 2.58314447
v 22.07545936 -23.31325598 12.98840810
v 12.99935859 -23.89013208 1.59249362
v 23.49179611 -27.93398313 19.45240609
v 23.58577959 -27.81583369 21.01197094
v 21.86116762 -25.49225837 24.47414584
v 23.42971973 -24.84490164 21.33139595
v 20.52962966 -21.71787061 9.91460774
v 20.69957182 -20.38647234 9.67366993
v 23.52418192 -20.36751062 19.26920749
v 22.92305045 -19.40236427 15.72338119
v 21.86867967 -18.55022646 11.26086991
v 16.33450575 -16.44875854 3.34664364
v 22.67963998 -19.15107481 23.08616601
v 23.09381776 -18.02791469 17.90048368
v 22.41069451 -16.60501398 12.32291572
v 14.38830141 -12.65147235 1.63720082
v 9.51283332 -12.95954455 0.72220131
v 22.65727893 -16.35190658 22.94629440
v 23.11416715 -15.45705833 19.68318596
v 3.70000000 -13.07999995 2.08000001
v 3.71689699 -8.53552017 -0.94959902
v 21.79794200 -9.70718544 10.12133807
v 15.92203416 -8.31058156 2.17917189
v 12.20360957 -6.75110100 1.07443507
v 9.38653760 -8.18529632 1.04204845
v 6.01996714 -6.36734767 -0.10689948
v 5.10402815 -4.45477664 -2.97461217
v 3.39579256 -4.54506278 -3.07613239
v 23.25570397 -8.59971251 19.97014880
v 23.39343168 -7.00181536 15.68211243
v 21.96762152 -8.14424176 10.95191389
v 19.72042769 -4.88045160 5.18640876
v 16.07313193 -5.44699933 2.07104604
v 7.80147640 -5.06742252 0.56972640
v 12.18631491 -4.39498713 1.09052018
v 7.04647787 -7.29321176 1.00648426
v 5.69827575 -5.75477770 -1.33666373
v 7.30439695 -4.17062407 -0.42591206
v 7.37000024 -2.12000008 -2.84000020
v 4.93984716 -1.23803481 -4.39236779
v 5.75288152 -3.02192639 -3.44097894
v 23.40845950 -7.84988329 18.06406491
v 16.00771956 0.13868943 1.52105931
v 13.19999993 0.88000007 -0.40999992
v 12.05846108 -4.31520445 1.12307537
v 8.72370508 -1.97243318 -1.31324003
v 11.39498688 -0.40102546 -0.46216685
v 10.33782400 2.68411078 -5.38435346
v 10.14059409 0.85308083 -4.32251440
v 6.58062659 -0.88708219 -4.09416715
v 23.43960106 -0.54511509 19.99886520
v 23.80198240 -0.14758330 14.44555447
v 23.19513820 -2.81291245 13.55658472
v 23.71472120 1.46767660 11.11170091
v 22.71289565 2.19916506 7.21222768
v 20.77940851 0.16034239 5.41384239
v 20.04204690 3.45966476 3.71769606
v 17.78336056 1.47826644 2.41696276
v 17.65387692 2.51555932 2.20460189
v 13.94627523 1.41023204 -0.29487530
v 11.59293018 6.76280772 -5.77051844
v 10.96454449 3.63170658 -5.53558813
v 9.09932610 4.99640265 -6.17136946
v 24.54078570 3.01706186 17.12799631
v 24.16629530 1.76586828 17.85275340
v 25.19287728 5.13544399 12.66665012
v 24.44781922 2.85489648 14.58512340
v 24.38568883 6.37467438 9.02862474
v 21.89467475 7.45710032 4.51065553
v 20.36231384 5.04444027 3.90836643
v 15.60668927 9.31591075 -3.29545513
v 25.79967305 8.17938708 16.61505364
v 26.56528726 9.76213161 12.37712428
v 24.88498017 6.06845412 10.43502707
v 24.91470799 10.61205100 7.32511422
v 23.19320478 8.08060076 5.55777410
v 20.41718364 8.91256053 4.22898680
v 22.41239883 8.54603946 4.87975124
v 17.21321046 11.48227416 4.50780708
v 19.95074190 9.71995946 4.43424657
v 18.78286526 10.91725007 5.04606497
v 17.74569973 10.13261825 4.24306281
v 16.45183563 13.14453874 -2.06425833
v 11.64782420 13.35795596 -2.30892678
v 2.86051910 14.65921104 -3.18183005
v 6.13672147 12.77374011 -3.81756877
v -0.32318057 14.59753234 -1.59972487
v 27.27440186 13.23970966 14.81505204
v 26.64725669 10.37829835 14.37952090
v 26.94486827 13.93591985 10.57358272
v 26.79052204 10.76453459 13.01705930
v 25.71309730 10.96560713 8.76772776
v 24.38000031 14.27999977 7.91000016
v 24.21405353 12.80130073 7.07200868
v 19.71814781 15.29801544 6.84497133
v 22.45213836 12.47792505 6.03231974
v 19.23187263 11.85075752 5.50652156
v 16.41331799 15.83584026 5.19713480
v 17.33519696 12.78355159 5.08072134
v 17.78405346 14.88164999 6.06411649
v 16.41445421 14.51801043 4.81289020
v 13.22901063 17.11645536 -1.22757175
v 14.48560786 14.09015898 -2.34489026
v 8.13814159 18.19330826 -1.42397964
v 11.13517862 16.67971537 -1.27433671
v 9.45520587 14.54690192 -2.07725121
v 4.96952748 18.17027666 -2.11040140
v 1.65576185 15.33130743 -2.53249914
v 27.58954652 14.11981788 14.19115718
v 26.89336427 16.25891961 10.58016717
v 15.91933146 19.56123114 4.36024042
v 16.48637094 17.80390367 5.71764167
v 15.99662192 17.10087806 3.93327838
v 13.82356323 20.47726698 -0.75210741
v 14.17924371 17.58124866 -1.30994467
v 28.36209908 19.93752271 12.58255262
v 25.58057941 20.67234740 10.67290734
v 15.83651826 22.07794227 5.63981431
v 15.82217775 19.97653209 5.35741262
v 13.18350155 23.48023094 2.76035885
v 14.49961960 21.73174918 3.93029628
v 7.56134372 21.75964415 -1.06420962
v -0.20447954 25.82097612 2.31192005
v 2.72090151 21.99799940 0.35589686
v 30.23237549 21.93300612 15.19053988
v 29.14937213 23.01395871 13.01395521
v 26.33311599 20.89764737 11.22905780
v 25.62283538 23.73414859 10.76330896
v 13.03000003 25.86999908 5.45000006
v 13.46870139 24.02373590 4.23390511
v 12.85415236 24.07498471 3.50850914
v 11.16057765 24.75162782 3.60560906
v -2.98098451 27.82645635 3.13110184
v -0.64035523 26.56611055 2.83504673
v -4.87074861 28.86883914 3.96504160
v 21.69148438 27.62516774 7.62839755
v -3.31440754 30.88340349 3.77444411
v 31.06999956 27.93000080 16.41000062
v 29.56986241 28.50146033 13.14104255
v 22.67849073 30.27713671 7.79872481
v 16.89000055 31.06999956 6.15999987
v 9.43718851 31.92091361 5.96037600
v 4.94598690 32.50935301 5.42302011
v 1.40331278 32.66623989 5.23996772
v -1.68216508 32.91212022 4.49701725
v -4.81275702 33.11788663 4.62761754
v 20.47190256 33.38916972 6.68995501
v 10.88999957 34.32000056 6.23999955
v -2.87758769 35.83022207 5.07202139
v 31.43333271 33.44124928 16.43178985
v 27.42410637 35.07682681 9.37765650
v 16.10027067 36.63994372 6.03773864
v 12.76426576 36.92801669 6.09214278
v 9.68000013 37.20999882 6.14000019
v 3.09194787 37.37522289 5.79223596
v 0.53831807 38.11911494 5.74445259
v -2.85325455 38.70185092 5.26357070
v -5.27267857 38.83178532 4.73950990
v -6.61724946 39.54156488 5.42344432
v 31.83054551 36.43256053 15.06038662
v 30.53592704 37.03510016 12.32721936
v 20.46342194 39.09361735 6.27786573
v 17.39021763 39.36047852 6.08665124
v 11.05904579 39.85140473 6.37208344
v 8.15251376 40.34031555 6.48750225
v 1.42761879 40.89349881 6.02958305
v -1.75647670 41.13819823 5.40018175
v 32.18999878 39.34999928 14.77999985
v 29.11384962 40.54386914 9.68770403
v 23.12547155 41.28824547 6.73290342
v 20.59341222 41.99998453 6.06043637
v 14.65134136 42.50966385 6.32712618
v 11.35217771 42.36115515 6.64863829
v 11.25101000 41.27809778 6.51879283
v 4.96004429 43.52984950 6.09801430
v 3.00519657 41.23812169 6.04369398
v 2.01520557 43.78189519 5.93520654
v -4.75999992 44.75999996 4.49999981
v -6.06794748 45.07137462 4.72513353
v 32.80096501 42.26617143 14.01616912
v 32.59007633 42.87561402 12.25088257
v 29.87320535 40.13955221 10.69142763
v 27.27189474 41.43156111 8.38406943
v 27.69389749 44.49004680 6.57380000
v 24.53031577 44.62058097 5.88171696
v 18.28660443 45.26592046 5.58534497
v 14.87108041 45.49019411 6.28376286
v 11.39120478 45.77752203 6.51163375
v 8.20884481 46.24186829 5.90321189
v 3.65436263 44.85851154 5.77490730
v 0.77447842 46.65649310 5.13903052
v -0.08159850 44.88587379 5.47962403
v -6.37704507 49.24053326 3.77969234
v 34.21190754 45.32278329 14.04468622
v 32.18396008 45.89402676 9.88143589
v 26.18961968 47.46148363 4.57580993
v 20.13321221 47.95894027 4.97553218
v 20.16368136 46.37932405 5.49320318
v 12.62821071 48.79308492 5.98635618
v 13.70730996 46.71899974 6.34127622
v 9.25342087 49.17312041 5.52554708
v 2.57625012 49.79091138 4.64069890
v -6.50609238 51.13467202 3.25514865
v 34.82914716 47.84283042 12.60850765
v 34.28533301 45.73325813 13.54408171
v 33.93999860 48.98000136 9.20999981
v 31.52738139 46.85347527 8.64731986
v 28.26432511 50.66262186 4.00067260
v 20.93150467 51.83063820 2.66088778
v 23.13558385 50.77395961 2.58085853
v 22.21961133 49.06680435 3.84188001
v 12.36375980 51.60500482 4.88818763
v 14.00902867 49.42922294 5.61903790
v 5.19668218 52.12979391 4.21877857
v -2.80119642 51.57079920 2.66698143
v -6.09249435 54.87962812 1.96086150
v 35.76260805 50.27951673 12.92074844
v 35.04265100 49.57062006 10.79646312
v 35.35353392 52.24508792 8.26871861
v 32.19632432 51.34753883 6.02955511
v 26.36085451 53.55927721 2.17828434
v 23.18206802 52.01427266 2.01624446
v 18.98824610 54.24792320 2.63479678
v 22.17403427 53.57987434 1.45815988
v 18.40661466 51.77940428 3.84476432
v 15.19752853 54.91423979 2.96588102
v 6.98478892 52.71270871 4.10768343
v 3.82861006 55.74548617 1.84898381
v 0.22454374 56.15236238 1.39385124
v -2.81131291 56.38262630 0.46993032
v -3.41842789 54.16715518 1.43218040
v -4.27869614 57.37555027 0.22946877
v 36.98169440 54.97958139 9.00052115
v 35.50827503 54.92372811 6.58663968
v 33.55088085 54.30440232 5.17045660
v 28.81277911 55.82120642 2.28005950
v 24.32592772 54.00952697 1.27798913
v 21.87837474 56.73428252 0.25200346
v 17.32358150 57.14997277 1.55299378
v 6.97608246 58.16501379 0.65886136
v -0.51000057 58.80000070 -0.27000165
v -3.59394192 59.90130082 -0.78173861
v 39.31398317 56.45712838 11.54542621
v 36.90221533 56.50591850 6.85771974
v 35.08913517 56.91293627 4.83302167
v 32.00110421 57.64987692 2.47905240
v 29.09742855 58.69940296 0.54137380
v 26.20640397 58.81369486 -1.01006927
v 22.28581347 59.16434899 -1.29711290
v 18.26156490 59.37768519 -0.25996767
v 2.43286509 59.17287245 -0.26635709
v -3.29076615 60.89293957 -1.05440128
v 39.64902461 57.86912143 9.93441418
v 38.34323213 58.66757408 7.12248869
v 36.23660281 58.69204924 4.80508525
v 34.12795067 58.99753422 2.93124281
v 31.35000169 60.02999842 0.53999998
v 28.60697545 60.06577983 -0.81381889
v 26.48336813 60.86859480 -1.85902091
v 22.48615026 61.16328761 -2.31651706
v -1.81000005 62.95000017 -1.65000046
v -3.20644211 63.21920455 -1.21454685
v 40.70142657 58.55724961 12.63278071
v 38.36729378 60.38941443 6.26963051
v 37.10946813 60.78334525 4.92759468
v 35.20999849 60.92000008 2.82000005
v 33.38496014 61.11581624 1.19559839
v 31.16791882 61.73582375 -0.44819689
v 25.01161955 62.64466047 -2.63632112
v 21.93657681 62.84338981 -2.86804698
v 16.05621167 63.22176754 -2.77238735
v 13.92477006 63.36179376 -2.90731224
v 4.09257039 64.45416063 -2.98457360
v -2.55886698 64.47753310 -1.68127508
v 41.45842046 60.71274728 11.75732259
v 41.19472578 61.57979369 9.62515641
v 39.15775940 61.30191684 6.92960247
v 38.48011419 61.02192402 6.25731843
v 36.41999885 61.96000054 3.99999972
v 34.83026847 62.47415021 1.82275090
v 33.11687335 62.89582700 0.21443615
v 31.46691620 63.42432648 -0.94159407
v 28.79470959 63.06219101 -1.89866032
v 24.24752712 64.70884383 -3.08174617
v 18.50000024 64.53000009 -3.10000009
v 15.70788026 64.93924558 -3.43231042
v 13.18503916 65.20964205 -3.62082408
v 8.58727004 63.98741901 -3.32970778
v 3.66315618 65.22340328 -3.29244952
v 0.39316720 65.98880142 -2.46753939
v -1.75420614 65.50648063 -1.76880183
v 41.56531766 61.96844578 10.35717689
v 40.87999836 61.96999922 8.87000002
v 35.76000035 63.52999806 2.71999999
v 34.59544852 64.46105987 0.96289802
v 32.73130208 64.44559991 -0.52933797
v 31.30412102 65.14977664 -1.46103289
v 29.13187072 65.53424150 -2.32404098
v 26.66566335 65.61288983 -2.89880252
v 22.30314724 65.79623371 -3.15224845
v 17.47003384 66.39666110 -3.35959438
v 12.56111264 67.19300151 -3.88001325
v 10.51487587 65.79574943 -3.91589804
v 7.91577250 66.03864580 -3.92154139
v 5.46598202 66.24410301 -3.75984120
v 1.85480993 67.26189703 -2.80357408
v -0.30000138 67.05000252 -1.89000205
v 41.86408222 63.24122101 10.17191168
v 40.09070992 63.66310269 7.44175771
v 35.33446416 65.07313997 2.12428998
v 33.13578665 65.79241902 -0.51709462
v 30.30086681 66.99384749 -2.08522403
v 28.50267105 67.00310856 -2.61407415
v 24.70660210 66.37010723 -3.08107981
v 20.54000087 67.00000167 -2.76000006
v 14.93469812 67.19575077 -3.64158861
v 11.04662661 68.33271682 -3.81097570
v 9.33017023 67.38223135 -4.06705402
v 8.09426233 67.80067086 -4.06043557
v 42.32288525 64.41383064 10.71011182
v 41.42369702 64.43231553 8.91195517
v 39.08799961 64.46369737 6.41051540
v 36.29076853 65.79670310 3.43476143
v 34.73999724 66.45999849 0.78000082
v 31.99861571 67.05779582 -1.31729280
v 30.39352410 68.18637997 -2.03127298
v 29.36461754 68.12164187 -2.36692978
v 20.68999968 68.21999699 -2.47000041
v 17.32837409 68.26899946 -3.11403698
v 13.19230814 68.56895238 -3.55758425
v 9.13180225 68.62904876 -3.85128940
v 42.56527126 64.37188387 11.46285143
v 41.45438224 66.30410254 8.71369243
v 40.04295915 66.03444368 6.97485777
v 37.12083399 67.06822664 4.30702697
v 35.49912199 66.83167070 1.90963480
v 33.56567770 67.88159162 -0.29998223
v 30.98191507 68.96036118 -1.67578901
v 23.93000014 69.19000298 -1.97000033
v 20.16000077 69.49999928 -1.98000064
v 17.15557463 69.97561455 -2.52950052
v 12.43999973 70.32000273 -2.94000003
v 9.07240063 70.59194148 -2.74403580
v 6.65946910 69.80433315 -3.02665355
v 42.87430272 65.56025892 12.75919192
v 41.96808115 67.66896695 9.72071104
v 39.78155926 67.24034250 6.60466729
v 37.80313209 67.21918285 5.00912545
v 35.72225198 68.94101202 1.60606927
v 33.05608407 69.40544397 -0.44939949
v 26.09590814 70.50677389 -1.50500867
v 22.32842147 69.85160708 -1.58692850
v 18.58999953 71.11000270 -1.44000107
v 14.70999978 71.52000070 -1.79999997
v 10.76684613 71.19838148 -2.11457349
v 8.70830100 71.30297273 -1.61852245
v 42.83192381 67.28845835 11.94091607
v 41.28117487 69.47564334 8.78511462
v 38.88329864 69.56920773 5.25280414
v 37.14321926 70.14589757 3.19447904
v 33.80059078 71.07967138 0.66265656
v 32.34941140 71.12205029 -0.16679167
v 22.59614691 72.39569724 0.35889292
v 19.05000024 72.63000309 -0.07000000
v 16.49056561 72.38103449 -0.66666835
v 14.14779201 72.22784311 -0.93231903
v 42.66276211 68.77543032 12.66691647
v 41.71117768 70.16246766 9.97321680
v 40.01336545 70.50501555 7.11403368
v 39.07612711 71.12652063 6.02840120
v 35.88205948 71.53422385 2.60876329
v 33.51445124 72.08766788 1.14297157
v 32.56681561 72.82567769 1.34765264
v 28.27660553 73.59255105 1.62149162
v 24.11268651 73.61295074 2.26006401
v 22.04414830 73.81811738 2.55846884
v 41.78965092 70.79237700 11.54312771
v 40.44446349 72.09800184 9.61547624
v 38.78913075 72.73497432 7.25907739
v 37.63638064 73.10059667 5.94152696
v 30.84297664 74.88381863 3.95735027
v 27.65973844 75.04660636 4.18248540
v 40.56013376 72.67031819 13.21551949
v 4.51311376 4.25358582 -5.41783730
v -0.35977204 5.40089468 0.90707809
v -1.58142147 6.17828546 3.54848476
v -2.60583428 7.53270881 5.28533570
v -3.24957725 6.76564360 6.25042710
v -5.85232722 7.83402659 9.57411714
v 12.19000015 3.89999989 17.65999943
v 14.07668088 3.34444805 23.19180593
v 6.08624564 4.34613088 -5.94667625
v 4.60615056 5.38204331 -5.50371082
v 0.45106420 7.07986811 -0.84327121
v -1.36264204 7.71954982 2.85144383
v -3.32472450 8.19359999 5.94741292
v -5.66706108 9.69905313 7.61009147
v 13.36268988 6.18353859 21.21333033
v 15.40886890 5.81832277 23.73705246
v 4.93610417 7.56031787 -5.52405603
v 1.53425452 8.02951492 -2.80650845
v -0.22847373 8.77565891 -0.40066542
v -1.75700744 9.06866416 3.31574562
v -4.15112777 10.11931058 6.14842167
v -5.75442798 10.67996118 7.34650251
v -6.27903454 11.19247824 8.54447763
v -6.17579417 11.39394194 9.99961887
v 5.53961843 8.61011539 -5.50338766
v 3.13999993 8.99000000 -4.24000015
v 1.41787599 9.44973249 -2.97725992
v -0.26628858 9.96215176 -1.25008600
v -1.91661692 10.27556602 2.79163942
v -2.72500818 11.34236529 4.28842613
v -6.03978708 12.67390605 7.15493830
v -5.99772157 12.08829228 10.37890092
v -4.89161210 11.50779799 11.68471109
v -2.21852865 12.15940714 13.73597793
v 5.93417929 9.93822794 -5.20322938
v 2.29876535 10.74224804 -3.80408601
v -1.42219302 11.90572139 -0.29337168
v -2.44531687 12.75608968 2.00891658
v -2.86146998 12.74732780 3.90964188
v -5.28567703 13.47860508 5.94984135
v -6.37257658 14.47210368 7.96656217
v -6.18000003 14.10000026 9.63000022
v -4.83530574 13.97143491 11.46302652
v -2.67611467 13.18413019 13.45753204
v -1.05377007 14.20880575 -0.97640126
v -2.05063680 14.20389768 0.64040790
v -3.30095622 15.07153455 3.93087836
v -4.90000006 15.30000009 5.23999985
v -3.76764452 16.40150510 12.19155081
v 13.73458467 12.10014708 18.68603565
v 14.90499452 12.25822419 20.91596462
v 1.89285993 14.54272494 -2.89721228
v -1.09533349 15.66481590 -0.55148581
v -2.27550557 16.43939503 2.12745555
v -4.19014879 17.36508124 4.13598726
v -5.93000045 17.61999913 6.50999974
v -5.85242640 17.87248813 8.64191912
v -4.20586625 17.72154868 11.59412414
v -1.72113907 18.13509688 13.44515942
v 14.48225882 14.10210412 18.52119528
v 15.34000039 14.05999996 19.82999966
v -1.37999991 18.13999936 1.41000003
v -3.55193159 18.62543449 3.24114901
v -5.52000012 19.43000033 5.63000003
v -5.76999970 19.74000037 8.44999962
v -4.40000044 19.68000084 11.15000062
v 14.93435726 16.81355387 18.80302653
v -0.10288740 19.45942082 0.23560769
v -2.50970339 20.42199485 2.07419996
v -4.90561640 21.14695869 4.23058402
v -5.78258652 21.20913565 6.42058859
v -5.61184948 21.60392515 9.16873571
v -0.94954640 20.47266252 13.70548178
v 14.34134971 17.95388013 17.88372733
v 1.88149814 20.44729702 -0.19151036
v -1.75901665 22.35680632 1.35866378
v -5.90824662 23.16458337 6.83180895
v -5.34457387 23.88994582 9.73797124
v -2.99254572 23.42470363 12.27268204
v -0.44993425 22.52050117 14.04220518
v 14.13380541 19.19507235 17.56476983
v -1.83145853 23.61176349 1.46309985
v -3.42165655 24.51573871 2.49254610
v -6.07044529 25.78034438 7.37728411
v -4.25351039 25.37951060 11.27316710
v -1.93452043 24.38903227 13.06312531
v 14.89750110 21.81252465 17.96943694
v 16.14642143 21.10221982 19.30522919
v -2.47437344 26.20614320 2.41813390
v -5.26983757 26.92253143 4.24267771
v -6.10357663 27.36680023 6.60429569
v -5.88000054 27.40000002 8.99000000
v -2.87738000 26.85376815 12.80941255
v 14.54806700 23.01032841 17.80313253
v 16.71136729 22.53703959 19.51060444
v -6.19807094 29.03025225 6.42952695
v -3.35368724 29.26891856 12.28916552
v -1.27436046 28.40521745 13.91536463
v 15.03763441 24.40373413 18.09749193
v 18.46566983 23.92629348 20.15123703
v -5.07902401 30.61060980 4.29945625
v -6.25138730 30.70800379 6.18728064
v -6.29328238 31.83967620 8.09811056
v -5.39979991 31.78111464 10.44644881
v -3.40914726 30.76434694 12.32650317
v 15.74917138 25.24204738 18.46004836
v -5.86496294 33.89991820 5.35100233
v -6.71739411 34.29098055 7.14673195
v -6.31803088 34.16878358 9.35041811
v -3.31000006 32.97000006 12.50000019
v 17.56822504 27.51665749 19.43189465
v -6.26426423 35.41339189 5.54564409
v -6.99288677 36.49219498 7.54530448
v -6.44099200 35.83795577 9.50657297
v -3.95999989 35.45000032 12.24999968
v -6.91741426 38.94547001 5.96764823
v -5.63618960 38.28964382 10.67182794
v -6.65337360 40.91744497 5.43322461
v -7.10438611 41.50208086 8.26325361
v -5.35533857 40.99849612 11.05678082
v -3.14669940 40.35178572 12.99227122
v -6.91185519 43.10583696 6.04151515
v -7.25550484 43.57554018 7.28141237
v -5.84520120 43.10945049 10.49087662
v -4.62621776 42.37204790 11.86951529
v 1.04999996 41.93999991 15.86999930
v -7.24891759 45.95252126 6.83173910
v -5.41222980 44.89587247 10.55327151
v -2.37042364 45.48852518 13.43506761
v 1.41999999 44.53000054 16.20999910
v -7.19244638 48.96379635 5.00332471
v -7.23631168 49.47344586 6.85460446
v -6.07198291 49.10239950 9.61858220
v 1.35000004 47.26000130 16.16000012
v -7.02615082 51.23809725 4.32061031
v -7.19116814 51.18308216 6.43442525
v -6.13601739 50.66028610 9.13080014
v -3.19999969 50.90999976 12.17000000
v 1.64000003 49.89000037 16.14000089
v -6.49218541 54.10955101 2.68581486
v -7.00812927 54.20864001 4.82427794
v -6.48448430 53.90102416 7.08978251
v 2.50704936 52.34073475 16.68328233
v -6.52919384 56.29898980 2.60798330
v -6.23473385 56.73389509 5.32045402
v -5.45338402 56.23163283 7.51800090
v 2.64000008 54.88000065 16.58000052
v -5.55310864 58.35128576 0.87997754
v -6.15430390 58.21183696 1.98146165
v -5.16019622 58.47527832 6.73603406
v -4.27735690 58.45995992 8.85839574
v -3.19357682 58.90539661 11.24446653
v -5.07481722 59.95029956 0.39677159
v -5.78786200 60.15531719 1.69524527
v -5.58003504 60.56185812 3.49178235
v -4.50053299 60.47979370 6.10332889
v -3.78860859 60.91754138 8.71374272
v -3.27364472 61.83838844 10.57691313
v -2.07922701 59.53580514 12.96282839
v -4.68225125 61.43310294 -0.03961877
v -5.13067795 61.78010628 0.92316023
v -5.29955747 62.49754131 2.42502778
v -4.77891741 63.07415664 4.17590328
v -4.33431752 61.66505814 6.24302868
v -3.59999971 62.61999905 9.08999983
v -2.95855524 63.34662437 10.94595622
v -2.03917222 62.71623075 12.79377472
v 0.22472885 62.67844141 15.24645742
v -3.99607420 63.46023828 -0.44102900
v -4.45002224 63.85453790 0.92276727
v -4.98005468 63.64733726 2.49163969
v -4.60333889 64.56968933 4.52339789
v -4.15600790 64.12465125 6.47373497
v -3.24000092 64.34000283 8.82000010
v -2.82698567 64.76422399 10.26559994
v -1.66656508 64.18497115 12.68544700
v -2.18386995 63.99986893 -1.78413093
v -3.22447415 64.30120766 -0.97886554
v -3.72646865 64.44463134 -0.18006728
v -3.86562315 65.43145329 1.40427682
v -4.22585616 65.43222815 4.68968274
v -2.92041083 65.26526064 9.32427309
v -0.56971732 65.12076408 -2.31444836
v -2.55188951 65.19386917 -1.29290356
v -3.15862359 66.44474715 1.08165387
v -3.51879303 66.54556841 4.14888188
v 1.51905778 65.80165774 -2.92256218
v -1.71965000 66.29673392 -1.25850574
v -2.45442078 67.44810939 1.74208672
v 2.47677718 65.98918885 -3.19879828
v 0.58125751 67.49568135 -2.20170943
v -1.25647930 67.54468381 -0.51043008
v -1.81308715 68.15232337 2.10837508
v -1.13296299 68.90735030 3.88124003
v -0.98235928 68.98556650 6.13758527
v -0.10159965 68.80205125 9.53388959
v 5.98441623 68.46365333 16.31619781
v 8.37433431 67.69726425 18.31825078
v 1.06239668 68.11545044 -2.12330814
v 0.16430585 68.11319292 -1.41947391
v 1.42129639 69.18353587 11.21120807
v 4.52611176 67.32227653 -3.73250409
v 2.51515117 68.44272465 -2.65487470
v 5.16721280 67.40245223 -3.77523783
v 2.41955393 69.05692071 -1.96445175
v 6.92062033 67.29824841 -3.95780150
v 3.15893209 69.56006587 -1.88008498
v 7.28409784 68.37931275 -3.83000355
v 8.13989807 68.61194968 -3.85620794
v 4.14687395 69.99062002 -1.80394994
v 10.45805123 72.26794958 0.89152891
v 11.01335231 7.16398982 -5.88058913
v 9.50461626 10.35406813 -4.77054203
v 8.16124119 13.54156807 -2.85949395
v 5.64303622 17.85915345 -2.04253569
v 5.29207708 19.75787804 -1.58178387
v 4.85602394 22.63987064 -0.06948812
v 2.92738108 25.35705268 2.72244914
v -0.74774894 31.75109252 4.26818430
v -2.55775964 32.76887536 4.29878198
v -6.90233195 48.76182228 4.44368878
v -7.25329667 50.14430359 5.42997383
v -6.79701846 54.78288978 3.34265851
v -7.17680296 52.15102434 5.11597656
v -7.07647251 50.31098053 7.40444381
v -7.30226422 48.08350280 6.01417152
v 10.86930837 13.66212405 -2.25975644
v 4.97594336 25.19736625 2.37138197
v -4.80729435 59.45960060 0.01288769
v -6.32795552 55.70339411 2.08204193
v -5.72764082 59.17597562 1.19168300
v -6.41360274 57.54941329 3.25748464
v -6.75601512 56.09481782 3.97839677
v -6.67887321 54.56294864 5.99234086
v 13.58988881 11.30593941 -3.31191998
v -4.52314317 62.54405528 0.07178108
v -5.15331095 62.70670146 1.73643418
v -6.02375716 59.28135291 3.18806921
v -3.17652593 65.06536156 -0.55774121
v -3.49105708 65.40331990 0.29979114
v -4.40783706 64.93068486 2.29003467
v -4.89385193 63.74961883 3.97152919
v -4.27293591 59.94950980 7.46271480
v -3.94991552 58.07548389 9.74121038
v 14.58735298 14.65299446 -2.24320660
v 14.09622468 16.75568148 -1.47297606
v 9.46144201 24.77792650 2.19312916
v -2.73860944 65.90685993 -0.53575245
v -2.82611186 66.38429314 0.17218132
v -3.54324933 66.36996567 2.51250109
v -3.97326658 65.88324159 4.45426069
v -4.10678843 62.42839992 7.50660989
v -3.14756692 63.93112987 10.06581821
v -3.23039084 63.30617517 10.16439404
v 12.55170349 22.18203992 0.01109151
v 11.17565110 23.55335280 0.98799006
v -0.91142167 65.87122381 -2.08951836
v -2.19321344 66.70361012 -0.35080255
v -2.23080302 67.18236208 0.48861408
v -2.35693483 67.85382330 3.42593272
v -4.22093505 65.06329030 5.50055038
v -3.06314416 64.50326741 9.80756991
v -2.94410693 64.19683993 10.47685277
v 14.49085213 18.27268489 -1.31800456
v 15.33337962 17.15563424 -1.59650645
v 0.69298025 68.17681342 -1.77729165
v -0.43498568 68.17913055 -0.77563507
v -1.23129413 68.29795241 0.92631730
v -2.48687691 65.33679366 10.43262612
v 1.76107406 68.37847829 -2.23248615
v -0.13810703 68.47174466 -0.41543806
v -1.02072663 68.78968328 2.34422041
v -1.05635053 69.01667267 4.95887967
v -1.61039643 67.40499288 8.97388253
v 16.23601280 17.39206165 -0.94272755
v 3.20479646 68.05211306 -3.17553314
v -0.14660599 69.39482689 2.91935960
v -0.13142615 69.47443634 4.57959715
v -1.28105818 68.60356033 7.15499418
v 4.01911372 67.76930392 -3.50840786
v 0.83424576 69.78803873 2.99332826
v 0.20892454 69.58846003 6.22603483
v -0.17946641 65.99753350 13.48906662
v 2.47895368 69.74508613 -0.83250500
v 1.64558145 69.93259490 4.89959819
v 0.72171260 66.65019691 13.93629517
v 4.64227796 69.68220323 -2.61779525
v 2.29788153 63.84311616 16.58419520
v 3.95939266 70.44930756 -0.57116029
v 3.76829202 70.43778151 1.97068742
v 2.96938582 70.07941604 5.86962048
v 6.60248799 69.03401017 -3.58537026
v 6.72956789 70.40155679 -2.60572671
v 5.72233647 70.89657336 1.86732155
v 5.02029341 70.18724084 5.84999984
v 4.54409653 70.46075165 8.85401294
v 3.70394974 69.77524608 12.41217181
v 3.78217944 68.50267947 14.67614900
v 6.90181041 70.83851844 -1.98128563
v 10.09536069 69.84449178 -3.28813470
v 7.68716866 70.48027962 -2.63927248
v 7.96000008 71.31999731 2.00999971
v 6.65000966 70.56100667 9.18975379
v 6.72746962 70.57024539 11.87354978
v 5.75944502 67.51880795 16.92433469
v 10.25487017 71.77866250 -1.25261466
v 9.60853696 71.94708288 -0.45895507
v 8.76136310 70.82303613 3.88744101
v 7.30491430 69.68746334 15.61339479
v 7.05511170 68.20857525 17.22826436
v 15.17039258 69.62019950 -2.93212128
v 12.80396059 71.61444426 -1.76480843
v 11.94488443 72.23986834 -0.57336217
v 11.12494804 72.03229517 2.32882216
v 9.61779989 70.37410140 5.43475291
v 9.94311180 70.12155652 8.51537473
v 9.97999962 70.54000348 13.67000025
v 9.35155898 70.00324875 15.95795341
v 9.35777929 68.49837303 18.14022847
v 16.31775126 71.07096910 -1.97206205
v 14.58315924 72.79279828 0.35905858
v 14.91999999 72.81000167 2.00999947
v 14.89229873 71.31903619 4.42964444
v 13.60239461 70.03244758 9.76842083
v 12.51033787 70.40406764 12.09062245
v 11.01274230 69.76485252 16.99740998
v 18.92113872 69.12740320 -2.54962640
v 17.72382669 72.94990122 0.46703839
v 17.63928495 72.09208608 4.25116578
v 17.04910398 69.85700130 10.19296702
v 13.92341405 69.74525005 17.57471822
v 22.64987864 68.19198281 -2.39457795
v 21.06027864 73.17131758 1.13639107
v 20.60878836 73.21718335 4.36501345
v 18.93590391 73.01054895 3.44072701
v 19.66149919 71.34619355 6.87088305
v 18.88788305 69.36261058 14.92312737
v 25.65000020 67.74000078 -2.82999966
v 23.17678928 70.77866048 -1.16629479
v 24.28000048 72.14000076 0.48000217
v 23.33564125 73.98948073 2.72105215
v 23.05031568 73.82933050 5.04952529
v 22.74999954 72.14000076 7.60999974
v 21.50138095 70.69227099 9.89842508
v 22.11028710 70.18679380 12.48588599
v 21.21298760 69.42239404 18.02681759
v 27.29109488 71.55574113 -0.61482575
v 25.79000033 74.75999743 3.88000067
v 25.30398592 74.32403415 6.28251443
v 25.61576106 73.21425527 8.62598512
v 24.46157299 71.61549479 10.57939138
v 23.95999990 70.59999555 15.54999873
v 23.49000052 70.17999887 18.17999966
v 27.10353769 74.56851751 8.10200442
v 26.32154711 73.37884605 8.95546656
v 26.77999996 72.37999886 12.04000041
v 26.37000009 71.86000049 14.48000036
v 25.93960986 71.38087600 16.94009639
v 25.94164573 70.45520842 19.52341571
v 31.34556487 71.39863074 -0.38998638
v 29.54313532 75.57523996 7.45563535
v 29.10999954 75.16999543 9.06999968
v 29.90666218 75.09502023 10.23559365
v 28.22691388 72.64009863 13.81982863
v 27.69976109 72.26306200 15.47337696
v 27.42867358 71.52633369 17.92727038
v 33.05476904 71.41759992 0.34763032
v 31.07910417 75.67512989 6.98680105
v 31.17993288 75.49341768 9.92248580
v 33.64514560 73.01583886 2.15522433
v 32.92956948 74.80327040 4.51425184
v 32.29863197 75.52466542 9.15941689
v 31.75878152 75.00527054 11.74273714
v 31.39689937 73.64249229 14.37332574
v 31.05209395 72.20380753 17.76794344
v 34.00275856 75.22108406 11.14485785
v 34.02817249 67.88685918 22.50184491
v 35.47605500 73.59239459 4.15263511
v 34.88557786 75.37365705 9.01456736
v 35.36316380 73.93709570 13.73570040
v 35.98742932 74.31860268 5.78096602
v 35.36003828 72.48431444 17.34791882
v 37.15917096 74.43872839 7.82302767
v 37.97296807 74.47068393 11.48826815
v 38.69041800 73.99255782 12.78995350
v 38.88291121 73.19673896 14.85240366
v 39.17502239 71.84313983 17.78526977
v 39.60810602 69.78471577 20.19773610
v 41.31709412 71.83443010 14.15447891
v 21.57000080 67.22000241 -2.80999951
v 22.93962985 73.28580320 1.53021992
v 20.40205896 73.62329215 2.56672688
v 22.84822240 74.11409169 3.75287142
v 19.43390258 72.10917026 5.66904014
v 11.82004530 70.20446658 10.55525243
v 13.21999915 70.29999793 13.67999986
v 9.97295789 69.22971457 17.56067574
v 25.01092665 71.42434269 -0.62985468
v 24.46852438 74.13539290 3.01524415
v 23.92097749 74.36861098 4.13862849
v 21.00665495 72.60806113 5.86675201
v 15.13999887 69.85999644 13.14000040
v 13.67629878 70.08307427 16.61669649
v 26.19245835 69.01688874 -2.35868059
v 26.51297860 72.05199450 -0.12773015
v 26.02720074 73.40933383 1.92732154
v 25.62965080 74.69286025 5.43794688
v 20.67000046 71.07999921 8.10000021
v 17.70744286 69.66136396 11.28375717
v 12.59204838 69.08161193 18.49791780
v 27.18829922 67.74668396 -2.76336772
v 27.83259191 70.57122886 -1.57532829
v 27.77367644 72.61132449 0.32538976
v 27.33087540 74.39093292 2.86006811
v 26.83103830 75.09374619 5.46070887
v 20.51427215 70.28958201 10.04990190
v 28.83751690 70.67631185 -1.44980825
v 22.23196998 71.48963958 8.98146909
v 16.99218713 69.86130774 16.16942696
v 27.07275562 74.97601211 6.97789248
v 29.24299799 69.13847476 -2.14074738
v 27.54462697 74.79680330 8.12806003
v 23.67259935 71.93724066 9.18063149
v 19.33952048 69.50042397 12.59021647
v 15.28697833 68.45822930 19.46729794
v 28.76446024 68.62026453 -2.38846825
v 30.78709170 70.71478665 -1.01229036
v 30.96824512 72.77704030 0.74469665
v 30.47411330 75.47921687 5.47287520
v 28.81634422 75.32393187 8.12875293
v 27.91520581 74.42330569 9.46981646
v 20.68003826 69.88984346 11.85000502
v 16.35498926 69.48603690 18.08024757
v 30.06172739 68.88228655 -2.01571733
v 31.79461509 70.13818622 -0.93171862
v 32.32244402 71.98820263 0.44876401
v 32.23323077 73.86884838 2.55516754
v 31.73610196 75.35389066 5.47281001
v 30.10882810 75.56568831 8.06528982
v 21.77999914 70.11999935 13.67999986
v 19.24999990 69.30000335 16.56999998
v 32.14826435 68.58626008 -1.15410390
v 33.10950100 70.51482797 -0.04457289
v 34.26786140 72.40119576 1.85164763
v 31.22696839 75.63569397 8.63392465
v 30.29442392 75.23223013 10.16542967
v 19.75999959 69.10999864 17.97999814
v 31.19312972 67.96311587 -1.71811518
v 34.39706191 69.75261122 0.60172135
v 34.70575064 71.47544622 1.56334729
v 35.00735387 74.49193299 5.48046175
v 33.99093449 75.52186400 8.21018126
v 32.47622028 75.38186014 10.72411519
v 30.36701865 74.79289174 11.40558533
v 22.32398838 69.88665462 17.80112088
v 32.41443634 65.12242556 -0.87780412
v 34.90347788 67.97652692 0.79975440
v 35.63850746 70.43485343 1.82629563
v 36.58683971 72.41721451 4.06169565
v 36.28600389 73.85444641 5.28640347
v 36.55879945 74.41754639 6.65371446
v 36.54897958 74.78743047 8.02622270
v 36.11469269 75.11874288 9.14752856
v 33.14212710 74.83103871 12.28251960
v 30.46948835 73.90654087 13.38624023
v 25.23384988 71.23299688 15.66500962
v 25.95970221 71.04828209 18.26329902
v -2.78023654 25.27615987 2.28501274
v -1.79087592 27.52495743 3.13669443
v 35.09519249 65.69878012 1.41289772
v 36.38042882 67.93616712 3.02390382
v 38.12556714 71.54595107 4.98249056
v 37.84124926 73.80948961 7.61189824
v 37.51393780 74.46235418 9.01436992
v 36.90683842 74.73721355 10.80658846
v 31.69999272 73.05561751 15.44312108
v 28.71556953 72.15078920 16.54563844
v 28.93350460 71.86209410 17.77548529
v 25.69119819 69.53877956 20.88748850
v 35.27788445 64.12582099 1.94468256
v 37.45963052 68.44460964 4.29032603
v 39.32449594 71.72095776 6.89465180
v 39.08830881 73.32991809 9.08575580
v 37.52845153 74.33909178 12.42582221
v 35.45207530 73.43788445 14.60149232
v 29.46160361 71.26933336 19.30246502
v 25.55790544 68.38095933 22.02196978
v -0.77720202 25.58919601 1.94546126
v -0.17412260 26.73088200 3.04981414
v 37.00700775 64.47400898 4.49269405
v 37.92462125 65.85475802 5.42652560
v 38.86546195 67.46406853 5.84532367
v 40.62647000 71.02195919 8.62383470
v 39.94303197 73.09898734 11.50247362
v 39.25982490 73.72151315 12.40131259
v 38.14950213 73.82280380 13.69125303
v 36.06801853 72.92369753 15.79118147
v 29.18049693 69.15725768 21.49395458
v 0.61235449 25.71342327 2.45498982
v 3.59736918 30.60806356 4.89945197
v 36.04648635 60.28303504 4.06139344
v 37.40760684 63.05454671 5.17152669
v 37.84000129 64.12000209 5.57000004
v 40.17975926 68.26770306 6.80010067
v 41.26624390 70.90128958 9.71661974
v 41.33421555 71.71296328 12.50286493
v 40.27942941 72.76991755 14.53665551
v 39.85563293 72.40960002 16.08971879
v 37.34697774 72.06398994 18.11186224
v 29.74123694 66.76629186 23.09820987
v 1.63018599 23.61219004 1.14172231
v 2.39947089 25.98901093 3.05377366
v 37.33785823 59.75356698 5.37934899
v 37.76999936 61.39000133 5.53999981
v 38.78999874 63.02999705 6.54000090
v 41.14179313 67.54741073 8.06638692
v 42.14671254 70.68485022 14.35760409
v 40.84621742 71.69505954 16.22094028
v 40.31191021 71.23053819 18.06750521
v 38.19522262 71.17623091 19.35541444
v 2.52283784 22.96357974 1.01953559
v 4.81482828 28.01298723 4.51440597
v 7.54143903 30.74169718 5.58304042
v 38.35044429 62.19419464 6.15287246
v 42.22029448 65.87172300 10.19365527
v 42.88728535 68.05388629 12.70829514
v 42.43811965 69.98500228 14.88136314
v 41.97618738 70.09841502 16.56371355
v 40.72264582 70.36639750 18.45924556
v 39.29805383 70.12657821 20.06477490
v -0.82979898 16.75054617 -0.32662012
v 0.96123898 17.44832844 -1.18486083
v 5.97378099 24.90535751 2.11592112
v 40.95242918 60.86737290 9.68601089
v 42.96932742 67.47530401 14.44622967
v 42.24009439 69.19074804 16.59996249
v 41.05056077 69.54325736 18.88599433
v 7.81859923 23.61765690 0.29008582
v 7.64060533 25.05177818 2.12322618
v 42.58378223 63.62262368 14.23858199
v 42.64482111 66.25536084 16.66814461
v 4.21527307 16.59622230 -2.59907637
v 9.67377052 24.06746522 1.11703854
v 9.57057904 27.61343680 5.32742031
v 11.08200103 24.23409745 2.09422014
v 9.43637174 25.41361004 3.47596337
v 6.67659007 17.56951958 -1.95403770
v 7.49216415 17.11675152 -1.70838216
v 13.49350344 22.15629816 0.63768803
v 12.38999981 24.11000058 3.06000002
v 12.32216880 25.07535927 4.59652394
v 6.16848702 12.16698997 -4.16898681
v 13.82078882 22.57885784 1.85983034
v 7.41569465 12.93756813 -3.45111242
v 14.57657199 21.09379880 0.45603531
v 14.03999981 23.28999899 4.12000017
v 14.51556291 24.51453358 5.47638908
v 15.29880892 23.68963696 5.72259771
v 15.66972584 18.41783896 -0.86803210
v 15.73371515 20.30506916 2.40427628
v 15.50000068 21.78000100 5.02000004
v 25.44358000 32.09938109 8.93458351
v 9.52477474 8.88371840 -5.48112160
v 16.48047566 16.83051325 -1.01414986
v 16.58547856 18.17006059 0.50130882
v 15.65140486 19.85341683 4.72716568
v 15.50525706 16.05902053 -1.87380449
v 16.76627807 16.37741923 -0.71517541
v 16.69604704 17.57025905 0.46722422
v 16.46183245 18.51833053 2.13527423
v 16.31822996 20.26161924 5.76131372
v 17.22414792 21.09413221 6.32452685
v 20.26760951 24.10224080 7.35591538
v 24.57961254 28.56395207 9.18747578
v 11.55251637 8.76168907 -5.38051547
v 12.84802053 9.91422776 -4.59390180
v 16.90846868 16.49656892 0.73534297
v 16.16582647 17.92140119 5.40109724
v 31.76367655 35.40497273 15.60133509
v 26.50410309 27.87369117 10.75956598
v 31.70600533 35.09373963 16.62278734
v 30.77370115 32.21167251 14.07973468
v 16.31713659 17.09069684 5.41363936
v 14.90106247 9.11330804 -4.01590671
v 16.66060276 13.07987608 -1.69815321
v 15.56430664 9.78808571 -3.36047262
v 16.48285985 11.65891159 -2.09233188
v 15.49650077 8.84998590 -3.42566124
v 17.08862185 14.25587013 5.48476493
v 12.99355365 5.51350974 -5.06341038
v 15.52776340 7.67292315 -3.47134215
v 16.49463363 13.24439421 4.47666831
v 17.41315424 13.98205291 5.63990790
v 18.66492815 15.82817547 6.68055099
v -4.68069129 -25.45707114 12.45287154
v -2.74596573 -25.86873621 13.74998316
v -4.88587189 -22.59387076 12.52721623
v -2.29165424 -22.94374444 13.53613287
v -0.80765039 -23.59255962 13.48739490
v 1.58849987 -25.14522709 13.55302986
v 1.07081968 -23.38594943 13.29790149
v 2.98183900 -22.90686779 14.07745667
v 4.83293179 -25.32236464 15.68312570
v 6.89980621 -22.90259302 16.30580425
v 12.69468945 -23.32091518 20.10874078
v 14.51814361 -24.49306846 22.94201963
v 15.11996146 -25.00239573 24.12821539
v 17.10516401 -23.81705493 26.21181682
v 17.41811633 -22.29301259 26.47409961
v 18.98256317 -22.01151475 26.67396329
v 19.34584975 -24.09352921 26.69984847
v 20.90155892 -22.42852934 25.70131235
v -5.38986083 -20.99524066 12.20974233
v -3.47839552 -20.73730901 13.26097175
v -1.69712841 -22.13906683 13.23747076
v 0.96852501 -21.19372785 13.31137680
v 11.15488447 -21.05195075 18.51780340
v 14.15754482 -20.07157914 22.92475477
v 18.03567261 -19.44784820 26.61182918
v -5.67423645 -19.02929693 11.74863521
v -3.54706193 -18.79176684 13.18474859
v -1.25263527 -19.24099773 12.97440473
v 1.09446165 -19.62642744 13.39033898
v 3.40281148 -19.25295219 14.68530763
v 12.62588054 -18.68586056 19.78977770
v 13.73851113 -18.78453232 21.60641365
v 19.31347512 -17.97411591 26.48330107
v 21.49157785 -18.85956340 25.04058555
v -5.48673468 -17.28047617 12.26785686
v -3.60950734 -16.83611982 12.85507251
v -0.69570570 -16.76936820 13.23696692
v 1.52261613 -16.34423435 14.46159743
v 6.82774791 -16.97709411 16.01981558
v 11.02806907 -16.86360873 18.06615666
v 14.58042301 -16.01852849 22.32494392
v 17.81453937 -16.27782732 26.21519193
v -6.02170220 -14.18683585 11.31181233
v -3.95267410 -14.18980397 12.84597255
v -2.01950222 -14.46009986 13.17276247
v 0.44995931 -14.59530462 14.50680476
v 6.82769809 -13.78557365 16.36554673
v 10.49160399 -14.00488429 17.31293835
v 14.40276578 -14.37552832 21.56087384
v 21.22985385 -13.87951523 24.66708608
v -5.70143573 -12.64187321 11.90010272
v -3.73636489 -12.97286712 13.09568435
v -1.90985412 -12.70907000 13.56598455
v 1.16406847 -11.96054555 15.45281149
v 12.51323707 -12.15534098 18.50724593
v 15.26617073 -11.78881619 23.71335216
v 19.95139569 -11.14361454 25.35837144
v -5.48123661 -10.17624978 12.04825751
v -1.00612210 -9.20556579 14.89093434
v 12.95159757 -9.93679557 18.87713373
v 14.37675674 -9.22057405 21.15871944
v 15.55567980 -9.15943552 23.83479662
v 8.97102803 -7.77374581 17.11584814
v 13.76316417 -7.67405983 20.06142773
v 19.14448850 -6.85238326 25.16080067
v -4.06403327 -5.65228984 13.27796653
v -2.39223498 -5.21626882 14.30663001
v 12.81277835 -5.02581988 18.96287501
v 15.14788996 -4.76188539 23.85652997
v -4.28412808 -3.55853559 13.00487202
v -2.42944132 -3.51227098 14.27230705
v 13.26198410 -3.30750574 20.38698643
v 13.94869294 -2.63358140 22.95778506
v 16.00976475 -2.30298424 24.45015498
v -4.85369097 -1.52534409 12.40364555
v -3.07987840 -1.59254693 13.83570582
v 0.87794603 -1.28942321 15.96861333
v 10.57137083 -0.91301562 17.25448668
v 12.76707090 -0.69337845 20.77198029
v 14.22280725 -0.55372302 23.53161946
v 18.17015372 -0.41994569 24.54061434
v -5.59876021 0.34681070 11.10891346
v -4.32491023 -0.09706352 12.93061301
v -0.00070630 0.61636814 15.60001355
v 10.58158558 1.03638752 16.89353026
v 11.37616485 0.50592888 17.44396798
v 12.46735733 1.56755873 20.05453408
v 13.54879234 1.59930426 22.79802226
v 17.66139269 1.42140395 24.45534244
v 19.50787008 1.49578683 23.95440638
v -5.33428695 2.08911253 11.62152272
v 10.10559499 2.31297687 16.50653407
v 11.03172172 2.57500145 16.84804074
v 12.45856192 2.81728082 19.78540048
v 13.17237318 3.00682173 22.02991210
v 14.88784328 3.15162307 23.83835055
v 16.01498947 3.65784275 24.22798984
v 17.92439818 2.82746600 24.36093986
v 21.70117013 3.34365014 23.02034944
v 0.96400455 4.06178553 15.52554779
v 7.34583009 4.07010689 16.01684652
v 14.58146237 5.06276870 23.26498553
v 15.65874927 4.89367684 23.97404984
v 17.89028570 5.65531291 24.06918257
v 11.88084483 5.80767589 16.93856716
v 13.98883387 6.66629756 22.30338380
v 9.60690435 7.18161836 15.83928615
v -5.55424113 7.56738661 10.94617788
v 10.54518111 8.46254174 16.04954898
v 9.29943100 10.34725085 15.79864509
v 14.77073040 10.71521640 21.62131108
v 16.87082835 10.44795290 22.98344858
v -6.12318143 10.63728239 10.00858471
v -2.67959666 10.14081296 13.82152177
v 0.50652359 10.88782214 15.07361699
v 5.77070052 10.98020654 15.82355611
v 11.84573025 10.51115897 16.52160659
v 13.55046406 11.34840678 18.66645552
v 14.45420552 11.49146818 20.72930895
v 15.15800413 11.68568432 21.56138048
v 17.22711511 12.08286639 22.45919593
v 21.37372270 11.12719998 21.91830240
v 25.06923862 10.87272167 19.30276491
v -6.32330216 12.18274329 9.62800998
v -3.74782784 12.34336849 12.68488914
v 14.16547876 12.97784504 18.64455268
v 14.57286533 12.65060157 20.03949508
v 15.60696494 13.07521947 21.12190053
v 19.28603649 13.81496899 21.58457600
v 21.67000063 13.19999993 21.19000070
v 24.29950610 13.69387377 20.20045556
v -6.38650032 13.16897292 9.28990450
v -5.72434999 13.07168789 10.66710521
v -3.75368656 13.88753485 12.63850182
v 0.86999993 13.91000021 14.90999945
v 5.02479170 14.01116233 15.73993266
v 12.40271796 14.18624539 16.53098874
v 13.63608986 14.20011371 17.40633696
v 15.80635272 15.24471957 20.05219460
v 16.59999974 14.72000033 20.94999887
v 18.47999915 14.77999985 21.42000012
v 22.32999913 14.75000009 21.25999890
v 25.48604086 14.33208026 19.72255856
v -6.09215163 15.22214990 9.41271335
v -3.89094651 14.65962734 12.42454536
v -1.52814516 15.24639688 14.01308086
v 8.24706908 15.51609207 15.60452208
v 11.62631065 15.72815329 16.16667584
v 13.30720633 15.68979025 16.96089096
v 15.35155345 15.04824497 19.57101934
v 16.02192596 16.06523246 20.05840093
v 22.67188951 16.24203287 21.61489241
v 26.40415356 16.22902416 19.63036321
v -5.96931856 16.13378152 9.25928913
v -3.41740297 17.02081226 12.54098583
v 10.31795889 17.18194224 15.85105062
v 12.23397162 16.96344465 16.35791920
v 14.22125660 17.42340811 17.77932607
v 16.71341062 16.78426191 20.46805620
v 19.61335167 18.09426397 21.67513780
v 23.02882262 17.99038611 21.81801572
v 24.40566942 18.20460334 21.47364989
v -5.33986790 17.83026941 9.96286981
v -3.33689130 18.17366295 12.49104459
v -1.21616502 18.27592961 13.66655249
v 2.83048744 18.53006147 15.39782062
v 8.29000026 18.58999953 15.65999910
v 14.66962229 18.71068403 18.19413900
v 17.42928289 19.32101697 20.67559958
v 20.06899565 19.32448708 21.73724957
v 23.67173135 19.47995648 21.84095792
v -5.32241631 19.34729330 9.92810074
v -3.27305309 19.72136647 12.22432405
v 0.57579728 20.29119059 14.51290958
v 3.74078564 20.12025006 15.69672488
v 7.65999965 20.11999860 15.56999981
v 10.91471035 20.04174702 16.03960991
v 14.60783090 20.17851733 18.13137904
v 17.77480356 21.02580667 20.47903277
v 20.87175846 20.89853585 21.67987451
v 24.55737628 21.46341465 21.84226178
v -5.10238763 20.86683363 10.25023125
v -3.80664179 20.70881426 11.58232428
v -1.14363281 21.06908895 13.56668118
v 2.45520310 20.94358392 15.35913348
v 5.77999977 21.66999876 15.70999995
v 12.85749767 21.97467908 16.76563732
v 19.44369450 22.30658382 21.19751647
v -4.98829875 22.67765813 10.27233154
v -2.24083592 22.74745144 12.70984113
v 0.08692486 22.90952206 14.39492125
v 3.13212397 23.40624668 15.57191182
v 7.12000020 23.22999947 15.70999995
v 10.66000015 23.32999930 16.31999947
v 13.56960740 23.64484407 17.27544516
v 17.16908067 23.66522327 19.56607029
v 20.30640095 23.12936634 21.29966766
v 23.86501245 23.97264726 21.58108912
v 27.15885639 24.10323732 21.39833383
v -5.88569697 24.52154271 8.44524615
v -4.82483255 24.09091592 10.61898749
v -3.17789754 24.69058707 12.30602711
v 0.67000033 24.69000034 15.12999926
v 3.73493112 24.40040186 15.57474956
v 8.38596094 25.06087907 16.05969854
v 11.28999982 24.94000085 16.78000018
v 14.61999957 25.11000074 18.07999983
v 17.80283824 25.31876042 19.77489889
v 21.08000033 25.48000030 21.19999938
v 24.72092398 25.53106658 21.68334834
v 28.34063582 25.82785673 20.95144056
v -5.69113204 25.82497336 9.06399079
v -3.25109204 25.90380795 12.37023249
v -0.46000021 26.21999942 14.71000072
v 2.17087590 26.72708407 15.84353484
v 6.43000007 26.46999992 16.38999954
v 10.06999984 26.51999891 16.65000059
v 15.01629222 26.46853589 18.15975644
v 18.41999963 26.93000063 19.82999966
v 21.68000117 27.10999921 21.31999843
v 27.55591646 26.84478648 21.26310766
v -5.48836216 27.93087251 9.83684324
v -3.64202424 27.36827359 12.14737073
v -0.43999986 27.95000002 14.94000014
v 3.51429940 28.25465612 16.33969694
v 6.42789947 28.70337851 16.85358398
v 10.02999954 28.28999981 17.10999943
v 15.15999995 28.51000056 18.61999929
v 18.40000041 28.69999968 20.16999945
v 21.04712464 29.09652516 21.21835202
v 26.30661801 29.52043712 21.64425142
v 29.07512337 29.41066958 20.65500244
v -4.24756389 29.92136590 11.61665935
v -0.37276922 29.80040759 14.99912888
v 2.51155836 29.76306155 16.06569812
v 7.09859189 30.37075885 17.07783714
v 12.16000039 30.26000038 17.76999980
v 16.06000029 30.51000088 19.60000023
v 21.34955116 30.63302115 21.39475942
v 29.88515422 30.42977862 19.86545511
v -5.99080324 30.76837957 8.74039810
v -4.24171938 31.20796755 11.70835737
v -0.64999977 31.72000125 14.89999983
v 2.09034793 31.17610142 15.89572802
v 7.02755945 31.56068549 17.13323034
v 11.76000014 32.26000071 18.13999936
v 15.70993662 32.40597248 19.72989365
v 19.83884536 32.67792985 20.97946033
v 22.64004759 32.43910149 21.46744169
v 28.46661955 32.09454939 21.01733163
v 29.93959188 31.92127869 19.95645836
v -5.92764420 32.90991113 9.77443904
v -4.95676603 33.30788761 11.23441383
v -1.30550726 33.67653117 14.39296547
v 1.72109832 34.48077664 16.00273140
v 5.71851199 34.16091949 17.08039269
v 9.53336712 33.57940540 17.55990088
v 13.41492124 34.33706984 18.93013343
v 18.57000031 34.60999951 20.36000043
v 25.05999990 34.77999941 21.57999948
v 29.44080532 35.08921713 20.43738775
v -6.71177031 34.97615829 8.39065574
v -6.02181908 35.06703302 10.15304308
v -4.30222647 34.22267735 11.96137164
v -0.45694481 34.78198871 15.01214784
v 3.35002597 36.11315414 16.71044901
v 7.45754503 36.23530269 17.64012873
v 11.76000014 36.27999872 18.27000082
v 15.89000039 36.49000078 19.47999932
v 20.05999908 36.66999936 20.60000040
v 26.15994588 37.06845641 21.50226757
v 30.56278452 36.16544604 19.62208934
v -6.86591957 36.66014597 8.43085907
v -5.55517431 37.38653287 10.80779731
v -2.25623092 36.67695820 13.46874703
v 1.40718825 36.78677231 16.00540429
v 4.72309021 38.23401034 17.21052825
v 8.94999970 38.19999844 17.90999994
v 23.59500714 38.46068308 21.43935487
v 30.44285439 38.16225380 19.80152354
v -6.20222930 38.87312859 9.99591779
v 4.66803787 39.88349810 17.25968719
v 9.20115970 40.82096368 18.28955859
v 12.72999961 40.46000168 19.06999946
v 18.99000071 40.77000171 20.68999968
v -7.19554769 39.96845707 7.74673512
v -6.43297238 41.33110493 9.74341948
v -2.99955672 41.52481630 13.24519515
v -1.09763304 41.88773409 14.67694528
v 3.40706506 42.67481342 16.99653268
v 10.12449898 42.19527543 18.75790209
v 12.67999969 42.56999865 19.23999935
v 18.82000081 42.92999953 21.18000016
v 23.31000008 43.03000122 21.53999917
v 26.69877931 43.28693449 21.59982361
v 31.15268797 43.81476715 20.30497044
v -6.85275905 42.94380173 8.92634317
v -3.97147797 43.84984076 12.33777590
v -1.28359243 43.65594313 14.61386122
v 3.90077755 44.32233050 17.35674962
v 6.14000019 44.42000017 17.72999950
v 10.75000037 44.70000044 19.06000078
v 15.18737152 45.72274908 20.67123540
v 28.40064280 45.89695483 21.78988978
v -6.82077976 45.11182010 8.89908895
v -4.20208741 45.79615220 11.64056547
v -0.73768024 46.31427303 14.86485917
v 3.65526928 46.31511867 17.41356030
v 6.39999984 46.75000161 18.14999990
v 11.32322103 47.06102610 19.48731579
v 15.24652354 48.55989665 20.74918523
v 20.44299245 47.42883518 22.04827033
v 25.70999973 47.58999869 22.15999924
v 34.40589458 47.82174155 18.25470477
v -6.96534384 47.84199223 8.16383585
v -0.45451612 48.45521599 14.85298108
v 4.16281028 48.81247133 17.72889681
v 7.41610117 48.86769503 18.90560426
v 13.71000055 49.51999709 20.61999775
v 17.89502241 49.71424118 21.54221572
v 22.87883498 49.55077544 22.35116810
v 27.89000049 49.91000146 22.39000052
v 32.46999905 49.75999892 21.05000056
v -7.06665870 49.35058579 7.67775066
v -4.32220846 50.14372244 11.34700049
v 3.16000008 51.02999881 17.17999950
v 6.36179699 51.55707151 18.11683923
v 12.55000010 51.64999887 20.40999755
v 17.53854752 52.77173594 21.75850049
v 22.17955329 52.08794400 22.73049019
v 26.67924017 52.17805877 23.16383086
v -6.67101843 51.82855204 7.79192941
v -4.28000093 52.09999904 10.96000150
v 2.97193951 52.92731151 16.97911695
v 8.91999993 53.45999822 19.06999946
v 14.94533010 54.40824106 21.61915042
v 19.02999915 54.06999961 22.53999934
v 22.61021733 53.66819724 23.22422527
v -6.87999930 53.33999917 6.17999956
v -5.75999962 53.64999920 8.32000002
v -0.15509313 54.62977663 14.86724615
v 10.81569958 55.13688549 20.10118030
v 15.09562694 55.60313910 22.09954895
v 19.23000067 55.98999932 22.65999839
v 22.83834666 55.76528609 23.70582335
v 27.36210637 55.72240055 24.54456687
v 36.28710657 56.22238666 21.09228261
v -6.40793703 55.91774732 5.33093186
v -4.41999920 55.64999953 9.44999978
v 2.67999992 56.80000037 17.03000069
v 8.63999967 57.22000077 19.36000027
v 12.36999966 57.50000104 21.08000033
v 16.33438282 58.20911378 22.58409001
v 19.91999894 57.81000108 22.81000093
v 22.17150293 58.29114094 23.51080254
v 27.17331797 58.63911659 25.10338277
v -6.00756565 57.52518773 5.18003618
v -4.25000116 57.34999850 9.01000109
v -3.27999983 57.62000009 10.87000035
v 3.44999973 58.64999816 17.67000183
v 13.36721517 58.92183259 21.85732126
v 16.69890434 60.11265889 22.47914486
v 20.06746270 59.72993746 22.57236652
v 23.27964082 60.05379558 23.89930002
v 26.77547373 59.94164199 25.15383437
v 30.43819591 59.83168632 24.95357208
v 34.06641260 59.72225964 24.05161224
v 36.92576289 59.58737060 22.36752398
v -5.27658500 58.65779519 5.60713094
v -4.13233368 59.47145075 8.60517472
v -3.29999998 59.23999846 10.95999964
v 3.13831144 60.58222055 17.51575246
v 6.41999999 60.44999883 18.88000034
v 10.90390421 60.62489003 20.89686878
v 14.99289740 60.14703587 22.28554711
v 20.63399367 60.93795225 22.51188271
v 27.30471641 61.57773733 25.17089061
v 31.32122010 61.37019396 24.85588938
v 35.05941108 61.65894493 24.05388094
v 37.29945421 60.75715646 22.59938046
v 38.84255141 59.85809863 20.49998567
v -5.31499833 59.87807363 4.44304710
v -4.34281304 60.26542932 6.86263107
v -3.59000056 60.49000099 9.88000073
v -2.03287345 61.25744805 13.06965481
v 0.08807540 61.22640893 15.14045708
v 3.74107645 61.89408153 17.76918583
v 6.90911058 61.88034266 19.15313303
v 11.16752345 62.16127053 20.95567249
v 15.61979763 62.30313703 21.80015296
v 20.29343136 62.41968274 22.20327780
v 25.00152960 62.65302747 24.62120354
v 27.64048055 62.85373867 25.03130399
v 34.92837772 62.87655234 24.13355187
v 37.68750280 62.08201125 22.74959162
v -5.72041748 60.68016216 2.68749986
v -4.64756042 61.38233095 5.13725914
v -4.03283210 61.20019779 7.51193473
v -3.50881764 61.63881347 9.58201569
v -2.67891493 62.21204251 11.95634250
v 1.59611448 62.19165027 16.36984013
v 4.99810884 63.07753921 18.21376383
v 7.56999990 63.16000223 19.27999966
v 19.70193163 63.42546642 21.89992927
v 25.37579462 63.94857913 24.42720160
v 31.21916763 63.82590532 24.58122373
v 34.55123305 63.95861506 24.08083715
v 40.28780386 64.12399560 20.54428309
v -5.48485527 61.60617620 2.06765672
v -4.82935179 62.35772371 4.02818481
v -3.46747926 62.62107939 9.53864865
v -0.13019839 63.46672773 14.77169245
v 3.93595221 64.44936991 17.37007871
v 6.85830461 64.30109590 18.69453490
v 10.79570875 64.05579299 20.47271840
v 15.04929643 64.69398737 21.28622308
v 19.33973841 64.43977356 21.68314159
v 21.78999968 64.88999724 22.83999883
v 24.59750324 65.06434083 23.87624048
v 27.60296687 65.12174755 24.38820899
v 31.34999797 65.03000110 24.09999818
v 33.03512931 64.98388946 23.95249344
v 36.02790087 64.77428973 23.53316359
v 39.09739852 64.76213038 21.96349204
v -5.23000769 62.75810301 2.84276926
v -4.64094058 63.56544793 4.94025927
v -3.65083851 63.74052912 7.87131488
v -2.50640674 64.45501745 11.20936777
v -0.33394934 64.66480345 14.11658619
v 17.46026427 65.85261971 20.99098451
v 20.23999952 65.95999748 21.79999836
v 22.98999950 66.06999785 22.71999978
v 25.51462129 66.64933264 23.32044952
v 30.70166148 66.11647457 23.41368794
v 34.29800272 66.71620160 23.14192429
v 37.30026260 65.56763500 22.94948511
v 39.04688358 65.84955007 21.88379318
v -4.79846308 64.22410905 3.50969099
v -4.45801113 64.34299052 5.36988769
v -3.33152944 65.13195485 7.83080328
v 0.26277138 65.75158238 14.16094974
v 2.39682849 66.44876301 15.49293566
v 9.55644809 66.90029800 19.28236522
v 11.66394912 66.62978232 20.08461207
v 15.04007913 66.86005741 20.54800652
v 17.52999984 66.97999686 20.82999982
v 20.43000050 67.05000252 21.38999850
v 26.97066404 66.66658074 23.53908680
v 31.31278232 67.31626391 22.48869650
v 38.18294033 66.49309397 22.28474431
v 39.70346227 67.93569028 20.91443911
v 40.97433761 65.77476859 20.09153552
v -2.69996352 66.21069461 8.12302064
v 1.36254926 66.42134488 14.73938394
v 10.66296734 67.48545915 19.38601024
v 16.51999913 67.91999936 19.97999847
v 23.92776310 68.46085936 21.49788290
v 30.91870621 68.48827749 21.84507810
v 39.25505653 68.66613030 21.01024799
v -3.18690971 66.52878225 6.45604869
v 7.06122117 69.08247620 16.39136672
v 10.53643692 68.43896210 18.63055117
v 16.49639755 68.84343177 19.03762668
v 19.45420727 68.97497177 19.19128001
v 21.39999904 68.91000271 19.94000189
v 24.49092455 69.17513162 20.93103714
v 28.28832902 68.71471554 21.88404463
v 32.04678372 69.26148385 21.39042504
v 39.64712098 69.35669482 20.31729929
v 8.03109724 69.60283220 16.18230343
v 11.44854072 69.14601475 18.14955845
v 13.48267682 69.37293708 18.22951809
v 27.95980126 70.07510960 20.79532854
v 31.48220107 70.06336004 20.96006833
v 40.20814225 69.85053420 19.56968009
v 34.09017250 70.90369612 20.20617202
v 36.88597679 70.57203352 20.33042163
v -5.58330258 47.08485678 10.45827474
v -5.01433527 48.94834757 10.90691984
v 3.66000016 53.44999954 17.34999940
v 12.17818446 56.01546541 20.81407420
v 12.52729353 60.27302518 21.59168571
v 15.22444747 58.46339092 22.46734872
v 16.07282832 59.01851505 22.57127129
v 19.24948394 61.21702492 22.21607044
v 21.44709975 59.80814248 22.93576486
v 25.61270446 62.31915206 24.87087436
v 34.03299302 62.69879639 24.34121817
v 36.61412373 62.43462488 23.44634570
v 38.72896731 62.37895787 21.81207575
v -6.74654311 49.85937104 8.34094826
v -5.30835520 50.40875450 10.27265936
v 13.46140448 62.31268123 21.66445553
v 18.27000082 63.14999610 21.86999843
v 20.95942199 63.79974633 22.29452319
v 23.28815870 65.05149603 23.43396470
v 26.32583678 65.43067843 24.12012778
v 28.74456346 65.82827866 23.99560623
v 35.70336103 65.98629802 23.26977998
v 38.16012666 64.90647793 22.58540876
v 40.05387425 65.62524289 21.07194066
v -5.72485523 51.71691254 9.21844412
v 6.50696643 62.56730855 18.88884604
v 9.18487087 64.36875463 19.92258988
v 14.94507585 65.31891972 21.12426609
v 21.65932953 66.54598564 22.02247642
v 24.22115579 67.02143699 22.73203246
v 29.44477461 67.86099076 22.61564322
v -5.67855174 54.98012155 7.87540711
v -2.75999983 57.93000013 12.00999971
v 3.02930688 63.17993999 17.16510952
v 5.24306251 64.58442658 17.95797609
v 15.91236331 67.46815890 20.31338587
v 22.57067710 68.54440272 20.85746266
v 37.02410311 69.81580704 21.04554884
v 39.77201506 69.81989741 20.10433562
v -6.31110603 55.37039042 6.46061543
v -3.76999984 58.88000131 10.11999976
v -2.68000062 60.86000055 12.17000000
v 9.67471302 67.84331053 18.80896464
v 20.30000091 69.03000921 18.29999872
v 23.10110629 69.89215314 18.61868985
v 26.46303922 70.90011239 18.95400509
v 27.51344256 71.09927386 19.02974769
v 31.10999987 71.35000080 19.48000118
v 35.74290499 71.40664011 19.44735460
v -5.99602237 56.99526146 6.00901665
v 1.10415765 65.65505266 14.98574391
v 8.40978418 69.01254505 17.20360667
v 12.48994004 69.73951310 17.43780263
v 20.91999911 69.60999966 16.00999944
v 24.89511669 70.95205784 16.82820544
v 27.88448334 71.92958146 17.00497605
v 37.94018924 72.80272245 16.40606299
v 40.44511169 71.59581035 17.14984886
v 41.30828381 71.05060667 16.86464623
v -4.67120111 59.52182040 6.45880308
v 8.07611737 69.95070726 15.52388631
v 11.97830308 70.24008781 15.69062658
v 14.58100230 70.16707957 15.21349978
v 23.15045707 70.39864361 13.67805526
v 25.08837171 71.19391859 14.51218594
v 29.54436280 72.50218093 15.47388174
v 33.50252658 72.97644019 15.51707182
v 37.41294146 73.47629964 14.88990895
v 40.85976258 72.06593454 15.34351986
v -4.18714155 61.44188717 6.82747783
v 7.66498689 70.28817385 14.22539260
v 21.40606754 70.25334984 11.00074127
v 24.57678691 71.16282731 12.73122430
v 27.45978348 72.45166600 13.86957150
v 28.84946577 73.84539396 12.09794357
v 33.57949853 73.68444651 14.19039536
v 36.76656261 74.06990975 13.71029485
v 39.49556127 73.47117364 13.32806796
v -5.09702181 61.14251539 4.02782392
v -4.39181784 62.64009327 5.71600255
v -2.13055173 66.32569432 9.78764426
v 2.46076984 69.03577596 12.82950956
v 5.50463283 70.08536905 13.23245652
v 8.69322941 70.65746188 11.53747924
v 11.16000023 70.50000131 11.78000029
v 19.01398040 70.10339200 9.57216695
v 22.97055535 70.96220553 10.69763489
v 25.81465058 72.30641693 10.74799988
v 27.28002146 73.43855500 10.52815467
v 31.78014606 74.42416996 13.01747188
v 38.65674511 73.99567217 11.87605318
v -5.37936157 61.70917675 2.99693900
v -3.02675017 66.20308012 7.33856112
v 5.03489049 70.41857392 10.97819675
v 16.06000029 70.05000114 10.61000023
v 18.45655032 70.58245689 7.55532319
v 21.19784057 70.97461075 8.82122666
v 25.10046028 72.50292599 9.20713879
v 27.18476392 73.47332686 10.06124541
v 31.18147515 75.23963600 10.84473450
v 35.21357477 75.25526732 10.41577011
v -5.02771884 63.32021952 3.50163295
v -3.73193272 66.11154228 5.34213893
v -1.86652981 68.17786396 6.54686242
v 21.52631432 71.71092182 7.46632786
v 24.45055544 73.06811959 7.38802087
v 27.40507759 74.36989993 8.83724913
v 30.07997945 75.36800206 9.44294594
v 33.79453346 75.52275807 9.74630471
v -4.65179747 64.55433369 2.97902944
v 1.34632946 69.91107762 7.17124343
v 2.96605052 70.25198638 7.95656908
v 12.60999870 70.49000263 5.47999982
v 17.79482141 71.36453688 5.55751659
v 22.80596644 72.84533232 6.34808699
v 26.11999772 74.23999906 7.27000227
v 29.38714065 75.45816153 8.16792250
v 32.64223039 75.68452507 8.18304811
v 7.41403177 70.45730948 7.20858108
v 9.99999885 70.82999498 4.05999972
v 13.58000003 71.35999948 4.02999995
v 16.53446071 71.78624719 4.27686190
v 22.40999974 73.57999682 4.92000021
v 24.15000089 74.19999689 5.28000016
v 26.18015744 74.75944608 6.27459539
v 29.52349372 75.63104481 6.27345918
v 4.79507307 70.73296607 2.49504764
v 9.10000037 71.51000202 2.52000010
v 13.41060083 72.29632884 2.64728884
v 17.14379899 72.84564525 2.74010189
v 21.64189145 73.74514639 3.64550948
v 23.63876998 74.19213653 3.39808944
v 7.94848707 71.72173262 0.66285336
v 12.72823382 72.60517776 1.28682796
v 16.69879630 73.12378287 1.18862314
v 18.63899082 73.30391556 1.53893838
v 8.34655017 71.66152447 -0.60142908
v 18.93068291 -27.15444379 26.85825527
v 19.88754049 -25.67571402 26.61177143
v 20.97637206 -26.76695026 25.69966577
v 19.74946074 -24.27617274 26.62200294
v 20.75812779 -23.97865988 25.67392774
v 22.63298817 -23.77146482 23.04623090
v 19.01916042 -20.09976469 26.69593506
v 23.13803323 -19.38320324 21.53907157
v 23.25917967 -19.07504536 18.04528013
v 22.81890810 -18.43673177 15.63265920
v 19.76241544 -17.38469116 26.33309551
v 22.85722643 -16.80564694 17.84401014
v 19.06281896 -16.08378440 7.01722596
v 19.86999996 -14.32999969 25.90999939
v 22.04252966 -14.12907429 23.58756959
v 23.14263396 -14.00236785 20.79249918
v 21.65342867 -13.66308425 11.03542559
v 22.81562611 -11.85098290 22.44153619
v 18.71979795 -9.24215093 25.25944822
v 23.04407768 -9.01405606 22.17767388
v 23.29500765 -8.39867629 18.83975416
v 22.69233018 -8.42006877 12.77949475
v 21.32041007 -5.89695945 8.27736594
v 16.86044782 -2.75808782 24.71900173
v 20.39110847 -3.82797397 24.53571185
v 22.55974710 -2.96097924 22.13310823
v 23.71367998 -2.86902674 18.97881739
v 15.93249105 0.36465860 24.47271161
v 19.95795220 -0.65718219 24.22952652
v 22.55627327 0.53291616 22.40399830
v 22.50879444 -1.30621588 22.39058912
v 23.86555448 0.51907194 19.27074231
v 23.93245324 0.49927796 15.45991283
v 22.29776047 0.30542037 8.03667028
v 17.34749787 4.12400626 24.36381206
v 18.05816032 0.65006869 24.42887425
v 20.18974721 2.50743167 23.75643142
v 24.09383096 4.67727613 19.97954026
v 22.61872217 4.02149651 22.10842073
v 25.11564456 4.28881682 16.20530710
v 24.43750016 2.13826005 16.66238718
v 25.24542809 8.34325422 18.78451928
v 24.84018728 5.80249215 18.80730316
v 26.23725682 8.47646128 14.15425073
v 25.71640722 6.15368830 14.02273402
v 25.47904477 8.21096729 10.06465591
v 24.07126129 8.00994318 6.65923813
v 16.20111987 3.56833893 -0.08725421
v 16.07314311 5.93300303 -2.07310054
v 18.66307110 12.08730228 22.51579240
v 22.30999991 12.00999971 21.06999978
v 24.02966842 9.48065333 20.41394077
v 25.76607466 12.00320199 18.81141216
v 25.93660727 10.31190902 17.95075834
v 26.63385123 10.76707989 15.84296301
v 26.87696554 12.31648400 10.78722533
v 26.78759955 10.95169503 13.69388588
v 24.61605147 7.81937875 8.53473879
v 18.72999966 15.46999998 21.39000036
v 23.50132540 15.62987454 21.28467336
v 23.49286526 13.13642133 20.61918750
v 26.86999924 16.01999998 19.00999993
v 24.61889014 14.81503062 20.32613009
v 27.35783719 13.15857470 15.90778306
v 26.48626454 12.65871525 17.81952195
v 27.12404542 14.84278124 17.62893796
v 27.91016363 14.68756050 13.68218102
v 27.37429738 13.01873941 12.00588606
v 19.18565296 19.00524832 21.51331678
v 20.65716684 17.45209657 21.81920782
v 24.43058230 20.31414956 21.78639360
v 25.58175661 16.05752669 20.18364891
v 27.72793919 19.90641840 19.93440837
v 25.48227832 18.32734607 21.02765441
v 28.10616605 16.90846868 17.56721921
v 25.33671260 22.15682715 21.74899355
v 26.02514811 20.29417269 21.17430978
v 30.04014865 21.24993876 17.42485352
v 30.19665554 23.39343727 14.40428477
v 3.24605405 25.11879615 15.47013689
v 4.24433919 21.63750492 15.75312205
v 8.25937651 26.93674155 16.55650511
v 4.83172433 24.67141673 15.60810301
v 19.14728060 26.91950463 20.40305175
v 29.04517390 27.52960660 20.57802305
v 27.20498480 25.42334609 21.39868960
v 29.24601547 25.10647476 20.08939721
v 30.80931865 28.15397643 17.98047125
v 30.83461523 25.55076405 16.24585129
v 29.71216850 27.45926753 13.61486502
v 4.43119649 29.52487767 16.46668091
v 4.38000541 26.69674158 16.03384130
v 8.63999967 29.78999913 17.11999997
v 18.62999983 30.44000082 20.51000111
v 19.45252344 29.29597907 20.66531777
v 23.03297073 29.28037383 21.61167189
v 24.80535582 29.74870987 21.80691436
v 27.69374102 28.34409475 21.12602815
v 30.77598102 30.85657023 18.32990348
v 29.08487804 30.84440902 20.62689699
v 29.97630276 29.26961519 19.52019706
v 3.13000008 32.62000158 16.23000018
v 7.32000032 32.82999992 17.21999981
v 4.83709387 31.71148896 16.56757481
v 7.38678500 29.61814217 17.04732887
v 11.63724530 34.45693105 18.33260432
v 8.18556827 31.52884915 17.25244150
v 15.80567472 34.64809060 19.42135394
v 20.24115436 33.60207006 20.88053897
v 25.83579347 32.02249110 21.61350287
v 27.83427201 34.02338922 21.27416246
v 29.48482521 33.44656527 20.44565231
v 31.19416721 32.15790540 16.91384427
v 3.72766913 34.90332142 16.68226533
v 8.31986405 34.66575593 17.54564606
v 9.75952484 35.67113727 17.83698238
v 14.06276040 35.94407067 18.86418648
v 19.30999942 36.12999991 20.30000091
v 27.86301076 36.14345938 21.22918330
v 29.35854346 36.89840809 20.56219988
v 31.69035539 36.80712357 17.94946566
v 5.35328873 36.21895239 17.13185385
v 7.00716022 38.20470348 17.41072163
v 31.66585788 39.12910819 18.58727075
v 32.42496029 38.72380033 16.40606858
v 31.47711232 39.11113366 12.92176079
v 2.48347409 39.37367350 16.59821719
v 9.02219210 39.75622728 17.98284426
v 14.87999968 39.84000161 19.88000050
v 20.61999962 40.22999853 20.80000006
v 26.15999989 40.58999941 21.49000019
v 32.36886114 40.91921449 17.97756925
v 32.93633088 40.87571427 16.16116427
v 4.43384610 40.90476036 17.21939817
v 7.08999997 41.03000090 17.76999980
v 14.32625018 41.45163670 19.91622522
v 19.64096352 41.88110679 20.96357942
v 32.27427229 42.69355536 19.08252016
v 33.31173956 42.93289408 16.75189286
v 5.29364450 42.84036532 17.56874286
v 8.51536449 43.66340861 18.24815199
v 14.63000011 43.12000051 20.16999945
v 20.08000016 43.51000115 21.53000049
v 29.10999954 44.16999966 21.33000083
v 32.96751529 44.94322836 19.05774511
v 34.34230387 45.39303482 15.89668356
v 2.42068479 43.36311296 16.65979810
v 6.94104470 43.57079417 17.82319322
v 15.79000056 44.92000118 20.72999999
v 25.86999908 45.69999874 21.80000022
v 34.12362561 46.68879136 17.97044463
v 34.65460613 46.43081874 14.42824863
v 5.12999995 46.02999985 17.76999980
v 8.25999957 46.22000083 18.47000048
v 16.28999971 46.75000161 21.01000026
v 22.86389098 46.74205184 22.16121368
v 28.03000063 47.66000062 22.09999971
v 33.28285739 47.50656337 19.48231459
v 34.93200243 47.75944725 16.56716689
v 35.28303280 48.39576408 13.92989792
v 34.33187306 48.53536189 10.44560783
v 10.58781333 48.87615889 19.76422220
v 13.38000037 46.54999822 20.13999969
v 19.57588270 48.84521291 22.04463631
v 25.98674223 49.09723625 22.45821245
v 31.05000034 49.63999987 22.01000042
v 34.80836377 49.51214790 18.74427684
v 35.87000072 49.92999882 16.42999984
v 35.55618972 50.41979626 11.06733643
v 9.23287775 50.97289756 19.51014251
v 14.38216213 50.32281578 20.86810954
v 20.16937174 50.68172142 22.37781137
v 25.15349351 50.89293793 22.88479172
v 30.53000011 51.21999979 22.53000066
v 34.77999941 51.50000006 19.99000087
v 35.85999832 51.55000091 17.79999956
v 36.74999997 51.58000067 13.07000034
v 15.69000073 51.27000064 21.18999884
v 18.93048175 51.60773173 22.20395580
v 23.07000011 51.86999962 22.88999967
v 28.46767195 52.11995915 23.28008041
v 35.74999794 52.87000164 19.40999925
v 36.91999987 52.91000009 15.63999988
v 19.85999942 52.53000185 22.67999947
v 24.43999983 52.94999853 23.16999994
v 30.12042865 53.62175405 23.61882664
v 33.72525424 53.75592038 21.75846323
v 37.80069947 53.57895419 14.17597476
v 37.49808297 54.78911847 9.84367728
v 11.62000094 52.57000029 20.27999982
v 15.00544790 52.92399600 21.15882933
v 19.37000081 53.27000096 22.64000103
v 23.97999913 53.72000113 23.38000014
v 35.99089384 54.43111062 20.18960752
v 38.52000087 54.94999886 13.88000045
v 38.00716996 54.84564602 10.75852849
v 12.47999910 53.44999954 20.69000155
v 16.12505130 54.10621688 21.89268917
v 20.58733441 54.12053317 23.07112142
v 23.83115701 54.59310487 23.80148880
v 37.10919246 55.41701615 19.28413287
v 38.69999945 55.96999824 16.47000015
v 38.39624301 55.29387668 11.48649957
v 14.15420976 53.89549583 21.24252357
v 17.78000034 54.90000173 22.54000120
v 22.17349410 54.93449420 23.49992841
v 25.34708194 55.83709106 24.41870607
v 29.20433879 55.74733019 24.42159317
v 38.09146583 57.10827559 19.19906214
v 39.86566141 57.06231669 12.68065441
v 38.69847581 56.60450831 9.57579538
v 13.23550753 55.39994314 21.46412805
v 16.51000045 55.69000170 22.43999951
v 20.55339888 56.14889041 23.18149619
v 24.03211407 56.01758137 24.18593317
v 33.46209228 58.02210420 23.82292971
v 38.29000145 58.10000002 19.75000091
v 40.10412097 57.64105916 14.81185015
v 40.04999995 58.09000134 10.56999993
v 18.25778373 56.39506504 22.50519022
v 23.48816209 57.05108121 24.27307330
v 34.65423360 58.78709629 23.40814285
v 37.82999888 59.09999833 20.98999918
v 39.52978924 59.48294699 19.21083592
v 40.66490754 59.35448036 16.32717066
v 40.81506282 59.15458500 11.42054424
v 17.42869802 57.61761963 22.53347822
v 25.57035163 58.26753378 24.87147599
v 28.61183509 59.05199423 25.12776479
v 31.94586933 59.66006964 24.69660714
v 35.62352806 59.98032540 23.17039296
v 38.13209012 60.19854918 21.59239724
v 40.34197703 59.97146294 18.02488230
v 41.32566229 59.86564606 14.18093033
v 41.18291289 59.55310911 12.49974314
v 14.20239732 57.51201138 22.12506905
v 17.20943302 58.58068168 22.62858674
v 23.85857888 58.71054903 24.41539243
v 24.80146103 60.03152207 24.75657500
v 28.44430506 60.45435742 25.21788888
v 31.62970766 60.58073044 24.84142780
v 36.43070161 61.34673581 23.31217006
v 38.52453828 61.13607436 21.60245925
v 41.34351388 61.44901738 16.82392508
v 42.06940159 62.12429330 14.21168353
v 39.74398598 60.30413508 8.01880751
v 14.26356472 59.05098841 22.23328501
v 18.60145852 59.47441608 22.58084156
v 19.64222454 60.33214554 22.42774516
v 25.65475367 61.56522036 24.95816909
v 29.16420996 61.89605221 25.12723580
v 32.78347850 61.46841124 24.66065995
v 35.98254174 63.27719986 23.75724539
v 39.26232457 63.31031770 21.50916122
v 41.41008854 63.77427280 18.65334436
v 42.32528806 63.82536888 16.04840159
v 42.44428501 63.58981133 12.16118038
v 39.65609521 62.33790517 7.31896982
v 13.65246065 60.20757928 22.01718651
v 26.20374784 62.72254139 24.92184006
v 30.34795262 63.14047426 24.86411482
v 32.64365345 63.54084611 24.47571792
v 40.65108672 65.07466733 20.46471275
v 41.48045555 65.34960866 19.04887706
v 42.19624400 65.51956385 17.60154590
v 42.63247177 65.49714506 16.05850272
v 42.81216860 65.08021057 14.38876055
v 42.62632132 65.17730653 11.51931193
v 11.89683005 61.78580225 21.27935737
v 16.86582342 62.51767278 21.96379192
v 26.95121244 64.03370202 24.70102906
v 30.17568029 64.72829729 24.36684631
v 34.41681713 65.61794132 23.65129068
v 38.39062899 65.52560627 22.39343897
v 39.39289972 66.82028621 21.54385857
v 40.47034681 66.94280356 20.48802748
v 42.32745618 67.12806970 17.18470082
v 42.89415851 66.85750932 15.52885957
v 42.99226031 66.71638042 13.76892254
v 23.89996871 65.41932374 23.51083420
v 27.56227553 66.05108827 23.94622006
v 31.86983243 66.66602194 22.93798700
v 39.87318277 68.64514202 20.57921141
v 41.77868739 68.88870895 17.86674932
v 42.54444689 68.31574440 16.32933132
v 42.86510125 68.27904284 14.94817156
v 42.91008785 68.01466644 13.51374015
v 9.60254297 62.87905574 20.36357857
v 13.00034672 64.77975845 20.99858783
v 28.21824513 66.99573994 23.36951345
v 38.36110234 69.31556761 20.98898217
v 41.32692888 69.80413944 18.27906631
v 42.56077856 69.43355501 15.59907012
v 42.58892685 69.37295198 14.10643570
v 37.96274215 70.23090869 20.38920857
v 42.16113314 70.28252631 15.40049259
v 42.17040911 70.33187896 12.79497519
v 41.71342030 70.63679397 10.59962157
v 30.28851934 70.36656886 20.58138512
v 40.90388492 70.94620168 17.68028177
v 41.57353193 71.14630938 15.57417866
v 41.87925160 71.25184685 13.46106641
v 41.16762802 71.60913944 10.89795493
v 39.82237354 71.98504359 8.04777257
v 38.63987327 72.08996266 6.18939335
v -6.56614220 -94.42529082 11.14006713
v -6.11548685 -93.29880029 14.19752743
v -4.12460743 -93.66965294 17.09505916
v -1.87589857 -94.07331795 20.41932009
v 4.54855151 -95.48550844 24.89927411
v 11.06805727 -94.38025951 29.17087637
v 13.53974547 -92.94130653 30.14002554
v 17.22464338 -93.98951381 30.32281436
v 17.67269708 -93.41435879 30.16799875
v -6.51379954 -91.14211053 13.28579523
v -4.29269439 -90.54601938 17.13388041
v -1.79000001 -90.68000317 20.57000063
v 0.94769546 -89.92692083 23.43838476
v 4.52417834 -90.41804820 25.07871762
v 18.33830215 -91.13020450 29.94972095
v -6.12048805 -89.02047575 14.55354132
v -5.16020739 -89.04881775 15.89884609
v 0.42809066 -88.35026622 23.27932976
v 14.75642715 -88.23549002 30.34452163
v 18.97507347 -88.91385794 29.45563383
v -5.67378057 -86.28887683 15.17975703
v -4.83000046 -86.20999753 16.29000157
v 2.00146460 -85.59422195 24.33147095
v 10.67149825 -85.78175306 29.18799594
v -6.45580981 -84.38762277 11.73234731
v -6.25219569 -82.98038691 13.51717394
v -4.51820763 -84.02441442 16.53417014
v -1.20983028 -83.35094154 21.64392360
v 3.67250293 -83.02994072 24.99800920
v 9.55399871 -82.11249858 28.28017436
v 14.56292812 -83.05443078 29.91416305
v 17.48000085 -83.12000334 29.68000062
v -5.67070860 -81.07056469 9.18668881
v -6.18467946 -80.67153394 12.87976466
v -5.01627196 -79.98941094 15.63993841
v 2.24659359 -81.12387359 24.48409051
v 6.45652413 -79.51614261 26.37791820
v 13.20167538 -80.51774651 29.65157852
v 16.29463024 -80.22990823 29.58056144
v -6.02902845 -79.42585647 11.35835238
v -5.71963936 -78.16210389 13.97777721
v -4.17508325 -77.80268043 16.66080952
v -1.83692656 -77.76960731 20.23524791
v 10.42850874 -76.86665654 29.06444669
v 16.28999971 -77.29999721 29.36999872
v -5.53906243 -77.26696134 9.79641918
v -5.46715362 -75.44376701 13.69045582
v -5.76574961 -76.03311539 12.00402342
v -4.49875090 -75.13888925 15.72476327
v -2.92999996 -75.01000166 18.16999912
v 9.52871982 -73.96942377 28.34802493
v 12.10975274 -74.24389571 29.60890345
v 9.91332810 -76.21572912 28.82566862
v 15.79999924 -74.28999990 29.47000042
v 13.18741962 -75.96091181 29.82033789
v 18.61999929 -74.46999848 28.41999941
v -5.27439313 -73.69837910 10.15632041
v -5.15138730 -72.39425182 13.32894061
v -2.52000010 -72.19000161 17.95000024
v 0.36856462 -71.77029550 21.39986120
v 3.77000007 -71.63999975 24.34000000
v 6.44000014 -71.50000334 26.20000020
v 12.23820820 -71.18489593 29.35526893
v 11.56804990 -73.44394177 29.37159315
v 19.46213841 -71.51462883 27.40772441
v -4.65420075 -69.46434081 9.80682950
v -3.50910658 -69.67575103 15.79500176
v -1.35000004 -69.32000071 18.82000081
v 4.83763497 -70.97466290 24.76296946
v 7.86999986 -68.66999716 26.35000087
v 9.65781137 -68.29383969 27.50091255
v 13.12000025 -68.37999821 29.74000014
v -3.18831112 -66.27058983 7.48148048
v -4.19299724 -65.43625146 10.09922847
v -4.39531403 -67.91903824 12.90047914
v -2.98283203 -66.56281650 15.76055773
v -0.57999999 -66.52999669 19.29000020
v 3.94294178 -65.31234086 23.21654744
v 6.12466875 -66.02978706 24.14922789
v 8.68087541 -65.47921151 25.65603517
v 11.18000038 -65.73999673 28.10999937
v 8.97075515 -66.71822071 26.33030526
v 14.24727216 -65.63163549 30.12104519
v -4.05604532 -64.31934237 12.67328858
v -2.47640931 -63.67316842 14.84315190
v -0.86522265 -64.23804164 17.31859148
v 0.72179217 -63.65275383 20.24593204
v 4.34406707 -62.88816035 23.65982346
v 9.56697483 -63.95897269 25.94444901
v 9.82259959 -65.55479020 26.68400295
v 11.60523295 -62.46040016 28.46221812
v 14.11917806 -62.90408969 30.12647294
v 15.83498530 -63.03995848 30.09379841
v 18.50218140 -62.90359795 28.36629748
v -3.36392503 -62.53618747 13.55641708
v -2.17041024 -61.76456809 14.48941976
v -0.32649547 -60.87920815 16.47110656
v 0.53865515 -61.36772782 18.90266128
v 4.32168460 -60.05685776 23.47283438
v 11.20948792 -59.86994505 27.09231898
v 13.52997869 -61.04608253 29.69608642
v 14.92836140 -60.84710360 29.93349917
v -3.22983763 -59.17416885 12.94906717
v -1.51363271 -59.17812511 14.39524069
v -0.18032377 -59.73513797 16.22578688
v 4.88391053 -58.18258598 23.55949394
v 7.21000042 -58.43999982 23.94999936
v 10.00744011 -57.15621635 24.95728992
v 11.46645844 -58.36716667 26.94603801
v 13.34553119 -57.81979486 28.87633815
v 15.64008929 -57.25399777 29.05156650
v -3.29083554 -57.34447762 12.34963629
v -1.14086189 -57.11898208 14.40315600
v -0.05099894 -56.84161186 15.58753196
v 1.03000004 -56.74999952 18.24999973
v 3.00014182 -56.18684366 22.12963253
v 5.95000014 -56.15999922 23.70000072
v 11.03859767 -54.58533019 25.67397989
v 12.09000032 -55.72000146 27.55000070
v 13.62322457 -55.64884841 28.82443368
v 16.31839387 -55.16917259 28.95677276
v -3.35869216 -55.82943186 11.70528028
v 2.96610338 -54.19947207 21.91535942
v 5.37911057 -54.77613583 23.40816520
v 10.96932031 -52.74673924 25.68569407
v 11.42732147 -53.09768021 26.71737224
v 13.31677288 -53.01734060 28.76728214
v 15.15593566 -52.75823176 29.41024303
v 17.62482338 -53.27201635 28.66858989
v -2.99243117 -54.23413962 11.88815106
v -1.29794353 -53.28115448 13.54792435
v -0.00646201 -53.00516263 14.74572904
v 2.45941710 -52.62967572 21.04842849
v 3.78331332 -52.00663581 22.35980891
v 6.40051346 -51.96144804 23.39237370
v 10.88746451 -52.68274620 25.81537887
v 10.89251693 -52.90541053 25.86242743
v 11.38497796 -51.40728131 26.68157034
v 15.00027813 -50.56728795 29.46401201
v 16.99783653 -51.34923011 29.24551070
v 19.13774014 -50.98965764 27.83616818
v -2.54997285 -51.13909021 12.15916593
v -1.42956269 -51.09508708 13.38924747
v 0.35295321 -51.33781582 15.04583843
v 1.03042205 -51.69137940 16.27967134
v 9.84659232 -48.82894456 24.04355071
v 11.25000045 -49.63000119 26.21999942
v 13.54170032 -49.59541932 28.84670906
v 16.26447402 -49.09556732 29.53605354
v 17.91096106 -48.86246100 29.18416448
v -2.33451696 -49.38342050 12.31264137
v -1.15909160 -48.68227616 13.38982582
v 1.50423450 -49.05859008 16.90635271
v 2.03000009 -48.68000001 18.62999983
v 3.01638572 -47.90984839 20.78191005
v 9.20421351 -47.39738256 23.33423495
v 12.07795180 -47.31722921 26.95265971
v 15.11042658 -47.31151834 29.16005626
v 17.26483367 -47.39451036 29.42233533
v 18.89159344 -47.06374183 28.75101194
v -3.05786706 -47.63819277 11.35745086
v -2.01993203 -47.58769646 12.47535180
v 0.51774213 -47.86707833 14.89463728
v 3.27604939 -46.49171606 20.80696635
v 5.73739409 -46.64118588 22.29332924
v 11.10405941 -46.13290355 24.72533844
v 13.10698316 -45.62391713 27.61210129
v -3.10139987 -46.21627554 11.30940393
v -2.12455424 -45.85008323 12.15426996
v 2.53379531 -45.05527765 18.96033250
v 3.50152096 -45.20891607 20.69521323
v 10.70818119 -43.50403696 23.31192605
v 12.43055798 -44.64181513 26.26211196
v -3.41259642 -44.08810660 10.75045485
v -2.35659024 -44.15878281 12.22634502
v -0.94395218 -43.99036616 13.53374775
v 0.39201387 -43.79956424 15.05803596
v 2.43951753 -43.43995079 18.18015613
v 4.47488623 -42.73099452 20.85109986
v 10.33450663 -42.53045470 22.51655236
v 13.32193054 -42.35391319 25.82317963
v 14.24307469 -42.41777211 26.79629065
v 18.51459406 -42.18580946 27.83879451
v 20.55405267 -41.97340086 26.82124823
v -3.48738884 -42.65142977 10.57253871
v -1.42755837 -42.51160473 13.54157832
v -0.25211991 -42.20654443 14.73572757
v 3.07514193 -41.67709127 18.96738447
v 5.75251551 -41.06965661 21.02272771
v 9.66767035 -41.18945077 21.75384201
v 12.64281571 -40.26892781 23.32702279
v 17.15529896 -39.91203383 26.54227242
v -3.71044083 -40.83602130 10.22966579
v -1.74010033 -40.79022631 13.26167956
v -0.80188049 -41.30454734 14.27489519
v 1.03865529 -40.13566300 15.46903234
v 2.85596144 -40.34611955 17.90458150
v 9.53865424 -39.36784342 21.03843540
v 12.18136027 -38.91297802 22.27593586
v 15.24748746 -39.98744488 25.36868304
v 18.81802082 -38.87665272 26.30860917
v -3.64399375 -39.03751075 10.96723322
v 1.69174513 -38.37751970 15.69917798
v 3.03000002 -38.53999823 17.75999926
v 12.01639604 -37.80543804 21.80799656
v -3.87685909 -37.89773583 9.84422211
v -2.12196191 -37.75371239 12.97987625
v 0.53971686 -37.09280118 14.35614843
v 3.74132372 -36.60346568 17.97853597
v -4.07206221 -35.35386175 10.68809349
v -2.36363756 -33.81686285 13.21266405
v 0.37506752 -35.36338732 13.89131043
v 2.29194365 -34.92684662 15.61117172
v 3.60935112 -35.42966768 17.52997003
v -4.30605188 -33.84659067 10.47622040
v -2.95000011 -33.86000171 14.27999977
v -1.30910496 -33.82442519 13.42548709
v 0.44845411 -33.79838169 13.68343458
v 1.39096926 -34.15855393 14.43484146
v 13.69060017 -32.48002753 22.48958498
v 16.19219966 -31.97528049 25.54834075
v 20.75188234 -31.41497076 26.29387379
v -4.16164426 -33.14304724 11.31035015
v -2.51324615 -32.18038008 13.24591320
v -0.87249919 -32.32268617 13.36542703
v 0.79119846 -32.68422931 13.74392770
v 1.55127083 -32.28092194 14.23134189
v 2.31718621 -31.84051067 15.28107282
v 6.35540904 -31.57668561 18.10878329
v 12.96674181 -32.14279935 21.28537931
v 14.86000605 -30.80874309 24.08337966
v 17.10874774 -30.20980395 26.29591525
v -4.90952050 -30.41121922 10.20970754
v -3.90127930 -31.24548867 12.17358466
v -0.51757268 -30.85245192 13.40943109
v 2.06777360 -30.67868762 14.39258270
v 3.95414652 -30.03024496 16.32087864
v 6.74814126 -29.90467660 17.65010506
v 11.39127556 -30.23508005 19.53359507
v 13.83272372 -29.22020666 22.03856409
v 14.86231387 -28.52648869 24.16721359
v 17.58066379 -28.26948091 26.53561719
v 19.15576681 -28.25550735 26.86887421
v -4.63088648 -29.61211652 11.43256202
v -2.38811178 -29.71427701 13.46171647
v 0.63908770 -29.50850874 13.56069092
v 2.19568564 -28.81563455 14.17349186
v 3.96658061 -28.71061862 15.88324271
v 6.58420660 -28.34708616 17.25932024
v 11.05407346 -28.33544835 19.00805160
v 15.19665029 -26.33062564 24.54459853
v 17.85542443 -26.45775676 26.58771724
v 20.02446726 -27.08301507 26.47542767
v -5.19387145 -28.64194103 10.13390999
v -4.84282710 -28.15249749 11.60816662
v -2.46141735 -27.48644911 13.68303504
v -0.32148196 -27.04349346 13.76119722
v 2.92999973 -27.20999904 14.70000017
v 6.04674313 -26.90311894 16.60572737
v 14.49175738 -25.49824677 22.75609039
v 16.02589898 -25.52063204 25.35467967
v 19.03068461 -25.24177916 26.77671611
v -5.37739834 -26.94207802 10.29168908
v -5.01852017 -26.30774863 11.88251376
v -2.95303576 -26.28301270 13.61789368
v -2.55127857 -25.61381646 13.77471536
v -0.82812674 -26.37624554 13.85085564
v 1.06674468 -26.05815977 13.58192042
v 3.27656209 -25.80147982 14.75923695
v 12.22304255 -24.56769533 19.57686432
v 13.98203801 -24.33631942 21.87644131
v 15.61999973 -24.34000000 24.98999983
v 18.00660416 -24.23124574 26.67857707
v 19.98813637 -24.05118197 26.48792043
v -5.09691983 -24.93492700 11.95359137
v -3.64588923 -24.88346025 13.33462261
v 0.22115413 -24.78005551 13.42195179
v 3.06181400 -24.61124398 14.38441407
v 5.70182828 -24.34015647 15.98734036
v 13.47329188 -23.34673703 21.16633765
v 14.70176503 -23.56497012 23.75486493
v 18.82432029 -22.84737118 26.70918219
v -5.15458686 -23.58206548 12.01713923
v -3.55838565 -23.76057208 13.37005477
v -1.06308854 -24.19049479 13.66056222
v 1.59959565 -24.01241101 13.45060579
v 13.14606518 -22.43090793 20.72639018
v 13.70246988 -22.38768153 22.04137295
v 18.83868873 -21.10683359 26.68530867
v -5.28587215 -22.63293415 11.96671277
v -1.29338191 -23.39752577 13.52655515
v 0.98951207 -22.45058119 13.27605359
v 4.09666449 -21.99137583 14.79671802
v 6.61728857 -22.04904146 16.03670977
v 13.32581416 -21.49190195 21.30973898
v 18.49940419 -20.06799355 26.68869495
v -5.60186198 -22.50378579 11.03872247
v -4.44439566 -21.71444893 12.92282343
v -0.26995438 -22.02825248 13.17047235
v 3.01458780 -21.51524834 14.38338030
v 5.14999963 -21.09000087 15.44000022
v 7.79191405 -20.86948045 16.63323864
v 11.80779561 -19.87048425 19.00024526
v 13.45999911 -20.19000053 21.67999931
v 14.75176401 -20.13879083 24.05971847
v 18.96892861 -19.25581321 26.66628174
v -5.49178896 -20.30474693 12.15022523
v -4.60792100 -20.76036297 12.85947859
v -2.46186391 -20.15845478 13.26009165
v -0.79429359 -20.98126151 13.13089766
v 6.77806698 -19.43452470 16.12353139
v 12.21997663 -19.31360736 19.38050054
v 14.29639198 -18.99401098 23.08028005
v 20.60367912 -19.23399046 25.89460090
v -5.53627918 -20.18785849 12.00579107
v -4.20041243 -19.69108172 13.07326276
v -2.07612361 -19.34256591 13.05692922
v -0.49303076 -19.51585710 13.05593457
v 2.37283390 -19.16081272 14.04055301
v 4.82892012 -19.09810863 15.36929049
v 12.05157302 -18.48069020 19.19977553
v 14.20692541 -18.08921061 22.30190113
v 18.49864051 -17.19048060 26.46099776
v -5.74275153 -19.71175522 11.46518439
v -4.93502524 -19.12076958 12.68584933
v -2.70026713 -18.75036396 13.12449854
v -0.81968680 -18.63729581 13.01637851
v 1.37617614 -18.38880405 13.70750554
v 4.31893440 -18.14628206 15.09317476
v 13.08996230 -17.35122316 20.34370601
v 14.93809279 -17.69065484 23.62813428
v 16.81918837 -16.50051773 25.85123479
v -5.92264393 -18.12668145 11.14223897
v -4.88591194 -18.02469231 12.69309130
v -2.78545078 -17.72351190 13.10917456
v -0.69635373 -17.82399230 13.07131071
v 1.37671339 -17.28457771 14.08752333
v 7.76402326 -16.97284915 16.32831246
v 14.17796314 -16.09960757 21.72159031
v 16.42302237 -15.18316101 25.46005696
v 18.18539947 -15.25157690 26.08867362
v -6.13911822 -16.76554605 10.81818808
v -4.93788347 -16.29018225 12.56249752
v -2.22224696 -16.23124816 12.90790550
v 0.65154210 -16.09571278 14.07368015
v 8.94424785 -15.61386045 16.66604914
v 11.44144218 -15.36391303 18.23586784
v 13.79777119 -15.54029528 21.03876136
v -6.12540403 -15.35250992 10.96127648
v -4.70775738 -15.28340112 12.67191675
v -1.62000034 -15.06000012 13.27000093
v 0.94985421 -15.01334459 14.63817060
v 5.00492891 -14.48560040 16.10109210
v 9.45577957 -14.35118169 16.83483273
v 13.35220225 -13.64400703 19.75438930
v 15.54887742 -12.81461306 24.26523529
v 17.73312502 -13.00080493 25.40674806
v 20.53074539 -12.72098348 25.32121167
v -6.08008169 -13.61273043 10.71382035
v -4.56613814 -13.36171012 12.88407482
v -1.88516208 -13.65746744 13.37951422
v 1.81521848 -13.36827222 15.43576922
v 4.30845050 -13.05974368 16.29398763
v 12.01626472 -12.59090751 18.10362190
v 14.45627864 -12.24982738 21.57024108
v 15.67052305 -11.76740974 24.28495325
v -5.15568443 -12.12258078 12.60237768
v -2.69552856 -12.38330174 13.32857087
v 0.37309056 -11.80037577 15.21416847
v 11.14227902 -11.17805764 17.52239838
v 13.76662496 -10.40117722 19.99103837
v 15.37000015 -10.28000005 23.80000055
v 18.64894107 -9.98010114 25.24219640
v -5.55475242 -10.99122036 11.99767739
v 13.37295398 -9.27003007 19.42747273
v -5.19109285 -9.38229356 12.42316421
v -4.89199348 -7.03455601 12.56894134
v -4.74895444 -6.01087650 12.67017145
v -1.67274242 -4.71850438 14.99110926
v 13.19133863 -3.96250421 19.71428655
v 13.47000059 -3.83000006 21.84000053
v 15.71970433 -3.50002223 24.29844812
v 18.06458272 -3.35874013 24.88238364
v -4.76406934 -4.65959590 12.52174936
v -1.50600646 -3.75981582 15.17462172
v 8.58997460 -2.96008377 17.00922661
v 13.05984985 -2.56937440 20.03253438
v 13.32774758 -2.04064162 22.20145799
v 14.83593974 -1.75042497 23.95091765
v 16.68886840 -1.20391650 24.65775236
v 18.47539470 -1.28011289 24.66919646
v 21.48542739 -0.47062369 23.49803224
v -5.48756402 -2.21158704 10.95569227
v -4.39622765 -2.62109237 12.92851754
v -1.78476132 -1.91936933 15.06703068
v 8.32999963 -1.33000000 16.86000079
v 12.70918548 -1.12060492 19.47666332
v 13.07913661 -0.53020142 21.87446505
v 14.73915018 0.18461284 23.94375019
v 16.66999981 0.11000012 24.60999973
v 20.60090192 0.45305234 23.81670475
v -5.66397607 -1.08050823 10.61703730
v -4.05383948 -1.15723861 13.12135626
v -0.83015353 -0.72801928 15.43856785
v 9.30277538 0.99492399 16.54754020
v 12.49612775 0.48530273 19.13640089
v 13.04541435 1.06708671 21.95302770
v 13.76942825 1.17474527 23.10023457
v 15.32900427 1.98060484 24.17517826
v 16.82096347 1.70154602 24.54314567
v 18.80228706 1.80952472 24.14910123
v -5.76511119 -0.14360429 10.04308090
v -5.16824005 -0.01968742 11.95191313
v -2.47493363 0.65991643 14.57680110
v 11.43751573 1.53986993 17.28004031
v 12.31904514 1.88964780 18.71887967
v 12.71398179 2.43018824 20.84131911
v 13.79839703 2.40599527 23.04896340
v 16.84882119 2.97064707 24.46045913
v 20.31140961 3.87641857 23.44696037
v -5.73484227 1.24732195 10.60706563
v -4.57213307 1.54074025 12.76636776
v -2.25091330 1.80497917 14.62753583
v 12.39502244 3.37323104 18.46636273
v 12.99975067 4.47719265 21.16636559
v 14.84081894 4.20591561 23.63866568
v 18.53542961 4.48742136 23.92707579
v -5.72722964 2.10636621 9.93763376
v -4.67891619 2.51269271 12.56693341
v 10.56077611 4.14534053 16.36779867
v 11.69349998 4.76303743 16.95230789
v 12.46773638 4.55365982 18.74868758
v 13.48972600 5.03582135 22.12354913
v 16.13923162 5.49084833 24.03821424
v -5.57653047 3.05432500 10.77747252
v -4.35315864 3.53613310 12.76680827
v -0.55937708 4.08990588 15.21765161
v 16.24625176 6.11413782 23.98000099
v -5.18910261 3.83278518 11.62968390
v 11.22033410 5.41677698 16.52174816
v -5.16299950 4.59723687 11.61495503
v 11.41400170 6.45550992 16.54376462
v -5.44902822 4.92908107 10.92671044
v 10.39272919 5.94847742 16.08894393
v 15.74438438 8.26333277 23.33329245
v 8.95921886 8.67069699 15.69790393
v 15.29206336 10.39272361 22.24519663
v 17.85578020 10.67549828 23.06244709
v 10.94503980 9.92025435 16.17021672
v 14.00171965 10.96142177 20.20551078
v 16.11912996 11.41605526 22.31862396
v 20.24635859 11.60031371 22.26111665
v 23.14083651 11.62514184 20.89378610
v -4.80219908 9.84659232 12.18272839
v -1.53530063 10.32418758 14.22633789
v 12.18836848 12.10858114 16.60522446
v 14.06370103 12.42915634 19.22000572
v 16.85651764 12.97198888 21.92563005
v 20.79841122 12.61875685 21.51679061
v 23.77058938 12.57255115 20.33154294
v -4.51035099 11.40832622 12.16096710
v 13.14202975 13.11369799 17.14188419
v 15.70910774 14.56991117 20.21093480
v 17.42283627 13.91768176 21.64414898
v 22.98823744 15.14851488 21.30387351
v 26.01865306 15.32804221 19.64765787
v -4.83085960 13.10276240 11.58626936
v -1.34999980 13.77999969 14.18999955
v 14.40003701 15.82626253 18.08981411
v 15.60314838 14.98060208 19.82269622
v 17.28745922 16.20966755 21.01852745
v 23.87863398 16.83935523 21.41869441
v -6.38963608 14.49341699 8.85208324
v -5.65634063 14.93477356 10.29379945
v -4.72626835 15.31414967 11.42106950
v 4.25984850 16.40195586 15.60094487
v 10.13604831 15.62154479 15.76261967
v 13.38324510 17.25402847 16.97448827
v 14.55617696 17.64260046 18.20648648
v 16.85999893 18.06999929 20.29000036
v 18.76608282 18.45993660 21.36402018
v 20.72737925 18.62208173 21.87329158
v -5.88179613 16.18683338 6.42906828
v -5.55767817 16.76707156 9.82448086
v -4.70813736 16.70847833 10.86157095
v -2.62481277 17.56718569 13.07485625
v 0.06168769 17.89649762 14.36602138
v 9.42000002 18.85000058 15.80999978
v 13.55396304 19.05171201 17.11533777
v 15.38218837 19.69549432 18.91899295
v 18.31781864 20.15767805 21.03319392
v -4.72352840 18.68080162 10.90915781
v -0.73843519 19.54080723 13.83875869
v 5.15834894 20.40901221 15.76964371
v 11.91862021 20.94152384 16.33059420
v 13.86302710 21.85279690 17.26275682
v 15.91062732 21.86558768 18.92273687
v 18.96970533 22.94573560 20.79713158
v 21.23997174 22.34285511 21.65766805
v 24.27370660 22.91239984 21.62601613
v 28.60052511 22.89215103 20.34791932
v -5.75083075 20.34329250 7.89012015
v -4.48758993 20.67685500 11.08484995
v -3.02000018 21.30999975 12.17000000
v -1.05999992 21.67000063 13.53999972
v 1.07000011 22.01999910 14.75000009
v 5.07263979 22.89065160 15.76524973
v 11.55656204 22.14121446 16.30272344
v 12.30385154 23.13485369 16.68911055
v 15.20580892 23.79146032 18.17870513
v 17.79392362 23.91326614 19.82311346
v 19.83604021 24.05734733 20.83567344
v 23.18556048 25.41961335 21.53098956
v 26.07424371 24.57914315 21.56479657
v 28.25248241 24.38644320 20.88218182
v -1.10072421 -63.31557781 5.66706620
v -3.00438469 -62.84601986 7.88275246
v -4.03606240 -62.12394312 10.33760514
v -3.86572350 -62.04330549 12.29319535
v -3.24474880 -60.91786548 13.37725949
v -2.09027692 -60.58473885 14.18811083
v -0.77205268 -62.22042069 16.30420610
v -0.08824725 -62.42915243 18.05527136
v 1.73979125 -61.51652709 21.20714448
v 8.62410571 -63.49888444 25.07206239
v 9.75934602 -64.61885571 26.29720606
v 12.31113076 -64.12981451 29.41885591
v -1.69494143 -61.67583168 6.33011805
v -3.40665807 -61.08101085 8.70051421
v -3.76579678 -60.39072201 11.70549449
v -2.69430922 -60.06357819 13.66343442
v -0.99602167 -60.58676913 15.32309409
v 2.55615846 -61.59843132 22.38244563
v 8.80653132 -62.06362322 25.01114085
v 9.86670237 -62.64026463 25.84519796
v 12.63428573 -62.25333363 29.40880507
v 0.17872127 -60.65343320 4.95188916
v -2.45444151 -60.06071344 7.15848198
v -3.69930943 -59.46982652 9.66222305
v -3.59385065 -58.72929841 11.45901624
v -2.50341860 -59.06583741 13.70311901
v -0.70773292 -59.56684798 15.32869227
v 8.23025871 -60.63715741 24.51405115
v 9.95406415 -60.82828343 25.58052912
v 10.82766335 -61.70835346 27.19745412
v -1.07690226 -57.92242289 5.55204181
v -3.02861445 -57.55959824 8.14744364
v -3.69064696 -57.29884282 10.59806813
v -2.41504307 -57.87263811 13.61423265
v -0.42183211 -58.46579373 15.41869063
v 0.41000001 -58.12000111 16.75999910
v 3.77970492 -58.99470299 23.02511968
v 9.14818887 -59.33167413 24.68258515
v 10.55190433 -58.89239535 25.77362955
v 12.06792425 -60.61592326 28.66759337
v 0.02700075 -55.82609028 4.87980340
v -2.15999992 -55.65999821 6.44000014
v -3.60416109 -55.01185358 10.13682690
v 1.99019630 -55.55466563 20.67778073
v 4.07000026 -56.23999983 22.84999937
v 9.16364137 -54.48264256 24.06476997
v 11.07424591 -56.94914237 26.14792995
v -2.26721773 -51.54661089 6.41092425
v -3.43879987 -52.23725736 9.25612450
v -3.14362347 -52.53986269 11.22747827
v -0.55761286 -52.42078751 14.14905302
v -0.53210498 -53.39271203 14.22355883
v 1.50086347 -53.14742401 18.67488585
v 5.14883455 -53.40880901 23.22668768
v 11.23229135 -53.62550169 25.98931827
v 11.93000004 -54.69999835 27.20999904
v -1.40460429 -49.98259246 5.49027883
v -3.08283814 -49.19125140 7.78715964
v -3.33826570 -49.98563603 10.59361268
v -0.02683112 -49.58192632 14.39164765
v -2.08082935 -52.63481662 12.75040116
v 1.26843760 -50.59346557 16.66927151
v 1.38737506 -51.77772045 17.32442714
v 3.11457948 -49.99349639 21.40170336
v 3.44177545 -53.22965980 22.25859836
v 5.92646794 -52.88682878 23.40333164
v 10.86698286 -52.65703052 25.87252855
v 11.91798691 -50.46932399 27.39100158
v -0.44539195 -46.90358043 4.62029269
v -3.42743262 -45.78637332 10.02634875
v -3.36361630 -47.80985415 9.55600478
v -0.85104880 -46.35877907 13.32633756
v 1.72908441 -47.08179832 17.20915362
v 0.81610680 -49.69437420 15.52766375
v 3.85208637 -47.23057896 21.51541039
v 10.73839795 -48.32202196 24.79006164
v 11.99337468 -47.94949666 27.06753276
v 11.05662342 -50.19124597 25.25206842
v 14.08385485 -48.59716073 29.00267020
v 12.28517853 -48.99772629 27.67305076
v -1.40385563 -42.55343229 4.80013713
v -3.46086384 -42.91226715 8.29702988
v -3.07147345 -45.30419782 11.35095954
v -0.55786979 -43.06340963 14.28597607
v -1.63465482 -45.09792849 12.68789731
v 3.50968563 -43.42865944 20.19702271
v 2.89209932 -45.87963223 20.02418786
v 11.43001579 -44.16171834 24.35889840
v 8.73533729 -44.81106251 22.58247696
v 12.80148700 -45.24328932 27.12210827
v 11.69420592 -47.73327336 26.12577006
v 14.90438916 -44.43133250 28.31164561
v 3.18512297 -40.89044780 2.40291911
v -2.28765537 -39.59523514 5.50214481
v -2.46942858 -42.37463698 6.01535849
v -3.86248040 -39.30790350 9.77714546
v -2.93104211 -40.17523676 11.96455676
v 2.08457140 -40.17199203 16.65281504
v -0.40412159 -40.15968740 14.49697651
v 2.41827383 -41.53308272 17.45474711
v 4.26921109 -41.59045964 20.12038976
v 11.68633718 -41.28423333 22.97429554
v 13.25999945 -41.24999791 24.90999922
v -2.91647622 -36.20203212 5.58238802
v -3.07931751 -39.40953687 6.48538163
v -4.20927536 -35.68490222 8.15113820
v -3.32486071 -35.76732799 12.11357396
v -2.80131493 -38.18582743 12.24441174
v 1.31136167 -36.40998155 14.78631329
v 0.58672501 -39.30284083 14.91368096
v 3.01366788 -36.49898991 16.96877368
v 5.00412937 -36.92354262 18.90949160
v 13.00824154 -38.04535046 22.74611779
v -2.31423206 -34.86549109 4.51622158
v -4.83943056 -32.07029030 8.46493524
v -3.97241442 -32.61963278 11.82048954
v -3.69706517 -33.86161849 12.08247803
v -3.01236776 -32.02441707 12.92775013
v -2.22064555 -35.41236371 13.08629289
v -0.57449262 -36.10371798 13.66227213
v -5.12296101 -28.97825837 7.86393601
v -4.46981797 -32.21254796 10.78289934
v -3.10240639 -28.53333205 13.25882971
v 2.76307133 -29.57122587 15.09649493
v -2.02327361 -32.69487992 13.39091547
v 10.07196214 -30.34920245 19.07001436
v 13.71440757 -31.03905730 22.15413377
v 11.67893503 -33.53589401 20.43475397
v -3.48707545 -26.04272217 4.80749272
v -5.49527630 -26.11691132 8.31187330
v -5.38135553 -27.67995372 9.15011577
v -5.58759272 -24.70830455 10.57685260
v -3.08371335 -25.47469549 13.62190116
v -3.15395463 -27.36301720 13.45807686
v -1.38260424 -26.27852559 13.89470976
v -2.44626123 -26.87609196 13.73976935
v 5.02000004 -26.55999921 15.90999961
v 8.25220253 -27.30269544 17.39314385
v 11.85365580 -27.58057974 19.54454556
v -4.21014195 -22.00776152 5.51723223
v -5.58448816 -23.43030833 8.71441606
v -4.25474532 -22.40622416 12.98515871
v 10.40846854 -26.56942420 18.32406223
v 13.01805396 -24.28371087 20.40325664
v 14.69659433 -24.59556423 23.46703596
v 16.87938347 -24.07366410 25.99840052
v -3.41389538 -22.51704782 4.74601099
v -4.96489415 -20.34981549 6.50648121
v -5.47259720 -19.73739080 12.18405459
v -4.93306154 -21.35752141 12.59068958
v -2.86163855 -19.41375993 13.24839517
v 7.29721459 -20.03693953 16.33840799
v 12.53228821 -21.14545368 19.84761283
v 16.62130654 -20.70214972 26.01566724
v -3.37475049 -17.69289188 5.09464741
v -5.40998764 -17.87211560 7.32715055
v -6.14356901 -16.87051356 9.56800953
v -5.93680469 -16.64851047 11.50039770
v -4.45897505 -17.04254560 12.66582869
v -5.48824342 -18.53974909 12.17502542
v 0.34670069 -17.43133925 13.60426191
v 3.73649597 -20.55900916 14.79138155
v 12.65992410 -19.52293888 19.95729655
v 14.25615232 -18.37885380 22.67145179
v 15.01656603 -18.77472550 24.29832704
v -5.53844962 -15.18696174 7.79054500
v -6.11118739 -14.49897140 9.51317139
v -5.89491101 -13.34207691 11.62619144
v -0.60758233 -14.41943925 14.07138258
v 1.86363468 -15.11371788 15.05593583
v 9.67146084 -15.82016237 17.02736691
v 12.23362517 -15.97055979 18.92639138
v 15.17632790 -15.67862555 24.06539768
v 17.06806757 -15.32328036 25.76616965
v 2.61999993 -13.84000015 2.56999978
v -2.53476272 -12.35963870 4.52711014
v -5.93915908 -12.19631080 9.52234957
v -4.40805964 -12.02776376 13.01588211
v -1.05235318 -12.48360984 14.19195253
v 14.76076897 -14.36306909 22.36985043
v 17.10335538 -13.70200049 25.36639944
v 0.77107700 -11.36454195 1.14682107
v -3.42354481 -10.76112129 5.26781799
v -4.49967710 -10.61540656 7.03649363
v -5.51398005 -9.62794293 9.14886966
v -5.68509009 -10.07985417 11.08037494
v -4.40650526 -10.02683491 12.97120657
v 11.00795344 -11.51704323 17.41554029
v 13.17058131 -11.35936473 19.17876117
v 15.37801139 -11.09639276 23.90468121
v 0.34834619 -9.38592479 0.18361771
v -1.21000002 -9.20000020 1.85000000
v -2.91000004 -8.84000026 3.94999981
v -4.94577177 -7.88998324 8.37142672
v -5.44360979 -7.99785275 10.01335867
v -5.31289307 -8.13526474 11.90267876
v -2.80053983 -7.99851492 14.10304941
v 12.78227568 -8.75143521 18.80647987
v -0.25213024 -7.39405071 -0.24845212
v -1.36207847 -7.32537406 0.94919238
v -2.96912389 -6.36595860 3.63087119
v -4.79000015 -6.39999984 8.36999994
v -5.25645539 -6.01478573 11.27571519
v -2.97251018 -6.30277349 13.95441871
v 13.87386862 -7.17125973 21.13929950
v 2.18942296 -6.86249649 -1.80431933
v -2.27000006 -5.61999995 1.53000001
v -3.94352153 -5.13110869 5.07875998
v -4.98000020 -4.71000001 8.55999999
v -5.30301780 -3.97104397 10.85848548
v -3.50118638 -4.44520498 13.58207688
v -0.38999991 -4.48000012 15.80999978
v 14.36549332 -5.03438199 23.08779955
v 16.03577659 -5.31521766 24.23351258
v 2.13519298 -4.85027861 -2.65198713
v -0.15272664 -4.65016998 -1.26946496
v -2.98705744 -4.83260117 2.69264355
v -4.96000005 -3.46000004 6.92000007
v -5.39827533 -3.03766038 8.98608565
v -4.97643603 -3.09792650 12.18512468
v -3.58613650 -2.96066981 13.59888166
v -0.60000014 -3.04999994 15.63999988
v 13.38249166 -4.10456024 20.78213915
v 16.86388627 -3.93412635 24.69752356
v 1.94811448 -3.65355355 -2.95164064
v -0.86356106 -3.59722786 -0.79330773
v -5.24999993 -2.16999999 7.23000010
v -5.62959909 -1.55225594 9.34541319
v -5.42482361 -1.05095003 11.43515389
v -4.03293595 -1.96774257 13.22657429
v -0.62394090 -1.74388802 15.60867578
v 11.08217798 -2.69343611 17.70518161
v 13.25999945 -2.59000016 21.05000056
v 13.92957103 -1.87771837 23.09669368
v 1.91606034 -2.78804777 -3.14464071
v -1.71946792 -2.27502128 0.08457150
v -3.51474923 -1.84222113 2.85008061
v -5.34604164 -0.93767297 6.98215840
v -5.61982905 -0.59521513 8.27296916
v -5.59838908 -0.39052629 11.06685307
v -3.52773187 -0.48973260 13.51766754
v 12.94167154 -1.60154025 20.96740343
v 13.77135050 -1.05694064 23.03522825
v -2.29852227 -1.45239767 0.81388961
v -4.73972596 -1.21221168 5.35595138
v -5.40347025 0.20373668 7.11126952
v -5.32705244 1.04209152 11.63542643
v -3.53641878 0.95364091 13.73393647
v 12.06999458 -0.20548183 18.11336167
v 12.63748761 0.23759007 20.63474804
v 13.69636692 0.42044124 23.02767895
v 2.16999091 -0.12557070 -3.59640038
v -0.26870455 0.52243692 -1.24277943
v -2.70508113 -0.12112495 1.53979566
v -3.93645279 1.23637833 3.99420271
v -5.39148366 1.62156112 7.44699873
v -5.66189038 2.12880829 10.75188071
v 12.04840932 1.12252426 17.92638563
v 12.72481959 1.65835710 21.10836655
v 14.11538012 1.50178792 23.42754975
v -1.88449770 2.38910574 1.51958293
v -4.07790160 2.79774889 5.14264591
v -5.56515809 2.97789415 8.74227658
v 8.94554053 2.87292828 16.30772278
v 12.00823672 2.62113521 17.68544503
v 12.72119023 3.46372696 20.59696242
v 14.38943762 2.51508784 23.57451990
v 0.42619117 2.95099360 -1.14237994
v -1.09999999 3.41999996 1.38000003
v -2.76316656 4.51905141 4.74575721
v -4.45799530 3.84916319 6.92168437
v -5.29238163 4.28282795 8.71463493
v -2.65337876 5.18077519 14.30901978
v 11.97000034 4.04000003 17.35999994
v 13.97258043 4.27403999 22.85957523
v 5.33934729 3.80696543 -5.69440657
v 4.60516103 2.12824973 -5.12285484
v 3.56883649 3.46998754 -4.81043058
v 1.66917709 2.63009151 -2.67076679
v -1.25419896 5.09011280 2.68838182
v -2.43740436 6.30215323 5.04924404
v -4.16079257 6.39320863 7.39869615
v -5.37999999 6.27000025 8.72000027
v -5.59452968 6.58640312 10.38107369
v 12.39769626 5.42540243 17.57840440
v 3.66908521 5.06485719 -4.97074798
v -0.61946997 6.28169905 1.15557294
v -2.20548129 7.27759814 4.70920140
v -4.60702460 7.43929483 7.65227899
v -5.79809165 8.87853652 8.42322502
v 14.70428705 7.17234798 22.91056141
v -0.47666027 7.94973969 0.29170208
v -2.07603467 8.15104414 4.28968482
v -4.15505096 8.50540679 6.73218258
v -6.14787824 9.77867190 9.43775568
v -5.38553391 9.45954770 11.47539075
v -2.73181917 9.56380740 13.86051346
v 12.02877332 8.89034104 16.68312214
v 14.56205547 9.21438821 22.02791907
v 4.07357141 8.08109436 -5.06154448
v 1.07656419 8.92642140 -2.52422341
v -1.11239601 9.13900416 0.69879269
v -2.28975643 9.62028187 4.23197262
v -5.20528480 10.35973895 6.71518082
v -6.31749025 11.23732142 9.39192809
v -2.72491458 11.08145248 13.67073040
v 13.66333384 10.34293696 19.54136230
v 15.30497242 11.07037626 21.97643183
v 4.94906586 9.36274137 -5.18809538
v 2.64040986 10.04138496 -4.02909704
v 0.81605668 10.16291324 -2.70097912
v -0.84237271 11.14747673 -1.02307322
v -2.32209964 11.62779704 2.25306628
v -5.61579131 11.71483751 6.74900739
v -6.41633291 12.38891948 8.76364112
v -5.23811858 12.15278171 11.32505573
v 13.17000017 11.69999968 17.41000079
v 13.92953098 11.65636536 19.62961070
v 3.07999994 11.23999991 -3.98000004
v -0.95324544 12.30982691 -1.10472564
v -2.06166226 12.66178396 0.79939852
v -2.61643063 12.77955901 3.04028415
v -3.31140496 12.84690574 4.65816585
v -6.45164261 13.59324064 8.63542967
v -6.40524132 13.83511163 9.09309089
v -5.38924569 14.08911496 10.89393627
v -2.49523437 14.18140158 13.47798295
v 11.16000023 13.34999967 16.04000106
v 13.78465537 13.20437063 17.77767390
v -0.54621859 13.35059386 -1.62068696
v -1.82236056 13.55053298 0.15573725
v -2.55487813 13.98343872 1.99728319
v -2.93524587 13.98199704 3.59731936
v -3.77521245 14.35529348 4.73640440
v -5.73719479 15.16100299 6.24020398
v -6.27625640 15.72066359 8.41692183
v -3.32000013 15.73999971 12.81000022
v 11.18345093 14.72680736 16.02820307
v 14.26330674 14.97523207 17.99678244
v 15.10000043 15.11000004 19.31999996
v -0.81390055 15.07492736 -1.04380120
v -1.67198491 15.12706745 0.08163313
v -2.13257107 15.71306400 1.22847850
v -2.68593500 15.80756530 2.94428179
v -3.92000005 16.11999981 4.35999967
v -5.46591170 16.26067609 5.96476067
v -6.14889292 16.86621271 7.54876202
v -6.00304548 17.04503968 8.67544115
v -3.90742812 17.20551588 11.99667528
v -1.93000014 17.23000035 13.46000005
v 14.05689865 16.56638645 17.62264781
v 15.35371505 15.04957117 19.56698112
v -2.01595970 16.92168042 1.60132139
v -2.43200548 17.34114252 2.45509017
v -3.93299107 17.91379042 3.75671987
v -5.90999983 18.21999997 7.14999996
v -5.81507990 18.57400686 8.70802253
v -4.06032102 18.80998537 11.70349400
v 13.89979571 18.35761778 17.38101244
v 15.50374739 18.17474514 19.10174266
v -0.83718175 19.13041249 0.90614974
v -2.53569707 18.71499419 2.47985939
v -4.11538081 19.68253590 3.77364294
v -5.75000001 19.75000091 6.93000015
v -4.90317866 20.13326623 10.60121320
v -2.29299441 20.28065734 12.93513458
v -0.18011182 18.69338565 14.05063551
v 13.70515116 19.71436478 17.23188721
v 16.34480245 19.77281459 19.75502446
v -0.96652133 20.11437900 1.08027016
v -1.89860514 21.04510181 1.61545025
v -5.19718183 20.83264291 4.73625399
v -5.76000009 21.53999917 8.29000026
v -3.77181196 21.83017693 11.76174078
v -0.24999998 21.84999920 14.05000035
v 13.67035788 21.18963934 17.17342436
v 16.46202616 21.31962031 19.59789358
v -0.80083148 21.55217342 0.85673190
v -2.44075386 22.13129587 1.86340872
v -5.54200495 22.08996005 5.47992717
v -5.75999962 23.21000025 8.53000022
v -3.90876597 23.45879562 11.63008250
v -0.54000010 23.47999997 13.89999967
v 13.68110441 22.54345641 17.18466543
v 16.08096994 22.85609208 18.82478781
v 17.66289026 22.75831439 19.95954663
v -0.92201179 23.40974659 1.16615521
v -2.54614512 23.75193872 1.84565235
v -4.47099376 23.87388237 3.44799878
v -5.89357363 24.81992729 6.06283080
v -5.88000007 24.63999949 6.82999985
v -5.35861542 25.06216057 9.97077953
v -2.37560109 25.88660456 13.14783748
v 14.14290816 24.14476313 17.64043979
v 16.09960385 24.54530820 18.65795627
v 19.24512349 24.58175272 20.42586170
v -2.71229865 24.78430048 2.09690235
v -5.00702066 25.98261833 3.97357950
v -5.87704731 26.04372986 5.70308510
v -5.30999899 26.73999965 10.18999983
v -2.24466622 26.87984891 13.37773632
v 0.59509138 26.82717144 15.10620955
v 13.08424212 27.23307908 17.45057665
v 16.43458754 26.07177757 18.77421886
v 19.19344626 25.80762468 20.23974061
v -4.83449781 27.73928270 3.89836729
v -5.99807035 28.28058973 5.60657121
v -6.07836852 28.51258405 7.60553405
v -4.77621052 28.24112587 10.96903440
v -2.87999958 28.57000008 12.70999946
v 1.42714649 28.24403159 15.54288249
v 15.80115035 27.45388076 18.55057478
v -4.97024925 29.95885350 4.12467448
v -5.92706399 29.59237993 5.27598057
v -6.13999972 29.85999919 7.23000010
v -5.14980033 30.14666587 10.47997084
v -2.16000061 30.34999967 13.44000082
v 16.91423729 28.95474248 19.32768337
v -4.49484913 30.95849976 4.02796455
v -5.94594004 31.16807528 5.18031744
v -6.23999955 31.53999895 7.00000022
v -6.11206004 32.09541366 8.99397209
v -4.46161348 32.17291832 11.58148237
v -1.89576717 32.49363601 13.75047863
v -5.48315095 32.10685030 4.87181032
v -6.37999969 33.00999850 5.96000021
v -6.56999974 33.28999877 7.79000018
v -5.71135152 34.11839157 10.43171808
v -2.19999999 33.73999894 13.67999986
v -5.68148261 34.56313536 5.12095494
v -6.50101714 34.82596576 6.02416880
v -6.41030166 34.99756381 9.36432928
v -5.01003349 35.18583998 11.41925063
v -1.97000010 35.17999873 13.72999977
v -5.76558290 35.54819897 5.10488078
v -6.90408563 35.80610082 7.19302194
v -5.74624119 36.28229350 10.62805764
v -3.42222932 36.27190366 12.51782477
v -1.02999969 36.43000126 14.30999953
v -5.71428286 36.59590334 4.99759102
v -6.36036089 37.07759827 9.83318780
v -4.63401666 37.17528284 11.70305815
v -1.19739957 37.40040585 14.11719527
v -6.59886748 37.95598075 9.45181027
v 0.29757328 38.44104707 15.33847023
v -6.36097882 37.68982366 5.30652842
v -0.48094080 38.30369562 14.67237435
v -6.25398662 38.33950683 5.15725743
v -7.19314395 39.09114748 6.80244295
v -7.04650115 39.03852776 8.47700704
v -7.12192897 38.85131329 6.49734167
v -7.19011761 38.97000849 7.75967306
v -6.08550152 39.96361792 10.18618699
v -0.24733189 39.72818702 14.93824273
v -5.87247731 38.19904104 4.97358991
v -6.92536309 37.99280897 6.15091296
v 16.86776616 -81.61433786 29.62409891
v 17.42945611 -80.57310432 29.31063250
v 19.22068745 -80.30465990 27.83779241
v 19.02955584 -79.92962003 23.27818424
v 18.83320883 -79.07203585 22.89038897
v 17.78092608 -80.36215603 21.54866233
v 15.90318233 -81.18313551 19.06597242
v 15.29626176 -80.02026379 18.64020154
v 13.19000032 -81.12999797 15.23000002
v 10.00999939 -79.37999815 8.34999979
v 19.65850592 -79.00606841 26.50189959
v 19.15778220 -78.73652130 23.53440225
v 17.12456159 -79.28790897 20.95832676
v 14.02643789 -78.67261022 16.60143770
v 12.51925062 -78.39557528 13.51795904
v 16.17385820 -78.05087417 29.45289575
v 18.27000082 -77.91999727 28.68999913
v 19.77858506 -77.00843364 25.44162422
v 19.09803227 -77.61003077 23.30559120
v 18.55621859 -77.12166756 22.37986587
v 15.44789970 -78.04740965 18.95246468
v 12.20703404 -77.07031816 12.54702080
v 9.75984056 -76.23849809 7.07859313
v 13.99935689 -78.63233238 29.61257286
v 16.57672040 -76.38806105 29.36365083
v 19.15515959 -75.76969266 27.86668949
v 19.69755068 -76.14943385 24.51854944
v 16.67953655 -75.71566850 19.79938895
v 14.82724492 -75.79477131 17.66625792
v 13.01098056 -76.47863030 14.50531278
v 11.65968366 -75.58373362 11.13231387
v 11.77769993 -76.41777396 29.56455015
v 15.36585018 -75.87855309 29.61328812
v 18.42706464 -75.69458336 28.52593921
v 19.94617283 -75.30629635 26.33944713
v 19.69795302 -75.15914738 24.04632047
v 17.49195904 -74.37168062 20.15023120
v 14.56297003 -75.14718175 17.10692048
v 14.47797287 -74.43196326 29.68551777
v 17.53436588 -74.23140854 28.99583615
v 19.54940893 -74.41203296 27.42034383
v 20.10858245 -73.92901927 24.93685484
v 19.38988641 -73.88776541 23.02939631
v 17.97458902 -73.58460128 20.24644427
v 12.84963079 -73.63310456 13.12818378
v 14.04102333 -73.30057025 29.75388244
v 17.31586270 -73.06513935 28.95491198
v 19.39672977 -73.05805385 27.54547447
v 20.08381300 -72.84662127 24.56152439
v 17.98776910 -72.70539552 19.76360753
v 16.03920944 -72.66637683 17.35787839
v 10.20826772 -72.39007205 7.06005096
v 14.01582640 -71.78436220 29.77611311
v 16.88000001 -72.05999643 29.13000062
v 18.85301620 -72.02121615 28.22555043
v 16.51406847 -71.09759003 17.32089929
v 14.52765986 -71.91718370 15.42947069
v 20.07536031 -70.77776641 26.47148818
v 20.15873790 -70.53592056 23.88349362
v 19.20953020 -70.60454041 21.95534669
v 18.18598807 -70.19984722 19.38669197
v 12.30761036 -70.39345056 10.43313462
v 9.67075955 -70.26373595 6.10257173
v 15.22520371 -69.38538700 29.78494577
v 20.19998431 -70.46315074 25.96577629
v 20.41731402 -68.79333407 24.12412129
v 18.77960190 -69.13600862 20.39226703
v 14.80754092 -68.21380556 29.80312519
v 19.46117356 -67.61716306 27.60849148
v 20.44509351 -67.85335392 24.60825816
v 10.16637962 -66.19424373 6.00728532
v 16.30745642 -64.15257603 29.93577532
v 20.21796815 -63.84815276 24.45475385
v 19.77909915 -63.35196644 22.07721025
v 14.76574875 -62.18833476 30.17475270
v 16.36699028 -62.21488118 29.86839414
v 19.71339434 -61.76747754 22.96008542
v 18.42523180 -61.06150523 19.16191354
v 17.39233732 -58.98377299 28.49950455
v 18.65411736 -59.54783037 26.73135884
v 19.33725365 -59.98998135 23.48960377
v 18.86999980 -59.53999981 21.33000083
v 18.09924841 -59.94293094 18.29803362
v 16.21000096 -59.70999971 14.02999926
v 13.83503526 -59.87790599 8.85630958
v 18.71000044 -57.56000057 26.04000084
v 19.53705959 -57.27059022 22.53833599
v 19.50705983 -57.62928724 20.65879293
v 17.42034033 -54.91518974 28.42063457
v 19.12451908 -55.68811670 26.09482780
v 19.47603188 -56.23882636 18.40892993
v 16.13656990 -56.63198233 12.68155314
v 14.10826575 -56.29977211 7.96072464
v 16.72355644 -54.16493490 28.99185941
v 19.63982917 -53.75821516 26.08982287
v 20.40984295 -53.83392423 21.15247026
v 16.06804132 -54.30433899 11.84917055
v 13.17319553 -54.36979979 6.52576657
v 16.99356921 -52.10368708 29.12321873
v 20.79998516 -51.35913193 23.27448502
v 20.40343732 -51.64996535 20.36914416
v 17.76920259 -49.90323633 29.11950275
v 21.22229338 -49.24065247 23.95101078
v 20.23000084 -49.89000037 19.79999989
v 19.00698803 -50.15010014 15.99129103
v 15.49127419 -50.73019490 9.18930396
v 18.35109666 -47.54467681 29.05294113
v 20.67140304 -47.47401550 26.87873133
v 21.51677944 -47.54074290 23.70079979
v 20.83676122 -48.15891385 21.00235038
v 18.00736412 -48.31288755 12.98640855
v 16.06342569 -48.52870852 9.25039034
v 17.88314804 -45.80530152 12.82008830
v 15.82402177 -46.26788944 9.11955070
v 22.07569033 -41.91510752 23.45283516
v 21.38146758 -42.49753058 19.54201423
v 19.95000057 -42.78000072 16.11999981
v 14.56496678 -43.67957264 6.13267813
v 21.92101628 -41.40350223 24.81210604
v 22.39165641 -39.37714174 20.66482790
v 21.62293345 -39.15936872 17.11139455
v 20.26884630 -39.12869096 13.60677462
v 18.71792227 -39.54966739 11.05523761
v 17.03999937 -36.94000095 8.46999977
v 23.01195823 -32.48732165 23.53263833
v 22.61721343 -34.69951451 24.27037992
v 21.40822075 -32.90340677 15.86649008
v 22.07636274 -35.16561165 17.39796437
v 20.06213553 -28.67926657 26.51913464
v 22.49514684 -28.62097882 23.37718755
v 23.44645187 -31.41697496 21.06757835
v 20.63184232 -29.26832810 12.02297118
v 20.92389949 -30.86163290 13.47172540
v 18.34809966 -30.17958067 8.56689829
v 20.45849338 -24.98049662 26.12131089
v 23.63627777 -27.97242440 20.25884762
v 16.67066850 -29.18747626 5.89800673
v 21.65659145 -22.03458920 24.53869209
v 23.36869948 -22.01578394 17.88492873
v 22.07342722 -19.96332593 24.28777702
v 23.39263074 -19.30866763 19.71381158
v 23.59534614 -21.35976404 19.29457672
v 22.94589393 -18.36885326 16.26321487
v 19.88895424 -16.82429202 26.20350197
v 22.93999866 -16.45000093 22.11000025
v 22.56799117 -16.73602313 13.17952108
v 18.91147532 -16.96049049 6.90154126
v 20.50583437 -13.75302300 25.44463985
v 22.11782522 -13.76265381 23.37229811
v 22.99867757 -13.61996494 21.56625502
v 23.12833443 -13.71197030 18.07905920
v 22.19277620 -14.02750984 12.19211053
v 22.74195664 -10.54314431 22.74953015
v 19.25916970 -8.13302770 25.24019592
v 22.95745350 -7.93026574 14.00869526
v 17.89351180 -2.23054481 24.82296713
v 21.27170004 -2.39091204 23.89209531
v 23.01878855 -1.26200169 21.42687328
v 23.72292802 -1.24555081 19.05155554
v 23.87386002 -1.78672676 15.20556398
v 18.72004382 0.23002480 24.34024960
v 21.39103040 1.42152922 23.41817133
v 23.65964092 0.57103793 20.32166533
v 23.65312912 0.45547026 11.99533790
v 16.24083892 2.58128135 24.40639213
v 19.23330501 3.04255728 23.99387769
v 22.05955237 4.15231334 22.64597453
v 23.64207432 3.33440444 20.82656138
v 24.87606369 4.65850206 17.97531359
v 24.28760007 1.43499777 16.64208435
v 25.24917014 4.63232864 14.71767761
v 17.28999987 5.10999979 24.22999963
v 19.96777020 5.71682863 23.44260924
v 24.32721667 5.85812284 19.90484633
v 25.41088313 6.62529608 17.47601852
v 25.66811629 7.09107751 16.27042703
v 26.10829659 7.50626763 13.28251418
v 24.74022843 6.47563674 9.70106851
v 13.18234205 2.92501971 -3.71522852
v 14.39857110 4.09203721 -3.21423472
v 19.35753785 7.68988300 23.29338342
v 26.38352662 8.71113222 13.01383972
v 26.16610564 9.49124712 10.90858877
v 25.50017275 9.11200233 9.21123195
v 16.01037197 5.02086710 -1.51993718
v 19.53297667 9.86716803 22.99809642
v 26.13308094 11.36515662 17.95834303
v 26.72356740 11.63693517 16.67378657
v 26.89913288 11.38669718 14.32346273
v 26.91690251 11.23222243 11.86678745
v 26.53996833 12.21149974 9.94997751
v 25.31110495 10.84114145 7.88200367
v 17.20274240 11.27964165 22.77989686
v 19.09557171 11.13266870 22.78038301
v 22.64988795 12.49184739 20.93119733
v 24.48000014 12.46999949 19.78000067
v 26.01385675 13.27002514 18.91180128
v 26.59004740 12.97572535 9.86690633
v 25.37191659 12.66223099 8.06992128
v 19.87203956 13.60386610 21.55166306
v 23.41128513 14.02901486 20.85334435
v 26.51553974 14.73064721 18.94834265
v 27.89075114 15.03691357 16.59913734
v 28.03275548 15.12030698 14.04024195
v 28.14667299 15.53552411 12.97952794
v 27.27815323 15.07692225 11.05481200
v 19.34879646 14.40821774 21.41473442
v 21.19394951 16.06918499 21.63890749
v 24.45423976 15.88575356 20.89472860
v 18.33402738 16.12000354 21.23677358
v 21.60989121 17.03984290 21.80108242
v 25.05147271 17.16351882 20.96857503
v 17.82000065 17.75999926 21.12999931
v 21.55005001 18.16006564 21.91728167
v 25.16708523 19.50482652 21.47880010
v 27.61000022 19.77000013 19.98000033
v 29.43132073 20.56455985 18.34611595
v 30.06453998 20.64981870 16.04774408
v 18.38999987 19.19000037 21.08999901
v 27.74416283 20.93131095 20.32777853
v 29.91129272 21.88171260 18.22611131
v 30.31976148 21.68357000 16.52493700
v 16.48916863 18.49286631 0.97399636
v 23.08957651 21.27032354 21.85810544
v 26.03039891 21.97485790 21.58802003
v 30.02457134 22.84551039 18.44557188
v 30.53376637 22.76843786 16.28484577
v 18.98219064 21.26253024 21.16633393
v 28.23952027 22.98444137 20.68705857
v 30.60252219 23.48743379 17.01021194
v 30.27015738 23.01237546 14.70941678
v 28.41170318 23.46459031 20.65871842
v 30.66885844 24.42598157 17.17077754
v 30.41333519 25.42627975 18.41508970
v 30.68641759 23.93300086 16.15708508
v 21.59070224 21.56241238 21.79584280
v 30.47589771 23.15570042 15.40590264
v 19.19424161 19.93580721 21.42113633
v 22.15448022 20.80194652 21.85506001
v 26.83253773 21.76376991 21.22102305
v 30.34600243 22.51587249 17.43078418
v 30.05182557 22.45217003 14.30121716
v 20.15038207 -71.74380869 24.45902117
v 19.65744235 -69.72203404 22.67126739
v 17.86528528 -71.55501842 19.15661246
v 16.50135592 -70.06665319 17.05853641
v 14.72065505 -69.73649561 15.44051152
v 20.06736211 -68.72235239 22.58519270
v 18.70705374 -68.69965792 19.81802285
v 16.02962986 -69.04013455 16.40135795
v 13.45363352 -68.52400303 12.99064234
v 11.28600072 -68.46941262 8.25919211
v 13.06513697 -67.17141718 11.79844886
v 19.83021386 -64.73965943 21.82293870
v 10.34898777 -64.00506943 6.14415715
v 19.57494207 -62.44952977 21.86841890
v 17.53828675 -62.77884543 17.55572483
v 12.95730192 -61.91870570 8.38315114
v 10.12336835 -61.94623560 5.66526921
v 18.72446947 -60.87511033 20.53432539
v 17.80112833 -60.96079573 17.71554165
v 15.65874927 -60.43636799 12.94556353
v 13.87385745 -60.62258780 9.42446478
v 11.10264473 -59.33356285 5.88968955
v 7.36772502 -59.29139629 4.03247541
v 18.71000044 -58.97000059 18.72999966
v 17.75999926 -58.86999890 15.93999937
v 15.16999863 -58.63999948 11.73999999
v 12.59730570 -58.97907168 7.01808929
v 8.48999992 -58.09000134 4.36000014
v 19.74706724 -56.87904358 20.52511275
v 17.33249798 -56.80399761 14.22890648
v 15.31134173 -55.93087524 11.10733952
v 11.59496419 -56.27403036 5.54246316
v 9.26420279 -56.12083524 4.45976201
v 7.37079699 -55.92407659 3.70204379
v 4.83980821 -55.52197248 3.41851334
v 19.95932497 -55.46084046 19.76962015
v 19.30856146 -55.21526188 17.26905070
v 17.24096015 -54.49770391 13.12663220
v 14.72999994 -54.20999974 8.46999977
v 11.62584126 -53.18717659 5.02866041
v 6.71999995 -53.49000171 3.26999999
v 3.97430034 -52.71099880 3.21576116
v 20.11986449 -52.76862904 19.30143870
v 18.25224049 -52.41091922 14.06178251
v 9.22000036 -51.64999887 3.78999999
v 5.44969551 -51.06713250 3.29182972
v -0.44060111 -51.06001720 4.85928962
v 20.65534145 -51.67457834 22.34138176
v 18.16000044 -50.84000155 13.53999972
v 16.27333835 -50.66964030 10.54638904
v 14.05950729 -49.99094084 6.77595241
v 10.37999988 -49.89000037 4.04000003
v 6.46704435 -49.57577586 3.07406485
v 1.78000133 -49.32000116 3.84999998
v -2.28186697 -49.66833442 6.40265970
v 20.95251530 -49.98043552 23.33962359
v 20.11572011 -49.42417517 19.36849207
v 19.08069663 -48.36119711 16.25598222
v 17.30999909 -49.04999956 11.44000050
v 11.83219533 -47.80827835 4.23546834
v 3.65000009 -47.71000147 3.00999987
v 21.32000029 -48.56999964 23.28000031
v 20.32350749 -48.22029173 19.45874095
v 18.66097562 -47.39075527 14.69667815
v 16.48580655 -47.25012556 10.21822821
v 13.93055264 -46.98006064 5.64965699
v 10.10894682 -46.66280374 3.28693935
v 2.13342742 -46.32725567 3.14201764
v -1.84912898 -46.22585699 5.80456154
v 21.60250582 -46.92423716 23.74736033
v 20.56555450 -46.90032825 19.86809075
v 18.71067286 -46.05914652 14.60756641
v 15.16961493 -45.76000199 7.95016903
v 12.83702068 -44.91756484 4.19455487
v 9.42428503 -44.72946003 2.62416946
v 4.41639451 -45.70875317 2.61144550
v 1.61829172 -44.04917732 3.09315464
v 21.64442465 -46.37989774 23.70463498
v 18.73684488 -45.04983127 14.72124178
v 16.91247709 -44.43190992 10.96336357
v 15.47484472 -44.41324994 8.36346950
v 13.82755581 -44.76917535 5.21968026
v 11.41301543 -44.31113228 3.23175290
v 3.99559969 -43.91061887 2.46579386
v -0.07658605 -43.28612983 3.90025252
v 20.83018795 -44.27003488 19.98994499
v 19.14206333 -43.82240400 15.08967578
v 17.18029007 -42.85099730 10.65451186
v 12.60755677 -43.02075133 3.67225520
v 10.24664566 -42.84339398 2.45750020
v 21.86762914 -43.26958954 22.93065749
v 19.61730607 -42.41856560 14.93090857
v 18.13701913 -41.31167009 11.03943028
v 13.78534082 -41.75044224 4.60020080
v 12.25249562 -40.61912000 2.86432449
v 2.57203262 -39.69758749 2.39053392
v -0.86612639 -39.79282081 4.13932325
v -3.01700202 -40.74820504 6.57138368
v 21.97025716 -41.95003957 22.49995805
v 19.98876967 -40.92176631 14.16769810
v 16.36322029 -40.55840522 8.46079085
v 13.73580378 -40.02664238 4.20679990
v 7.00281933 -38.91666979 1.36346393
v 4.79021342 -40.47073051 1.88918586
v -1.45056448 -38.39097917 4.53362474
v -3.80529813 -39.37247023 8.09160527
v 21.78993076 -40.29997066 19.07002926
v 20.83978802 -39.71571848 15.29253647
v 18.57494563 -38.39883581 10.47369372
v 16.28935523 -39.14842010 7.89607503
v 12.70461828 -38.22484612 2.77011073
v -2.78117531 -37.82970831 5.86461974
v 22.28501625 -38.82426396 19.09674332
v 21.03246003 -38.55138272 15.18437359
v 19.49602552 -38.11208531 11.83911134
v 17.25577749 -37.69040480 8.97352025
v 13.60398810 -36.90088913 3.48135550
v 11.10915560 -37.03266755 1.67798216
v 7.14000082 -36.41000018 1.09000015
v 2.98849144 -36.27001122 1.97649817
v -2.29125121 -36.27749532 4.83067567
v 18.07999983 -36.44999862 9.61999968
v 12.03999948 -35.39000079 1.98000018
v 8.64596851 -35.69266573 0.92018809
v 0.61005563 -34.85996649 3.09006916
v -2.80265999 -34.97502580 5.02070412
v 23.02488312 -36.15667298 20.47967166
v 20.00274509 -34.84206274 11.47395186
v 17.87749678 -35.42362154 8.79247766
v 14.56819568 -34.38222408 4.18324443
v 4.27075988 -33.06493536 1.50815560
v 0.50261908 -33.41963887 3.29496921
v -2.68691941 -33.57160836 4.57297545
v 22.93398790 -34.92002189 19.80282180
v 21.39823884 -34.53276306 15.75461030
v 20.62943019 -33.51052478 12.25137617
v 23.24795350 -34.08870101 20.66562138
v 22.23614976 -33.42353925 17.56285504
v 20.72355896 -32.84891322 12.21349929
v -2.44845683 -30.52604385 4.10592463
v 23.30306172 -32.56663308 20.93361318
v 18.10075901 -31.01017885 7.85529800
v 10.60790289 -29.88102101 0.81069767
v 21.90264873 -31.11749515 17.02171192
v 20.70566453 -30.35986982 12.13060133
v 18.69524270 -30.55735305 9.13793966
v 16.01443067 -29.10792641 4.92225587
v 9.64214746 -28.32051925 0.41552482
v 0.93138375 -28.21973525 2.56428728
v -3.10791330 -27.74181403 4.51527070
v 19.72153597 -29.17149849 10.56288090
v 14.76934645 -28.00550871 3.40181473
v 19.92079802 -28.01285312 10.61650459
v 12.20576745 -26.53949894 1.34709280
v 6.78939279 -26.09010413 0.34756900
v 21.38420194 -26.90161578 13.04194145
v 19.74627748 -27.02951245 10.00071689
v 17.61498116 -26.28832683 6.66302582
v -1.67255499 -24.70168471 3.68146342
v 23.18882011 -26.62903443 18.48236099
v -2.62317760 -23.38194847 4.26798407
v 23.00444059 -25.44762939 18.09212193
v -2.77552311 -22.34720811 4.46738908
v -0.81195903 -20.88187635 3.67303332
v 21.12331241 -22.35695161 10.98051388
v 18.82004179 -21.84873074 7.15903006
v 15.30264691 -21.21430822 3.02560534
v 11.36943698 -20.72984353 0.80171885
v 2.13192822 -20.23959532 2.30444036
v 23.53918925 -22.25602977 18.76178011
v 22.95555361 -21.72440477 14.93247040
v 21.81854472 -21.27623372 11.64438017
v 0.16933771 -18.99994351 3.25860688
v 23.45335484 -20.79677209 18.28175038
v 21.81268111 -20.12890019 11.31975465
v 1.83649815 -17.80052111 2.42288667
v -4.56072344 -17.39400439 6.06581615
v 23.42917956 -19.63786781 18.65424775
v 22.78760262 -19.08852160 14.48548306
v 16.72976278 -16.99037291 3.74587579
v 12.48985808 -17.11991988 1.21979893
v -1.44532113 -16.35821722 4.30011749
v 23.16999994 -18.26000027 19.71000060
v 0.33823511 -15.03958367 3.56659829
v -4.66496823 -15.09417221 6.45530596
v 22.92235941 -16.95310883 19.99064907
v 21.74443379 -15.18839877 11.06895134
v 1.69591117 -13.69346119 2.63219862
v 0.35763165 -13.98521475 3.15584615
v -3.04999994 -13.53000011 5.72999986
v 23.03867228 -15.61165880 18.62817258
v 2.55998177 -12.65983935 1.92849920
v -1.07103167 -11.92540303 2.72807758
v -3.80000006 -12.19999976 6.30000001
v 20.48166655 -13.43260147 9.24193952
v 18.32052134 -12.76115514 4.60836058
v 3.89128574 -11.17570419 1.16930553
v 2.99275969 -10.92005521 0.49039023
v -0.16631966 -12.16570567 2.14479468
v 1.58440019 -9.56624001 -0.27591159
v 18.41003075 -11.14178821 4.28348780
v 16.29213430 -10.37189923 2.37141247
v 4.41498170 -9.53201018 0.13640377
v 17.39544608 -10.12919378 3.17680184
v 6.23054476 -9.66374110 1.30751985
v 4.31782985 -10.74342150 1.14258088
v 2.36918847 -9.63291153 -0.40819371
v 19.02826317 -12.51291763 5.64434705
v 4.46703518 -11.43467613 1.57525414
v 2.15824158 -11.78962737 1.16222899
v 22.83858135 -15.95002972 16.83044992
v 22.41921984 -15.52843861 12.41552271
v 15.46801720 -14.01774120 2.40784138
v 2.04317807 -13.25961389 2.36018002
v -0.56251942 -12.71145046 2.72992509
v 22.97361195 -16.16137102 19.29009520
v 23.01467769 -17.62446761 16.92343876
v 16.41946286 -15.55627957 3.28162150
v 1.41000003 -14.79000039 3.07000009
v -0.49410277 -14.70122021 3.95081798
v -1.78047142 -12.71018945 3.89956171
v -2.39999988 -14.63000011 5.24999993
v -5.00989472 -14.25727643 7.01149087
v 23.33940193 -20.15995421 17.67029054
v 20.12464963 -18.97774637 8.61660019
v -4.24636016 -16.32914320 5.90494834
v 23.36750552 -22.82073908 18.06465536
v 3.21710412 -20.09363472 1.62317918
v -1.12590939 -18.86301860 3.72260110
v -0.14000011 -21.60000056 3.27999983
v 11.62591949 -24.80486035 0.96688489
v -3.54835694 -23.95488322 4.88913059
v 20.22072673 -29.01507542 11.19392365
v 4.67739953 -26.84798650 1.09320995
v 23.23928662 -32.41829574 20.15675977
v 21.20999992 -34.60000083 14.27000016
v 17.59367064 -36.52825952 8.91684927
v 10.00212319 -35.17614678 1.02419511
v 19.33800429 -40.38756341 12.50177342
v 14.86916374 -38.33271563 5.26461238
v 21.54329233 -43.91212016 22.56674320
v 20.33964731 -43.94780844 18.39302853
v 20.92311345 -40.71418568 16.53111912
v 9.57967248 -40.52612185 1.80108193
v 0.74450090 -40.13125226 3.20872362
v -1.80541771 -41.08727723 5.10494364
v 21.37900703 -47.17079550 22.70727605
v 16.12069644 -45.37996277 9.71138664
v 14.75000009 -45.24999857 6.80000009
v 11.20659150 -41.76930711 2.61956383
v 6.23634737 -44.62084174 2.41943123
v 2.70984741 -44.79875788 2.79040704
v 19.88194697 -50.17294735 18.81851256
v 18.76703277 -49.72001910 15.51124919
v 11.72714680 -45.95563933 3.68906697
v 3.75499856 -46.87354714 2.84223584
v 0.21557046 -44.98216882 3.95190204
v 18.84782501 -53.93807963 15.81697166
v 17.07999967 -52.65000090 12.19000015
v 13.02458253 -49.25577343 5.50423935
v 11.12568006 -51.62385479 4.58995067
v 4.80505731 -47.94296995 2.84220814
v 2.92136730 -50.86047202 3.16424109
v 0.38512400 -49.62930456 4.20039054
v 19.64970492 -56.90263957 19.84164305
v 18.71799864 -56.60311505 16.65151678
v 17.00221375 -55.39399758 13.19673099
v 12.78922148 -55.54364994 6.36401121
v 10.46368480 -54.49208990 4.58049355
v 8.64395965 -54.34978008 3.85062001
v 7.95081817 -51.27928406 3.32446932
v 4.35051136 -53.94104868 3.29418294
v 1.97025901 -53.98673937 3.74393491
v 18.54584925 -60.03338099 19.70134303
v 17.06639491 -60.68155542 15.88195190
v 15.72000049 -58.94999951 12.86999974
v 14.85007722 -56.63372576 10.08634828
v 11.87051740 -57.79462308 6.12223241
v 12.00053655 -54.78899926 5.51167829
v 9.48000047 -57.70000070 4.88999998
v 6.09385036 -57.78940395 3.70856514
v 2.58642063 -57.84958974 3.97185795
v 19.27893423 -61.83299050 21.39571309
v 16.77500829 -61.94140390 15.49605373
v 9.76045150 -60.18071622 5.16522629
v 8.48811679 -59.97083336 4.44551324
v 5.93193620 -59.92314592 3.86248901
v 12.91748695 -63.19393963 8.94566346
v 9.18952283 -62.85602599 5.23415441
v 7.61999981 -62.32000142 4.43000020
v 7.80225266 -63.77940625 4.54476569
v 10.19228436 -65.12329727 5.90164447
v 10.25411393 -64.78062272 5.94637962
v 10.03363077 -64.59282339 5.74831106
v 8.57484713 -63.86969239 4.84530535
v 13.06813862 -64.71445411 10.31230856
v 9.59786214 -63.91147524 5.45697240
v 7.05603510 -63.72341514 4.36544186
v 19.86258291 -73.53533804 24.01723526
v 18.26079376 -75.20644367 21.68356441
v 16.79000072 -73.55999947 18.63999851
v 15.31032566 -74.56492633 17.71977730
v 13.05348333 -73.65663350 13.76168150
v 19.81438324 -76.27644390 26.43547207
v 19.40119825 -76.26845688 23.95367809
v 18.17175001 -76.20317489 21.80995233
v 16.15325734 -76.85176283 19.69878562
v 14.40170594 -76.75778121 17.25436747
v 13.28324806 -76.93705708 15.27037937
v 11.51992567 -76.68884099 10.96523367
v 19.47476715 -79.32165265 24.70988221
v 17.67354831 -78.80421728 21.52385563
v 15.63613489 -79.05209810 19.25979741
v 14.82230611 -78.97149026 18.06411520
v 12.96029799 -79.10002768 14.93984275
v 11.73758134 -79.21791077 12.17630692
v 19.06479150 -82.11988956 23.36705476
v 19.61634681 -80.84395528 25.09833500
v 17.06475019 -82.14040101 20.77585272
v 20.13298124 -85.46116948 26.41060390
v 19.72922869 -82.93366432 25.20715073
v 19.24999990 -85.57999879 23.19999970
v 18.71529594 -82.89144188 22.81460352
v 16.99332893 -85.26026458 20.64099163
v 14.40187544 -84.88701284 17.23242551
v 11.78022288 -83.33303779 13.18473741
v 9.20000114 -86.06000245 7.92999938
v 10.33015735 -85.20259708 9.98907816
v 11.89828664 -89.41986412 14.21068888
v 8.43831431 -90.03985673 7.82676041
v 3.93923465 -89.71162140 5.77503210
v 6.48934627 -88.11083436 6.39242679
v 0.60077565 -89.26714212 5.10392664
v 3.68916802 -88.74556422 5.61023969
v 18.91140267 -90.08425474 21.70946449
v 12.68143207 -90.55920690 15.29867947
v 11.52000017 -93.24999899 13.89999967
v 9.93621908 -93.26149523 9.71905887
v 20.16492747 -93.71536970 25.01422539
v 18.93170550 -93.37639809 22.04950154
v 11.41635142 -94.21404451 13.74901272
v 4.63296194 -97.43410349 5.72989602
v 16.87542163 -100.85430741 19.49877292
v 4.51785326 -100.57763010 5.71181439
v 15.83943143 -102.81410813 18.35350133
v 11.43999957 -104.20999676 14.46000021
v 2.56728078 -103.98206860 4.84098960
v 18.07881705 -106.42182827 26.80398338
v 11.88585162 -107.52096027 15.00644255
v 7.87176099 -108.00665617 8.88274796
v 2.72977282 -107.98428953 4.64180717
v -1.24474580 -107.92579502 4.56439983
v 16.65873826 -109.75866765 29.10119295
v 17.06611924 -110.34633964 22.16066420
v 9.55559406 -111.02003604 11.68322749
v 7.71000003 -111.24999821 8.67999997
v 4.92832018 -110.07463187 5.34194335
v 17.69461110 -113.26369643 25.79766512
v 17.69706421 -113.32936585 22.95315266
v 16.79514721 -113.97719383 19.79132928
v 15.41601960 -110.43031514 17.78681949
v 7.17522111 -112.84916848 7.46442378
v 2.37823371 -114.45158720 3.77807347
v 16.30000025 -116.72999710 18.47999915
v 4.21316875 -118.14356595 4.12254268
v 1.97772542 -117.42077023 3.39857046
v 18.43764633 -118.88507009 26.01146512
v 12.52136379 -121.06571347 14.07056116
v 8.91000032 -119.84000355 10.40999964
v 6.02725754 -120.60730904 5.67679666
v 1.36945234 -120.48450112 2.82634492
v 18.84541288 -121.12823129 24.36096780
v 18.14778894 -122.83655256 21.08476497
v 15.73185809 -121.37240916 17.03721471
v 10.82434971 -121.74405903 13.02438602
v 8.19092058 -121.86290324 8.74499138
v 4.41816216 -123.19237739 4.00781492
v 0.34326455 -122.09755182 2.49248836
v 18.88610236 -124.34843183 23.90355989
v 18.59732158 -125.38161874 21.94874547
v 11.26999967 -124.90999699 13.22000008
v 7.86532741 -124.93778765 8.54701735
v 4.99679334 -125.01680851 4.24150471
v 4.19497723 -125.46382844 3.40692839
v 18.94000173 -126.98999047 22.97999896
v 13.57921585 -128.77807021 14.74025007
v 8.94569512 -127.69931555 11.32128574
v 5.50554832 -127.68265605 4.82702767
v 4.16340446 -127.50609219 2.99157947
v 18.75999942 -131.64000213 25.46999976
v 15.82215540 -132.15214014 18.44546571
v 10.06544475 -132.99885392 13.40381894
v 18.25276203 -133.93199444 24.94130470
v 15.17131831 -134.42224264 18.44441891
v 10.15582029 -134.35369730 13.74674309
v 8.44217371 -134.52658057 11.78885158
v 4.18766914 -134.90073383 2.31461786
v 3.41256545 -135.17068326 1.52797415
v 17.88424887 -136.35370135 25.46471916
v 17.07745157 -136.55130565 23.17374572
v 15.06610028 -136.84025407 18.42778362
v 11.58546843 -136.43558323 14.93912376
v 8.22933204 -136.87483966 11.33926772
v 5.57595631 -137.13411987 6.57766266
v 4.61900467 -137.18491793 3.05887894
v 17.53621362 -138.61203194 27.43579820
v 17.44000055 -138.85000348 24.89000000
v 6.25742553 -139.91701603 8.05975590
v 4.72135609 -139.66402411 3.77906510
v 4.15882282 -140.11567831 1.96344685
v 13.25301267 -141.33104682 15.48129972
v 9.43569560 -141.78632200 11.91649772
v 3.35333357 -141.96118712 1.03939034
v 17.24119298 -143.36152375 26.95883997
v 3.89540778 -144.61295307 1.54149416
v 16.37774706 -145.71952820 27.84590609
v 16.65336266 -146.12098038 25.31538904
v 16.47942513 -146.34269476 22.83596992
v 4.22238000 -146.89254761 2.19483813
v 3.35858646 -146.65932953 0.95170387
v 15.99751785 -148.46780896 24.04094674
v 11.23291068 -149.13740754 12.07194384
v 4.92590806 -148.67979288 3.88937327
v 3.52065405 -149.32823181 1.37585879
v 15.70024900 -150.95284581 21.67306840
v 13.08299974 -151.40500665 14.24339507
v 6.82221213 -151.20524168 5.49179735
v 3.70000000 -151.61000192 1.66999991
v 16.40751772 -153.04844081 24.77757260
v 15.61717503 -153.76803279 22.08115347
v 13.79445940 -153.80901098 14.18878790
v 11.51876058 -153.93401682 9.12455563
v 7.93239567 -154.01849151 5.09737618
v 3.88849666 -153.88627350 2.14795163
v 1.59080932 -153.98287773 0.36871459
v 16.29495434 -154.77681160 24.78960715
v 15.46998415 -155.75237572 21.87576331
v 11.99095324 -156.45912290 8.52948148
v 8.31004698 -156.30623698 4.41256212
v 3.57139925 -156.13190830 2.02368479
v 1.60466705 -156.03196621 0.67218131
v 15.70964977 -158.48544240 23.63892645
v 15.13467357 -158.33519399 21.85958996
v 14.93074372 -158.38943422 18.95052381
v 14.25298210 -159.22412276 13.99156544
v 8.59483518 -158.59857202 4.05742461
v 2.30266666 -159.49626267 1.74161617
v 0.45812767 -158.29014778 0.79138426
v 14.59115092 -160.23416817 18.20435561
v 13.89000006 -161.20000184 13.12000025
v 1.63803750 -161.09047830 1.85119594
v -1.72381790 -161.04583442 1.61903200
v 15.31833131 -163.19917142 22.80283161
v 13.91000301 -163.46000135 17.34999940
v -0.35899368 -162.79666126 2.00917386
v -3.69916926 -163.24052215 2.21178425
v 15.02861734 -165.64926505 21.56541497
v 13.53629120 -166.52902961 17.41891913
v 5.40637458 -166.34795070 2.74939789
v -0.96345431 -165.98695517 1.94901216
v 14.33869917 -168.35130751 20.44915222
v 4.52301605 -168.83289814 2.77338084
v 2.51006242 -171.28999531 1.82981370
v -1.19766465 -173.40676486 1.45230186
v -1.13180338 -180.81469834 0.68872893
v -3.71272746 -182.74495006 1.31577917
v -2.11411924 -186.56405807 2.86108418
v -4.63025691 -185.74628234 2.72864429
v -0.81875263 -188.39803338 5.28473780
v 0.42005428 -189.61010873 8.64995643
v 1.80241093 -190.08082151 19.80445161
v 3.73493903 -189.38580155 13.82722426
v -4.07999987 -189.60998952 6.36000233
v -1.16999517 -191.69001281 17.89000072
v -1.05611200 -191.59847498 13.81277386
v -4.91146417 -192.58910418 18.32687296
v -6.96060760 -192.74659455 13.80826067
v -2.86013656 -191.92245603 19.41358484
v -0.27130730 -191.06993079 12.53096573
v -3.93877085 -192.28389859 12.57308573
v -3.80703970 -191.10831618 8.72679148
v 0.39258643 -190.84446132 19.41803843
v 2.86070001 -190.10293484 16.65923186
v 2.28119921 -189.81030583 11.57619338
v 0.06644395 -190.24929404 9.95772704
v -3.14098643 -190.17311931 7.13508017
v 5.23600727 -188.57634068 12.08623033
v 2.66380189 -188.63034248 8.74400046
v -1.27160526 -189.19201195 6.32329099
v 5.24750631 -188.67959082 13.56209535
v 6.17211731 -187.15250492 9.01244115
v 3.24683567 -187.17430532 6.05453039
v 0.29569320 -187.02802062 3.88539047
v -2.90666334 -187.14353442 3.37457354
v 9.35431942 -185.74692309 18.89899001
v 7.20361620 -186.05625629 7.84535520
v -2.97820987 -186.30050123 2.71866284
v 10.97197272 -183.56035650 16.74400456
v 10.27409919 -184.42119658 12.44449150
v 9.50789079 -184.76538360 10.03694814
v 6.95677800 -185.25196612 6.32377109
v 4.96056955 -184.13925171 3.59760411
v 1.22480281 -184.60069597 2.22912012
v -2.48779124 -184.23824012 1.58734596
v 11.57807466 -182.72629380 18.31168495
v 10.90851892 -182.91023374 13.63994926
v 9.65873990 -183.29116702 8.26215744
v 7.85719324 -183.22859704 5.50500862
v 5.53577393 -183.11557174 3.43177887
v 1.94051582 -183.42551589 1.89920736
v -1.32922281 -183.64399672 1.37133710
v 11.67773921 -181.32075667 17.48837344
v 11.57000009 -181.03000522 15.90000093
v 10.87114774 -181.23167753 11.14313677
v 9.76716448 -181.28806353 7.13284360
v 4.34451411 -181.66148663 2.27499241
v 0.14879058 -181.41835928 0.88693295
v -3.87401646 -181.36325479 1.10626908
v 11.83575112 -178.79208922 17.92137697
v 11.01928204 -179.33003604 13.23988661
v 10.57867706 -179.91055548 8.53654835
v 8.97646509 -180.60876429 5.67927351
v 6.68660179 -179.91140485 3.22467671
v 3.46746086 -180.09714782 1.50325242
v 11.84337586 -176.76649988 17.69953407
v 11.25999913 -177.48999596 12.62000017
v 10.33460908 -177.29575932 7.47095328
v 9.39686876 -177.60600150 5.86265326
v 7.99451489 -177.87858844 4.20931121
v 5.75666968 -177.21287906 2.50018272
v 12.31360435 -175.33808947 18.49250495
v 11.32000145 -175.69999397 10.09999961
v 9.76241287 -176.25722289 6.50126440
v 7.30025023 -175.89218915 3.71074909
v 0.60585572 -176.48138106 0.77998760
v 12.46075332 -173.61316085 18.10184866
v 7.23172398 -174.24614727 4.08241898
v 2.34331237 -173.75852168 1.51752424
v -2.37133214 -173.04202914 1.79717806
v 11.94757968 -171.73147202 12.68738788
v 10.79648454 -171.39598727 7.36790290
v 9.33075789 -171.89891636 5.37145883
v 6.29702490 -172.39214480 3.54721001
v 0.94040233 -171.66985571 1.51672726
v -2.36999989 -171.56000435 1.88999996
v 10.69927216 -169.62952912 6.59467792
v 9.19774361 -170.35053670 5.05893305
v 6.36909949 -169.50967908 3.65817151
v -2.79419590 -169.46880519 2.10442743
v -6.53999997 -169.31000352 2.97000073
v 14.80502076 -166.70157015 21.15974016
v 11.10772416 -167.74193943 6.83014141
v 8.97999946 -167.75000095 4.95000044
v -0.13000016 -167.51000285 1.70999882
v -4.10528993 -167.75403917 2.42621638
v 15.40751290 -165.37998617 23.11054803
v 14.20000009 -165.45000672 19.54999939
v 13.17486539 -165.39396346 11.47430576
v 6.72309333 -165.96582532 3.20759998
v 1.01962429 -165.47846794 1.83052802
v -3.01009533 -165.33006728 2.34692800
v 14.80999961 -163.28999400 20.87000012
v 13.67000025 -163.46000135 13.26000039
v 11.14976313 -163.58102858 6.49625296
v -5.54479565 -163.07382286 2.14348780
v 15.69509879 -160.92197597 25.10860935
v 15.08496329 -160.85286438 22.02901244
v 14.61221464 -160.67264974 18.55454780
v 13.89303152 -161.51943803 14.87820875
v 11.59000024 -161.41000390 7.22000003
v -2.64733960 -160.83484888 1.38074858
v 15.97301476 -158.87655318 25.00356175
v 15.25392290 -158.93715620 22.57116325
v 14.70032521 -158.72897208 17.83162914
v 13.44794035 -158.44748914 11.49795577
v 11.03928220 -159.32917595 6.58847159
v -0.99342514 -158.91307592 0.74310944
v 16.11620933 -155.78323603 24.26946722
v 15.39613307 -156.29753470 21.35664411
v 14.88161366 -156.63698316 17.79102348
v 11.61671989 -157.53759444 7.62872724
v 7.85732642 -157.34054148 3.80438939
v 2.58000102 -157.28999674 1.67999847
v 0.88097248 -156.66161478 0.49014058
v 15.17162472 -154.92808819 18.34749244
v 10.49184427 -155.67985177 6.75579207
v 7.12080300 -155.45956790 4.06879047
v 3.53948283 -155.28139472 2.03402154
v 1.35610264 -155.10100126 0.38283810
v 9.59998928 -153.61343324 6.84387563
v 6.64561009 -153.58114243 4.45409492
v 3.63959046 -153.43560278 1.85230433
v 0.65101212 -153.67354453 0.10159918
v 15.93019441 -151.46125853 22.59683050
v 7.45004509 -152.10998058 5.71995135
v 4.56237514 -152.16003358 2.79027107
v 3.07457661 -152.24574506 1.10113085
v 15.97765647 -150.09488165 21.99070528
v 15.03915992 -150.18479526 18.62798072
v 12.75296509 -150.37144721 14.01189901
v 11.08148973 -150.47203004 11.14379428
v 8.23297817 -150.62701702 7.06963427
v 4.80163796 -150.72672069 3.32416710
v 2.71602045 -150.84372461 0.62453805
v 1.00204442 -150.90021491 0.13013731
v 15.69556817 -148.63371849 25.99123493
v 16.07197523 -148.68590236 22.93681167
v 15.76448232 -148.86164665 19.95252073
v 14.07789998 -149.05585349 15.85672237
v 10.26387047 -149.18878675 10.29751729
v 7.02009071 -149.29932356 6.36679539
v 2.86986073 -148.43867719 0.65515871
v 15.82976058 -147.68166840 26.91450529
v 16.08307287 -147.63303101 23.25806953
v 15.54630045 -148.11995625 18.85376312
v 14.37565032 -147.94091880 16.12872444
v 10.81157848 -147.82184362 11.76568214
v 7.71391066 -147.99600840 7.59661198
v 4.77716234 -147.20155299 3.76264029
v 16.55190066 -145.94845474 26.98626369
v 16.69912040 -145.87958157 23.60840701
v 3.89867113 -146.85590565 1.59155799
v 17.22856052 -144.27013695 25.70761368
v 16.99608937 -144.86508071 23.91188219
v 16.14734717 -144.79675889 21.08357288
v 15.28913062 -144.97546852 17.63875596
v 3.19642387 -145.64175904 0.78877754
v 17.03605428 -143.62396300 23.13903160
v 16.03299752 -143.14030111 19.22951825
v 3.30024143 -144.04535294 0.89840702
v 1.43026630 -143.78608763 0.45737933
v 17.14671217 -141.38275385 23.20660092
v 14.17350210 -141.73565805 16.38318598
v 4.06568171 -142.00823009 1.70100317
v 1.00398657 -142.20574498 0.63312973
v 17.13714562 -139.85271752 23.05565216
v 15.67389630 -140.18981159 18.84598844
v 4.49326215 -140.01965523 2.62870430
v 3.48889129 -140.30849934 1.30175112
v 17.58704893 -138.58447969 26.53533593
v 16.89917035 -138.34802806 22.05198817
v 15.08999988 -138.65999877 18.41000095
v 6.74562017 -138.85398209 9.03549511
v 3.80503852 -138.90823722 1.66745274
v 17.78694801 -136.82591915 26.58300847
v 17.00806245 -137.23790646 22.60585129
v 15.45756496 -137.11930811 18.85471307
v 13.13704345 -137.29988039 15.92564955
v 9.68841370 -137.24032044 13.03154323
v 7.08569074 -137.29044795 9.71303508
v 4.89848340 -137.42913306 4.36955784
v 2.77988240 -137.25647330 1.18061737
v 18.12117547 -135.20960510 25.77601746
v 16.96524397 -135.37199795 22.21447043
v 10.18610783 -136.15113497 13.78509961
v 8.04417767 -135.81357896 11.07371226
v 3.50171328 -136.25164330 1.54332013
v 1.81103568 -136.32772863 1.10894116
v 18.33012886 -133.93568993 25.89640580
v 16.05010405 -134.19657946 20.13231255
v 14.65000026 -134.41999257 17.27999933
v 2.50851200 -134.22583044 1.29091332
v 0.19141199 -134.09326971 1.51823123
v 18.45189929 -133.04314017 25.49560554
v 17.65038818 -133.13350081 22.28011005
v 15.55955876 -133.21818411 18.78871024
v 13.05861212 -133.07483494 15.56042023
v 10.84839460 -133.21156800 14.10107315
v 8.82918667 -133.19796324 12.14841567
v 2.79755704 -132.78824091 1.44409435
v 16.61003567 -131.99639320 19.52349208
v 13.74532469 -132.06301630 15.93239792
v 10.43816656 -132.08846748 13.28324154
v 4.05452074 -132.95260072 2.19756877
v 18.95327680 -130.81459701 24.61396717
v 18.24442670 -131.13659620 22.35874906
v 14.65189364 -130.46401739 16.22163877
v 3.29992035 -131.07571006 1.83276657
v 18.99478957 -130.23141026 24.07626249
v 13.44273146 -130.00144064 14.75484855
v 8.06244928 -130.43721020 10.90349536
v 4.34180489 -130.18493354 2.83360202
v 9.15251486 -129.18041646 11.69689186
v 4.53169225 -129.30296361 3.19367158
v 9.94184706 -129.01292741 12.05953490
v 6.61792839 -128.48417461 7.76604749
v 14.14684299 -129.95076180 15.46552125
v 3.57417157 -129.39068675 2.25720205
v 18.77798140 -130.85594773 23.57069403
v 9.41160414 -130.50714135 12.11584266
v 3.89437843 -130.47215343 2.35914951
v 18.69384572 -131.65885210 24.16471019
v 17.73806848 -131.86317682 21.57350816
v 9.69333109 -131.90609217 12.66207267
v 4.36271913 -131.19406998 2.80298875
v 17.93631911 -133.11211765 23.28857966
v 16.18797705 -133.19644332 19.88791674
v 14.48938064 -133.54980946 16.99054241
v 11.85455825 -133.62829387 15.01607616
v 3.47440853 -134.03366506 1.64381135
v 17.50858687 -135.63774526 23.82395789
v 15.53822774 -135.53744555 19.38382536
v 9.13138036 -135.60308516 12.70394679
v 3.85444076 -135.66531241 1.88332330
v 17.30720326 -137.95141876 23.36550876
v 15.97585343 -137.22318411 20.03169991
v 13.56278080 -137.41452992 16.46705903
v 9.23949759 -137.96275854 12.33872864
v 6.06555771 -137.95873523 7.77684152
v 4.40895790 -138.13687861 2.53176386
v 3.28087830 -138.18506896 1.34738209
v -0.43629925 -137.85052299 1.81744038
v 16.96373709 -141.02445543 22.24165015
v 4.80567804 -140.98975062 4.46751248
v 3.95291438 -141.13979042 1.60158856
v 0.32080844 -140.92767239 1.22808490
v 15.64335637 -143.77410710 18.38883385
v 5.20197023 -144.24742758 5.34339808
v 3.97085678 -143.88687909 1.60644529
v 4.49074432 -142.23450422 2.90034479
v 2.33759591 -143.98524165 0.45879261
v 2.70298263 -140.61620831 0.86676097
v 16.15072787 -146.10777795 21.72156237
v 15.96140303 -144.25416291 19.57051083
v 15.48520289 -146.71050012 18.27388443
v 14.87497706 -144.08434927 17.05649309
v 2.51968810 -146.91159129 0.41274319
v 0.17180393 -146.49343491 0.43836460
v 10.49868483 -150.38049221 9.92074888
v 7.80390901 -150.46417713 6.53406838
v 3.40489997 -150.44260025 1.34522165
v 1.35209330 -150.00388026 0.18315572
v 2.96708732 -149.17078614 0.70366811
v 2.24275352 -148.28696847 0.32959564
v -1.94716535 -151.02517605 0.98390866
v 14.70730454 -153.54692936 17.72561483
v 11.97927538 -153.63918245 10.10069810
v 7.24180369 -153.81908417 4.83434508
v 4.47278749 -153.61414850 2.65429448
v 5.86378435 -152.31169760 3.84757272
v 1.23190670 -153.21841836 0.17840287
v 3.69438832 -152.63013542 1.82813266
v -0.69562841 -153.60698104 0.13741621
v -0.99367660 -151.81060135 0.43168027
v 14.73209821 -156.49065375 16.31123200
v 13.11920118 -156.82645142 10.75468492
v 10.86208690 -157.28352964 6.66716136
v 9.15347692 -156.09487891 5.15915686
v 5.63242426 -154.44988012 3.27193947
v 2.87997862 -156.27785027 1.59619702
v 6.03248598 -155.56763113 3.21815815
v 3.22470465 -154.18642759 1.49856496
v 0.84654120 -155.83339334 0.32237917
v 2.21476657 -154.72091734 0.81012433
v -2.64752726 -156.39860928 0.56508015
v 14.91630543 -159.19917822 18.92067492
v 13.76571134 -159.73058343 12.21573073
v 12.85069063 -158.14280510 9.91008710
v 9.30868555 -158.72070193 4.61717416
v 3.70430434 -159.00994837 1.99316069
v 2.14699726 -156.57877922 1.14538311
v -1.81031658 -158.47808123 0.62768999
v -4.90106596 -158.64655375 1.57940132
v -2.50884518 -157.56042302 0.58131409
v 14.67922237 -161.84976697 18.91366579
v 12.93323282 -163.02476823 10.21300722
v -1.03152962 -161.80972755 1.92158541
v -3.92999966 -161.49999201 1.73000153
v -1.48269767 -159.89457071 1.04754732
v -3.61395278 -160.28352082 1.31261954
v 13.92322686 -165.11878371 18.03450659
v 13.70034274 -165.12569785 14.79088794
v 12.05774769 -165.45143723 8.29999521
v 9.26991273 -165.80113769 4.91562625
v 6.08210405 -165.23303092 2.79005105
v -5.24075190 -163.98085654 2.15069577
v -7.85000157 -164.06999528 2.78999889
v 11.79443765 -167.53391922 8.04579072
v 10.32919716 -168.57653856 5.99051779
v 11.36713196 -166.59107804 7.18851527
v 7.74596538 -168.03652048 4.03569592
v 4.91896318 -167.71546006 2.73959688
v 1.89992995 -165.58267176 1.73035136
v -5.12023270 -167.24945605 2.69275554
v -6.81148656 -166.70544446 2.59534107
v 8.76622088 -169.57096756 4.69340105
v 7.38069741 -171.25910521 4.10767831
v 3.26620624 -169.15012896 2.13740859
v -2.41857814 -170.46293616 1.83733494
v -9.37664695 -170.42292655 4.21854714
v 11.49999816 -174.74000156 13.20000086
v 9.40999854 -174.75999892 5.94000192
v 9.03886091 -171.63807154 5.10258554
v 6.63836719 -174.54656959 3.50189069
v 6.29300997 -171.40661180 3.44804442
v 4.12551779 -174.29307103 2.01441301
v -0.05699604 -174.07128215 1.01607188
v -10.36160812 -173.88077080 5.61254006
v 11.49008609 -177.75778472 16.50194824
v 11.14034280 -178.23261023 13.48857488
v 10.92621591 -177.95784771 9.37960111
v 11.03584655 -175.47495663 8.92791525
v 8.94222222 -179.06458676 5.35893813
v 8.69617332 -176.09420419 5.05236350
v 6.68611471 -178.41820419 3.07744672
v 5.49879437 -175.15970767 2.59948079
v 4.01376886 -178.59750986 1.56721927
v 0.90074772 -175.16842484 0.95308461
v -3.29588959 -177.80309916 1.05481641
v -0.24201204 -176.94379389 0.66865759
v 11.39000058 -181.98999763 16.65999927
v 11.50049455 -179.50537801 16.39310271
v 10.80097537 -182.31315911 11.71966456
v 10.04022546 -179.27137017 7.07449950
v 1.96284591 -181.73396587 1.37447240
v 3.16021731 -178.83498967 1.25437602
v -2.46493262 -181.56501651 0.87066082
v -5.09019103 -181.77568913 1.58717344
v -6.56253658 -179.31081355 2.29414203
v 9.76767577 -185.18133461 20.00538819
v 11.20452862 -181.53293431 14.24070913
v 10.52430551 -182.25224316 9.89416707
v 7.22511346 -185.71752310 7.27674039
v 6.41132938 -182.36084282 3.69705865
v 4.04577516 -184.06635523 3.11342021
v 3.34480056 -181.90988898 1.91120827
v -1.17130030 -182.07636476 0.90039853
v -6.19233632 -184.80220437 2.95225671
v -2.72790017 -183.58035386 1.34927139
v 3.81499855 -189.20195103 12.19704002
v 7.36583909 -186.10237539 8.21128860
v 6.43474469 -187.86928058 11.50848251
v 1.50224590 -189.10567462 9.13845655
v 4.79290215 -187.88136542 9.17141885
v 2.40700366 -187.68022954 6.61348272
v -1.47594500 -186.81554496 3.10880877
v -4.38145036 -188.92572820 5.80527773
v -3.81402601 -186.63309515 3.10648233
v -12.61754986 -187.29211390 10.86107921
v -3.15187336 -192.42957234 15.54534212
v 0.77062758 -190.26882946 11.51037123
v -7.28768669 -191.86407328 11.07630972
v -2.43979949 -189.74457681 6.60597300
v -5.31911757 -191.32642448 9.22110677
v -5.04371570 -189.97165561 7.21288892
v -6.08550152 -190.24795294 8.09225440
v -6.46494143 -192.15604663 11.34528965
v -7.68773304 -192.40523875 12.61332911
v -9.48144030 -190.40980935 10.66766307
v -10.22780500 -192.13688374 14.10472579
v -12.61090115 -190.75284898 13.76595255
v -11.45651098 -191.98694825 15.57320170
v -2.48834770 -187.97916174 4.20139730
v -5.49019594 -188.29742074 5.54523757
v -15.52634127 -188.29177320 14.31572251
v -14.04899266 -190.97445905 17.94121414
v 3.16772982 -186.63124740 5.03293891
v -0.61632862 -187.94751167 4.74009290
v -1.33077032 -186.04081869 2.54784361
v -5.38666034 -185.43587625 2.85351928
v -7.39165256 -186.62907183 5.50987665
v -14.85738996 -187.15853989 12.57735956
v 5.56921680 -184.46390331 4.22373367
v -3.62690352 -184.33913589 1.78416423
v -5.55114402 -183.60677361 2.18934496
v -7.87595566 -184.01809037 3.79413925
v -8.82012304 -184.64277685 5.10285981
v -10.65451372 -184.59808826 7.67763099
v -16.19501598 -184.99565125 13.40195257
v 4.67346981 -183.36288631 3.11501604
v 2.63193902 -182.59386718 1.82351156
v -1.85456907 -182.54144490 1.00055384
v -6.35627192 -182.02842772 2.22299062
v -17.51778089 -183.78753960 17.05652475
v 1.77242793 -179.90820110 0.96799660
v -3.35217384 -180.36934733 0.89385064
v -6.15343172 -180.52425981 1.98755041
v -13.39756697 -180.98329008 8.96766689
v 3.95980990 -178.97112668 1.55817019
v -3.55623290 -178.91347408 0.98994549
v -5.44625008 -179.07282710 1.71072723
v -16.60404913 -179.94020879 13.48974276
v 7.36515271 -179.03047800 3.65120219
v 3.78124276 -177.32498050 1.50094973
v -3.66000040 -177.22000182 1.43999886
v -15.13664052 -177.76249349 10.82216203
v 6.87822606 -177.15466022 3.23611056
v 1.69144094 -175.99740624 1.04817946
v -2.85115954 -175.67931116 1.42576173
v -7.09205540 -175.63958466 3.47701181
v -10.75160410 -175.74952543 6.19048392
v -15.97461663 -176.52711272 13.84838298
v 6.52225781 -175.43143034 3.20665794
v -9.08854604 -174.09875989 5.07229427
v -12.48970535 -174.10005629 7.26890843
v -14.65600636 -174.57678914 11.01882663
v -16.20034873 -175.15976727 15.87270945
v 7.81323388 -174.51427877 4.63181874
v -0.37715363 -172.66319692 1.22492190
v -4.47988650 -172.44002223 2.26029730
v -8.22068006 -172.41004109 4.29889839
v -11.87845320 -172.59103060 6.40064152
v -14.28755932 -172.79998958 10.18109266
v -15.62563516 -173.48575592 15.11848532
v 8.64278246 -172.71217704 4.88797994
v 4.11000010 -171.58000171 2.31000013
v -0.11008832 -171.02001607 1.30229315
v -4.24999930 -170.77000439 2.32000160
v -8.18185229 -171.07199132 3.88477580
v -12.17000000 -170.65000534 6.38999976
v 9.70698893 -171.01171613 5.61892660
v 5.01654716 -169.63917017 2.99728848
v -3.42729967 -169.03102398 2.08016648
v -7.90273957 -168.30974817 3.14827287
v -9.14161839 -168.80618036 3.82629642
v -11.25869807 -168.76995564 5.40128676
v -13.78321555 -169.14996505 9.23368987
v 9.76113044 -169.60830986 5.49086882
v -3.80093791 -166.96920991 2.37952499
v -8.01795907 -165.37427902 2.91574840
v 10.32999996 -167.14000702 6.02000020
v 3.25000007 -165.69000483 2.02000025
v -8.70735757 -164.41321373 3.31866043
v -10.48768219 -164.67927396 4.94307606
v -13.25882319 -165.23469985 8.85304995
v 10.13259869 -164.81263936 5.56729082
v 6.97476277 -164.39302266 3.11580044
v 2.68386444 -163.36990893 1.88849412
v -4.39992687 -162.56004572 1.95941539
v -7.20205065 -162.90113330 2.52890494
v -0.35999986 -160.54999828 1.60000089
v -2.73125269 -159.53682363 0.97011839
v -4.93473094 -159.96485949 1.70104636
v -11.25282235 -160.27833521 7.65503291
v 9.98842902 -159.77855027 5.19844191
v 7.80115463 -159.45078433 3.49021051
v 2.76999688 -158.47000480 1.82999624
v 0.46414082 -157.39746392 0.54183294
v -1.50400784 -156.90796077 0.35577302
v -4.32988862 -158.16424787 1.24509167
v -10.17577481 -157.75793791 6.91593625
v 10.03334392 -157.74768591 5.52141573
v 4.56000073 -156.26999736 2.61999900
v -0.99783705 -155.45268357 0.17786138
v -10.81431191 -155.53383529 9.48293786
v 8.96350760 -154.68893945 5.68462256
v 4.95782960 -153.89767289 2.97523011
v 1.95707195 -152.51255035 0.37240059
v -0.00327995 -152.01401711 0.10555224
v -10.02073660 -153.41940522 9.73175559
v 8.50686710 -152.12662518 6.77297963
v 4.58329730 -151.45644546 2.84137251
v 1.92010228 -149.75875616 0.27689250
v -3.18000163 -149.87000823 2.07000109
v -9.47375782 -150.64191818 11.34990249
v 1.95307378 -147.49559760 0.28586062
v -0.75999985 -147.20000327 0.78000035
v 13.35861627 -148.78010750 14.86124936
v 2.06232606 -145.16530931 0.32375552
v 0.29010666 -144.55005527 0.69033424
v -2.24259798 -144.46246624 2.19917716
v 2.34110793 -141.60703123 0.69510419
v -5.26041677 -141.78845286 5.42383781
v -7.63000036 -142.42999256 10.83000004
v -0.71958773 -138.95000517 1.91083562
v -5.55999950 -139.00999725 6.07000059
v -7.71150505 -139.85063136 11.46974601
v -5.43416385 -136.05250418 6.13960950
v 12.67833076 -137.20133901 15.69198631
v -4.01372509 -135.39022207 4.43019811
v -6.25561178 -136.02358103 7.71138351
v -7.20233424 -134.07406211 10.46092995
v -7.48190377 -134.12494957 14.67874926
v 13.11534829 -134.08599794 16.02648757
v -1.02464086 -129.98135388 2.18466786
v -3.36965430 -132.99113512 3.68994777
v -5.60256047 -131.04012609 6.62070652
v -6.86548371 -129.89975512 10.52179839
v -7.39212008 -133.28969479 12.20839843
v 13.28643039 -131.12612069 14.94614873
v -0.96073071 -127.04005837 2.28797062
v -5.79052512 -126.54177845 6.68098126
v -6.42386684 -127.61037052 10.16051136
v -7.02234730 -130.21668792 12.69711182
v 10.73484123 -127.31048465 12.65368145
v 8.60782713 -126.12280250 10.38942859
v 5.85014513 -124.87493455 5.31578204
v -3.14843142 -124.46843833 3.46065429
v -1.28860236 -125.29918551 2.46052817
v -5.45266690 -122.31785804 5.52836945
v -6.48022350 -124.18472022 8.73567257
v 16.33739099 -125.83997846 17.49241352
v 13.50324322 -125.06939471 14.74070922
v 2.82898010 -122.02224135 3.11109191
v -1.99092459 -120.63494325 3.18376976
v -3.43893096 -121.91658467 3.70504754
v -6.14484493 -121.77938223 6.95991563
v 7.29000010 -120.31999975 7.43000023
v 5.01994044 -119.47797239 4.53120423
v 1.01887283 -118.97331476 3.06314975
v -2.56194081 -118.61250550 3.62865068
v -6.13599084 -117.88749695 6.94274344
v 15.02482593 -119.86297369 16.42791182
v 9.99013428 -118.50007623 11.91554591
v 6.08939072 -119.16852742 5.99108962
v 1.40239939 -116.07082188 3.42006399
v -4.87919431 -116.25237763 5.35352947
v 9.16213542 -115.38004130 10.88129170
v 7.20040360 -114.76995796 7.39976158
v 0.61992928 -113.83306980 3.69711919
v 9.38075595 -113.18339407 11.44168992
v 6.23750687 -111.78973317 6.40323525
v -5.12950961 -110.67344993 6.05297508
v -6.01992197 -110.35674810 7.37439701
v 10.02156734 -109.64524746 12.44069077
v 5.83470799 -109.07840729 6.10499224
v 3.41018965 -109.07379538 4.68529575
v -4.63522691 -106.79782927 5.94771095
v -6.26275549 -108.27573389 8.10103025
v 13.61363474 -108.96863043 16.49581455
v 7.39406655 -106.34869337 7.87476171
v -4.74438071 -105.66958040 6.04212936
v -6.14999980 -105.25999963 8.08000006
v 13.40920292 -106.49174452 16.17825776
v 7.32260942 -104.71105576 8.10986757
v 2.95002060 -103.73000056 4.97991778
v -2.94198049 -102.72031277 5.33975102
v -5.97931072 -102.90837288 7.80411717
v 8.55509378 -102.12315619 9.02604219
v 4.09396412 -101.70744359 5.40869776
v -4.76861326 -100.61327368 6.53107464
v -6.52382988 -101.13878548 10.05822979
v 14.98326752 -103.12601179 17.21649244
v -5.68257459 -98.85130823 7.87740573
v 15.23378026 -101.83594376 17.35001057
v -3.63865052 -97.98526019 6.15714118
v -5.94000937 -97.88621962 8.58626235
v 15.19111730 -100.21504760 17.01080985
v 12.19799835 -99.51553494 15.07594436
v -3.25946393 -97.01376408 6.08009845
v -5.29095298 -96.86779231 7.60190003
v 15.25431592 -99.27211702 16.98385365
v 6.65413355 -97.40509838 7.09389988
v 3.01471096 -96.51371092 5.16870897
v -6.19780179 -97.04261273 9.23768431
v -1.90676772 -94.95842457 5.52617665
v -4.95544681 -94.52956915 7.54197268
v 13.43451906 -96.57046944 15.67287557
v 11.77528594 -96.24094516 14.30905145
v -6.19219756 -93.55777502 9.69228894
v 6.26585027 -94.00569648 6.63677510
v -2.44133873 -92.35271811 6.04156824
v 18.46804842 -95.27966380 21.31122909
v 16.32581279 -94.46194768 18.44109222
v 8.78427550 -93.20020676 8.54561012
v -2.57261330 -91.60180390 6.09955378
v -6.32737856 -91.55274928 10.11767704
v 17.07926206 -93.83704513 19.24563572
v 8.54038075 -92.10095555 8.42802413
v 0.40437962 -90.57288617 5.14387432
v -2.49856827 -90.64289182 6.12620730
v -6.64331531 -90.46087414 11.62293926
v 14.23835382 -91.86016768 17.25577004
v 9.03371349 -90.63421190 8.50188825
v 5.97831979 -89.90128338 6.61988650
v -1.48432690 -87.99895644 5.52099198
v -2.60000001 -89.40999955 6.31000008
v -6.63446449 -88.93352747 11.46480534
v 14.20568209 -90.32288194 17.33801514
v 8.90415628 -89.51490372 8.13176576
v -5.16000018 -87.92000264 8.36000033
v -6.55240379 -87.77675033 10.88079251
v 16.65835641 -89.70370889 19.22322437
v 13.40719685 -89.12957460 16.40614122
v 9.18945484 -88.11994642 8.25058483
v -6.55414257 -86.25134081 11.23440824
v 16.40266553 -87.16551214 19.79023404
v 9.12665017 -87.45062351 8.19308124
v 7.65226921 -88.90061826 7.16662640
v 16.43508114 -92.94693917 18.85236800
v 9.15401056 -91.51114523 8.94420408
v 6.83547743 -90.60072899 7.03096809
v 2.27210345 -90.30050784 5.51972492
v -6.23522094 -87.14110404 9.84024256
v -0.99162071 -90.64603597 5.72248781
v -3.93753499 -89.95473385 7.11700600
v -6.62048208 -87.58091182 12.33846229
v 9.85625107 -94.15500611 9.90418438
v 1.68159674 -91.90227091 5.17970324
v -4.87803807 -98.50955009 6.95951050
v -3.05461115 -97.01719880 5.90224518
v -6.39936421 -98.79519045 9.71631892
v 14.65680264 -104.75332290 17.04586297
v 7.65973190 -102.43772715 7.93737639
v 4.88867238 -102.47003287 5.80764096
v -2.80592777 -100.05252063 5.52755501
v -6.35262253 -101.99461132 9.01404116
v -6.09494420 -100.59129447 8.29040166
v 12.80656550 -108.05966705 15.82270302
v 6.82677468 -106.83415085 7.21438089
v 4.13480960 -105.47018796 5.21818269
v -3.65999900 -105.15999794 5.48999757
v -0.92541706 -103.38559002 4.79823956
v -5.89000015 -105.13000190 7.55999982
v -4.66643739 -103.58501226 6.12242147
v 11.25532668 -108.65795612 14.05699365
v 8.01000092 -110.39999872 8.92999955
v 4.43138042 -109.41881686 5.09953080
v 6.09717797 -106.58143461 6.57533901
v 2.21907673 -109.36843604 4.40521771
v -1.94989156 -106.10090196 4.95262258
v -3.53800948 -107.15956241 5.27939573
v -6.43920479 -110.20090431 8.43777694
v -5.57389436 -106.61349446 6.91990415
v 5.05517656 -112.79944330 5.13838045
v 5.35271922 -110.88748276 5.54227410
v 2.16999976 -112.81000078 3.97000089
v -1.32745353 -112.95471340 4.04068595
v 1.07082445 -112.35211045 3.90227139
v -2.96887965 -109.95711386 4.72261664
v 15.61508607 -118.31342429 17.19248667
v 11.95104048 -118.63126606 13.93142529
v 8.87999963 -117.89999902 10.16000006
v 5.91883762 -117.30659753 5.58842253
v 2.38812948 -116.02262408 3.62630771
v -0.03838385 -115.55401981 3.50791030
v 1.35728566 -115.17361552 3.51503235
v -5.59528219 -116.46107584 6.23439020
v -5.20427898 -114.80320245 5.96204353
v 15.70584998 -122.65960127 16.93861559
v 12.26660423 -122.41049856 13.79437651
v 9.40852240 -119.03791875 11.17229648
v 6.67839264 -121.51239067 6.44209050
v 2.90636066 -119.74429339 3.35747842
v 5.47605474 -120.48078328 5.03537245
v -0.45730791 -119.68947202 2.94406479
v -3.62636545 -120.01062930 4.02077707
v -0.63403707 -117.62224138 3.22802388
v -5.74549474 -119.50761825 6.09586434
v -4.76634176 -118.14485490 4.99659823
v 12.46202271 -127.29893625 13.72472197
v 4.72558336 -122.02460319 4.26547090
v 2.00453354 -122.52027541 2.80594011
v -4.55196667 -122.78863043 4.60709678
v -1.83663925 -122.83387035 2.89071817
v -4.93435841 -120.82983553 4.93451860
v -5.92810847 -122.53854424 6.29201997
v 9.93357599 -126.98802352 11.99727785
v 4.34403261 -124.41461533 3.75954970
v -1.78386853 -124.11137670 2.74987798
v -4.23346739 -127.12381780 4.43543028
v -5.52562205 -124.37920272 5.68861561
v 1.45337009 -128.29507887 1.82040583
v -2.74549727 -128.65775824 3.25519126
v -4.53040423 -132.87869096 5.00146067
v -5.55920973 -128.88970971 6.65072352
v -6.73905155 -131.88007474 9.30024125
v -6.65023085 -128.27055156 12.45046593
v -7.22531974 -131.74794614 11.83466520
v 12.77437620 -138.50748539 15.65399393
v 10.21649130 -138.00659776 13.47283088
v 11.07476279 -134.85097885 14.58651200
v -2.22784048 -134.78522003 2.75148870
v -4.64892946 -135.50291955 5.20991487
v -6.75469125 -135.06186008 9.06698778
v -7.34306546 -135.44289768 11.58578508
v -7.00533390 -132.10780919 10.22730488
v -2.05417909 -139.33160901 2.65201041
v -2.92216125 -136.26322150 3.38519108
v -4.46191523 -138.31090927 4.81034350
v -7.40950136 -139.31739330 10.48816647
v -7.79850036 -140.82248509 11.65637933
v 2.31425953 -142.92201400 0.59966062
v -3.44042038 -141.99617505 3.44414311
v 4.21944866 -147.33150601 2.24375003
v -5.39799733 -146.28599584 5.21713868
v 7.86012132 -151.56906843 6.20287005
v 1.12802268 -149.35417473 0.19249249
v 3.64594045 -148.80798757 1.52756262
v -0.08595864 -147.72473276 0.41477970
v -4.55999980 -149.93999898 3.49000003
v -8.12916271 -147.36196399 9.82377585
v 8.37723911 -155.31699359 4.88408422
v 5.95948473 -153.85003388 3.83520755
v 7.52304960 -151.75470710 5.90333249
v 3.05000087 -153.55999768 1.29999931
v 4.94507421 -153.31816673 3.04950168
v 4.10294952 -150.45498312 2.47393781
v 0.69919188 -152.65285969 0.06421926
v -0.20009470 -151.15439892 0.23074127
v -7.60001363 -152.76028216 7.03722937
v 8.92525911 -157.45405853 4.52469662
v 3.26000038 -156.66000545 1.93999964
v 4.78376867 -154.57004309 2.86063575
v -0.05022809 -156.45073354 0.27129881
v 2.13747309 -155.70653975 0.97214227
v 0.39590758 -154.87825871 0.13917207
v -1.83342351 -155.91591597 0.35501746
v -9.61359497 -156.04558587 7.02097733
v 11.05378848 -160.83444655 6.42150221
v 8.86714552 -160.06615758 4.16325964
v -0.21060772 -159.22367573 0.97534596
v 1.41774700 -157.52430260 1.01749541
v -2.91791675 -158.43988955 0.78759622
v -0.49308024 -157.96254575 0.52297517
v -5.51163452 -158.10531378 1.96287548
v -7.22026220 -158.59277546 3.15134716
v 6.11246424 -162.98337281 2.63464428
v -2.49391655 -161.86994314 1.90612581
v -3.88063816 -158.93797576 1.13424519
v 2.15428928 -164.81120884 1.76479609
v 9.51000024 -168.75000298 5.23999985
v 3.73268872 -167.83021390 2.24328623
v -2.19999999 -167.29000211 1.86999969
v -5.14913816 -165.11562467 2.24261568
v -8.79119430 -167.08111763 3.48895672
v -13.83104455 -167.54992306 9.68972035
v 8.37079436 -171.22004926 4.63854522
v 5.91105130 -170.80643773 3.44043504
v -0.18002602 -170.07029057 1.36189652
v -7.99270347 -169.61859167 3.43447016
v -11.23160962 -170.06020248 5.49677247
v -12.79999968 -170.01000047 7.42999977
v 7.17999740 -173.69000614 4.18000435
v 4.39931406 -173.22015762 2.35110917
v -1.39809388 -172.47800529 1.48549839
v -9.62007139 -172.57003486 4.98988573
v -13.81137036 -172.95247316 8.95746984
v -15.07101394 -172.98543453 12.04075664
v 6.09956030 -176.07310414 2.88842851
v -0.34483100 -175.68545043 0.78934705
v -13.61012459 -175.54076016 8.78144894
v -16.10387675 -176.04172230 14.53165710
v 5.08782221 -179.30595577 2.13827146
v 1.82821904 -178.09315026 0.90047251
v -4.15999908 -177.75000632 1.35000236
v -16.94224030 -179.31859195 14.49051313
v 6.85079116 -181.21188879 3.65146925
v 4.63050278 -181.11026287 2.26907386
v -2.07676273 -179.71104383 0.67020493
v -4.63102339 -180.32124639 1.28582749
v -7.32824672 -179.84561622 2.74224277
v -17.38244854 -181.49746954 15.71153291
v 3.52036790 -183.20080638 2.41556810
v 0.40804056 -182.75220692 1.26776390
v -2.42579984 -182.83422291 1.10730273
v -10.32258291 -182.52013624 6.01598853
v 4.01582848 -184.62853134 3.39962170
v -4.76013590 -184.94091928 2.36635632
v -7.09273340 -185.64233184 4.08173073
v -9.15784482 -185.18468738 6.20521558
v -16.06434956 -186.34277582 13.60723190
v -1.10334449 -187.65670061 4.09512222
v -0.33961268 -185.08987129 2.12195143
v -6.31876383 -185.88498235 3.69309098
v -5.14391810 -187.89620697 4.89071524
v -10.26616152 -187.86139786 9.29962657
v -14.77585733 -187.84862757 12.89176289
v -3.89610371 -188.82906437 5.38543426
v -6.21117093 -189.42329288 7.31429597
v -8.83828849 -189.81623650 9.54783056
v -12.36248575 -190.29335678 12.76142895
v -14.22027592 -190.24679065 15.46025369
v -4.70658578 -191.45511091 9.36374720
v -6.41125813 -191.72671437 10.45577601
v -8.53379257 -191.69737399 11.61559857
v -9.07571055 -192.11719930 12.95951568
v -11.60197891 -189.57601488 25.12801625
v -10.30057948 -191.76132977 21.50549181
v -8.54887348 -189.94839489 24.36633781
v -6.38999930 -190.15000761 23.02000485
v -3.23562697 -192.25154817 18.52680929
v -4.14081151 -190.11928141 22.96579629
v 0.79721969 -190.35254419 20.32456920
v -1.59092050 -191.36257470 19.91875283
v 1.37113617 -190.54064155 14.41951934
v -10.15450526 -187.17789650 27.15360373
v -8.74590129 -188.79309297 25.98305233
v -5.36999851 -188.06000054 25.37000552
v -7.99793657 -189.55172598 24.44833145
v -2.19408097 -188.13449144 24.39029142
v 0.70258515 -188.03085387 23.24043959
v 1.34330452 -190.54503739 17.32151583
v 5.87595068 -188.14806640 11.44639496
v -5.14280004 -185.40082872 27.57875063
v -3.21674300 -185.56000292 26.47960745
v 8.85850005 -186.33222580 18.22409779
v 7.17188185 -187.14201450 19.76869255
v 11.08010486 -183.51444602 21.38452977
v 10.76409686 -183.90752375 15.41970205
v 10.63943747 -183.46810341 12.36357074
v 7.46589340 -186.30929291 9.33044404
v 11.87508088 -180.44266105 24.55122769
v 12.95860298 -180.60158193 21.93340845
v 12.07630523 -181.10033870 18.76603998
v 12.12058682 -182.17760324 20.32781392
v 11.36139687 -181.64072931 15.40132705
v 10.87827794 -180.64174056 12.29033433
v 10.39202418 -181.20187521 8.58170353
v 0.59326820 -178.04212868 28.13607641
v 11.24722138 -178.50743234 26.33386292
v 13.81334383 -178.29123139 22.47612737
v 12.41999492 -178.46000195 19.09999922
v 11.26487833 -178.28434706 15.00455942
v 11.09931991 -178.42079699 12.32007705
v 14.38620128 -176.28240585 23.00192975
v 13.28021474 -177.98164487 20.46237141
v 11.46000065 -175.51000416 13.75999954
v 0.49247872 -172.23227024 28.91335078
v 14.93272558 -172.05154896 22.54940942
v 14.24058154 -174.83012378 21.71410993
v 9.89695266 -172.56446183 6.13725651
v 13.32802419 -169.57476735 29.74780463
v 15.16000275 -169.69999671 26.82000026
v 15.18340688 -169.48725283 23.01061340
v 11.52163278 -169.43223774 8.01214390
v 11.75063383 -166.77460074 31.17408603
v 7.29502318 -168.84464025 30.75734898
v 12.51497213 -168.81507635 30.48222512
v 13.85063212 -166.59826040 29.80700880
v 15.34739509 -165.74130952 27.51775645
v 14.86697607 -169.06246543 28.11762318
v 15.65548964 -165.97598791 24.92649667
v 15.24638198 -169.67968643 25.55641346
v 14.66307137 -165.95350206 20.75414173
v 12.25533523 -168.22203994 9.51450504
v 10.90376824 -163.17926347 31.38386831
v 15.28009679 -163.84810209 27.67352015
v 14.91756923 -165.01909494 28.55566889
v 11.55871525 -163.93178701 7.14840367
v 10.18871460 -161.56008840 31.04404733
v 14.15826753 -161.97995842 29.64517660
v 14.84286785 -162.86115348 28.56105566
v 14.97999951 -160.87999940 20.81999928
v 14.35999945 -160.85000336 17.11999997
v 13.08185514 -160.08937359 10.35355590
v 10.36782749 -158.99905562 30.73278628
v 13.69392779 -158.92188251 30.01790121
v 16.05919562 -157.48648345 24.55748059
v 12.57360447 -155.87793291 30.17996997
v 16.17501117 -155.12676537 26.12624690
v 15.60441125 -155.24540842 22.50339650
v 15.26699588 -157.55318105 22.08300307
v 15.37942048 -155.18228710 19.76075023
v 12.68593688 -155.02251685 30.03533930
v 16.23794809 -152.24623680 26.51696466
v 16.29358716 -154.03281152 24.20265786
v 12.99071964 -152.46756375 13.44279759
v 15.87180421 -149.84583855 26.72331780
v 15.46247490 -151.68344975 28.15007046
v 14.97438923 -146.73393965 29.40836735
v 16.17939770 -146.91369236 26.61957033
v 4.27872920 -149.38923717 2.84949783
v 3.81790893 -146.03695273 1.44906389
v 15.52226860 -144.43777502 29.55495194
v 17.03710109 -143.99096370 27.42954902
v 16.17415994 -146.39717340 27.59598754
v 16.23886824 -144.08090711 20.91721632
v 15.44084027 -145.92358470 18.12353544
v 4.24318714 -143.51664484 2.13525770
v 13.40006199 -141.75863564 30.19209020
v 15.78233019 -141.85382426 29.79531698
v 17.21277274 -141.88274741 27.84692869
v 7.13333581 -140.68122208 9.24761035
v 4.65827016 -141.03001356 3.26604722
v 12.38999981 -139.40000534 30.01000173
v 15.22958558 -139.37255740 30.12554720
v 13.27034645 -141.12241566 30.23341298
v 17.31584035 -138.81534338 28.27596664
v 17.49605872 -139.31125402 25.56875907
v 5.87317068 -138.83836567 7.46803591
v 15.71160182 -136.64916158 29.76853773
v 17.57261902 -136.82109118 27.66677551
v 17.61000045 -136.87999547 24.66000058
v 16.55563153 -136.81818545 21.90852910
v 6.21737912 -136.54939830 7.99520593
v 4.21853550 -136.24522090 2.31677084
v 15.81958495 -134.85065103 29.45500426
v 18.17147993 -134.20203328 26.86928399
v 17.83999987 -134.54000652 24.25000072
v 16.60756953 -134.53386724 21.19805105
v 4.70329216 -134.04814899 3.58473649
v 17.53471978 -132.00403750 28.03724818
v 17.82807708 -132.09041953 22.07662165
v 18.66917312 -127.10057199 27.28692070
v 16.81859232 -128.41708958 27.94086561
v 19.06065457 -126.58721209 24.32756126
v 18.29201356 -126.96656585 21.07357420
v -2.53775902 -127.17828155 19.58740316
v 19.02104169 -124.81407076 26.26453154
v 18.75793934 -124.01218712 22.95165695
v 17.31701568 -124.32448566 19.25214194
v 2.73609580 -122.58069962 22.22333662
v 16.02994278 -121.87818438 28.87747064
v 17.90484414 -120.46827376 27.98798867
v 18.84159632 -121.00852281 25.50956793
v 18.17142218 -121.25899643 21.39045857
v 16.67712443 -118.64031851 28.91486511
v 18.30145530 -119.24820393 26.80230327
v 11.71781588 -116.28407240 28.80305238
v 15.31456690 -116.56029522 29.44895625
v 17.14999974 -115.93999714 27.38000080
v 16.08701609 -117.23332852 29.18646298
v 17.31000096 -115.82999676 20.46000026
v 12.86965609 -112.64976114 30.17356060
v 15.55164158 -113.70702088 29.62391824
v 17.34591648 -113.56480420 27.01236121
v 17.67452992 -114.30984735 24.93472770
v 17.34108850 -113.23159933 22.17970602
v 13.08771316 -110.96549034 30.56989796
v 15.56104142 -110.63063890 30.12832999
v 17.12455414 -111.03962362 28.01760100
v 17.66573824 -110.81137508 26.98399313
v 17.76461862 -111.20110750 23.43641594
v 15.86180553 -108.05737227 30.44764884
v 17.34999940 -108.92999917 28.50999869
v 17.73058809 -108.84000361 23.86982180
v 15.60166292 -106.24644905 30.79557419
v 15.40762465 -104.84028608 30.98155558
v 18.16058531 -105.24739325 27.15921775
v 14.91021365 -103.87282073 31.06482327
v 16.41239226 -103.08054090 30.64075299
v 17.80985110 -103.62277180 29.41620722
v 13.73544987 -102.65304148 30.86547926
v 16.57430641 -101.75101459 30.52215278
v 18.57275330 -102.22332180 26.85462311
v 11.03435270 -100.93877465 29.67122756
v 13.94221839 -100.64234585 30.70002235
v 17.03690924 -100.26290268 30.25086597
v 13.47374916 -99.04363751 30.45595996
v 18.85235310 -99.22955930 28.63638103
v 19.48376745 -98.85289520 26.33084916
v 11.76399831 -97.06059098 29.82541546
v 14.29656986 -96.55334800 30.56187741
v 17.04810001 -96.74105793 30.24020977
v 13.48642074 -95.44865042 30.38495220
v 18.77512224 -96.10772133 29.20082957
v 13.49554956 -94.46683526 30.30986898
v 16.62065089 -94.13638711 30.45316413
v 12.90550455 -93.44213456 30.08669615
v 15.67900926 -93.58023852 30.46141937
v 19.45261844 -93.48496795 28.78773771
v 11.78743597 -93.67395937 29.67342921
v 14.18715715 -92.62894839 30.27791902
v 18.39636825 -92.38930792 29.86739390
v 19.17891204 -93.39059889 22.54673466
v 12.58419361 -91.53016657 29.79826555
v 15.88119008 -91.87228978 30.53793870
v 20.12231387 -91.03194624 27.60864981
v 1.16554950 -90.71439505 23.51000533
v 12.24062219 -90.90374410 29.69922498
v 17.29005948 -90.99663049 30.33014387
v 14.39975947 -90.33793956 30.23452125
v 11.02507766 -89.55416828 11.63823158
v 1.38382555 -89.48407322 23.74126017
v 10.90227067 -89.62660283 29.20592763
v 15.47413692 -89.48837966 30.53065576
v 20.01083642 -88.85484189 23.99785630
v 10.90003736 -89.01592344 11.17522456
v 2.38628150 -88.80486339 24.33691919
v 10.53493656 -88.86220306 29.16703001
v 3.41806118 -88.82142603 24.86578189
v 8.65489990 -88.15144747 28.16085145
v 2.71383417 -86.90074086 24.68851581
v 9.55560710 -87.42171526 28.80619466
v 12.05217466 -85.15886217 14.07414395
v 18.98682304 -86.02402359 29.14465591
v 2.68346560 -88.00582588 24.64996651
v 10.18415112 -89.36062455 28.91096659
v 16.02091454 -90.36768228 30.56911938
v 12.09556963 -92.62923896 29.71831709
v 17.18905568 -92.36424416 30.34099750
v 13.96208443 -94.96866912 30.38585559
v 17.08921231 -94.68131512 30.32448702
v 19.27756332 -94.86944973 28.78852002
v 12.10649312 -98.17278385 30.07433191
v 14.44634423 -98.13410789 30.62206693
v 16.76424220 -98.11939299 30.40672466
v 19.27005127 -97.67644107 23.98087271
v 12.27098517 -101.52552277 30.25531024
v 15.77637717 -100.63150525 30.71139380
v 18.07760447 -101.06670111 29.43440154
v 18.83159205 -100.88552535 26.41345561
v 14.72040173 -105.01572490 31.04673699
v 16.90816879 -104.14506495 30.22402711
v 14.91269190 -107.36931115 30.86044826
v 16.10307582 -105.10002822 30.68691492
v 16.87092334 -107.62952268 21.50488272
v 13.48278020 -111.31688952 30.61302938
v 16.58839919 -111.54600978 28.98834087
v 16.33211039 -109.61081088 29.80696037
v 17.75906421 -111.71694845 25.96303821
v 16.63365774 -111.59752309 19.99315806
v 12.71975040 -115.61337113 29.48687784
v 15.92000015 -115.35999924 29.27999943
v 13.88390176 -114.59139735 29.90425937
v 15.95451310 -112.38947511 29.46480736
v 17.64000021 -115.35000056 25.53999983
v 16.89060964 -114.06311393 27.70078182
v 17.43000001 -115.39000273 21.33999951
v 16.28780924 -120.05790323 29.01946194
v 14.78747372 -115.49540609 29.50291149
v 18.13200861 -119.94250119 27.50896662
v 16.97718538 -117.34955013 28.48844603
v 18.67226511 -119.72403526 24.91379343
v 18.09250750 -117.32780188 25.67612566
v 17.45925099 -120.08389086 28.41753699
v 19.01780069 -122.82066792 25.19072033
v 18.17999966 -123.70000035 21.16999961
v 10.39240789 -128.32139432 26.32129565
v 17.48189516 -128.14874947 27.89977938
v 12.66120747 -127.70651281 26.66757442
v 15.88066481 -127.22425163 27.74238400
v 19.05000024 -127.84999609 24.89000000
v 18.95225979 -126.87194347 26.77657455
v 18.99557188 -124.91780519 24.50161614
v 17.66025089 -128.20875645 20.03924735
v 17.12161489 -128.28414142 27.96129510
v 16.65913872 -132.13065267 28.55787426
v 15.32978471 -130.44477999 28.09154801
v 18.49286072 -132.33758509 25.14045499
v 17.51497202 -128.88590991 27.94582583
v 17.72874221 -131.26143813 27.91269124
v 18.74217577 -129.35243547 26.83142386
v 17.06755348 -132.70604610 21.00745402
v 6.37110742 -133.26777518 8.10377952
v 15.17358795 -136.58724725 30.03556468
v 15.33329673 -133.90803337 29.30694632
v 16.88725874 -134.77616012 28.82107720
v 17.56046340 -133.61296058 28.09730545
v 16.89954847 -136.55924797 22.65094407
v 18.36827211 -132.71620870 24.37913045
v 15.65639116 -136.57441735 19.33698170
v 16.43718034 -133.64554942 20.58257908
v 5.47871226 -138.11448216 6.51079556
v 4.70426725 -138.00925016 3.61501309
v 10.86361613 -141.09489322 28.91013771
v 15.61802346 -140.44041932 29.93693203
v 15.49126487 -137.45748997 29.92500179
v 16.90264605 -138.59026134 28.92959863
v 17.27593318 -141.01983607 26.03033185
v 17.73425192 -136.99525595 25.58626235
v 16.76657610 -141.27002656 21.57796547
v 4.96781943 -142.47657359 4.96286573
v 4.91065392 -139.98131454 4.82785003
v 4.35635215 -142.60475338 2.27146107
v 14.78277426 -144.97210085 29.84259091
v 13.80595937 -142.46661961 30.18996492
v 16.80646464 -144.93700862 27.37800777
v 16.33152366 -142.14234054 29.28139642
v 15.89061134 -145.03407478 29.04694527
v 16.68756641 -145.04691958 22.54582010
v 17.17084087 -142.44760573 23.57905544
v 15.66766575 -145.63719928 18.78292859
v 16.35299064 -142.91781187 20.22463270
v 4.33949148 -146.95240557 2.56276899
v 4.17438941 -144.22148466 2.10154522
v 14.72999994 -149.45000410 28.92000042
v 16.04999974 -149.63999391 24.66999926
v 15.54056536 -148.03059399 27.34179050
v 16.53000899 -146.29276097 26.16432868
v 11.74103189 -150.59846640 12.21606601
v 15.77742770 -150.68751574 27.42821723
v 16.42725989 -153.23174000 25.51097982
v 10.34955308 -157.90855885 30.48572317
v 14.58152570 -157.91726112 29.07450683
v 12.50640769 -156.92679584 30.32228909
v 16.05401002 -157.06072748 26.00832097
v 15.65118320 -156.83160722 23.19143899
v 10.95414814 -161.67463362 31.23604693
v 11.16953231 -160.27776897 31.05214983
v 13.86942342 -160.40554643 29.95048836
v 12.12981995 -163.45044971 8.16559885
v 11.37953904 -165.85731506 31.39461577
v 15.63797891 -164.91571069 26.25878155
v 7.54426233 -170.16854882 30.51591478
v 9.69360862 -168.86965930 31.13282099
v 12.30641641 -168.13038290 30.76214530
v 14.54665884 -170.07195950 28.35067734
v 15.21998551 -168.09611022 27.55625360
v 14.91285209 -166.49170220 28.46122347
v 15.27042221 -170.70849240 24.00595322
v 15.33467509 -168.04656386 23.64352345
v 6.49111066 -170.70043087 30.05771711
v 8.36589187 -174.51392114 28.79191935
v 14.73487541 -174.80768263 24.49275367
v 15.25440067 -171.59314454 24.86680634
v 13.10999971 -175.17000437 20.16000077
v 14.78222106 -174.24239218 23.22780900
v 13.45930528 -172.63099551 20.23768239
v 11.38115488 -176.64915323 11.88934967
v -8.70350655 -180.18192053 28.34789082
v -3.66734224 -178.97014320 29.04148027
v 0.74214645 -179.34577167 27.54470333
v 14.00444936 -175.58182776 26.25433169
v 14.16609157 -177.43757367 23.85740913
v 12.55000196 -179.59000170 19.55000125
v 13.19682971 -179.52270806 21.19639143
v 12.62351219 -176.65009201 19.08753626
v 11.46677136 -180.11237681 15.11737611
v 11.33471448 -177.02373862 14.20384925
v 10.79000160 -180.62999845 10.11999976
v 10.25057677 -180.43309450 7.78947677
v -6.90041902 -181.86198175 28.63994986
v 13.44494615 -179.52556908 22.57602848
v 9.85996705 -184.96710062 15.87930135
v 11.70036383 -181.96533620 18.00920814
v 11.92681585 -180.57347834 18.05449277
v 9.85129457 -185.09806693 12.27616239
v 10.90964396 -181.93174899 13.02067563
v -10.20574477 -189.05130029 25.86688474
v -5.47574181 -189.03157115 24.05474707
v -1.65596837 -188.34397197 23.98452908
v -4.60528303 -187.57554889 25.48479289
v 10.08094940 -185.02379954 18.85414310
v 7.46861519 -187.39780784 17.11132377
v 10.93336195 -183.87435377 20.62450536
v 10.19646786 -184.93703008 18.30723882
v -6.07412774 -80.83794266 10.56471653
v -6.26313966 -82.01244473 11.24816947
v -5.80039714 -80.79291135 14.35535215
v -5.27845882 -82.15925843 15.58741275
v -3.61000001 -80.43000102 17.68999919
v 0.03587941 -81.97078854 22.97466062
v 12.51000073 -80.40999621 29.52999808
v 15.35000000 -78.22000235 29.69999984
v 17.49482565 -79.50147241 29.21082266
v -6.08166587 -84.77136493 9.61650442
v -5.53479884 -84.63451266 15.25316108
v 0.22502107 -83.94768834 23.21967110
v 8.48999992 -83.08000118 27.98999846
v 13.24999984 -82.56000280 29.68999930
v 17.90490560 -81.46967739 29.20549363
v -6.17203722 -87.69217879 14.36687075
v -4.87999991 -87.25000173 16.25999995
v 11.16089430 -85.23707837 29.32225913
v -6.40591653 -89.97713774 13.76235951
v -5.75853372 -91.03615582 15.17254394
v -3.42965382 -89.70806003 17.87168533
v -0.09864490 -89.99538422 22.61795662
v 1.06769591 -88.91377598 23.67388830
v -6.63531525 -92.95664728 11.55579463
v -5.20407828 -93.20809692 15.75203612
v -1.87323603 -92.45920926 20.36661282
v -6.56572590 -94.82948482 12.42355257
v 0.49868191 -94.76802498 22.68561721
v 14.02636059 -93.63839030 30.17046861
v -6.46067970 -98.53994101 11.96335256
v 7.18718441 -97.12320566 26.71033517
v 12.45999988 -96.53999656 30.20000085
v 15.44130594 -96.23923153 30.52934445
v 14.30620905 -94.54669803 30.30652739
v 17.64907315 -95.37569433 30.04692681
v -6.17794320 -102.12452710 12.31613848
v -5.13280462 -101.78127885 14.95346799
v -1.86251372 -102.40260512 20.65419964
v -0.64705632 -102.03582793 21.79598995
v 7.78000057 -100.14999658 27.59999968
v 10.98718215 -97.97193855 29.42362241
v 14.18394782 -99.88942742 30.59468977
v 17.22530834 -99.20014441 30.10654822
v -5.75357862 -105.02854735 13.13597523
v -4.32212558 -105.09858280 15.96679352
v -2.72458326 -105.26365042 19.56485957
v -1.02489430 -104.54853624 21.50914073
v 1.67360797 -104.05601561 23.15950580
v 7.35553261 -103.41119766 26.53425187
v 9.15309694 -100.21261126 28.48925442
v 12.47037295 -103.89656574 30.28848767
v 12.01855578 -99.73737597 30.03661521
v 15.79002663 -102.55817324 30.87565489
v 15.53660445 -99.84419495 30.63175268
v -6.64170366 -110.08671671 9.72541329
v -6.25303295 -108.81900787 11.84124127
v -4.16999822 -108.02999884 15.23999777
v 0.04536821 -108.26089233 22.26370946
v 1.93690392 -107.76090622 23.47816341
v 9.64096375 -105.88968545 28.36658061
v 12.72999961 -106.10000044 30.47999926
v 10.75358037 -105.98647594 29.22824770
v 15.13245422 -105.55770993 31.00173734
v -6.48822729 -111.94866896 11.08126249
v -3.34999710 -111.18000001 17.76000112
v 7.17522670 -111.48093641 25.20244941
v 9.67840385 -109.43645984 27.25564316
v 12.22406887 -109.84124988 30.18130176
v 11.72346249 -107.73599148 29.82303314
v -6.66025095 -114.43177611 9.97873209
v -5.03233168 -114.85043913 14.19075578
v -1.22670282 -113.34329844 20.57630382
v 2.31291680 -113.91554028 23.16937037
v 7.15339649 -113.60768974 25.13285354
v 5.21851052 -113.07448894 24.55780096
v 9.45302192 -113.09482902 26.46079287
v 8.35504662 -110.00946164 26.03305317
v 11.65149920 -112.36032099 29.48644385
v 11.15357317 -110.09955406 28.88770401
v 13.70401867 -112.17462271 30.46142869
v 12.46755663 -111.99906468 30.13101779
v 13.44854943 -110.53314805 30.70899844
v -6.35441206 -117.59399623 10.88472642
v -5.40105859 -118.37990582 13.38051911
v -3.62893683 -118.11007559 16.78937301
v 1.30422506 -117.57859588 22.22361602
v 4.18729521 -115.61267823 24.12834577
v 9.06996895 -115.93347788 26.11568384
v 8.59658606 -114.46036398 25.79985932
v 11.42281014 -117.57371575 28.30819599
v 10.18815767 -113.84439468 27.22966857
v 14.03999981 -116.48999900 29.52999994
v 11.74708921 -114.74877596 29.07249331
v 13.81097361 -113.44159395 30.20052426
v -6.24948693 -121.95120752 12.46366091
v -5.25754457 -121.66946381 15.45647718
v -4.38963948 -118.84886026 15.85646719
v -3.83184315 -122.81169742 18.72953400
v -0.51164808 -121.22625113 20.62722668
v 3.02076479 -121.52590603 22.47736603
v 6.00148644 -120.86971849 24.27855693
v 8.98123439 -117.70663410 26.13199688
v 12.66269013 -120.32237649 28.11927348
v 14.86843731 -120.07027864 29.12227437
v -6.46999991 -125.91999769 9.30999964
v -6.35999674 -125.67999959 13.86999991
v -4.98169102 -125.70182979 17.94133708
v -4.95348452 -123.41135740 17.18111336
v 13.50471284 -119.85988915 28.76642160
v 16.57414436 -123.77740443 28.60677429
v -6.76030200 -129.36167419 13.99900578
v -3.44472006 -128.97419930 19.47956719
v 1.25047530 -128.71131301 20.80642432
v -1.42839469 -127.46074796 19.93736438
v 0.47264982 -126.38102472 21.12691291
v 4.22436651 -128.46685946 22.41366729
v 1.57116668 -127.42738426 21.35923691
v 11.27800532 -125.36059320 25.95856413
v -7.39840185 -132.71199167 13.26334756
v -6.93693617 -132.82439113 16.34762436
v -6.31324854 -130.43390214 16.94601774
v -4.55044163 -133.00761580 19.78124306
v -4.46726847 -129.88904119 19.15880665
v -1.25330256 -133.10162723 20.78661695
v -2.57883337 -130.57006896 19.88805644
v 2.73607182 -128.84379923 21.52770758
v 12.09603157 -131.29150867 27.28114277
v 11.08386181 -129.56003845 26.52441338
v 15.68000019 -131.35999441 28.40000018
v -7.65782641 -136.72517240 15.01125004
v -6.01051562 -136.95812225 19.24456842
v -6.58983923 -133.92849267 17.76936464
v -3.06810043 -135.64716280 21.00339718
v 1.20999967 -135.96999645 22.06999995
v 8.06260947 -131.37044013 26.13548376
v 10.60779486 -135.20598412 27.71129645
v 8.84198025 -135.14617085 26.78490989
v 14.15068842 -134.60655510 29.59829196
v 12.33654749 -133.53121281 28.34670432
v 14.83978890 -131.28088415 28.22409756
v -7.90177751 -139.17309046 14.61172104
v -6.72838278 -138.93093169 18.38839240
v -4.10293462 -139.59614933 20.71192302
v -0.82020916 -136.73536479 21.76099829
v 5.83901210 -136.93477213 25.46525188
v 9.00657009 -139.13722336 27.79412456
v 12.01612130 -138.64633441 29.59110774
v 10.45798231 -137.82516122 28.22450921
v 14.22882173 -137.74979115 30.38700484
v -8.22298788 -143.96959543 14.27035686
v -4.28264495 -143.89149845 20.51684819
v -5.70826046 -139.22746480 19.67561617
v -1.34418963 -143.47073436 21.57231607
v 2.74351262 -142.72399247 23.31622131
v 5.00803581 -143.14973354 25.26234090
v 6.35796180 -140.24394751 26.27871558
v 8.20460171 -142.71001518 27.56505646
v 11.57461200 -142.80432463 29.05573510
v 9.62628331 -140.44393599 28.18190493
v 14.47585505 -142.45007932 30.19040264
v 13.10066786 -142.23492146 29.93067913
v 14.09539767 -140.76350629 30.38748726
v -8.75671953 -147.53893018 14.41033278
v -7.18734786 -147.01959491 17.96864904
v -7.79297808 -145.32402158 16.83747582
v -4.85988660 -146.82933688 19.98396963
v -5.53529290 -144.59840953 19.71154660
v -1.24740542 -147.08980918 21.65492252
v 2.04721978 -146.95969224 23.46449718
v 3.95313976 -146.52083814 24.88618344
v 7.98271969 -145.86777985 27.16671117
v 10.27184445 -143.70085299 28.56767923
v 12.13453431 -146.63149416 29.26545776
v 14.73224256 -146.08895779 29.69425544
v 13.07018753 -142.96875894 29.87633459
v -9.46000032 -151.05000138 14.77000024
v -7.78959412 -150.93226731 17.50940271
v -8.36068019 -149.13114905 16.36658050
v -6.43443270 -148.33813906 18.84343103
v -1.42453669 -150.35101771 21.48912661
v 4.95249126 -150.42759478 25.95162019
v 11.13113388 -149.98999238 29.01984192
v 8.51772353 -148.76641333 27.74295025
v 14.37658817 -150.53844452 29.25385907
v 12.42018305 -148.17515016 29.44768406
v -9.62501764 -152.86932886 15.48889745
v -2.64354120 -154.31845188 21.09255642
v 10.56290511 -151.54369175 29.28006276
v -11.26495376 -158.24218094 15.45052975
v -2.04751734 -156.66536987 22.60195836
v 0.90962619 -156.04338050 23.91005121
v 3.12234787 -157.72326291 25.97139962
v 6.79798611 -155.88669479 28.65184471
v 12.84020208 -157.43982792 30.34110181
v 10.40835027 -157.29789436 30.23579903
v 11.32413931 -155.37415445 30.21116741
v -12.49999925 -161.50000691 14.13999964
v -10.38349513 -161.41434014 16.82492346
v -8.21756572 -161.27611697 19.15459335
v 1.02429395 -161.13412380 25.00969358
v 4.87582432 -158.42089057 27.97488309
v 7.56000029 -161.02999449 29.95999902
v 10.50831098 -160.88275611 30.92127666
v 9.45199933 -160.69507599 30.50633706
v 10.65372396 -159.96508300 30.85786663
v 13.20123300 -161.18881106 30.49192950
v -13.59364111 -165.09889066 13.49589601
v -11.60344947 -164.99440372 16.76248945
v 0.11631847 -164.51194882 25.28731711
v 8.33039824 -164.40764070 31.09010309
v 5.44712832 -164.34480250 29.13774922
v 8.34971014 -162.04322875 30.41747771
v 11.79789286 -164.33875263 31.32091090
v 11.64611336 -162.07422316 31.20994754
v -14.47083801 -168.95356774 14.45154287
v -12.72063795 -167.66625643 17.31500775
v -10.94361395 -168.09660196 20.03374882
v -5.66292740 -168.28879714 24.33250844
v -1.23230508 -167.75397956 25.90833791
v 2.41994183 -168.17785800 28.26588415
v -0.18379920 -166.63326323 25.92174709
v 5.05123334 -167.73706675 29.55529839
v 3.02168611 -166.60082340 27.93111280
v 8.01116135 -168.07262599 31.06324933
v 5.63903619 -167.02254117 29.92197685
v 8.91413726 -167.53417253 31.30705655
v 11.26758009 -164.86391425 31.43580258
v -15.43789823 -172.09303379 14.34779447
v -14.83507454 -171.69861495 17.77132042
v -14.21693526 -169.04844344 15.57750814
v -12.45163847 -168.78002882 18.84865947
v -8.14960618 -171.64392769 25.41918866
v -4.02629888 -171.36108875 26.69626847
v -1.43552630 -169.70469058 26.87815763
v 3.49688157 -168.72054338 28.89756113
v 7.27294525 -171.76450789 29.63235229
v -14.45382182 -172.44553566 19.43217404
v 5.17640589 -175.25731027 28.33230421
v -16.82167873 -178.45091224 21.09033428
v -13.90404906 -175.21096766 22.94449322
v -15.13504889 -176.90634727 23.19953032
v 0.04750921 -178.48800123 28.19437534
v 11.24450285 -179.74150181 25.47834255
v 2.08561425 -182.17092752 25.67912266
v 12.41335459 -180.45486510 24.00134131
v -17.26414263 -184.60346758 18.17876101
v -16.83971286 -183.95207822 21.92860842
v -6.96932850 -184.75778401 28.22347172
v -17.01104455 -187.65579164 17.43128896
v -15.63237607 -187.00622022 24.21696484
v -11.05490234 -186.79954112 27.22331509
v -11.61888894 -184.92059410 27.60499902
v -8.20557959 -188.28207254 26.27704293
v -6.03276351 -185.24271250 27.89672278
v -3.58900591 -188.27491999 24.63590354
v -0.65465266 -188.07396293 23.84881862
v -13.32782675 -190.91804326 21.65582404
v -12.41831202 -190.57324529 23.28848280
v -12.77200691 -188.56941164 25.84350668
v -9.97473486 -191.36998057 22.45413139
v -3.45342467 -189.27498162 23.74997549
v -6.10919995 -88.97741139 9.64548625
v -6.53000129 -88.79999816 13.09000049
v -5.00149699 -84.95400101 16.05681330
v -3.02402186 -87.69509196 18.58550683
v -1.00964785 -85.36031842 21.84144780
v -0.53132244 -87.46264875 22.28268236
v 1.49082299 -87.89351583 24.07129295
v 4.91000060 -87.81000227 25.66999942
v 7.74000026 -84.31000262 27.54000016
v 14.32999969 -84.05999839 30.02999909
v -6.64252182 -92.15112031 12.19641417
v -6.63839374 -89.88058567 12.56242301
v -4.85146558 -92.13014692 16.37711003
v -2.28999997 -91.89999849 19.26000044
v 16.82202704 -89.37082440 30.44116497
v -6.57763658 -96.44558281 11.08107157
v -4.77999961 -95.84999830 15.65999910
v -6.61845505 -93.50823611 12.36439031
v -0.50416839 -95.23849189 21.85365930
v -1.26942189 -93.18317473 21.06453665
v 6.31656731 -95.02955526 25.89000948
v 9.63000022 -94.84999627 28.09999883
v 12.34320737 -94.81672198 30.06672300
v 11.49053872 -91.28477424 29.30794470
v 13.16027716 -92.13940054 29.98639084
v -6.49290625 -100.11022538 11.26481500
v -6.33870903 -96.44615650 13.25003617
v -1.65831030 -97.58909047 20.80092393
v -6.53856294 -103.34254056 9.97150782
v -5.38688852 -103.51768881 14.42948822
v -6.19768724 -100.12996942 12.66140956
v -3.72999767 -103.35999727 17.44999923
v -1.54920272 -103.34011167 21.02742530
v -2.26914464 -100.75857490 20.12506500
v 2.24000006 -102.94999927 23.29000086
v 5.09000430 -103.09828073 24.82049912
v 8.96911509 -102.01442987 28.41169573
v 10.88664588 -100.19232333 29.55307066
v 15.08560497 -102.87444293 31.01752326
v -6.55050250 -107.51736909 9.80363972
v -5.85709605 -106.80106282 12.82624807
v -6.37092488 -106.03424162 10.94423980
v -3.55000026 -107.28999972 16.65999927
v -4.73333336 -103.44624519 15.75005241
v -1.48261734 -106.88126087 21.02543972
v -2.75980961 -103.48474234 19.46950145
v 0.49136940 -106.99445009 22.70497009
v -0.66444348 -106.05075955 21.81901969
v 5.16123557 -106.76869005 24.76340532
v 2.94680847 -105.53339869 23.84425886
v 8.56999774 -106.61999881 27.03000233
v 6.49474235 -103.60343009 25.72149038
v 11.70727797 -106.60800338 29.88855913
v 9.17426404 -104.39865291 28.28912996
v -6.57709967 -112.09600419 8.61971267
v -5.74999908 -111.45000160 12.38999981
v -3.80000216 -111.28000170 16.10000059
v -2.22885585 -107.93105513 20.10775544
v 1.13558443 -110.93933135 22.81206287
v 9.10962373 -111.42703891 26.37451515
v 8.20348412 -111.85985804 25.65349825
v 8.53002723 -107.24636912 26.77426115
v 11.83103118 -110.89163274 29.77112867
v 10.17894782 -106.68157786 28.69721875
v 13.01435940 -110.34634709 30.59810773
v -6.45414134 -115.35634100 7.81585928
v -6.09000213 -115.50000310 11.91000175
v -6.68761320 -112.09639907 9.89750121
v -4.10551671 -115.34003913 15.81508294
v 0.59284247 -115.78802764 21.92424424
v 4.82999953 -114.94000256 24.44000170
v 9.64117050 -114.68157172 26.60119161
v 8.59375019 -112.87617683 25.81995167
v 10.09459421 -111.33679748 27.35292539
v 12.74506561 -113.91998827 29.80659716
v 10.82150266 -113.93961310 28.42564695
v 12.44589593 -111.19601876 30.25719523
v -6.25017565 -119.51308697 7.28687737
v -6.12000050 -119.59999800 11.46000065
v -6.40812423 -118.41338873 9.06748138
v -6.60624448 -116.39485508 9.52688698
v -4.67367750 -120.06811053 15.43399971
v -5.67821739 -117.67804623 12.73123268
v -2.07370240 -119.33931708 19.30465922
v -3.35507514 -116.34269357 17.02476107
v 2.54869321 -116.22715741 23.18142541
v 7.06078298 -116.57026410 25.12842230
v 10.48943214 -116.00569636 27.71523222
v 13.74509092 -118.48631501 29.15536053
v 12.63476815 -117.28892475 29.03650701
v -6.17813738 -122.82656133 7.11194752
v -6.43219147 -124.81538206 11.24545746
v -6.30431529 -120.70330232 8.08333699
v -6.31508976 -120.69825083 10.47091279
v -5.97386202 -123.48410487 14.67896625
v -5.25453547 -120.09939551 14.20135330
v -3.69183486 -121.30697817 18.33550073
v -2.64253654 -121.85148150 19.62509938
v 0.25431503 -119.33320761 21.05802484
v 1.68811798 -121.73706293 22.15030976
v 8.20979197 -123.27978015 25.09063482
v 12.54020911 -122.69262969 26.94521844
v 9.61029530 -122.59235233 25.79299361
v 12.25247793 -118.78452450 28.47254649
v 15.50214272 -123.17899615 28.62251550
v 14.13513441 -121.52513117 28.60661782
v -6.03999943 -127.77000666 7.91999977
v -6.50219200 -124.97334927 9.76450741
v -6.12652069 -127.68290937 16.49563573
v -5.78878075 -125.13759732 16.13016985
v -3.34080332 -127.69792974 19.32417043
v 0.70935168 -127.56311893 20.90512589
v 8.66890512 -127.62475014 25.70530400
v 10.58930624 -124.71422553 25.79950541
v -5.35505917 -132.50324130 6.06164103
v -7.03321816 -131.66527450 10.43958124
v -6.08220091 -129.72649932 8.38257000
v -6.36645872 -127.76115537 14.19173926
v -6.20974228 -132.15805590 17.88582094
v -4.83789947 -129.43336368 18.76980066
v -2.34999997 -131.76000118 20.16000077
v -2.34737992 -127.99392641 19.54712905
v 2.87187821 -127.71111727 21.92713879
v 14.14664742 -131.69176877 28.23149599
v 15.08517284 -128.08018923 27.59025618
v -4.14826442 -136.49806380 4.69099032
v -6.78784400 -137.41762936 9.61231440
v -7.34156510 -134.97136533 12.84685358
v -7.23926444 -134.75391269 16.36584848
v -5.31099085 -136.55322790 19.93072405
v -4.03074827 -132.77634978 20.01880854
v -0.61935745 -135.99072397 21.74386941
v 7.07192905 -136.00793481 26.10142529
v 8.82790890 -133.25886428 26.73072740
v 11.05606556 -136.50070131 28.32691558
v 10.04254445 -134.29233432 27.27646008
v 14.22000024 -135.98999381 30.15000001
v 13.01314961 -133.55964422 28.77453528
v -3.61908064 -139.51794803 4.02559899
v -4.84470092 -137.02026010 5.48687624
v -6.78156735 -140.12977481 8.67478829
v -7.87744671 -140.20286500 12.55179103
v -7.01247528 -136.26039028 17.44552143
v -4.96203592 -140.11868834 20.32978274
v -3.33734462 -137.21150160 20.95884085
v 6.53711613 -136.02674007 25.87201074
v 10.73137298 -140.27878642 28.62404846
v 8.41405336 -139.94990289 27.61264145
v 9.97533184 -135.71387529 27.48342231
v 11.21877041 -138.46820593 28.83294970
v 12.26932928 -138.22238147 29.75660376
v -5.00259455 -144.11252737 5.00247022
v -7.81359524 -143.07251573 16.61116630
v -8.09209328 -142.20988750 14.28967714
v -5.13526052 -144.45325732 20.01034468
v -6.61002332 -142.34419167 18.57691258
v -1.23981491 -144.33002472 21.56921476
v -3.95613303 -142.52325892 20.68223804
v -2.48791021 -141.97729528 21.14977129
v 2.60034157 -144.38007772 23.47954176
v -0.76506345 -141.51142538 21.58587053
v 6.23620348 -144.57774162 26.43034421
v 5.23938285 -140.50143957 25.36797523
v 9.30938683 -144.44993436 28.01127546
v 12.58489583 -144.54510808 29.66325916
v 10.01239195 -142.43832231 28.33241969
v -4.77000233 -147.99000323 4.28999821
v -8.80999956 -148.12000096 11.27000060
v -8.36522412 -147.49713242 16.03730582
v -7.27444561 -148.93828332 18.07562076
v -7.15018483 -144.43337917 17.91105233
v -3.22999782 -148.27999473 20.63000016
v 1.06923783 -148.99854362 23.01659994
v 4.18852409 -148.40820432 25.02593026
v 7.24826520 -147.72406220 26.94438957
v 5.50847314 -146.66926861 25.84991418
v 10.95000003 -148.48999679 28.89000066
v 11.04361657 -145.16817033 28.88128161
v -8.82000010 -151.75999701 8.51999968
v -10.03996562 -151.85001493 12.55999506
v -9.00999922 -151.91000700 15.83999954
v -8.98723304 -148.55939150 14.30609822
v -6.95094187 -152.13817358 18.21835153
v -5.10202162 -148.25159311 19.75594461
v -0.20569781 -152.07967162 22.29256742
v 3.33019649 -149.31766689 24.66611937
v 6.03026990 -152.29907632 26.93905681
v 9.64578427 -149.25572276 28.45405601
v -6.45380840 -154.98842299 3.65665415
v -8.69988278 -155.42756021 6.26239320
v -10.04800759 -152.90096402 10.80219727
v -11.39942929 -155.72498739 13.32143135
v -10.10913495 -155.78998625 16.21513814
v -7.05266837 -155.43217957 18.37412082
v 9.94261168 -156.07874095 30.14608845
v -5.01039298 -157.85913169 1.65534718
v -8.14203173 -158.05323422 4.26749326
v -10.83969977 -158.85217488 16.24583080
v -11.67608239 -156.69505298 13.39406800
v -5.55665651 -158.57893229 20.40192299
v 0.12124592 -158.73040259 24.17742833
v 3.48587264 -156.42374754 26.20907128
v 6.70391927 -159.11246836 29.39077467
v -8.81138723 -160.81960499 4.03862819
v -12.26472016 -160.86167097 8.88506696
v -11.98459789 -160.78610718 14.88693058
v -10.23062225 -161.28477454 17.02351868
v -7.39872316 -160.30496359 19.51064542
v 2.47109029 -161.70582175 26.48453601
v 7.14924093 -162.18927503 30.05864657
v -13.09431344 -163.64939511 13.85031361
v -12.07746752 -163.84066641 15.67319594
v -10.76533459 -163.97647560 17.42179692
v -7.74919288 -162.12777793 19.82226595
v -3.35984211 -164.16266561 23.31169695
v 1.45345752 -164.33943808 26.46711469
v 6.68142783 -164.22596574 30.20470403
v 9.25405230 -164.06169534 31.31770715
v -13.45757768 -166.14381969 8.95775761
v -14.07004800 -166.69704020 13.50828353
v -12.68808730 -166.03009403 16.04044251
v -9.66755021 -166.48145020 19.93488520
v -6.47199294 -166.50804877 22.52947725
v -0.56337868 -166.74582660 25.76796710
v -3.38656479 -166.01584852 24.05614033
v 4.09850199 -167.21159220 28.88646536
v 6.54429989 -167.03236103 30.54816462
v 9.32689756 -166.86218977 31.44471347
v -13.19015492 -168.27833652 7.97889195
v -14.09143023 -168.17212105 15.28061461
v -13.85764405 -169.46397722 17.45849848
v -2.24864553 -168.68460178 25.88351071
v -5.97967440 -166.46495461 22.94357121
v 2.70269881 -169.40939426 28.91157568
v 5.13148354 -169.05204952 29.96870875
v 7.99551141 -169.31855679 30.83548695
v -10.63331030 -170.91736197 5.06927725
v -12.49214541 -170.26445270 6.82864571
v -13.17108702 -171.01769149 20.17644793
v -10.98380983 -172.88643122 5.81434136
v -13.08112592 -172.13904858 7.67762028
v -14.76526167 -171.57144845 11.27045229
v -15.42000007 -172.48000205 16.18999988
v -14.94999975 -172.58000374 18.48999970
v -9.06565133 -172.93393612 25.55304393
v -13.06999847 -173.97999763 7.84000102
v -15.74962586 -173.83673787 15.81868157
v -15.15189093 -174.39872026 20.40375210
v -13.35277036 -174.89033937 23.09994772
v -4.05939622 -173.13051224 27.70431712
v -11.96979638 -175.64089596 7.22260540
v -14.65122215 -175.77911913 10.45246795
v -15.73046669 -175.26750267 14.06363770
v -16.49989001 -176.11108720 19.56544444
v -15.65013453 -176.59349740 22.18424343
v -13.68700713 -176.07828975 24.00920726
v -5.72293345 -176.93370581 28.64010818
v -16.51238650 -178.04789543 21.77807689
v -15.60523268 -178.24727297 23.54184911
v -17.29585975 -179.08926308 16.02491364
v -17.14538410 -179.11744118 19.91277561
v -7.95161445 -181.90076947 3.26122553
v -17.17518829 -182.16870725 15.09150211
v -17.12492853 -182.31812119 18.33115891
v -16.64338075 -182.46938288 21.37495391
v -17.31107384 -183.69883299 17.82939397
v -16.92985930 -184.14789438 19.96825263
v -16.60871319 -183.89081955 23.07664789
v -7.30333943 -184.97756124 3.82745266
v -9.64491721 -184.81689692 6.47859462
v -16.91142470 -185.02101302 14.65639286
v -17.51910523 -184.29291248 16.59161970
v -16.85321704 -184.88679826 22.30702341
v -10.33850573 -186.17840111 8.52491613
v -14.46126681 -186.03022397 11.81951538
v -17.12530665 -187.05204129 19.32252571
v -16.43211395 -186.34156883 23.07248861
v -12.89285999 -186.11207604 26.86635964
v -5.62886940 -187.04453111 4.29251231
v -7.25218141 -187.35480309 6.59034308
v -10.16810443 -187.36459315 8.86462908
v -12.89710961 -185.67183614 10.21605730
v -16.22012444 -187.04526126 14.29724693
v -16.06326550 -186.86771393 23.58816005
v -6.15138933 -188.34161758 6.19855756
v -16.87142812 -187.86205351 17.00734533
v -16.05917141 -188.28886747 22.03801647
v -14.12943099 -188.33728135 25.13817884
v -9.78731457 -189.25707042 10.02367307
v -12.74727751 -189.29849565 12.09639851
v -16.22371934 -188.95414472 17.59475842
v -13.96634057 -189.08515573 24.57911707
v -6.90656761 -189.70040977 8.08861945
v -15.98486677 -189.05656040 16.77349396
v -15.03698435 -189.67422843 21.89140208
v -13.34538218 -189.84629214 23.95241149
v -7.73525145 -190.23926556 9.12586041
v -11.57998666 -190.77059627 12.66282238
v -13.91204912 -189.90847468 14.14801646
v -7.11294077 -190.02403319 8.52918345
v -11.50293462 -190.34856558 12.08254322
v -15.65902680 -189.63895738 18.52287166
v -14.81657941 -190.03660977 21.01006173
v -13.35636992 -189.37492371 24.76594783
v -13.71172164 -189.44202363 13.18259258
v -16.69148169 -187.74850667 16.11810364
v -16.76663756 -188.14501166 17.61052012
v -15.92680067 -187.97731400 22.82679453
v -13.44695780 -188.50976229 25.58393218
v -6.47828588 -187.48831749 5.43050235
v -8.29169527 -187.54363060 7.50990817
v -11.18689869 -187.40014732 9.72429570
v -15.51786158 -187.40263581 13.46058398
v -16.67608321 -187.99310923 20.31509206
v -16.38529822 -187.12514639 22.81337790
v -15.43456316 -186.11483276 12.69751042
v -17.13566296 -185.84963679 15.59533179
v -17.39281230 -185.94323099 17.95195974
v -15.93850739 -186.30310893 24.11571518
v -11.84528787 -186.57162786 27.15527453
v -10.91906708 -185.95810235 27.53778361
v -6.91490434 -184.07618999 3.10774404
v -17.31026731 -184.54797566 15.67023434
v -17.49603823 -184.60190296 17.37965271
v -17.03417860 -184.58572030 21.00397088
v -16.39510505 -184.87121165 23.54080044
v -17.50156842 -183.23931098 16.28107391
v -17.00648107 -183.61160159 19.15705949
v -16.62725955 -183.08354914 22.32374996
v -11.58768032 -181.97965622 7.07202079
v -17.43855141 -181.84593320 17.29271933
v -16.84753411 -182.12543428 20.10634914
v -11.77456789 -180.98464608 7.12576183
v -17.40939915 -180.82354963 17.68631116
v -17.43831299 -180.22605777 16.52701758
v -17.09515229 -180.59326708 20.06293833
v -16.38875715 -180.15177548 22.91419730
v -14.35216330 -180.35589159 25.77465773
v -10.86505875 -178.65023017 6.34327857
v -16.49916731 -178.37572098 13.57709337
v -17.22306758 -178.43429744 18.92506145
v -15.27538802 -176.84793472 11.68686431
v -16.60811529 -176.85468495 14.98260442
v -16.56805351 -176.69412494 20.24617977
v -14.73057177 -177.43085325 24.07569252
v -11.59948763 -174.71063137 6.74891472
v -16.26698114 -175.47008395 15.15681762
v -16.41002111 -175.48878491 17.97784865
v -15.69895074 -175.67037046 21.10471949
v -14.59000353 -175.75000226 22.79000171
v -11.82780974 -175.90700090 25.00511892
v -11.79405767 -173.99784923 6.66468311
v -14.13502265 -173.81289601 9.65056941
v -15.51024243 -173.76056314 13.40498775
v -15.80746658 -173.93377423 16.87891968
v -15.16691409 -174.04690385 19.93479580
v -8.31699930 -174.42950606 26.48387849
v -4.04685549 -174.67951775 28.51905674
v -11.09850686 -171.81287706 5.59013523
v -13.84005789 -171.84707522 9.11174715
v -15.19768033 -171.81009054 12.73293328
v -15.06968774 -172.03009129 17.07991026
v -13.36330548 -172.15198278 20.76016180
v -11.12310775 -172.29910195 23.78706820
v -10.35768911 -169.50257123 4.65611974
v -13.61619867 -169.73282397 8.73223320
v -15.11403918 -170.43456435 13.94300163
v -12.66592555 -169.73033547 19.65353079
v -10.23200899 -169.95032132 22.39061147
v -3.10570351 -169.97216642 26.20059624
v -6.38600811 -170.69661617 25.55708215
v -0.21725171 -169.83141005 28.02597918
v -2.41405121 -171.09036446 27.28637494
v -0.61513478 -172.60119319 28.80282514
v -10.52693557 -167.90668666 4.74846829
v -13.49736936 -167.35540330 8.69212858
v -14.13592231 -167.51286387 14.29976802
v -13.61512206 -167.23927855 15.54834936
v -8.19407217 -167.89397597 22.20803685
v -11.08799409 -168.88660192 20.51332220
v -3.14801279 -168.04769635 25.31544678
v -0.18425270 -167.26125777 26.22376755
v 4.42000013 -168.43999922 29.37999927
v 6.74526580 -168.30576956 30.68841808
v -14.11764044 -166.32281244 12.60285079
v -9.55765974 -165.50518572 19.25796643
v -5.79928001 -165.51145911 22.37897739
v -4.57642041 -167.82265902 24.80100468
v 5.45871677 -165.83728790 29.37305719
v 7.67210731 -166.45562649 31.03714623
v 9.54537280 -166.02750123 31.49482608
v -13.34450487 -163.11562061 12.00882625
v -12.53570337 -163.94488513 14.82043974
v -9.16772895 -163.28090429 18.91785860
v -5.10356156 -163.39562833 21.88147791
v 4.16577933 -164.01381791 28.01907808
v 7.86817539 -163.45931590 30.71113117
v -10.89303568 -161.89283133 6.17775600
v -12.80128583 -160.82370281 11.74548548
v -12.29672879 -160.43666005 14.25034553
v -10.72520018 -160.72601080 16.38050750
v 5.86656993 -161.50134802 29.04271893
v -5.63997030 -158.76434743 1.97470048
v -10.79897396 -159.02519226 7.21143978
v -12.14033272 -158.41971338 13.09609134
v -11.99388131 -159.35996175 14.50985949
v -10.32105461 -159.26449001 16.82404801
v 5.36421686 -159.25176442 28.50237302
v -3.54677159 -157.44775534 0.89274492
v -5.57231624 -157.21048415 2.25321250
v -9.08425637 -157.17960894 5.76911494
v -11.23852748 -157.21255541 9.00402013
v -11.71800494 -157.29670227 13.94615509
v -9.13131703 -156.56448901 17.52783731
v 0.36716581 -156.98814392 23.89628999
v 4.43371432 -157.49171376 27.28046291
v 7.49325752 -157.57149458 29.56360206
v -10.51106676 -155.59050441 8.92880000
v -11.59276627 -156.21820092 12.87318952
v -9.56763234 -156.01626039 16.95766672
v -3.83379962 -155.65463901 20.77487111
v 1.33655663 -155.50829470 23.96990545
v -9.40387603 -154.93066609 16.69475622
v -3.83367506 -153.58516574 1.83333200
v -1.34289917 -153.60237658 21.73951082
v -10.38579550 -153.00376713 11.64281275
v -10.27597953 -152.84217894 13.11066188
v -8.97312351 -152.97004580 16.23969711
v -4.78613563 -152.40634978 19.24237423
v -2.46983906 -152.80365944 20.71243897
v 0.24966357 -153.41404080 22.92331308
v -6.74946932 -153.49313617 5.34812128
v -5.22637926 -153.52876484 18.95247586
v -10.95779054 -154.27114069 12.74963096
v -0.79949887 -154.50082719 22.64813520
v 2.42478075 -154.53648567 24.58646148
v -2.14041048 -154.90460396 0.50793675
v -8.40039644 -156.49929643 5.22209192
v -10.28252020 -155.97209334 8.22657719
v -11.63449977 -156.28832579 11.85402088
v -11.10886689 -156.43173456 14.85596411
v -4.59185289 -157.01618791 1.51328370
v -9.48631018 -157.43391216 6.10733358
v -11.73615921 -157.92171657 14.40498140
v -8.88029207 -156.97033703 17.75167510
v 2.31487560 -157.76684880 25.14176257
v -6.42482471 -159.22465920 2.44472013
v -8.95514525 -158.79598260 4.81216749
v -12.43766956 -160.08670628 13.56332004
v -11.42591890 -159.83924270 15.64124413
v 6.08270988 -160.39368510 29.13829312
v -13.04983441 -162.77149320 9.84078646
v -12.32289057 -162.20085323 14.64467123
v -10.56569256 -162.23908961 16.75560325
v 5.03380457 -162.75687516 28.50260399
v -13.54794856 -164.82156515 10.01407765
v -13.79625499 -164.91535306 12.06118520
v -12.45880313 -165.01049697 15.45919292
v 4.11605090 -165.37518799 28.22075225
v 6.45533483 -165.42933881 30.16594984
v 8.71279091 -165.34247994 31.32759035
v -13.57284095 -165.93785584 14.06835299
v -13.70912697 -168.20383072 16.43615775
v -11.46860700 -165.75908661 17.46464334
v -7.86672067 -168.44986379 23.25187251
v -6.25482248 -168.35649312 24.11729842
v -1.01157569 -168.44837368 26.35814995
v -3.12808831 -167.18724370 24.92758445
v 3.52560403 -167.97915101 28.63190323
v 6.03070064 -168.23211312 30.40488064
v 6.06262498 -166.10473394 29.91324663
v -11.72999945 -171.02000117 6.03000028
v -11.75552607 -168.26725006 5.92033751
v -13.57576810 -170.97893357 8.73770844
v -15.22022299 -171.25399411 15.46259876
v -14.14438058 -171.28835618 18.89020018
v -11.54709235 -167.28547215 18.79983395
v -8.45740363 -169.16975379 23.38092774
v -13.68339453 -173.99621010 8.68308544
v -11.22705732 -174.05018210 6.24301424
v -15.88958129 -174.06262457 15.03180992
v -15.68043232 -174.18889701 18.66498031
v -14.84043710 -171.16303742 16.95024036
v -15.78816772 -177.39619315 12.49159221
v -16.80754125 -176.89736187 19.55101267
v -15.87287709 -174.92538691 19.64055002
v -12.66955025 -176.91992223 25.21481179
v -6.67549670 -177.17990279 28.24125066
v -6.24084659 -176.09189451 28.03385071
v -16.65269956 -180.04074693 22.18622901
v -16.42055251 -177.21793056 21.25972323
v -15.65097645 -179.92301285 24.26744439
v -8.63063801 -183.40969086 4.22269804
v -10.69432404 -183.07825923 6.46482687
v -17.44859293 -183.05079639 17.30805822
v -16.33063518 -182.72386491 23.66239205
v -7.67380279 -185.70101261 4.71231015
v -9.39256698 -185.84351242 7.51597807
v -9.01351590 -183.06751549 4.48250957
v -17.30036549 -186.09975278 19.40230653
v -16.65856503 -185.63805521 22.81204425
v -14.63211235 -185.50243974 25.71161836
v -12.20272668 -185.56381762 27.30846033
v -13.78910150 -188.06502223 12.11999170
v -15.90063423 -187.65285611 14.24094103
v -16.43785648 -187.53995001 22.10124396
v -15.80661349 -187.52761185 23.65726978
v -13.57846148 -187.83648312 25.81885271
v -11.03987079 -190.87927043 12.39064708
v -12.57769018 -191.18176401 14.87896126
v -14.87252209 -190.34090638 17.85650477
v -14.64159880 -188.54437768 24.34672043
v -9.27639753 -192.70972908 15.92893712
v -12.37335615 -191.03929400 22.29958214
v -14.19495232 -190.77233970 17.18418673
v -10.99469326 -192.20225513 18.59356835
v -10.32026205 -192.47622788 15.93186148
v -12.71294523 -191.61082804 17.98184961
v -13.24097440 -190.19541144 13.60346097
v -8.13062117 -192.55070388 13.43256980
v -11.53147593 -191.33235514 13.58315162
v -7.82106631 -191.14124775 10.24348009
v -12.55674474 -189.44214284 25.09174310
v -11.04058512 -191.02647901 23.05259183
v -9.34072491 -192.01213121 20.84128372
v -7.09338160 -192.80576706 17.79037155
v -7.36593409 -192.90566444 15.76928608
v -6.12847647 -192.48889387 12.34349143
v -5.31461602 -191.64846838 9.87856463
v -4.91054729 -190.98301232 8.51764064
v -11.42160594 -189.01076913 25.75696819
v -10.09442657 -190.23609161 24.36826564
v -8.46999977 -191.41000509 22.06000127
v -6.77426532 -192.39191711 19.65063252
v -5.19520836 -192.78977811 14.89193831
v -1.85146322 -188.71402740 5.23438910
v -1.86050229 -186.89636886 3.10735381
v -4.88973688 -186.43181026 3.33019020
v -10.33603773 -188.33437562 26.44653246
v -9.18714330 -189.25511837 25.50320514
v -8.09056591 -190.50078094 23.39781262
v -5.28485281 -192.18453765 20.00951953
v -1.79064437 -191.29976630 10.86315978
v -0.50802255 -186.22548878 2.87318137
v -8.87334812 -188.78296018 25.97513609
v -8.00577551 -189.51010704 24.51239899
v -5.50109893 -189.92382288 23.27414788
v 1.62342098 -186.96382642 4.47233254
v -7.23748328 -186.07948720 27.57415175
v -2.95015285 -190.73009491 21.85439318
v 1.11080462 -190.62899053 12.97196373
v 2.59209820 -187.45793402 6.21211715
v -4.59573837 -185.90737879 26.98294632
v -2.62842537 -188.67394328 24.02489819
v -0.47845795 -190.46175480 21.06257156
v 0.64917619 -190.98743796 18.28075014
v 2.40796921 -190.05405903 13.88895605
v 3.54749523 -188.82082403 10.01077052
v 4.06417903 -187.22708523 6.76802685
v -1.26005639 -187.94569373 24.18928593
v 0.16220211 -189.33139741 22.29651622
v 1.60865462 -190.54976106 18.32734235
v 3.62260803 -189.67488408 14.90085572
v 5.10409893 -188.36313486 10.67192759
v 5.34755411 -186.93520129 7.43231224
v 5.97904623 -184.85274911 4.89596929
v 0.05408531 -187.07695603 24.12616834
v 1.81921979 -188.71375918 21.97941206
v 3.35561717 -189.53521550 18.56636815
v 4.84357309 -189.11138177 15.31087980
v 6.32123696 -187.66821921 10.53684112
v 6.59636687 -186.25479937 7.55276391
v 3.68128647 -188.65065277 20.75641975
v 7.37226941 -187.09464371 10.77740733
v 5.69665106 -188.24331462 19.20502819
v 7.81483110 -185.82019210 8.38638190
v 8.04501679 -184.16717649 6.45547779
v 4.14400455 -186.80991232 22.35411666
v 5.60982013 -188.08871508 19.80074495
v 8.10261443 -185.10834873 7.63863139
v 1.12484116 -182.57515132 25.72106756
v 5.25827520 -187.10806966 21.48107439
v -3.02875601 -180.21346629 28.69594470
v -3.44666024 -179.93254960 28.78983505
v 7.73125980 -187.39229441 15.54615144
v 8.36746860 -186.85202301 13.44278641
v -3.10109556 -179.75689471 28.82384323
v 9.32261441 -185.90095639 13.05023301
v -2.76754238 -179.48207259 28.80797908
v 8.36065877 -186.86021864 16.78740978
v 9.46948305 -185.31835079 11.23566739
v 8.76688492 -185.73197722 20.52367665
v 9.69132781 -185.52941084 17.97244698
v 10.11761092 -184.88870561 14.85458203
v 10.08773502 -184.46600437 11.49042696
v 10.07997617 -184.64408815 20.88022232
v 10.74088644 -184.17084217 18.09522510
v 11.07013039 -182.92224407 14.89643566
v 10.76782029 -183.96976590 21.00976743
v 12.02508062 -181.95621669 19.09678616
v 12.50299159 -181.25322461 22.50481211
v 12.50540838 -180.97399175 20.35793290
v 12.44540140 -178.45360935 25.84136277
v 13.15166708 -179.29910123 24.23735894
v 13.34519498 -179.44219708 23.84147793
v 11.24909800 -174.50131476 28.74254808
v 13.71858735 -177.50434577 25.07572062
v 9.82220005 -167.69146919 31.37398511
v 11.04923338 -167.43580997 31.27679974
v 12.81783544 -168.23026538 30.47851287
v 14.50965554 -169.16753352 28.73956412
v 15.31224884 -168.71987283 26.74803697
v 15.24061710 -166.38965905 27.73548290
v 15.38947411 -166.93073511 27.19842084
v 11.88081782 -167.66557097 31.01350740
v 13.40182498 -168.56108606 29.98916991
v 14.41032439 -169.47372258 28.76466699
v 15.15387278 -169.07812655 27.33143792
v 10.51930804 -165.05160928 31.50111064
v 8.51403922 -167.01066494 31.23714030
v 10.71530115 -169.29885745 30.93012795
v 12.19894364 -174.65437949 28.34549733
v 10.70220303 -176.01659894 27.99052000
v 13.37756496 -178.57423425 24.75466393
v 13.55651021 -178.79438400 23.79233576
v 8.60654656 -177.33377218 27.44736150
v 12.63990719 -179.81311679 24.46280420
v 13.00909463 -180.12227118 23.45005423
v 11.88003551 -182.24768341 22.11161517
v 10.49659960 -184.13324654 21.28831856
v 11.52150799 -183.18158388 19.72105354
v 9.90598276 -184.46263671 21.56692371
v 10.69699228 -184.23208594 20.34701593
v 9.40993708 -185.04831195 21.14555240
v 10.42988151 -184.60994959 17.45402440
v 9.43519268 -185.85366011 16.96746610
v 10.30215528 -184.54943597 13.67288735
v 7.29983114 -187.62172759 13.85028381
v 1.36636116 -189.71569836 20.99885233
v 2.69987504 -189.86204267 18.81843805
v -4.92735300 -188.28491867 24.77166057
v -2.63033970 -189.64511156 23.16034213
v 0.01020134 -191.25041366 18.25002395
v 6.16660947 -188.03671002 12.46688049
v 2.62581906 -189.91041183 13.06131668
v 4.29959921 -187.62975931 8.00087303
v 6.00888301 -184.33369696 4.46574949
v -9.35561769 -188.76740336 26.09730326
v -7.87310582 -189.69407678 24.31785315
v -5.61999995 -190.85000455 22.10000157
v -4.11166577 -192.18844175 19.48045567
v -3.24015506 -192.41182506 17.43420959
v -0.29167751 -190.68539143 11.26128156
v 2.10443279 -187.45137751 6.00270182
v 2.65541160 -186.05051935 3.93185345
v -11.69729978 -188.19274008 26.36883222
v -10.70711110 -189.60310519 25.21179244
v -9.37028043 -190.87518752 23.32283184
v -3.18009872 -191.79141521 11.17101405
v 0.04919248 -187.74263561 4.91421251
v -13.35742045 -188.87171149 25.24075098
v -11.70891337 -190.15306234 24.37046915
v -11.42230351 -191.49643183 21.75344899
v -9.08220001 -192.46622920 19.06571724
v -8.66708998 -192.77288020 17.15194248
v -5.54989511 -192.64166057 13.39450479
v -5.29030524 -192.13160872 11.11059822
v -4.28291364 -191.35639071 9.15613584
v -3.88386729 -190.52664936 7.62991561
v -3.07287765 -188.82922828 5.21579990
v -1.99282728 -187.23241985 3.41739552
v -13.41452543 -190.48623741 22.64082804
v -12.49461807 -191.34247303 21.24794200
v -11.39616314 -191.89181924 20.16000636
v -10.40470693 -192.45779514 17.18172431
v -10.01288369 -192.46335328 15.15897084
v -8.73828027 -192.63501465 14.42135498
v -7.23481178 -192.18800962 11.77417301
v -6.31089974 -191.05030596 9.21721756
v -5.55115007 -188.82280588 6.11800980
v -4.27851127 -186.14271283 2.85845227
v -15.36561269 -188.92411888 22.60823920
v -13.65855243 -190.93862176 20.30880190
v -13.16285506 -191.24548137 16.21196792
v -10.39736532 -191.70656800 13.18427548
v -9.57228709 -189.80205059 10.15290152
v -6.78776298 -186.48360670 4.55700420
v -5.48566552 -184.70869958 2.53907032
v -14.46678955 -190.70990384 17.91629940
v -11.80985104 -189.69376385 11.68346219
v -16.41543023 -188.46972287 16.79122448
v -16.71851985 -186.90407276 15.22718091
v 3.92963551 -109.62668061 24.39546213
v 9.26147308 -106.73996806 27.77328715
v 14.36374709 -106.24588281 30.98595701
v 15.57009760 -105.43698817 30.90032376
v 17.89386570 -107.82466084 27.30995417
v 17.95440726 -107.17014223 24.64983612
v 16.49987698 -109.61558670 19.96455155
v 0.95628633 -105.99732399 23.03433232
v 4.73727519 -105.20330817 24.87258241
v 10.12156531 -104.86306995 28.95051055
v 13.80611397 -104.57879305 30.92450835
v 15.93477465 -104.04954106 30.87014332
v 17.44506322 -104.59160060 29.66930531
v 18.22764613 -104.63346541 28.01899426
v 18.15102808 -105.42963445 25.58101527
v 0.08375513 -104.89445925 22.43002504
v 1.54999970 -104.82999682 23.25000055
v 10.70576161 -103.04890573 29.54474837
v 15.15624393 -101.84434056 30.90792336
v 17.39122905 -102.69454867 29.96601909
v 18.15920882 -102.48443484 29.08270061
v 0.27820829 -103.75179350 22.50421979
v 10.13102662 -101.18602216 29.18140218
v 14.86875862 -99.68502074 30.57273291
v 17.88257994 -99.55877066 29.64852005
v 18.95385422 -100.38454086 27.95939893
v 0.25000106 -100.45000166 22.46999741
v 15.25021903 -97.61942923 30.66721931
v 17.99999923 -97.85000235 29.52999994
v 19.09238659 -98.95583987 24.74087477
v 11.57999970 -95.56999803 29.47999910
v 17.66864397 -94.41885352 30.12486920
v 19.44704913 -95.43403983 28.41275185
v 10.49999986 -93.24999899 28.86999957
v 1.12999952 -92.62999892 23.39000069
v 3.80924321 -92.21012890 24.62169714
v 2.00461363 -89.90614861 24.05520342
v 20.33653855 -88.27530593 25.10616183
v 0.52033778 -87.45428175 23.40598591
v 3.52168153 -87.58362383 25.05140938
v 14.18558974 -85.39895713 30.24318628
v 17.25087129 -86.33551747 30.13053536
v 10.52786224 -84.28285271 28.96201424
v 15.30999970 -83.72999728 30.04999831
v 19.13188398 -84.28523690 28.75304036
v 10.39999910 -82.48999715 28.69999968
v 15.35000000 -81.85999840 29.98000011
v 1.44246838 -82.63027668 24.05307069
v 5.48756355 -81.75981790 25.99375695
v 10.25481988 -80.48640937 28.44722010
v 14.33031727 -80.11478931 29.88140471
v 18.47464219 -80.08113503 28.65848318
v 19.57501099 -80.34902811 27.03689225
v 1.10035436 -81.37236536 23.79469946
v 4.91038896 -80.36999404 25.58936365
v 12.91000005 -78.85999978 29.55999784
v 16.89000055 -78.63000035 29.32000160
v 19.47000064 -78.95000279 27.20000036
v 0.83996658 -79.78002727 23.43614027
v 10.43695770 -78.17365974 29.00411747
v 17.50000007 -77.18999684 29.03000079
v 19.58999969 -77.65000314 26.45999938
v 19.58136447 -78.06049287 24.73169379
v -0.63063420 -78.81398499 21.83288708
v 9.64109041 -76.65760070 28.72305922
v 12.59794272 -75.31470060 29.74889055
v 16.99653268 -75.49723983 29.25070561
v 19.12559569 -75.15602559 27.93174982
v 19.52874288 -76.89807564 24.65154417
v 4.33089444 -76.24011487 25.35840310
v 10.79057716 -74.83604550 29.19795737
v 13.28047086 -74.64639843 29.80512567
v 17.87185110 -74.99831170 28.83773483
v 19.93620209 -74.65489954 26.67775378
v 7.38164736 -76.53706521 27.44295262
v 10.86456608 -73.36167246 29.10834737
v 14.75299895 -73.04587960 29.70428765
v 18.41296069 -73.09733331 28.54782157
v 20.06058954 -73.75805080 26.40500292
v 7.65000004 -72.87000120 27.01999992
v 11.74993906 -72.73698598 29.32504937
v 18.00897531 -72.23848999 28.73948589
v 2.02240725 -72.82381505 23.18883687
v 5.36865043 -72.32199609 25.54632165
v 9.74000059 -71.02999836 28.16000022
v 13.69359903 -70.25022805 29.70325761
v 16.91753417 -70.13031840 29.39856984
v 19.49875988 -70.14188170 27.46818773
v 2.06571212 -71.63486630 23.01557362
v 6.28311140 -69.83897835 25.66105686
v 10.33999957 -69.46000457 28.40999886
v 12.02908438 -69.43890452 29.28649820
v 19.73164454 -68.92297417 27.13835053
v 2.29734229 -70.35270333 22.90960588
v 5.24999946 -69.32999939 24.55000021
v 6.22105040 -68.47085059 25.15808120
v 11.00999955 -67.92999804 28.50000001
v 13.74744065 -67.14439392 29.90349196
v 15.30515961 -66.80648029 30.02364747
v 18.15831102 -67.25274771 28.86936441
v 4.97936131 -67.22573936 23.67881499
v 9.32999980 -67.07999855 26.85000002
v 11.85000036 -66.33999944 29.17999960
v 15.35168290 -65.80791622 30.11696413
v 20.05112916 -66.15442783 26.33560263
v 6.82868948 -66.66716933 24.97260459
v 13.38500530 -64.34638053 29.93619815
v 15.53822123 -65.07848948 30.12090176
v 20.04971355 -64.86049294 26.06669813
v 5.61540062 -65.58053195 23.74445461
v 13.16138729 -63.16668540 29.81718071
v 14.86287452 -63.92824650 30.23227863
v 17.73230731 -63.98443878 29.20265310
v 1.86074234 -64.89465386 21.85403928
v 5.37665281 -64.60560858 23.73237908
v 7.36000016 -64.58000094 24.48000014
v 13.50255683 -62.22045794 29.87951785
v 15.02332743 -62.82079220 30.20566143
v 16.75546728 -63.14240396 29.74127606
v 19.28780414 -62.77781725 27.18247101
v 19.96773668 -62.66807020 25.01874603
v 3.02973459 -64.08674270 22.85519615
v 4.41899477 -64.11641836 23.49269204
v 15.50815068 -62.07288057 30.10492213
v 17.35909097 -62.38084286 29.33488227
v 19.73646507 -61.77560613 25.19048192
v 3.78361670 -63.92775476 23.33381586
v 5.67784347 -63.47530335 24.07829836
v 14.89655580 -61.51310727 30.08147143
v 16.00265130 -61.63952127 29.91535887
v 17.70529710 -61.22399494 28.83514017
v 3.35616642 -63.13427538 23.12220819
v 5.62355388 -62.21860647 24.08397198
v 14.38844204 -61.10310927 29.96069007
v 15.56397136 -61.17654592 29.95320223
v 16.54148288 -61.10900268 29.63720821
v 17.88819022 -60.03055349 28.32639031
v 4.73516248 -61.38484553 23.78326282
v 14.39768821 -60.41940302 29.80365604
v 15.39332978 -60.05719677 29.72566336
v 16.84345864 -59.58529562 29.08699028
v 18.54863018 -60.26558951 27.44905278
v 3.52782081 -61.79085374 23.16810191
v 13.78067210 -59.18847024 29.36577238
v 15.50191641 -58.51037428 29.25804257
v 17.78000034 -58.80000070 27.92999893
v 18.77184771 -59.19872224 25.42713657
v 14.36553895 -57.52798915 29.18527834
v 17.98731834 -57.94077367 27.30602771
v 18.74000020 -58.24000016 24.04999919
v 8.69711116 -57.18675256 24.16318655
v 12.09999993 -58.10999870 28.18999998
v 13.21000047 -56.48000166 28.61000039
v 15.01000021 -56.18999898 29.12999876
v 16.62999950 -56.10999838 28.62000093
v 18.03000271 -56.20000139 27.42000110
v 19.35944334 -56.80217594 24.48169142
v 3.05463444 -57.72116035 22.26249315
v 7.68728880 -56.43603578 23.80218729
v 8.19399301 -53.05432528 23.57963100
v 12.88708765 -54.81814221 28.41428481
v 14.24007770 -54.29792404 29.16823328
v 15.65431245 -54.28370461 29.23135646
v 18.39760691 -54.42116037 27.56483294
v 19.93522421 -56.16238713 21.15447633
v 3.22630722 -55.30000478 22.24797755
v 7.31999986 -55.00999838 23.67999963
v 12.31663954 -53.55170742 27.88399532
v 14.21498321 -53.07744443 29.23225239
v 16.42237604 -53.06194723 29.22531590
v 18.74943264 -52.62633413 27.58350596
v 4.05152608 -54.31381613 22.76178822
v 6.27672952 -53.69849876 23.51424843
v 11.06993388 -53.02364007 26.10723488
v 12.30935473 -51.91429332 27.88388915
v 14.22443241 -52.16337368 29.27036211
v 16.24062844 -51.73003674 29.40049395
v 17.90999994 -51.39999837 28.77999842
v 20.68657242 -52.27331445 22.27040753
v 5.11395605 -52.32274532 23.04683626
v 6.83234539 -52.50788108 23.50909263
v 12.65834458 -50.44158921 28.19694579
v 17.19631813 -49.31419343 29.39802222
v 18.87984760 -49.34189096 28.48934755
v 7.10044568 -51.94063485 23.46556634
v 14.40113597 -49.31524023 29.21716683
v 20.18274926 -48.34447801 27.33279020
v 13.29413895 -48.10922965 28.44913118
v 16.27552696 -47.33938724 29.39106338
v 18.77022535 -46.93487659 28.84628437
v 20.26977763 -46.83947191 27.47502364
v 7.06434483 -48.47570881 22.78514765
v 12.50584796 -47.49946669 27.59862319
v 20.98132111 -46.89657688 26.42332204
v 7.73093663 -47.70946875 22.79096283
v 13.39688897 -46.57219350 28.18239667
v 21.00837044 -45.82322389 26.55695006
v 20.22624202 -45.52831873 27.62146667
v 21.53103240 -44.68431324 25.51894076
v 13.39789573 -44.73308101 27.49267407
v 21.23162337 -43.27282310 26.24761872
v 14.23177961 -44.07793283 27.76417509
v 18.63366552 -43.86605322 28.35991234
v 21.88328281 -43.06032509 24.69768189
v 4.37889434 -45.25465518 21.39948308
v 13.55959848 -43.42410713 26.89694613
v 16.51173644 -43.33342612 28.30943465
v 4.28959262 -44.51775551 21.22594044
v 16.58477262 -42.38128290 27.85142697
v 21.36514708 -41.93416610 26.05464868
v 4.89321910 -43.72184351 21.44650929
v 14.94897902 -41.99903086 27.00975537
v 17.68710464 -41.42997041 27.50205621
v 21.41277865 -40.45931622 25.82553029
v 5.06611355 -42.81607643 21.30276896
v 18.48028041 -40.09425268 26.89825557
v 20.63376829 -39.99426588 26.33469179
v 4.85276990 -42.18206555 20.94503120
v 20.19995451 -39.09292817 26.31683089
v 21.64619602 -39.31434080 25.27894638
v 5.01632597 -41.57838225 20.85159533
v 22.44750969 -38.56820241 23.34726974
v 22.65373245 -38.63130882 21.63982019
v 10.72822418 -39.08247873 21.40797861
v 13.16491701 -38.85995969 23.13066646
v 0.09592516 -40.86130485 15.05352650
v 0.36854658 -40.06953537 14.96504154
v 4.90404433 -39.35171664 19.97584291
v 0.02331924 -40.19939899 14.82674573
v 4.48463950 -38.56113926 19.35123652
v -0.33809876 -39.00310397 14.36491217
v 12.50415854 -35.63209996 21.48341946
v 5.05780615 -36.62521392 18.81810278
v 20.16649209 -33.09389949 26.56885237
v -3.51118296 -37.49966621 11.50007918
v -1.45467883 -37.53509372 13.37626204
v -2.50486750 -37.15583682 12.64203712
v -0.09656409 -36.84546426 13.88789248
v 11.66362967 -35.14020517 20.72487772
v 0.32330994 -37.99218684 14.50632606
v 10.56559291 -35.94918549 20.42261697
v 21.79501019 -33.84111822 25.52030236
v 4.39604698 -37.37017512 18.79431866
v 3.89903737 -38.58336061 18.85644533
v 13.06902058 -36.89633682 22.39464037
v 18.81876215 -35.27788445 26.46340616
v 11.47010922 -38.09805587 21.56673372
v 13.88892531 -37.49839962 23.56638014
v 11.32807136 -38.84480894 21.64968476
v 13.63572106 -38.26970980 23.39953184
v 18.52888614 -37.01589257 26.24258772
v 22.50444889 -37.14270145 23.71017635
v -2.82959500 -42.06770658 11.98129635
v -3.08972015 -43.26991737 11.41907368
v 4.62490227 -40.85265100 20.26747540
v 14.20151070 -39.11906108 24.14007299
v 17.01644436 -38.49263489 25.85192397
v 19.64807138 -38.13670576 26.30703524
v 5.59046306 -42.28651896 21.36114426
v 22.44067006 -39.55088928 21.73070610
v 5.57160890 -43.24705899 21.60859667
v 8.34471267 -43.04517806 22.10490778
v 15.85636288 -41.34762287 27.03512274
v 22.13075571 -40.78785330 23.81151542
v 9.19282343 -43.47093031 22.36435749
v 14.46075737 -41.48078710 26.22110583
v 12.67361455 -43.36572811 25.57681501
v 12.30490208 -46.17688432 26.88889205
v 17.15753227 -45.03078386 28.89584750
v 5.63303800 -50.10246858 22.93778956
v 8.03000014 -49.63999987 23.28000031
v 11.71954442 -48.54173958 26.75187588
v 14.27131891 -47.49283195 28.89186516
v 16.90421440 -47.63522372 29.41493690
v 19.33313347 -47.56452143 28.36824395
v 21.01705037 -47.77262732 26.07741579
v 4.29718103 -53.05126682 22.81037346
v 6.76442124 -53.07459086 23.54047447
v 10.82711201 -52.38243192 25.94151348
v 7.07101310 -53.06117237 23.57367985
v 13.45782261 -51.28036067 28.89432199
v 16.79732651 -50.50141364 29.39419635
v 15.04771970 -48.52050915 29.31460552
v 19.84583400 -49.91864040 27.32339315
v 20.91082744 -50.46224594 24.78195354
v 19.80103366 -40.08214548 26.80253610
v 22.37964794 -39.30416703 22.52408303
v 22.70301059 -37.95490786 20.35723627
v 6.51404541 -37.35709935 19.90480162
v 19.05643381 -36.31473333 26.41354874
v -3.91665101 -36.46442294 10.54141391
v -1.84278353 -36.63935885 13.13577313
v 4.65729088 -36.25825793 18.46726052
v 17.14516990 -35.77053547 25.83074383
v 19.79316585 -35.86409241 26.48470365
v -3.85158090 -34.74101424 11.48010511
v -2.97238166 -34.48901325 12.70347741
v -0.56930591 -34.70074758 13.40786647
v 19.75956000 -34.47430953 26.60302632
v -3.05826403 -33.54320303 12.78614532
v -0.36326339 -33.58064964 13.42046354
v 4.35204757 -34.16667506 17.77785458
v 12.78455742 -33.96941349 21.42536268
v 15.51149599 -33.14227238 24.82081577
v 18.38236116 -32.89001435 26.61592327
v -2.82000005 -32.54999965 13.96000013
v 0.14230980 -32.77089447 13.49712163
v 1.07414392 -33.24245661 13.99202086
v 3.36530199 -32.53087774 16.61297679
v 4.66298824 -32.46244043 17.50680245
v 15.55028092 -31.62471950 24.92128126
v 22.95855805 -31.21921606 23.42152968
v -2.26290943 -31.18227236 13.38451356
v 0.59777871 -31.43167123 13.58690672
v 3.08361603 -30.76075576 15.84652998
v 4.42831963 -31.14601225 16.99726470
v 12.88431417 -30.80304153 20.96673846
v 19.15463433 -30.01059592 26.88024007
v 21.93164825 -30.27161770 25.00131726
v 23.34912121 -30.04026972 22.14375325
v -3.70108034 -29.47010100 12.68741023
v -1.24379830 -29.74056266 13.46174814
v 3.33737931 -29.82415818 15.78481682
v 12.67460920 -28.55187841 20.43407224
v 16.03306830 -29.59054522 25.41274019
v 18.25760864 -28.91521715 26.74945816
v 23.25025573 -28.41073088 22.34934643
v -2.06062268 -28.41416374 13.63985986
v 0.09000026 -28.55000086 13.54000065
v 2.57510343 -28.43855508 14.49508592
v 5.55539317 -28.30706537 16.64895192
v 9.67353396 -27.49914117 18.07471551
v 18.37738790 -27.81283483 26.80077218
v -4.03312547 -27.65344456 12.72707433
v -1.45409605 -27.14878321 13.82571924
v 0.51000004 -27.21999958 13.59000057
v 1.99580169 -26.96005441 13.88575602
v 5.63451508 -26.85795538 16.28651656
v 16.55176282 -26.36646666 25.73906630
v 19.19088885 -26.30108036 26.82000212
v 20.52593976 -25.84885620 26.11954510
v 22.49261737 -26.22665837 23.65386114
v -3.98998568 -26.01183206 13.05606868
v -2.14955979 -26.07968263 13.84707075
v 0.04000004 -25.90000071 13.67000025
v 2.61972728 -25.70370398 14.15295620
v 16.90763608 -24.80515279 25.93549527
v 19.88964342 -24.68588576 26.60760283
v -4.47011879 -24.55356717 12.79158052
v -2.95333820 -24.62741546 13.60490266
v -2.17205472 -25.05750395 13.80917151
v 0.89355704 -24.11244251 13.32670636
v 2.33495538 -24.25990812 13.78768403
v 4.47075116 -24.35641736 15.25743771
v 11.76849194 -23.93331937 19.07856762
v 19.94280517 -23.26035686 26.48198791
v 21.91665955 -23.44991826 24.33113940
v 23.53822626 -23.81960116 19.58500594
v -4.38263826 -23.18513766 12.90116366
v -2.24429625 -23.97955023 13.66499346
v -0.08872032 -23.21136370 13.18483893
v 1.90609484 -23.13615754 13.54620513
v 5.95954154 -22.74663746 15.66927880
v 8.91766883 -22.61251770 17.38597266
v 18.49997416 -22.05967531 26.68928914
v 20.45528777 -21.54784650 26.06168017
v 22.02483825 -22.14965597 23.93481508
v -5.19322231 -21.94833197 12.25411613
v -1.14625541 -22.75276929 13.23423348
v 2.11913069 -21.87102847 13.72822281
v 17.69239269 -20.44562064 26.54925734
v 22.24887349 -20.39886452 23.66472967
v 23.40997383 -20.89134417 20.67511529
v -4.95285261 -20.06124146 12.64420711
v -3.31585295 -19.75703798 13.26461881
v -1.38978509 -20.07636242 13.04842904
v 5.61190583 -19.65642720 15.63663781
v 19.86340620 -18.82221922 26.39454976
v 22.31585979 -18.66365783 23.92822877
v -4.34960751 -18.67116988 12.97393162
v -1.74501364 -18.38705316 12.97367364
v 0.12959304 -18.51209439 13.22001033
v 3.41160526 -18.26454513 14.60404415
v 6.11942587 -18.40887778 15.85559361
v 19.32403073 -17.06338488 26.39996260
v 23.13672379 -17.75800996 21.18117176
v -4.00544330 -17.82241277 12.96433993
v -1.67324475 -17.33044721 12.95572799
v 2.36843666 -16.76061377 14.78176191
v 5.41527942 -17.33389497 15.50917979
v 9.06696264 -17.08951779 16.75213873
v 16.17451012 -15.79930447 25.36869980
v -5.59435599 -15.71968198 12.13183161
v -3.80434911 -15.80278017 12.87712064
v -0.81325666 -15.83030075 13.44199665
v 2.89670844 -15.57571068 15.32243844
v 6.03154069 -15.25777392 16.06657915
v 10.02033707 -15.03797341 17.16341078
v 18.82887259 -14.84650839 26.09361708
v 21.25228010 -14.46976606 24.77187291
v 22.86578529 -15.16092755 21.92083187
v -5.75141655 -14.34535906 11.88030839
v -5.12031326 -14.40046262 12.57762592
v -2.58596544 -14.67554830 12.95266300
v 0.86625956 -14.22660798 14.85473290
v 3.33669642 -14.16184753 15.66181518
v 8.36320966 -13.81487772 16.55872539
v 15.00122994 -13.73191271 23.43000099
v 19.68043298 -12.99164817 25.68467706
v 22.04572223 -13.10995594 23.71464670
v 23.03297445 -13.01996782 21.54934593
v -5.35609806 -13.06017581 12.41388824
v -2.77609029 -13.41672800 13.11191451
v 0.41846343 -13.01726419 14.91252240
v 10.54943819 -12.23873347 17.21922867
v 14.99081030 -12.30138261 23.16652052
v 16.28725789 -12.10963819 24.82715622
v 20.06549947 -11.93139143 25.44875443
v 23.12913723 -11.91410515 21.19932137
v 23.14937860 -11.84421126 18.52035336
v -5.50401956 -12.04191148 12.16548681
v -3.43814003 -12.14347221 13.16271070
v -1.37484423 -12.00215984 14.02737759
v 2.47875671 -11.76075265 16.10479318
v 11.75998710 -11.60092093 17.85549521
v 14.85356968 -10.84677689 22.86336571
v 16.12931117 -10.82965452 24.56381731
v 23.20723981 -10.54968592 21.49447985
v 23.37095886 -10.66925377 18.77937466
v -5.11289341 -11.28278486 12.61392701
v 2.93287775 -10.75135171 16.44686237
v 8.19999818 -10.45014616 16.88154228
v 11.93791348 -10.55773068 17.99137518
v 17.35599898 -9.89755802 24.99476261
v 19.78993975 -9.79426131 25.22877231
v 23.29951338 -9.51754767 21.21930011
v 23.29639159 -9.62328259 18.97939481
v -5.16481278 -10.26920043 12.54063938
v 1.53902662 -9.97035205 16.09276049
v 16.01837389 -9.09188576 24.28393811
v 23.32974412 -8.66979919 20.91917023
v 23.46416190 -8.69606435 17.64325425
v -4.82385373 -9.67377704 12.75538094
v 12.27706578 -8.99758190 18.31434481
v 15.65562002 -8.33077636 23.95036444
v 23.26594479 -8.04752670 20.36910318
v -4.47977008 -9.01722163 13.00985832
v 11.55247167 -8.17946251 17.85838418
v 23.00804853 -7.50882784 22.11112902
v 23.27299677 -7.22585479 19.56170797
v 23.20812643 -6.60704635 21.37155086
v 23.52584898 -6.58171577 18.57256889
v 14.56186082 -6.29271707 23.16050604
v -0.68825105 -7.92169757 15.50654601
v 18.53096485 -6.06138492 25.13910457
v 22.41817303 -5.63599076 23.05752225
v 13.18110526 -110.61566323 30.63407354
v 14.16552346 -111.05311662 30.59442714
v 16.31731540 -110.50274223 29.55828607
v 17.44694635 -112.22362518 27.10196190
v 17.82335714 -112.12940514 24.69856478
v 17.23504066 -112.47763783 22.03312144
v 15.91985486 -112.43408173 18.42123270
v 9.97803546 -111.19996756 12.28145603
v 8.17999989 -112.35000193 9.29000042
v 5.69953630 -112.26013303 5.67942113
v 12.98923977 -111.75717413 30.46958894
v 14.85520508 -112.58026958 30.20554036
v 16.85963199 -113.40134591 28.00451405
v 17.69234799 -113.63469064 24.53189343
v 17.23938435 -113.96152526 21.52265981
v 10.62740013 -113.38713020 12.97320612
v 6.15744200 -113.80141228 5.94621897
v 14.77686781 -114.23399299 29.89725024
v 15.83000086 -114.84000087 29.38000113
v 16.75999910 -115.07999897 27.66999975
v 17.20181666 -114.72079158 20.78440599
v 10.55353228 -115.28719962 12.82428298
v 8.26651696 -115.41993916 9.20729619
v 5.93522284 -115.40880799 5.60376747
v 17.88544655 -118.19084734 27.21491270
v 17.93841459 -117.30138212 23.10218848
v 17.48124324 -117.42097139 20.49702778
v 15.31893108 -118.25218052 29.34895270
v 17.49292016 -118.84665489 28.22049707
v 18.57412606 -120.00271678 26.32975951
v 18.46190356 -119.88124251 23.12548459
v 13.11000064 -119.60999668 14.63999879
v 10.00081468 -119.92243677 12.10788917
v 7.78000010 -119.46000159 7.89000001
v 17.14340597 -121.32306397 28.65879424
v 18.02416705 -121.36245519 27.92611718
v 18.74550432 -122.20254540 23.11162092
v 17.00999960 -121.96999788 19.03999969
v 5.71437227 -121.27644569 5.36018936
v 18.87532324 -123.73795360 24.00407754
v 17.93475635 -125.23257732 20.48408613
v 9.16100573 -123.93826246 11.17898431
v 7.16885971 -123.34237248 7.03201024
v 5.12719154 -124.04023111 4.51726699
v 18.13342422 -126.30572915 27.79834531
v 18.78230460 -125.42308867 23.24963734
v 17.40087382 -126.91360712 19.13375035
v 9.54517908 -125.92922151 11.65812928
v 6.49000006 -126.42000616 6.75000018
v 5.26522705 -126.31544471 4.39892104
v 18.35999824 -128.58000398 27.52999961
v 19.13486607 -128.75421345 24.86241795
v 18.74084026 -128.68022919 22.34235033
v 12.73066737 -129.10996377 13.98404036
v 8.55027698 -128.52048874 10.98358631
v 5.14225569 -128.91663611 4.13288688
v 17.63957180 -130.58653474 27.94581279
v 18.95449683 -130.77789545 25.33503249
v 18.53795536 -131.25935197 23.22915569
v 17.62235165 -131.44420087 20.92929929
v 14.12369777 -130.95819950 15.81272110
v 8.90038908 -131.19117916 11.90803666
v 17.13011228 -134.04259086 28.53564918
v 18.42271723 -133.03743303 26.46798082
v 17.96923578 -133.70215893 23.99440669
v 15.65460302 -134.10624862 19.35142279
v 16.60087518 -135.45064628 29.11031619
v 17.92081259 -135.35310328 27.24498324
v 17.82652363 -135.79080999 24.75619130
v 17.05768518 -135.85543633 22.82153256
v 13.36657535 -136.07025146 16.08507335
v 9.75826848 -136.17564738 13.34534679
v 6.45731296 -135.71149111 8.53951834
v 4.71541891 -135.81781089 3.73139675
v 17.53008552 -137.85439730 25.60224012
v 16.30614325 -138.13868165 20.87244391
v 13.40602431 -138.24793696 16.42275602
v 6.10318780 -138.57907057 7.95503147
v 4.53058397 -139.07305896 2.80160783
v 16.03958942 -139.60045576 29.72568385
v 17.27098227 -139.92008567 28.20923924
v 17.44470187 -139.98302817 25.93450993
v 16.57845080 -140.21493495 21.25660703
v 14.89137951 -140.45266807 17.56004244
v 4.39671008 -141.30216837 2.28070212
v 15.64725302 -141.22837782 29.87720631
v 16.91511273 -141.27556980 28.70793641
v 16.92114398 -142.12088287 22.55758457
v 15.20156581 -142.59417355 17.62661524
v 8.36045947 -142.49877632 10.21251362
v 5.60405571 -142.66330004 6.35807170
v 3.96064203 -143.01064610 1.54527859
v 15.52155241 -143.03821325 29.77811731
v 16.98134840 -143.14496517 27.98514254
v 16.16659015 -144.21820641 20.54548077
v 4.65372344 -145.60729265 3.90104298
v 3.69986077 -145.16066015 1.30753068
v 15.35501145 -145.48830688 29.42824550
v 16.35646075 -145.03714442 28.36701274
v 16.92963950 -145.28030157 26.19224414
v 16.77903719 -145.81464231 24.44019169
v 11.05629094 -146.22868598 12.54455373
v 4.31336043 -146.42952383 2.43486115
v 15.21681622 -146.14887536 29.37814780
v 15.75033739 -147.09216356 27.65816078
v 14.92412854 -147.62686193 17.11726002
v 12.11827062 -147.82321453 13.57954927
v 4.26969584 -148.17647636 2.61525158
v 14.18584865 -147.17273414 29.66486476
v 15.30466136 -148.02624285 28.26146223
v 15.93226567 -148.08337390 25.12020990
v 3.35248676 -149.86160398 1.18556747
v 13.64171598 -148.76668155 29.60441262
v 15.44000022 -149.43000674 27.68000029
v 13.34281359 -150.27466416 29.53541465
v 16.17133245 -150.75452626 26.14719234
v 16.34000055 -151.07999742 23.64999987
v 15.46166930 -151.29494667 20.94060183
v 14.40528035 -151.61040425 16.96477830
v 12.19491102 -151.09919012 29.34228443
v 14.72296007 -151.66611969 29.02342193
v 15.96499607 -151.79407597 27.23298408
v 16.38401486 -151.65185928 24.70326237
v 11.98265888 -152.01102197 29.56001088
v 11.25710830 -152.85082161 29.74760905
v 15.81863686 -154.51134741 23.05440605
v 10.72771940 -153.98739278 29.91354652
v 11.32683549 -156.61399066 7.43474625
v -5.70000103 -143.84000003 19.59000155
v 0.54722896 -144.28615570 22.40020782
v 4.61532315 -142.65932143 24.99502525
v 8.21784511 -143.80002022 27.50495821
v 12.28747889 -142.22599566 29.62085418
v 15.04536159 -144.06229556 29.87199277
v 16.43912122 -142.97464490 28.97976525
v 16.73171856 -144.23523843 28.04224193
v 17.06281118 -145.01802623 25.06953850
v 2.00244552 -141.48214459 22.85643853
v 5.73921995 -141.80384576 25.98771639
v 8.45116377 -141.22273028 27.70384215
v 12.64278777 -141.28604531 29.89171632
v 14.94661998 -141.41283929 30.15223891
v 7.53533281 -140.30627906 27.16865763
v 11.41139586 -140.03342390 29.26584147
v 14.39000852 -140.00706375 30.39739840
v 16.60069637 -140.18784463 29.26044539
v 17.31366478 -140.91782272 27.75770798
v -4.76642279 -138.24604452 20.44745907
v 1.71718968 -139.72131908 22.42355980
v 5.64490166 -138.67308199 25.63463338
v 9.95940063 -138.71300220 28.17383409
v 13.05000018 -138.64000142 30.51999956
v 16.01087302 -138.66916299 29.70831096
v 16.97431505 -139.36765492 28.83109264
v -5.33531560 -137.47277856 19.99845728
v 1.96000235 -137.40840554 22.35670947
v 5.22733666 -137.29535043 25.11822619
v 9.48125776 -137.57736981 27.79494785
v 13.49176839 -137.22705841 30.53375520
v 16.57246426 -137.80435920 29.20443006
v -5.22866473 -135.46164334 19.84335296
v 2.35708477 -136.15831733 22.49871381
v 5.46685513 -135.82284749 24.98936839
v 8.22451804 -136.76019013 27.00154297
v 12.30805553 -135.76428592 29.11769971
v 15.61005320 -135.85750759 29.72961962
v 17.25526340 -136.33203506 28.40580419
v -5.95857110 -134.83852148 18.96823384
v -4.12290217 -134.18701291 20.30861564
v 0.05733451 -134.28710401 21.41214907
v 7.36939581 -134.34493542 26.15170367
v 11.25000045 -134.27999616 27.93999948
v 14.00566846 -133.64008069 29.14765477
v 14.62898683 -134.23264027 29.47420813
v 16.38746634 -134.36695933 29.08357605
v 17.75875874 -134.31996107 27.81267278
v -3.42000020 -132.52000511 20.17000131
v 0.60598413 -133.20210576 21.20104060
v 7.74196349 -132.53864646 26.19569190
v 11.47000026 -132.67000020 27.61000022
v 16.35239832 -133.26232135 28.87938917
v 17.96698570 -133.11256468 27.60079131
v -5.32772439 -130.97420335 18.61262508
v -3.95275699 -131.49096072 19.61375214
v 0.14530198 -131.51098788 20.63937485
v 6.18282007 -130.28289378 24.78852496
v 9.04218480 -131.22589886 26.50974505
v 13.21000047 -131.12999499 27.76999958
v 16.94981009 -131.06665015 28.29556540
v 18.29478517 -131.70707226 27.23538503
v -5.06000035 -129.33999300 18.51000078
v -1.84441893 -129.36045229 19.74656433
v -0.27102098 -129.55306470 20.20697668
v 2.15794449 -129.82332706 21.26936801
v 12.70525064 -130.18997014 27.26189606
v 17.10213535 -129.75519896 28.09026465
v 18.86176877 -129.80890274 26.38098225
v -4.47000004 -127.91000307 18.82000081
v -0.27140038 -128.06214392 20.24308033
v 18.67610961 -128.64820659 27.10634843
v 19.12444830 -128.56246531 25.55122972
v -0.87174703 -126.77437067 20.39615810
v 2.89982231 -126.40950084 21.80115320
v 5.75204333 -126.15862489 23.40019494
v 8.04259535 -126.86127424 25.20448528
v 12.64998689 -126.68335438 26.47685632
v 18.98010634 -127.45206058 26.65669285
v -0.74090442 -125.83786249 20.75887471
v 3.87793640 -125.56824088 22.22013474
v 17.37084985 -126.23904645 28.13238278
v 19.04342696 -126.73191726 26.44409798
v 8.47891252 -125.08125603 25.15132353
v 11.92937233 -125.49117208 26.10330656
v 16.51182398 -124.76950139 28.43983844
v 13.55020795 -124.62668121 26.81166865
v 2.73846393 -123.78728390 22.12276682
v 5.55163762 -123.85226041 23.42813648
v 9.08918772 -123.95069003 25.24187975
v 11.47093438 -124.81153756 25.95548891
v 12.96811365 -125.04749000 26.48606338
v 10.09489875 -125.40623546 25.75010434
v 17.93664694 -125.28483570 28.03549543
v 18.98543909 -126.23506784 26.65704116
v -1.45471224 -126.37412548 20.31274326
v 4.40668175 -126.63547695 22.52802625
v 7.08429236 -126.59490108 24.67516623
v -1.20700896 -128.46069038 19.85386759
v 9.89076123 -127.51109898 26.07978508
v 16.88322984 -128.86247039 27.92788483
v 18.27624626 -129.01423872 27.57326514
v 18.97769049 -128.96627188 26.26023442
v -5.07000042 -129.92000580 18.57000031
v -3.34838452 -130.11087477 19.60137673
v -1.35178317 -130.55859506 20.05217597
v 1.14472979 -130.15368581 20.79313807
v 3.57329659 -130.11673093 22.17606269
v 13.94999959 -130.46999276 27.68999897
v 16.23399556 -130.17600775 28.14435028
v 18.00950803 -130.88211417 27.67230384
v 18.80687848 -130.85381687 26.17309242
v -2.85078795 -132.06897676 20.13271675
v 8.80175550 -132.09320605 26.56279877
v 12.99220044 -132.55009055 28.32892165
v 17.25477166 -132.98040628 28.31907757
v -5.11748530 -134.03066993 19.66611668
v -2.66651670 -133.84892046 20.79810016
v 2.04122509 -134.52616334 22.09717967
v 8.75536352 -134.25755501 26.79486200
v 13.00140750 -134.46326554 29.07824889
v 14.98395205 -134.87617671 29.69555371
v 17.38011092 -135.20681858 28.29506248
v -4.49932786 -136.38652861 20.43743432
v -2.09406437 -136.64215803 21.42232284
v 2.78802332 -136.87793911 22.79746719
v 6.65512169 -137.21187413 26.16788261
v 12.40642183 -137.54473627 29.69819866
v 14.58946709 -137.00743020 30.26493825
v 7.57739367 -138.73234391 26.99763700
v 12.40998320 -138.48248124 29.95695733
v 14.30603676 -139.03984427 30.42084165
v 16.54826477 -139.28984106 29.33137864
v 3.20741138 -141.69013500 23.54156226
v 11.45323645 -141.63783193 29.20918725
v 13.86801712 -141.44703746 30.31074069
v 16.18894562 -141.20256901 29.52155098
v -5.36591001 -143.37964356 19.89718713
v 1.01813162 -142.98631251 22.41824381
v 6.54334622 -142.88078249 26.59847587
v 9.57885757 -143.31644773 28.21341157
v 14.13342170 -143.81377399 30.10692820
v 16.27159491 -144.00628209 28.91639993
v 17.16934703 -144.19738948 26.63702145
v -5.73179498 -145.49963176 19.48553137
v -3.65000009 -145.55999637 20.53000033
v 0.93989365 -145.63995600 22.75015041
v 4.71398979 -145.08101344 25.31837299
v 10.03827527 -146.36774361 28.43956649
v 13.74221407 -145.86082101 29.87863310
v 15.74000716 -146.16000652 28.72000448
v -5.88303059 -147.19808102 19.30935867
v -3.59684182 -147.28944004 20.42038366
v 0.97912480 -147.67056704 22.94549718
v 5.03000058 -147.66000211 25.67999996
v 9.06000007 -147.69999683 28.03999931
v 13.19797523 -147.39702642 29.69245426
v 16.10366814 -147.07762003 25.61956458
v -6.31671911 -149.94813502 18.80238950
v -4.93740709 -149.75875616 19.44039389
v -0.32696937 -149.66809750 22.17489667
v 3.73596931 -149.90620315 25.17708205
v 7.25000026 -149.63999391 27.44000033
v 12.23551389 -149.53149855 29.37930264
v 15.97449929 -149.79328215 26.27230249
v -5.55285532 -151.65126324 18.99302192
v -2.01056921 -151.38500929 20.97613178
v 2.15393119 -151.16833150 24.32081848
v 8.38941615 -151.61213279 28.52722816
v 13.53260037 -151.92300081 29.56084535
v -8.18363111 -153.55512500 17.20055565
v -8.96941312 -155.50796688 17.34577864
v 5.68254245 -155.44602275 27.87018381
v 13.64768669 -156.37190640 29.83609773
v -9.92459059 -157.33945370 16.89561643
v -2.28588330 -157.84196556 22.78456651
v 1.34289823 -157.51190484 24.43330921
v 3.77489813 -157.73054957 26.81653947
v 8.18017591 -156.69025481 29.66762893
v 11.46777999 -157.93630481 30.53282760
v 13.70881498 -157.66066313 29.84146960
v -10.90851706 -159.63308513 16.12390205
v -6.70183031 -159.21105444 19.57811415
v 0.74128818 -159.27027166 24.59791116
v 3.76737816 -159.13227201 27.25115046
v 8.39548837 -159.17584300 30.15201166
v 12.21698243 -159.21470523 30.79734370
v 13.04423157 -160.13924778 30.48725612
v 14.88636155 -160.08071601 28.46474759
v -11.41090784 -161.64106131 15.69709927
v -0.04076775 -161.11691296 24.28651974
v 5.03168209 -161.09025478 28.25794928
v 9.32302419 -161.78840399 30.80019355
v 12.15076260 -160.98004580 31.02145717
v -10.49353182 -163.36287558 17.22377539
v -1.44068711 -162.91183233 23.84681441
v 3.28456680 -162.87305951 27.41643600
v 6.32841606 -163.02196681 29.72123399
v 9.57377627 -162.55404055 31.10841289
v 12.53389381 -162.47545183 30.97801283
v 14.52529430 -163.76173496 29.22785096
v -8.27295426 -164.51895237 20.01377381
v -5.07916836 -165.01374543 22.61981741
v 2.66230642 -164.66493905 27.23937668
v 7.56824668 -164.83522952 30.81571311
v 11.47683617 -165.20594060 31.40555322
v 12.59424910 -165.68292677 30.88729084
v 15.59353713 -166.40764475 26.30469017
v -5.30242594 -166.09807312 23.38754199
v -2.01275991 -166.54805839 25.05264804
v 1.07980182 -166.32860899 26.89650096
v 4.80498793 -166.67956114 29.16987613
v 8.71848315 -166.34498537 31.36400878
v 10.49299445 -166.53576493 31.47024661
v 12.94588670 -167.45851934 30.52914888
v 14.35259171 -168.08333993 29.14997935
v -6.48079859 -167.52739251 23.59559014
v -2.22188910 -167.56206751 25.46190098
v 3.99056170 -167.77765751 28.95818278
v 7.23902136 -167.69343615 30.88998608
v 14.12910875 -169.16589439 29.16273475
v 14.85288050 -170.14671862 27.61872858
v 15.48181940 -168.26228797 25.53112432
v -6.71900855 -169.23764348 24.42830242
v -3.25669860 -168.65167022 25.50641634
v 1.71912625 -169.72216964 28.78399938
v 4.30049421 -169.49746013 29.54861708
v 10.07565483 -169.98219490 30.80116399
v 14.29179963 -171.29369080 28.23660150
v 15.06587584 -171.46937549 26.40236169
v -0.73024794 -170.69976032 28.21858972
v -10.29984280 -171.69983685 24.08939600
v -10.95966157 -173.40223491 24.37270246
v -8.62218533 -175.08286238 26.65746026
v -5.22926683 -175.24628341 28.21275778
v 10.29075310 -177.23655701 27.34534442
v 13.05902097 -178.13803256 25.51356889
v 7.35971052 -178.69636416 26.64503269
v 12.08385639 -179.36265469 25.33724718
v -14.59354348 -179.13717031 25.16476810
v 1.00570847 -182.19511211 25.93258396
v 10.23521833 -183.62490833 22.41693251
v -6.02466660 -182.19377100 28.76158245
v 8.03739950 -185.00539660 22.43418805
v -3.40077840 -181.35876954 28.42284553
v 11.75446529 -182.79772997 20.94913088
v 12.01489847 -181.33604527 23.45369197
v -8.36573448 -177.04322934 27.36455575
v 8.37143324 -179.34376001 26.05522610
v -0.04838201 -176.46388710 28.66903320
v 4.79106791 -177.17057467 27.62959898
v 9.38025489 -178.21083963 26.71873569
v -12.73970585 -173.78564179 23.09896238
v -6.68497384 -174.54797029 27.23986469
v -3.29383602 -173.66304994 28.40587683
v 13.86724412 -176.17538571 25.95749125
v -1.39700947 -172.60304093 28.58568542
v 1.27818319 -172.76987433 28.91642414
v -2.46950355 -171.77532613 27.75525488
v -1.54980319 -171.34109139 28.05895731
v 0.96659822 -171.35041952 29.03231233
v 8.48988350 -171.49107158 30.13234027
v 12.61324994 -172.41600156 29.15069275
v -8.12385697 -169.97449100 24.32696894
v 1.09734596 -170.65547407 28.92848663
v 11.09964866 -171.40954733 30.11019342
v 0.28698344 -170.43966055 28.60022336
v 15.07289521 -173.19519818 24.40297045
v -3.59882135 -171.54438794 26.90318599
v -0.72891318 -171.34861648 28.51992846
v -2.60605244 -172.81432450 28.28233875
v 12.14329340 -173.64561558 28.89026888
v 8.92685261 -174.70757663 28.74235809
v 12.77082320 -175.38146675 27.62883157
v -4.48475406 -176.21827126 28.83923613
v 12.86054682 -178.97175252 25.05259030
v -13.55408318 -179.19185758 26.01774596
v 12.39323616 -181.73085153 21.36572637
v -8.05715751 -183.27049911 28.45722809
v -12.94714585 -185.30400097 27.00300515
v -5.86999999 -185.92999876 27.45000087
v -3.63232312 -186.45626307 25.99705569
v -11.28927432 -187.43042648 26.85183473
v -8.02906230 -189.51343000 24.48079176
v -5.10591455 -186.78960204 26.35777928
v -4.81265271 -188.96178901 24.12340976
v -1.40628347 -189.85359371 22.45184779
v -1.27735722 -188.69400024 23.59508723
v -13.22780177 -188.71064484 25.61584301
v -8.04481376 -189.24811482 24.83069338
v -10.70531271 -191.47728384 22.18634449
v -8.08439031 -189.55175579 24.48972501
v -8.53896793 -191.84540212 21.30149119
v -4.31999844 -191.61000848 20.92000842
v -4.30811662 -189.38213587 23.69024046
v 19.16999929 -60.77000126 22.06999995
v 19.84517276 -61.99932098 24.36851710
v 18.66821013 -62.36275658 20.20303719
v 16.45578630 -60.92993543 14.59869649
v 13.48830387 -62.21043319 9.53519437
v 11.56570297 -61.44781038 6.75053988
v 8.72234721 -61.55318022 4.73436108
v 7.72888353 -60.66380069 4.22544917
v 3.90895782 -61.16499379 4.02479619
v 20.05249262 -62.99080700 23.66001345
v 19.30178516 -62.87674606 21.12615667
v 13.59839551 -63.11598420 10.23761928
v 10.03651973 -63.00374866 6.06968999
v 7.84999970 -62.84999847 4.55999980
v 20.18255740 -64.29957598 23.17884006
v 18.87071691 -64.41462040 20.27019672
v 19.43953894 -64.29911405 27.26829797
v 20.48200369 -66.92784280 24.73170683
v 13.69413827 -66.70437008 12.77949754
v 20.33703029 -68.20622087 23.25250953
v 20.21316625 -69.80038434 25.83758347
v 20.10983601 -69.71082091 23.25048856
v 19.19133216 -69.42239404 21.55978233
v 10.13999991 -69.13000345 6.80000009
v 20.26017942 -70.81096619 25.57764575
v 19.69662867 -70.64504921 23.23121205
v 18.83442327 -70.57216763 20.73475718
v 17.35969819 -70.53000480 18.29020306
v 11.46830991 -70.39584219 8.92673060
v 20.25855333 -71.29725814 24.98995140
v 17.01449603 -71.67375088 18.12694781
v 15.03018290 -71.63677365 16.16055891
v 18.74678396 -73.16619158 21.27174661
v 17.21131802 -72.42738456 18.65368895
v 15.01381490 -72.52958417 16.50125720
v 20.08137852 -74.62588698 25.94458126
v 19.80444975 -74.13232327 23.99240248
v 18.39704253 -74.07132536 21.24781162
v 16.58000052 -74.17000085 18.65999959
v 12.25589588 -74.12146777 11.54875010
v 19.65683140 -75.44308156 27.22634561
v 20.00104077 -75.49993694 25.36745928
v 17.46246591 -75.53453743 20.53068578
v 15.79770446 -75.69597661 18.75948347
v 13.81982304 -75.85588098 16.09355584
v 19.30347271 -76.78044587 27.68193558
v 19.36070435 -77.02921331 23.91404845
v 17.64055528 -76.88004524 21.44949883
v 15.49000014 -76.83999836 18.74000020
v 12.46985979 -76.84863359 12.79276144
v 10.52337512 -77.36415416 8.71660747
v 19.73830350 -78.31014693 25.73011070
v 18.53973605 -78.23731750 22.45898917
v 16.51986875 -78.32214981 20.35341971
v 14.48207255 -78.28886807 17.31621101
v 12.94165570 -78.29019427 14.37440049
v 19.67961341 -79.77580279 26.04092658
v 18.48294958 -79.38572764 22.36123942
v 16.38034731 -79.95472103 20.03323287
v 14.47079051 -79.80830222 17.29480177
v 12.61541713 -79.80961353 14.36609961
v 19.66833882 -80.67250252 26.20633319
v 18.59483309 -81.72512054 22.53021300
v 16.86223038 -80.90570569 20.29397525
v 14.74603359 -81.40102029 17.48522371
v 12.37876900 -81.66936785 14.05079942
v 19.86524835 -83.41397345 27.09697001
v 19.33332160 -83.78855884 23.81196618
v 17.83329807 -83.87606591 21.45438455
v 15.68580791 -83.50376040 19.13839392
v 10.79552062 -82.98708498 10.98111179
v 18.56164820 -84.30455625 22.42631093
v 16.49760269 -84.59875733 20.10060288
v 13.43261078 -84.56952870 15.92066325
v 20.01215890 -86.89296991 24.39505793
v 14.36382253 -86.19149029 17.48006232
v 12.31974550 -86.12998575 14.68014717
v 10.54378785 -86.88630164 10.18211059
v 19.01405863 -88.10704201 22.16827497
v 12.29547244 -87.68743277 14.78839852
v 10.38827095 -88.17549050 9.89353564
v 8.39515217 -87.72927523 7.37607013
v 4.97898366 -87.91235834 5.75907156
v 17.94585958 -89.78431672 20.50486207
v 15.62504843 -89.29767460 18.48112606
v 12.89740205 -89.26868439 15.57167806
v 11.36933360 -89.26048875 13.05393875
v 9.73985251 -89.53091502 9.12717823
v 7.86199328 -89.25358951 7.30518391
v 4.82999999 -89.12000060 5.95000060
v 1.62000011 -88.94000202 5.32999961
v -0.58965076 -89.17208761 5.30881528
v -0.03179241 -87.18478680 5.13253035
v 19.72107403 -91.55116975 23.41578901
v 18.23145524 -91.39328450 20.57610080
v 13.27244192 -90.54116905 16.26638323
v 11.38368715 -90.76422453 13.33974022
v 10.20000037 -90.82999825 9.90999956
v 7.85336737 -90.81218392 7.53477542
v 4.93136700 -90.65982699 6.16701553
v 1.59000000 -90.47999978 5.21000009
v 20.28611302 -92.14384854 26.87930316
v 19.71182413 -92.19528735 23.72610196
v 15.18438105 -92.22238511 17.95099862
v 11.27400808 -92.21206605 13.11962027
v 9.37465578 -92.54628420 9.11429618
v 6.60213735 -92.17776358 7.02128466
v 3.70599213 -92.05820411 5.63328853
v 20.08880302 -93.38406473 27.38933079
v 19.84197460 -93.08547527 23.94155040
v 18.18667352 -93.21965277 20.62514052
v 15.33473190 -93.59427541 17.78469980
v 12.53976300 -93.67176890 15.38612973
v 11.12020388 -93.57935935 12.93199323
v 20.06979473 -94.93333846 25.03615804
v 17.47373492 -94.58988160 19.70905811
v 12.73588371 -94.70050782 15.49338177
v 11.68515161 -95.60713917 14.11115844
v 19.84256878 -95.71615607 24.49251898
v 14.56642710 -95.75354308 16.59527421
v 11.04809530 -95.90073675 12.80662138
v 4.43067402 -96.31093591 5.62854996
v 14.49272688 -97.07037359 16.32263884
v 12.41933368 -96.66511416 15.06659295
v 19.70760897 -97.49083221 25.12698993
v 11.29868999 -98.14102948 13.86421453
v -0.02826810 -97.39807248 5.14873816
v 4.27811360 -98.51066023 5.65422419
v 11.97237894 -98.89159352 14.86111991
v 18.27121340 -98.51180762 22.12488838
v 19.23648268 -99.32482243 25.62683076
v 16.50428586 -99.69700128 18.62189919
v 18.88870820 -101.03470087 27.22413465
v 16.17549919 -101.28534585 18.47495511
v 10.89648809 -101.20206326 13.38400785
v 10.46169456 -101.74123198 12.39177119
v 18.63829605 -101.76873952 28.14232931
v 14.34691250 -102.72839665 16.63537137
v 10.87597385 -102.58810967 13.51648383
v 5.94424084 -102.34988481 6.39759982
v 18.44075322 -103.29890996 28.10650878
v 16.87747985 -103.50970924 20.94303071
v 15.02915286 -103.92092913 17.33122207
v 13.03362008 -103.16517204 15.85326530
v 10.12216322 -103.54103148 12.31333986
v 8.22228938 -103.46894711 8.90989602
v 5.05038677 -103.54122519 5.84924407
v 17.89231040 -104.69482094 28.94133888
v 18.12221855 -104.69438881 25.67076869
v 17.01178402 -104.80118543 21.33844979
v 15.15999995 -104.86999899 17.64000021
v 8.16085283 -104.88004982 9.16941091
v 1.90147082 -104.73965108 4.82647261
v -1.78410695 -104.91885990 4.95605217
v 17.94380881 -106.07144982 28.26301754
v 14.13186453 -106.25876486 16.70931466
v 11.35799196 -106.23063892 14.50228039
v 9.42546502 -106.25042766 11.66726463
v 6.66714739 -105.93681782 7.14486744
v -0.51996973 -106.04979843 4.73817298
v 18.05020496 -107.64303803 25.55343509
v 17.21940935 -108.12673718 22.42320403
v 12.40893081 -107.11427778 15.35985898
v 9.42156278 -107.69995302 11.64908428
v 7.15021044 -107.88117349 7.48484861
v 4.18286305 -107.63163120 5.18076681
v 11.32370625 28.90120074 5.65146003
v 10.77774912 -128.22328508 26.30170062
v 23.49214256 8.44515301 20.97602002
v 18.63699779 -123.18957597 27.13772282
v -6.82010408 -153.54324877 5.44716418
v 5.03496826 -186.25648320 5.87733835
v 16.84408262 -99.09188002 19.47223581
v 17.89549924 -87.77023852 30.05608544
v -7.29076797 -181.34020269 2.70247529
v 17.02635922 69.67706233 17.24758558
v -11.78230625 -173.22027683 23.74382690
v 3.43582290 12.46486232 15.45968000
v 8.52392334 -185.28604507 21.68488689
v 14.04830813 -149.77501333 29.39512767
v 16.03260450 -148.76484871 21.66389301
v -0.90446812 65.59631228 12.83707004
v 18.60790141 9.97553580 23.18269573
v 3.06193135 -97.82081842 5.20838238
v 14.55575787 6.11215923 23.10354076
v 15.21237660 -154.01707590 18.99126731
v -16.93037897 -179.75033820 21.19605802
v 17.21269079 -128.80221009 18.95959675
v 17.53995195 -134.23551619 23.08323048
v 8.26956052 -99.46005791 8.31180252
v -7.21402140 39.25682232 7.18393736
v 3.97593901 -93.17418933 5.57070179
v 6.19076099 27.89174020 4.74587269
v 19.39593256 -61.58967316 26.31214447
v 16.91442542 16.60459489 -0.06710568
v 6.74615055 -124.74547327 6.53813314
v 3.65912775 66.47157669 16.16665907
v 12.32112385 -69.19084489 10.29697247
v 17.78475009 -64.40269947 18.53673905
v 17.31989719 -17.51686074 26.22062713
v 16.96594805 15.86552896 0.13738453
v -12.58879248 -187.35264242 26.48223191
v 11.41651999 -22.71917276 18.77199300
v 17.55979098 -37.26385161 25.99577978
v 4.56320820 -10.15791763 0.86795096
v 0.79813058 -173.80103469 28.87801267
v 16.61669835 -98.74624014 18.89004186
v 7.33133918 -40.46365991 21.12774178
v 12.19982654 -102.54700482 30.29666655
v 21.89838327 -36.67900339 25.10125935
v 0.59860450 39.70072791 15.52254986
v 16.19751193 -7.03874882 24.47178774
v 2.51376932 -177.85318196 27.84114890
v -12.94840313 -164.97436166 14.60460387
v 19.99573968 24.92916398 7.09767919
v 15.53478371 -125.37178397 27.78999321
v 4.80044913 -124.21115488 22.86663465
v 11.50021516 -85.11710912 13.16385809
v 25.18498711 22.98406139 21.67304605
v 19.44706030 -71.50457054 22.84944430
v -7.53364479 -188.34277987 7.30666425
v 27.25693770 25.22445843 11.58399507
v 19.43177171 -12.11447828 6.36167405
v 9.76621360 -21.02971636 17.70990156
v -4.95545194 39.56097737 11.21561229
v 9.62080248 -6.98610395 17.16393419
v -5.10024279 3.03314347 11.89422142
v 15.04832413 62.00547516 -2.20331037
v 19.60504800 21.83696255 21.33886516
v -7.46660959 -173.38277400 26.62375197
v 36.57510132 68.71723384 21.83305100
v 23.59817736 30.85503913 21.67876437
v 28.85051444 17.29866117 14.22039885
v -0.78000006 52.62999982 14.36999999
v 22.96097018 -20.24885640 14.96694516
v 4.84004337 -170.82491517 29.50358018
v 20.63794062 -45.56979984 19.86071095
v 29.23505940 73.98229092 2.01454386
v 18.45580153 -19.50663701 6.40656939
v 13.52861710 -95.32959759 16.01858810
v -4.10233345 5.25461044 12.91437075
v -8.18604883 -154.27070856 6.47320412
v 16.21535420 -37.69834340 25.59859678
v -2.11660704 -26.87889151 3.82262398
v 7.42384093 -15.12185577 0.96411863
v -12.47220952 -180.99658191 7.86681287
v 13.05634622 -135.58113575 15.85154049
v 12.26181351 -140.71890712 14.70983122
v 8.04045610 -25.16256273 0.12537371
v 7.08899461 -128.19972634 24.95139651
v 19.32919770 15.54538775 6.83713984
v 6.30233577 23.69164117 0.44243562
v 15.26721101 -35.32504663 24.89291877
v 3.42942309 -32.08627924 2.00314540
v -5.97361661 29.03255261 8.84168409
v 3.47177894 -16.52334258 1.80635205
v 15.86503908 -19.90599558 3.28436028
v 23.23757485 -13.67724873 19.66970973
v -5.10820607 -184.77778137 27.89737470
v 4.16494068 68.44247878 -3.28872772
v -16.20997675 -178.83306742 12.66714931
v 36.29299253 51.68795958 11.03667915
v 15.99803753 -149.60147440 23.45938981
v 5.45221614 -45.17479613 21.93056047
v 1.28775463 -186.17068231 3.38925002
v -10.87116823 -180.51439524 6.34303736
v 8.35681148 -18.80775765 16.60482585
v 7.40125030 -124.31505322 24.52886663
v 2.51154648 21.24521136 -0.03908595
v 0.89906616 -185.43717265 2.64403922
v -1.28157903 -37.58240119 4.38215211
v 2.08379002 -179.02262509 27.36379579
v 22.36889862 -32.20238909 18.00674573
v 17.31713489 -22.43038639 5.36962738
v 0.55131444 11.52301300 -2.57216161
v 19.61779781 -96.11126781 27.89316140
v -4.76298155 -154.35737371 2.22110678
v -3.88424611 -160.99163890 22.22118527
v 23.25974032 -6.11827848 19.92891356
v 11.09522209 -32.57382661 1.15645397
v 13.97275738 -34.12592411 22.83490635
v 10.25742851 -124.20965731 25.59835464
v 12.45186944 9.23219975 -5.00974292
v -2.27029459 -25.63887648 3.94323049
v 10.90442669 11.90093346 -3.30086634
v 19.62235011 -98.09913486 26.96402930
v 8.90103821 -186.38169765 15.22284839
v 12.73409743 -97.41012752 15.34239482
v 19.66566406 -12.98700273 7.59414863
v 23.04294147 -27.57536620 22.65027910
v 19.23641376 -92.34483540 29.16060016
v 8.38108826 -21.65465616 0.18614692
v -13.36639002 -183.04096162 26.87537670
v -6.82087988 39.90922123 9.12811235
v 19.08403449 -42.95625165 27.93434821
v 5.89901069 67.97266752 -3.78820160
v 12.94919010 -124.14182723 26.64423548
v -6.31268928 -157.50658512 2.81294156
v 15.66646062 12.06561364 -2.92319432
v 6.07174216 -43.01977530 21.69777267
v 4.09726938 -35.63204780 18.00071262
v -2.78017228 64.57690895 -1.43580628
v 16.52853005 -23.55043776 25.86296387
v 13.11637461 -173.61257970 28.35282125
v 10.48541535 9.26054548 -5.28518343
v 19.04521883 -5.20500680 25.03875457
v 4.15224023 -184.03549492 24.18691665
v 12.41860259 -169.68138516 13.33454344
v 20.34090273 -92.30829775 25.41042119
v 5.78509644 -122.62592465 5.46882488
v 16.10525697 -65.89917094 16.22475684
v -16.20622911 -187.79709935 14.96991515
v -10.49280632 -165.03201425 18.09304766
v 7.43909506 -144.34182644 8.29713233
v 28.08114327 38.86758164 21.20085061
v 27.96910889 75.32756776 5.30105736
v 11.36546675 -172.92772233 29.46747281
v 15.86947404 63.51310015 21.53317071
v 15.54393582 -150.09158850 20.02731711
v 20.02365701 -21.05222642 26.39321052
v 5.86935831 -25.63874610 16.06025361
v 18.49747077 69.45877522 12.51120865
v -3.77474772 -185.66392362 2.45278608
v -9.05826595 -153.53940427 16.32329449
v -15.77140950 -183.18974972 12.72813976
v 8.42561480 -113.74873668 9.70338937
v 14.54650890 -111.79553717 16.72303118
v 19.90329474 -21.38946764 8.88196565
v 13.88537697 -94.36660260 16.46011509
v -0.13512795 68.33858043 10.55299304
v 18.47472601 -70.94384730 28.59239653
v 12.78917305 -32.05102310 1.98209030
v 11.34246588 -9.35964379 17.65840687
v 20.43624781 -90.80897272 26.23851039
v 8.00560880 -166.57763720 4.22621146
v 5.12469281 6.63282769 15.62847756
v 20.26258782 21.54572308 7.40096625
v -1.92526274 -174.64861274 28.94379012
v 16.19265601 -154.78318930 24.06122163
v 12.94592209 7.41445553 18.20650324
v 15.31435270 -70.45866549 16.09263197
v 7.29773706 -32.14495629 0.58548449
v 27.75930241 26.41178295 11.81359217
v 23.66548218 59.55533311 -1.72486482
v -14.38876241 -187.42227554 25.35521612
v 25.42221546 26.53538436 10.36522817
v 7.46264867 20.95644362 -1.36873615
v 2.10605189 -68.20143759 22.18545415
v 8.45189486 29.19804305 5.49497176
v -8.76306929 -181.49386346 28.39960344
v 22.15513960 -22.46235684 12.70492096
v 12.22052332 -151.42568946 12.75374088
v 16.67488180 -86.00557595 30.24540097
v 4.07260330 6.55120425 15.68225212
v 23.09816703 -29.99853715 19.35753971
v 20.70121467 -30.20649776 26.25784278
v 9.65497363 -31.91585839 0.59408590
v 16.06812514 12.29916792 3.14796693
v 20.95337957 -33.12505037 26.18150227
v 9.62657388 -154.68259156 29.80054542
v -7.12605845 -189.01127577 7.68386666
v 23.50856364 -28.74281630 21.65804058
v 8.51242989 -185.50427258 9.05736256
v -0.30937788 -41.49325937 3.93439084
v 12.38295902 -19.55784671 1.13104703
v -3.95546667 -33.05072710 6.39247755
v -9.41822492 -177.87043750 4.93152486
v 19.86333542 -94.88864243 27.71010250
v 33.23620185 71.79204375 18.84652488
v 18.28043722 -131.86678290 22.85494097
v 23.19436148 -14.39943071 19.33385991
v 16.97277278 15.79038799 -0.41004384
v 2.38962378 -20.27189918 14.18253221
v 1.88054552 -97.74290770 23.30759354
v 5.58941951 -178.92839015 26.83433518
v 7.56686972 -181.01438880 25.24614334
v 20.83765529 18.24453659 7.86712300
v 12.93565892 8.64806399 18.10847782
v 21.70694433 -4.99758264 23.84326234
v 7.68923201 5.78471972 15.80120996
v 17.67600887 -11.40504610 25.07267706
v 0.47369703 -30.89090995 3.08117666
v 13.85249197 8.96033365 20.59102990
v 20.21366730 44.91239041 21.68208733
v 27.72563510 75.31129569 6.18837308
v 18.69181916 -44.79077086 28.60657312
v 13.42940796 -73.16805422 14.37080186
v 13.21301702 7.20646000 19.10430007
v 20.34300566 -87.16815710 25.72963387
v 16.60794951 -143.58802140 21.72610350
v -9.31954477 -178.91663313 4.75533120
v 19.46903206 -60.81734598 24.95684847
v 16.03144035 14.59015347 -2.08650273
v 15.95491916 -32.58072957 5.08523965
v 2.45848438 -46.83411494 19.47704330
v 21.81190997 -29.84611690 16.49351232
v 4.21606936 15.39894566 -2.93265772
v 2.09586672 57.48670921 16.68309979
v 2.97150551 -100.46751052 5.08572953
v 10.96802950 -6.84673339 17.54313335
v 6.76962547 -123.85233492 24.08771403
v 2.81109381 15.46998695 15.29319491
v 9.16622486 -86.28012240 28.59639935
v 4.37275646 -178.63227427 27.16288529
v 8.35361332 -96.85596079 8.42072722
v -1.62977597 -157.70322084 23.12484197
v 15.67184925 -152.23567188 21.95977233
v 9.30175278 -181.78412318 24.33503792
v -5.18418849 -90.40538222 8.33645277
v 23.29392359 -32.83275291 22.40041643
v 17.85296947 69.22774017 18.43118668
v 26.38379298 22.97733165 21.57550119
v 16.83017053 -142.29290187 28.59161980
v 3.67082376 -135.99365950 23.39075506
v 20.11582814 23.03353511 7.29360152
v 23.22769538 -34.10735726 22.50551246
v 19.76821013 20.56310885 21.48715034
v 10.99541504 -24.59716424 18.56027357
v 22.38845453 23.31092954 21.68079466
v -0.61031501 -156.18400276 23.31608534
v 5.41646220 71.04831189 0.13424580
v -0.12431269 -172.81857133 28.89324911
v 1.60727045 6.95549836 -2.61669443
v 7.12606963 71.31275535 -0.82070212
v -12.61970773 -183.10335279 8.99149198
v 9.61358193 52.26480961 4.45347978
v 10.99128835 -124.27049130 25.80618858
v 17.78069884 -86.23348176 21.43403329
v 10.23784373 -24.05485697 0.33183224
v 9.56619065 -124.45573509 25.40698275
v -11.52392663 -183.93346667 27.76092663
v 5.80549845 -174.62639511 28.64549868
v 6.16778200 -187.10178137 20.65333351
v 2.57494999 5.56489546 15.65397158
v 11.70987729 -22.87585475 0.89156319
v 0.81180135 -29.36597168 2.73589068
v 17.19311439 -91.15837514 19.48132180
v 18.64831522 -101.36897117 25.91278590
v 7.09152780 -40.63654318 1.62996654
v 20.47777548 -15.71204700 8.99779983
v -2.65081390 -161.42514348 22.93234318
v -6.21535908 -134.01064277 7.46926246
v 21.04254439 -39.41983730 25.92471614
v 13.43389228 66.74809754 20.40582150
v -15.12405742 -189.95061517 19.90422606
v 10.54605003 -64.62585181 6.27713092
v 24.77487735 56.62174895 -0.08843701
v 18.21136475 -128.74898314 20.94502188
v 13.51039298 -25.59172548 2.14558630
v 23.63884076 -28.68084610 20.73604241
v 11.14517823 -31.40343726 1.11246272
v 13.86565529 7.67006492 21.59321867
v 20.38722113 -87.81336993 26.32308006
v 17.75601134 -33.27929974 7.82168657
v 21.71168290 -25.98059922 14.15596716
v 22.60508016 -14.10829742 13.98298796
v 10.73631272 -90.57531506 10.75537968
v 17.67276973 -124.33517724 28.25417742
v 20.92250623 -42.52358153 26.64827183
v 19.21441779 -32.55253658 26.72363445
v 19.81838234 -10.45765635 6.37122011
v 21.38538659 -25.22383444 12.05827482
v 20.59634775 -25.37573688 10.77740267
v 2.77783349 68.29591095 14.15194850
v 23.31971377 -31.61646426 22.00124785
v 16.18441381 -152.97542512 23.32747541
v -2.54352135 -185.35396457 26.23528056
v 28.99103612 70.13320178 -1.71949621
v 15.16591851 -43.03442687 27.73150615
v -6.79515768 38.67619857 9.06023011
v -2.46076076 -180.48642576 28.45718153
v 11.74434368 -10.23856737 1.03875657
v 17.96235330 -103.49211842 24.17688631
v -5.74996229 -189.06946480 24.14045483
v 0.47756452 -16.87929220 3.24404542
v 23.23253453 46.38348892 5.47564402
v 4.33351798 -8.65980703 16.89104736
v 11.30555477 -63.93884867 7.37193041
v 24.62113462 25.15823767 10.02436690
v -1.76814070 -39.24202919 13.20141368
v -1.72217574 -127.37667561 2.53222976
v 14.34006635 -7.43343635 22.43717015
v 23.81785586 26.03246830 9.29504912
v -4.87713329 8.25432409 12.18032744
v 18.10053177 -14.22598585 4.79887892
v 19.62560602 -44.35645044 28.04213762
v 37.58112714 53.53039131 11.65282633
v 22.81802334 -6.33181585 22.46295288
v 27.95198187 28.51622738 11.60002314
v 20.60658112 -16.05401933 25.65958351
v 28.52299251 75.48632473 5.93981519
v 8.21002200 43.15002635 6.29092148
v 22.65231684 -26.09014325 17.46412925
v 2.39875168 -185.29380858 23.90783839
v -10.63837670 -180.70812523 27.90362574
v 20.60294896 -32.22265095 11.84337772
v 23.28010276 -21.92257531 16.62138477
v 19.81413923 -20.03374696 26.40352398
v 10.28562803 -37.00402752 20.63738927
v 7.84357451 9.87297669 -5.22831269
v -7.49239838 -159.69680250 19.16207001
v 0.38688321 -94.01299059 5.08808298
v 8.52551311 21.49285376 -1.13566732
v 18.69888417 -124.46863204 27.15829387
v 29.03385460 31.29658848 11.82849612
v 22.58125879 -13.75446003 13.37737590
v -0.02365873 -181.89601600 26.55741386
v 4.31718305 -107.00111091 24.54295382
v 21.78034559 -44.77931932 23.53607118
v 5.77926869 -97.67986089 6.58287853
v 17.82642677 -18.37241091 5.25028352
v 33.12668577 56.49675429 3.87840718
v 6.52901130 -91.29029512 26.43737383
v -3.90685908 -124.96850640 19.17914674
v 15.24613705 -126.57244503 27.43680403
v 10.03652718 -95.98000348 10.26129443
v 20.94336785 -29.48493697 13.00891954
v -17.00471342 -177.15594172 18.48191768
v 21.39544301 -29.07322161 14.79737740
v 10.28205082 -0.32284096 -2.46145227
v 17.37354882 -141.23110473 27.06550620
v 14.89365194 -45.94990239 28.77578139
v 20.30368708 60.07779762 -1.42672728
v 21.24673873 -25.94035864 12.09544390
v 14.44543805 -95.16832232 30.38918041
v 1.03244174 59.72934514 15.95119201
v 24.75801669 4.07161610 12.57333159
v 20.41331492 -88.01161498 25.75019374
v 3.36184469 -147.86159992 0.99778536
v 5.95265813 -188.42791021 15.24001546
v -0.23576077 -26.63589455 3.01331398
v 17.79725775 -8.83508753 25.11165850
v 5.88672655 -131.61544502 5.88194467
v 13.11402861 -142.53875613 15.27103595
v -0.53384615 -140.08426666 21.62566036
v 9.39451531 -172.54386842 29.71428446
v -17.15448126 -180.66048622 14.86115810
v 14.23148252 -64.08379227 11.92838792
v 12.87784521 -26.12346411 20.35799623
v 2.05870508 -175.58984458 28.53400074
v 8.91439430 -170.93446851 30.42461909
v 2.63080164 -23.21110480 2.03172816
v 4.96515073 -131.99976087 3.78170749
v 15.94296284 70.34094632 6.94433600
v 13.84097431 -93.38172525 16.70767367
v 20.58322914 14.64697998 21.34484984
v -1.67990464 50.79979077 3.05966916
v 12.91781571 10.52745339 -4.09852620
v 23.88090827 28.54125202 8.71408731
v 6.64672069 -38.57425973 20.24784312
v 19.59832385 30.30961007 6.65615173
v 4.64071333 -49.54508319 22.41830714
v 19.37965676 -97.60420769 28.08411419
v -16.89055189 -176.90441012 16.55095257
v 12.89811917 -113.96227777 15.04641864
v -11.53932512 -174.49897528 24.52685684
v 28.59654091 16.17143303 15.28476737
v 10.62431186 -97.26480395 11.97626628
v 18.52653548 -87.94144541 29.72194739
v 22.11649530 -24.16537330 24.01714772
v 29.44628522 38.70252892 10.46591531
v 24.05588515 27.11232938 9.22766700
v 1.85546628 -123.44751507 22.01155201
v 4.33213264 20.14395781 -1.16320141
v -8.76747072 -178.00679803 27.65379846
v -4.42205789 -192.71685183 16.57986082
v 1.69468287 -125.72343647 21.46616206
v -3.68262734 2.31280806 13.52615561
v 17.77150668 -119.47521567 20.86394094
v 20.32003552 -23.09287153 9.87255201
v 30.23825400 69.92350519 -1.57402072
v 13.80744856 10.39527077 -4.11602389
v 16.56075194 -119.29722875 18.42014678
v 20.53777874 9.04911757 22.75420725
v 29.09186669 22.08927274 19.52444576
v 8.75557028 -9.47803352 0.94692106
v 3.48548475 66.89613312 -3.51853878
v 21.09197527 -38.33266720 25.55781789
v 12.55659293 -64.41118568 8.93251412
v 4.67190752 -153.71161699 26.12795867
v 21.19160071 -11.45417057 9.72464215
v 27.63733454 69.56287473 21.28075808
v -6.92161638 -150.32570064 6.90271053
v 1.03812176 -99.80008751 4.84321686
v 8.17684364 -186.41987443 19.65002902
v 3.64411995 -179.85872924 26.58456005
v 13.09789997 -170.64422369 18.03312637
v 29.40054424 73.50935042 1.34097214
v -3.21736094 -147.11064100 2.43327441
v 17.06562564 -43.99782047 28.64454687
v 6.80237357 26.47858113 4.07838356
v 19.59938742 -90.30487388 28.81466411
v -1.39628397 -180.77895045 27.88856626
v 18.82231608 -129.99677658 23.09139073
v -3.73013574 -185.59172750 26.78706311
v -15.64052142 -185.26180089 24.71454255
v -2.89334031 -182.62743950 27.87168138
v 21.13155089 -24.28079210 11.29534282
v 22.45405503 -20.85374482 13.09151668
v -9.17278044 -185.93961000 27.74343267
v -6.18343754 15.70751332 7.13365292
v 17.53877103 -114.89017308 23.73762056
v -11.77384984 -188.53889406 10.90900227
v 2.49852007 -127.45100260 2.17854721
v 16.47843793 -136.71176136 29.25627120
v 12.43725698 -138.76363635 15.14815539
v -5.90992533 -154.35206890 18.85394379
v 14.71330039 65.98139554 20.90523392
v 5.11444034 35.07973999 5.73293678
v -3.05758649 39.71647844 12.92494219
v -1.00184197 -93.14456582 5.42641990
v 9.55028087 19.12066340 -1.10072980
v 28.27248722 17.13231951 12.53487542
v 22.72501588 -22.27180265 14.38050997
v -15.79923928 -179.72214520 11.90127060
v 10.29891986 -97.97375649 11.44784410
v 15.32778144 -13.61187641 2.23863823
v 22.74956554 -4.82826773 22.35708944
v 17.44865254 -140.02297819 26.91918984
v 41.53259844 66.89309329 18.95263232
v 14.03966453 -27.47255191 22.30016701
v 15.57211112 -21.94681205 25.14396980
v 15.73606022 -19.71146464 25.24786443
v 11.66409254 -16.43448882 18.46146397
v 23.29906821 54.08299714 1.12461217
v 2.69771274 -139.07414675 1.03163766
v 5.41744148 -15.29369410 1.33868679
v -16.49107225 -181.98247254 13.54665961
v 18.74267124 -13.95771466 5.67455450
v 8.62739235 -25.41934140 17.28320681
v 11.86059322 -17.66326837 0.96334401
v 12.29402982 -67.79312342 10.23583114
v 6.37051044 -132.55068660 25.30537732
v 6.57729246 -98.65105152 7.15482654
v 9.16596688 -183.67540836 7.64310220
v 17.32360944 -31.88403323 6.81911223
v -2.86610634 -143.63141358 21.11469395
v -11.86118275 -180.82351983 27.47312374
v 17.47469231 -34.87276658 26.04909241
v 4.01474349 4.83561447 15.80293477
v -4.27191658 -18.78396980 5.67372469
v 11.84584014 -12.54529599 0.98936248
v -3.72527377 -130.12543321 4.23240382
v 17.82605983 -127.34907866 27.86596119
v 11.95636392 -65.15190005 8.40936229
v 27.10461617 32.18740970 9.93956439
v 0.81867771 -184.03799832 1.85276498
v 6.90265233 -10.18473506 1.33619667
v 10.79826057 -141.57836139 13.28471955
v -12.18826044 -174.76364970 24.07721244
v 12.47875765 -171.52521014 16.26975648
v -1.90632581 -139.87156749 21.23611793
v 11.00496110 -84.80488509 11.81727089
v 14.86105565 -138.48780096 30.19034863
v -1.25758757 -168.52974892 1.58921105
v -0.19427815 -143.82031560 0.94476825
v 0.01726882 -185.92253327 24.82696064
v 20.40274628 10.43512300 22.56651223
v 16.88338444 -32.78121725 25.96667595
v 21.59634419 -32.97012299 25.68357624
v 23.20350707 -28.08231115 18.65745522
v 8.51276424 -129.31440771 11.14294492
v 5.96464286 -24.15077016 0.53149840
v 0.08599961 -91.88371152 5.28550847
v 19.72772367 -88.95599842 28.57216634
v -3.72691453 -91.58062935 6.78943144
v 0.51968917 -131.36583567 1.56241178
v 0.94058277 -86.12531424 23.76939915
v 23.22221547 -31.21763282 19.82229389
v -12.70728838 -179.33592200 26.61124989
v -17.22556353 -179.48859930 15.41364193
v 20.11803538 -86.54858172 27.40610205
v 9.08721518 -184.55238640 8.61702301
v 15.14883339 -65.56644291 14.65336606
v -3.36770830 -153.28769386 20.17937042
v -1.50437828 16.07651077 0.17377939
v 15.46374895 -152.97541022 21.04247361
v 6.69019949 -17.39604771 0.89926179
v 14.36417270 -67.00272113 14.11408931
v -1.04004762 59.89128351 14.08055890
v 22.46980369 -23.10260199 14.13022634
v -10.35339851 -153.50016952 13.87908775
v 20.10476589 -15.68146423 8.42762180
v 20.34507878 -89.87318724 24.99896660
v 2.79796077 -100.02218932 23.81549217
v -16.92246832 -186.39466166 21.24783956
v 20.36672831 -24.54653382 10.21906082
v -10.10433771 -168.10989380 4.37450875
v 2.77133193 -172.77963459 28.84181403
v -16.46298915 -178.96397412 22.38542400
v 9.26277693 -144.31995153 10.89707203
v -12.49867585 -172.43932188 22.22129703
v -1.76730286 68.45302880 5.10003511
v 5.78027777 66.47205353 17.38989167
v -2.10618111 28.99720892 3.34923319
v 19.92990077 -31.61467612 26.67627484
v 21.73952200 -5.18186809 9.09405109
v 5.80087677 -48.36475477 22.68255129
v -7.05146883 38.11968118 8.24032631
v 4.74560913 -99.32600707 6.01047790
v 16.85066149 -67.85743684 17.21048914
v 19.45220865 -51.57281831 17.55662076
v 14.05730471 -17.18959585 1.84881710
v 7.90459197 -140.72594047 10.11759881
v -0.65403158 -32.60533512 3.61068593
v 16.83598571 -46.67951539 11.02578361
v 8.44014995 -97.82367945 8.57460778
v 18.65651272 -61.44139916 27.80021727
v 6.89041056 -125.55587292 24.29125085
v 6.45445101 -187.63683736 19.67127249
v -2.39287177 67.20051914 7.45713897
v 14.50944133 -3.60273058 23.43770303
v 4.39023552 -19.12676170 1.26200868
v 12.24259194 18.99708062 -1.12978602
v -6.11378020 37.02519462 5.22857811
v 2.28234823 -162.63300180 26.25801973
v -7.37530040 -178.01553011 28.07639912
v -4.07214789 -6.86819945 13.31535727
v 12.85748370 -71.38492167 12.18903996
v 14.55574855 59.89923328 -0.61945280
v 20.33543587 -93.20925921 26.18035115
v -5.07374946 -22.42719941 6.73531182
v 14.96499684 8.26899894 -4.02648374
v 18.27953383 -124.35435504 27.77881734
v 14.88135383 7.47347157 -4.09669289
v 4.60883742 -22.07408100 0.96827035
v 19.62698437 -98.04410487 25.32928810
v -15.18644392 -183.44387412 12.00759131
v 18.30543950 -100.52724928 23.16395007
v 12.19000109 -158.88999403 8.62999912
v -14.09733482 -175.54517090 9.37097613
v 18.29008572 -129.96648252 27.50420757
v 12.09344342 -1.63009134 18.32561381
v -2.57092994 -177.76273191 29.00768630
v 21.64057456 -38.07551414 25.11119097
v 14.50881828 8.59299954 -4.35839361
v 5.28472010 55.20555377 18.20199937
v -15.08904342 -181.15681410 25.25911294
v 5.26769366 -37.69744933 19.48742010
v 1.53077173 -134.85243917 1.17486296
v 9.62626934 -148.03892374 9.82542243
v 16.61240123 48.63693565 5.27284527
v 23.59602228 -29.98500876 20.76428011
v 6.61092391 -131.79124892 8.25012382
v -14.70700465 -169.89690065 11.42195612
v -3.43783665 -172.39515483 27.63677202
v 19.03654076 -129.71192598 24.04072508
v 15.41169081 -71.14475965 29.72216904
v -1.90044788 -187.26937473 24.90896918
v 6.72976580 -186.69539690 20.75614780
v 15.16836230 -33.05568174 4.29695984
v 18.43595132 -7.50847021 4.03471664
v 1.97272748 7.03232130 -3.13092605
v 7.76168145 -187.15947866 12.10730895
v 17.47644693 -36.70338169 25.92065372
v -6.67132717 -183.85623395 28.46702375
v 3.34128831 63.81326914 -2.49484880
v -3.02611408 -184.80195105 26.84207261
v 21.60570398 -12.35174481 10.43615676
v 15.44844732 69.89676505 17.06483215
v -1.03642442 -101.03842616 4.93140006
v -8.44578445 -188.64651024 8.28174129
v 14.01498914 -86.41606569 30.32010421
v 15.69178514 -152.59408951 27.83184312
v 11.60440687 -86.53572202 29.69034947
v 1.17380428 69.46258247 9.78538580
v -3.39311291 -174.08095300 1.69513072
v 8.65610689 -186.52768433 12.62656879
v 6.73847459 -47.47990146 22.67383970
v 20.18205449 -65.61372429 22.64550328
v 16.01155475 -139.17464018 19.95429024
v 10.38990729 11.70335989 16.00728929
v -11.81877404 -184.58880484 9.01979022
v 15.10686520 -8.93022120 23.37815240
v 24.93467182 5.05850650 11.30412798
v 15.27748536 -36.77923232 24.99255352
v 8.74585565 23.56890030 0.29659260
v 8.94474238 -22.76961319 0.11969593
v 4.49722400 -35.13547406 1.41143391
v -0.68362075 50.64784735 14.68061004
v 1.59525033 -119.18140948 22.05124684
v 18.34844798 -103.28328609 25.92627145
v 20.31324990 -42.97688976 27.24507824
v 1.17145560 1.67426653 15.74238203
v 14.43492528 -172.26244509 27.64255740
v 27.67993137 17.08705537 11.55986916
v -1.79175730 -181.82134628 27.57182904
v -6.68776315 -157.48159587 18.98441464
v 4.35597217 18.50058511 15.75963944
v -9.25583486 -184.26273763 28.20848860
v 13.49664014 68.70202720 19.05038767
v -0.61836431 -10.91859583 1.78121473
v -10.49219817 -183.03491175 28.04767340
v 3.50903743 -124.23305959 3.19251837
v -9.31366626 -181.85906112 4.85586701
v -0.74867893 -123.86370450 2.44497485
v 8.29867274 -31.07187524 18.54944043
v 12.62538321 -153.19366753 12.14407943
v -14.13737703 -183.23084712 10.48337948
v 12.04588357 -174.54832792 17.19667949
v 25.87627806 13.30433227 8.79663415
v 11.44628692 -171.85111344 10.12884267
v -0.50303416 -123.25508147 21.14104666
v -8.06216057 -175.97211897 27.23960206
v 9.81351081 21.62172459 -1.02292886
v 0.37996945 -182.66668916 25.94730631
v 16.75373316 -22.84173481 4.61902516
v 5.42655913 -129.81638312 23.96342717
v 9.19836760 -36.53147444 20.27223073
v 5.12127811 -164.19179738 2.34886748
v 6.35898113 -185.19276381 22.88371511
v 13.80934659 -20.24824359 1.83110824
v 4.35807090 -46.16755992 21.63502388
v 15.64195380 -103.28596085 30.95410764
v -3.24088940 -9.74550657 13.56854197
v 22.23579213 21.53134160 8.43176059
v 12.43384369 -72.23217934 11.39113773
v -9.26246028 -171.25129700 24.54828471
v 4.73298179 47.53186554 5.31580206
v 19.13780719 -33.39153901 26.68062784
v 9.43617430 -94.37132627 9.34522785
v 22.43669704 -17.65398309 12.46128324
v -6.83853636 -173.80802333 3.42449942
v -8.75492021 -182.47848749 4.07636352
v 18.64483021 -31.01166897 8.81876983
v 3.79824941 27.10064873 3.92728113
v 20.60790733 -40.96079618 26.64033696
v 23.59030955 -24.58411455 19.38674785
v -9.80518665 -175.54411292 26.25533193
v 8.53152294 -186.12270057 10.60277689
v 7.03825383 -12.16378156 16.62711799
v 6.45454740 -99.22489524 7.05776643
v 19.71684024 -97.92289883 25.89160576
v 20.45643702 -89.05128390 26.25931799
v 8.06106348 -38.63762319 20.45012265
v 1.79745420 -50.46664178 18.87483895
v 23.16426672 -5.40700322 21.23370767
v 23.04164320 -34.47761387 23.27253111
v 9.86609794 -179.75860834 25.82359500
v -1.59856700 -154.92559969 22.27580734
v 21.92380466 -40.30591622 24.74750578
v 20.02671920 -84.87670124 25.33091605
v 12.81645335 5.75632835 19.13565211
v 2.39973259 7.02014193 15.66317119
v 23.19861576 -12.82682829 20.22764646
v 4.49156621 -186.85239553 22.18105085
v 15.11147805 -7.33915530 23.63918163
v 7.40456581 -46.27503827 22.45884947
v -13.52897845 -184.55342948 10.34084428
v 30.00968881 32.19370544 12.78671622
v -10.69744583 -186.87419593 9.07875225
v 31.27490729 36.14996374 13.82280327
v 11.19656488 -130.99105656 13.26700114
v 22.21440524 -6.41001295 23.44201505
v 16.86214097 14.01943155 -1.25186064
v 4.06912854 -145.46777308 2.05232040
v 10.54145116 66.68401510 19.74908821
v 1.30737689 -137.87201047 1.11517194
v 19.18294653 -18.23552698 7.37841008
v -9.22931824 -174.73250628 26.14949085
v 20.23237385 -11.36475336 8.11431464
v 16.63018391 -130.48759103 18.59099790
v 2.64739245 -93.52353215 5.22729382
v 13.15434743 -128.47825885 27.13300101
v 13.93384766 -69.12108511 14.19130154
v 10.28151065 13.41753174 -2.53142952
v -4.82942117 -24.73343909 6.42024260
v 6.36713812 -85.65738797 26.55660734
v 16.80370793 -24.66617897 5.02005406
v 21.43342420 -31.55473247 25.76794289
v 10.74299030 7.10601686 16.14429615
v -5.58369793 15.89196920 9.94119607
v 14.42120597 7.74399377 22.47234434
v 0.46512604 -180.64872921 27.08694153
v 14.72281478 -148.89465272 17.05431379
v 7.69805489 -171.29333317 30.04119731
v 1.09493965 -132.87629187 1.36661541
v 0.89167326 -168.76089573 28.02556008
v 14.23813961 -44.90273073 28.16097625
v -5.71908895 8.77992157 10.75320225
v -0.81775157 5.22809196 15.04812110
v 4.88886610 -121.63721770 23.56843464
v 13.10000103 38.41000050 18.99000071
v 11.65222377 63.36063147 20.86146735
v 2.57634744 -18.58275756 2.05857307
v -17.33703725 -179.82013524 18.23356561
v 6.97434740 -35.15429050 19.14132945
v 1.89067051 -184.42143500 24.52578396
v 30.13362177 30.38976341 13.42387032
v 8.35470017 -132.15412199 11.55686006
v 6.68138219 -141.88563824 8.26590601
v 1.83884543 -95.28379142 5.01575135
v -0.89459243 -36.97830066 13.55729997
v -15.17656818 -180.07530272 24.91212822
v -10.70041675 -154.09213305 11.14950702
v 6.28541736 -169.47363317 30.35906702
v 8.05385504 -131.78674877 10.81141271
v -3.62965674 9.56569798 13.32603488
v -9.40483809 -164.37251866 3.89785296
v 16.01237059 -30.67724966 5.03353449
v 10.75755246 21.14302106 -1.03598274
v -5.14472788 -108.57246816 6.22450653
v 13.12059443 -170.93774676 29.43285741
v 10.76275948 -173.77667129 8.19643401
v 9.32338368 -182.59660900 7.05522299
v 18.88764277 69.36652213 13.57188541
v -7.20619643 38.47558051 7.12093292
v 6.94665499 67.17527658 17.85058901
v 11.67729963 7.63340946 -5.66678215
v -0.48519764 68.92018765 8.05725250
v -1.40155817 -117.81570315 19.75595392
v 13.01100571 -85.34613997 30.02724983
v 13.33860215 -140.34387469 15.69497585
v 10.59058495 -10.52579749 17.25609042
v 28.96930650 74.57990199 3.03706457
v 20.78296244 -42.79536381 18.25447194
v -2.43085856 -181.34252727 28.09193358
v 7.80547457 -11.41843852 0.94789668
v -3.86581919 -154.44706380 20.09977214
v 6.91763079 28.55283394 5.12017542
v 13.63106444 -146.31932974 15.13214689
v 4.01275977 -122.55498022 22.81493507
v 14.43124283 -98.87850285 16.36214741
v 26.97294392 53.94456908 23.90353009
v 19.81007494 -92.09728986 28.33659574
v 17.10656285 51.09254643 4.49276716
v -3.37858824 -32.45141357 5.18701412
v 9.01154708 -98.56139123 28.37941609
v -7.38975825 -174.24850166 3.83711676
v 23.07713404 -13.29666097 15.48498590
v 2.84718513 -8.93729646 -0.81348064
v 6.39994722 -144.50715482 6.93939254
v 30.30483611 24.07218143 14.72878363
v -14.28910345 -182.06650019 26.15066059
v 6.75277738 -44.88088936 22.07368426
v 19.62267607 -65.94568491 21.19153738
v 14.98860493 -94.50659901 17.20211469
v -1.84229086 -86.80980653 20.58620006
v 5.05530881 -134.29149985 4.85772314
v 11.07305661 -79.74307239 10.97722352
v 4.10501473 -175.78378320 28.27239037
v 15.53649176 56.75189197 1.96886156
v 20.16330510 -31.01593256 11.10688969
v 5.66685991 70.16587257 -2.43932242
v 4.79885656 -30.33745475 1.44194486
v 13.01260293 -174.49545860 27.99526788
v 3.29104764 8.11445247 15.67983441
v -1.93131610 -88.47539127 20.16189881
v 11.29566506 -4.77806712 17.84451865
v -6.34089811 -187.06047535 26.73420310
v 11.48018148 -100.28754920 14.28477746
v -0.90963411 35.84513813 5.38474927
v 1.86584319 -132.58352876 21.62518352
v -9.77532193 -168.63813996 21.68333530
v 2.17570481 -99.31816161 4.98578791
v 18.09227839 -100.24046153 22.22000621
v 18.24919879 -67.24864990 18.98618229
v 10.32246463 -86.98790520 29.21849862
v 6.95907045 -29.58137542 0.51516027
v 2.51018209 -155.90775013 24.80724268
v 1.38638087 68.04118305 13.07913009
v 27.79681794 30.37008271 21.26047760
v 7.81676732 -46.84048519 2.85184151
v 19.44057643 -20.91641724 7.98734650
v -5.19270357 8.68701935 7.51823047
v 21.02015913 -24.73196201 25.38620681
v -2.04250030 -47.95664549 6.16639294
v 15.41195624 -90.79277515 18.35586131
v 1.84778450 -111.32188141 23.18718657
v 19.95822415 -37.18650714 26.34416893
v 0.58880413 27.65162848 3.53382784
v 16.84222557 -65.86112827 29.72070500
v 8.04890040 -39.79209065 20.87034844
v 18.17406528 -33.89609605 26.43294260
v 12.37060037 18.94325018 16.45132899
v 19.30330694 -99.18728471 27.40610205
v 10.32489724 -183.50508809 10.73101629
v 5.08698402 -182.04976618 25.13958141
v -5.44260303 -132.78687000 19.04334873
v 5.58611192 -124.97805804 23.24881963
v 4.05476242 -171.18230462 29.33096327
v 4.36027860 -78.98997515 25.48943274
v 22.62909338 -38.20636123 22.62976207
v 12.12505717 -31.06923029 1.57581561
v 6.42149430 -20.93963698 15.85021801
v -3.11628007 -159.18156505 22.52752334
v -11.60241757 -183.30436945 7.93517288
v 4.98664612 -40.15430808 20.28425410
v -6.17085909 12.92391121 9.93656553
v 21.99635096 -27.64468826 16.07091166
v 5.36806369 -140.61841369 6.18199585
v -5.25174290 -155.58350086 19.56642419
v 2.22920906 -131.13759458 21.47497050
v -0.65656239 55.12718111 1.46151357
v 0.78872615 68.61361116 11.50977705
v 13.83316889 -123.80886078 27.23860741
v 19.27705109 16.38974249 21.53267339
v -2.20310269 -7.36931013 14.63666745
v -4.28102026 65.35223126 3.63318878
v 34.10223871 73.86082411 3.54385865
v -17.31204428 -178.81099880 16.72232524
v -14.60121851 -189.14747238 23.70671369
v 2.78004725 -0.94990258 16.35447145
v 17.15323143 -107.60392994 29.34450470
v 21.66065387 -27.23160572 14.42609727
v 19.06293258 -128.81794572 23.89111929
v 8.45532678 -100.86436570 8.68113525
v 24.90462363 68.94983351 21.34304121
v 30.29568680 74.03281331 2.20306288
v -5.81670599 -184.30814147 28.25521678
v -15.02204221 -184.60580707 11.75934914
v 23.30260538 -27.36435644 18.81496608
v 12.83031236 6.20944751 18.31899397
v 2.30621523 -26.81949735 2.10418366
v 6.09682919 -36.28608584 19.08782497
v 0.36863776 22.98239060 0.83823968
v 1.39957131 -32.42404386 2.92270794
v 20.07377520 -5.12318825 24.78864416
v 2.40759924 -125.06951392 2.62368075
v 18.46955158 -102.14426368 25.42004175
v 1.22137589 -180.64942956 26.76502615
v 5.45168854 -5.86397899 17.13772491
v 32.58229792 68.10063124 22.06615359
v 15.68752341 -153.90409529 27.77476981
v 4.94994828 29.94927950 4.83356463
v 5.52203413 -11.44763269 16.73300192
v 11.06376573 -28.12635154 0.81636541
v 33.06386992 72.43788242 17.15345308
v 0.97790756 -159.23939645 1.29614992
v 12.61003222 -152.64809132 29.67836335
v 3.47262667 -182.51077831 25.19636042
v 29.94957380 34.21087563 12.55261526
v 17.27356762 -62.02716380 16.62260853
v -9.68879834 -180.30995131 5.27638150
v 17.52296835 -100.15618801 20.74032836
v -7.16033531 -180.01535535 28.62941474
v 28.37817371 68.11837852 -2.56361393
v 2.94494000 -94.99284625 24.15996045
v 19.04951967 -98.24480116 24.10584688
v 6.81970501 -39.43806142 20.56412771
v -5.52407512 39.19703513 10.61892696
v 15.07546846 -151.25487745 19.25408281
v -3.13180336 -175.38991570 28.97676639
v -12.39101961 -182.74676800 27.42678300
v -5.72135998 -99.71337765 14.04048316
v 3.44552915 -155.00608087 25.45809560
v 5.56669151 -38.50965947 20.00091784
v 21.09220065 -36.82950512 25.82485043
v -14.43655882 -190.68399072 18.64702441
v 9.16516036 -96.78955376 9.25656687
v 13.27868178 -99.33447093 15.81069455
v 26.30880661 33.41432661 9.18135047
v -7.43955839 -155.44433892 4.79678391
v 22.09914476 -26.26924217 16.00118354
v 14.17961810 -35.83020344 23.79714698
v 7.90546462 -175.26155710 28.44276652
v 16.58242010 17.53609069 2.38892739
v 20.73659375 -44.43700239 26.93608403
v 6.29615644 6.40856521 15.62586799
v 4.05743951 67.38420576 15.83181135
v 7.83853047 -153.87955308 28.82502042
v 19.51151155 -5.99018019 25.05302988
v 5.96582936 -11.64376922 1.40680827
v 4.35979664 -29.14658375 1.43544690
v 10.63582487 -184.30930376 18.60303245
v 15.78821614 -150.01749992 21.03281394
v 14.03810736 -154.14525568 29.45012972
v 16.03441499 -98.30389172 17.85597391
v 11.25921588 -126.95439160 26.17986873
v 11.34415716 -88.20788562 29.63205986
v 16.09525830 -14.44701850 25.08295327
v -1.85556163 -122.98672646 20.35370655
v 0.72771474 -135.97381115 1.24952814
v 7.60600297 -93.33144128 7.56400917
v 21.72272466 19.71065067 21.89965360
v 14.19590879 67.77814031 19.91639845
v 28.90171111 18.19841750 13.81708682
v -14.69713636 -180.87963760 10.49182005
v 12.79728767 -172.69064486 18.60417798
v 14.22618423 -152.99858153 16.10711403
v 33.82315859 55.62640354 22.74052054
v 10.75368747 10.73110476 -4.16171039
v 16.71279594 17.49427617 1.44300016
v 22.04787731 -40.80005363 22.03725651
v 22.63014764 7.04346783 21.73798904
v 18.44415069 -99.10049289 23.57357368
v 24.36245419 50.98192021 2.52439454
v 12.46968936 -92.02472121 15.24959411
v -4.72238194 -172.27184772 26.94272064
v 11.19787060 -182.54202604 22.81061001
v -1.59902405 -6.65576197 15.11956286
v 18.08569208 -45.32086849 28.88997272
v 28.04603241 69.05879825 -2.32415693
v 21.99713513 -34.61182490 25.25449358
v 7.35887885 14.68966994 -2.51327059
v 18.08380336 -88.56149763 30.03549203
v 2.29909527 -62.98250705 22.28820696
v -3.56498989 7.81032955 13.53959832
v -15.30325972 -188.33486736 23.65473844
v 0.20463028 64.29212540 -2.35808990
v 5.82656357 -134.76625085 7.06115644
v 7.50484318 -3.53136123 17.11362973
v 2.84342328 -175.73243380 1.31382584
v 16.53780788 8.24758131 23.56117964
v -1.03961234 62.47464940 14.05748166
v 2.18087737 27.73187682 3.63982585
v 7.35141849 -17.98958704 16.17433317
v -0.54308301 -153.54250371 22.39497751
v 30.40542826 23.75353314 17.95767061
v 3.79439048 28.34704146 4.36134497
v -10.30392665 -178.46055329 27.33355574
v 9.81982797 -183.55758488 9.01490077
v 5.89021947 -183.90680850 23.87276478
v 8.15847795 -33.60825405 0.67174481
v -2.25000130 -185.29880047 2.06760271
v -4.24164115 -124.01974946 18.58793385
v 28.97749655 23.63703214 20.14999278
v 14.59325384 -173.27165604 26.65542997
v -9.34762321 -188.45516443 8.86619464
v 2.04976415 -159.83724594 25.63788369
v 5.17723942 -35.72944179 18.46627519
v 12.06955872 -153.98219228 30.00192530
v -2.86771590 -46.22483626 7.50871794
v 16.80678502 -63.71121109 16.62921160
v 20.22151090 -91.50958061 24.87777360
v 18.54743995 -94.40077096 29.60560098
v 4.30883188 -83.57999474 25.32255277
v -6.18521590 -95.38408369 9.44031775
v -4.12891852 42.08796099 4.76236036
v 10.11907030 -70.75641304 6.84517575
v 13.86670489 -111.09318584 16.22525975
v -8.33731238 -170.45812309 24.56085198
v 9.61318333 -47.86726087 3.47902160
v -9.57622565 -183.29252303 5.22054220
v 14.10825364 -152.55951881 29.37827632
v -5.34347631 -10.92958637 8.06200877
v 27.75459178 57.33354762 24.91752058
v 8.30393564 -180.66565692 25.38264915
v 3.14558623 -98.83113205 5.21877734
v -4.21474874 6.76529063 12.98203319
v 21.12494595 -20.71575820 25.45101754
v 14.90617078 -98.05203229 16.61447994
v 13.03461008 -15.82493819 1.37037109
v 6.14368077 -33.57854113 18.56021397
v 8.03820509 23.04081246 -0.26672389
v 10.43119933 -33.91909599 19.85249855
v 0.28243498 -154.36302125 23.23372476
v 12.71905098 11.88847795 -2.97862245
v 13.98826763 -173.22403193 27.74368227
v 14.39459808 6.90814806 -4.37380234
v 7.85174314 -187.29726970 16.14001952
v 6.87429542 7.34907994 -5.94861992
v 32.87150711 69.90311295 21.10632882
v 21.46899514 -7.18112336 24.22858961
v 3.48573783 -86.01251245 24.92753416
v 22.18627557 -9.84624401 23.61897379
v -11.60256471 -179.64209616 27.27033198
v 20.23393661 -94.42576021 26.27329528
v 22.50714973 -28.03600952 17.39352010
v 13.47565930 -171.75868154 28.87923084
v -15.36438055 -179.19434607 24.37026054
v 18.46073009 -24.76499230 7.51628960
v -13.71510420 -185.08745730 26.53037570
v 20.00439726 -96.40665352 26.16143227
v 12.40543928 6.91434415 -5.52468607
v -10.65385621 -190.00099599 11.13074832
v 13.57142162 -5.76486811 20.04832961
v 34.08229351 55.55823073 5.04545728
v 18.98656599 -91.31919593 29.46384624
v -12.29917258 -178.16984653 26.29921213
v 14.83451203 10.00185125 -3.85549734
v 26.35631338 41.13071039 8.00081529
v 13.84059712 -169.52404380 19.51651461
v 20.85365728 -17.07491279 9.59292054
v 5.28420601 62.34487891 -2.13769497
v -17.07410812 -186.80430949 16.10819437
v 6.89662248 -134.24374163 9.29151755
v -1.62161933 -80.91857284 20.95934376
v 14.12695646 20.98198794 -0.14680807
v 11.78980153 -169.79372501 30.47677130
v 21.02582715 71.53879106 -0.91926282
v 2.63679703 -180.40291965 26.41221322
v -13.27272039 -182.27757514 26.89665370
v 20.20202763 -67.61402637 22.58680947
v 19.15414631 -4.10941569 24.94519204
v 24.12634529 22.04744890 9.69097391
v -3.66000854 -178.11791599 29.10812385
v -15.60266037 -178.24010551 11.58026978
v 12.32834812 55.90621009 2.33888812
v 16.00164548 -129.01791930 27.75187232
v -7.16132903 -153.32302451 17.85111427
v 23.12533744 -26.09637007 22.48718403
v -5.85818570 -12.11931929 11.30313613
v 3.27001326 -184.64833498 23.91134575
v -1.91097951 -179.73250151 28.49461325
v 15.85253142 -141.69366658 18.87026802
v 4.08354355 -132.47075677 23.14397134
v -15.09749051 -186.56632304 25.02994426
v -4.25312016 -112.67315596 5.29336836
v 22.21643552 -11.26496028 23.61781523
v 4.66190232 -186.08282506 22.81167358
v 12.63100095 -100.97314417 15.38001839
v 0.70421695 -8.91776662 15.99565335
v 6.85426826 -42.44800657 1.98178133
v 16.97133295 -105.84783554 29.91675586
v 11.68425195 -97.36705571 14.31098767
v -3.18685314 -123.59194458 19.55716684
v 20.69125883 -49.34892058 26.15505084
v 29.56907451 25.71392059 13.56846374
v 14.87169508 -173.78783226 25.47987550
v -3.72476247 -177.09515989 29.08467874
v 31.83086962 70.82671672 20.21592669
v -10.17648075 -154.48506176 15.44102002
v 4.59063379 -142.02944934 3.77539592
v 0.60558971 -177.43003368 0.69049356
v 4.38257772 -77.38343626 25.47488362
v 20.41600831 -36.35973856 26.27279237
v 15.06855898 -82.38718659 18.22577976
v -6.37443643 -153.57939899 18.30750331
v 14.78632726 -155.53390980 16.64479822
v 25.94065666 36.08657792 8.36740527
v 14.19599913 -61.62453443 10.93463041
v -7.50529999 -136.82517409 12.07101345
v 11.92226447 -13.72091286 18.18712428
v -1.05565612 -25.50636604 13.85058276
v 7.07832165 -132.62885809 9.05980542
v 8.01425520 -117.36936122 8.28401186
v 23.78538065 24.30881187 9.43794847
v 16.36390015 -45.79987377 29.09010835
v -2.83893221 -32.38897771 4.58524935
v 22.37747423 -32.21216053 24.70258065
v 1.69036677 -8.80913995 16.36439189
v -11.27994526 -181.76867068 27.79983729
v 3.38690472 69.04812902 13.68318405
v 22.76992239 -24.78935756 22.90429361
v -13.83482292 -183.64953995 26.50466003
v 5.32645453 21.15641162 -1.03731849
v 8.46544374 -94.17239577 27.24968642
v 23.23054150 -13.00441753 16.89543389
v 19.91085894 -55.19800261 23.81727472
v 23.09991233 -12.29641493 14.98796046
v 20.68534307 -35.53173691 26.23148635
v -3.42613924 56.04338646 10.94198320
v -0.61249518 -142.32273400 1.31924567
v 18.83517392 -65.61085582 28.29404920
v 23.55179563 -28.88086624 19.97636259
v -1.09727250 64.29233402 -2.12239311
v 15.61947260 7.12976791 23.55395444
v -5.18099917 38.11014816 11.07686013
v 7.41050998 24.32600781 1.18277187
v 15.54729696 -126.90755725 16.67107083
v -0.65793056 52.29153484 2.67809746
v 9.91590600 21.24779858 15.86103439
v 1.05509511 -183.30952525 25.41974001
v 0.87545405 -53.03980410 16.18964598
v 10.34747809 65.63850492 20.04483528
v 23.14544283 35.53871065 7.10585108
v -14.72266018 -189.27876651 14.33523744
v 31.08767234 33.99258852 14.19915073
v 1.19309558 -96.57324106 4.97532962
v 14.17398360 -117.39514768 15.75673744
v 22.21926674 -24.77973700 15.36019892
v 11.83389220 -102.27216780 14.80696257
v 9.59221367 -104.44535315 11.41544152
v -4.38550906 -153.19369733 19.43164878
v 9.27044638 -37.52855211 1.24590250
v 17.36094803 -142.25092530 26.70647018
v 15.88892192 9.46243387 23.00599962
v 22.80060202 -2.78895698 11.75037399
v 12.74769288 21.55436575 -0.53650624
v -4.65416769 5.68547891 12.43975200
v -2.51767412 -8.61480460 14.38394282
v 20.71124874 7.49712763 22.75442332
v 13.27986177 8.29036534 18.95820908
v -8.06300621 -177.17495561 3.82575300
v 6.45530829 -27.25293860 0.46660638
v 1.67647644 6.42063096 15.56818746
v 17.35094935 69.95178759 9.33571998
v -14.74633440 -188.46862018 13.37488182
v 18.17210205 -36.19114682 26.19687282
v 5.90755092 18.15457828 -1.96804735
v -6.90374197 -183.06304514 28.63631025
v 17.22440682 16.61156304 6.08080393
v 13.16943951 -35.14236212 22.02853188
v -4.92791366 -141.04291797 20.36667801
v -7.22120516 -131.64502382 14.27401602
v 5.52291749 70.77348232 -1.33832102
v 19.48604919 -98.56478125 25.44597164
v 17.80332811 -39.12336752 26.14462189
v 5.97236259 -171.53695226 29.47169170
v -3.84091306 11.59827318 5.55325532
v 3.10524669 -34.31572765 16.67813957
v -13.87328003 -181.92981184 9.83763766
v 17.54386909 -137.57780194 27.81670541
v 22.25747332 -15.39271325 23.56195450
v 7.29363551 -178.19504440 27.09951811
v 3.36899795 -9.72092431 -0.23283754
v 14.14559875 -77.28547603 29.78503890
v 8.37614387 -27.75750309 0.15649684
v -15.97464457 -179.54859138 23.62237871
v 9.42964293 -5.22407005 17.11018756
v -10.75213775 -188.62986565 10.19189972
v 0.07444636 -105.69734126 4.81292978
v -14.06209357 -174.07156527 21.80597931
v 1.62066030 -84.63679254 24.20310490
v 19.79949698 38.41420636 20.34704760
v 9.57675837 20.66651918 -1.05556706
v -1.64865283 48.53938520 3.96554079
v 20.63206956 -50.89190230 22.42058888
v 3.98334861 -9.15577542 -0.41583218
v -7.15447217 -177.84290016 3.01139615
v 14.20851983 -115.39527029 15.90797305
v 22.19003439 -35.73442623 24.86334927
v 4.80000023 0.66000002 16.44000039
v 16.91700704 -5.80166420 24.69967306
v 12.44232897 -98.37667644 15.24344552
v 9.49356426 18.09060760 -1.21531112
v -5.27627580 25.03082901 4.49008448
v -10.53200848 -153.18970382 12.24156376
v -3.26960091 -93.58978271 6.43497892
v 12.12252211 -42.37071425 24.04046245
v 8.55260529 -155.76659143 29.63790670
v 19.30077560 -87.60306239 29.03571539
v -3.54271126 4.83904267 13.55426479
v 25.03880858 19.03797314 9.92333144
v 8.69646389 -183.18036199 6.46813167
v 27.52419561 16.04027674 11.37766149
v 2.46977410 -174.25915599 28.69494073
v 12.71473616 1.81676261 -3.07614869
v 16.66135341 13.89648207 -1.65467511
v 5.61335590 -187.75278330 20.38211189
v -8.08110461 -160.97420454 3.37690697
v 7.65278703 -187.17928231 18.53526384
v 15.20688832 -161.86925769 27.59709582
v -2.25736736 -173.80540073 28.75204943
v 16.41726308 -27.95862406 25.78690648
v 19.33847181 -98.53931516 27.78894454
v 21.44250087 9.71779320 22.22186513
v -9.15478542 -153.40319276 8.57657101
v -0.78261836 -177.94367671 28.65118347
v 0.35191810 23.94559979 1.19825744
v 1.00146187 16.69061556 14.93736077
v 11.66425087 -98.47421944 14.47294094
v 29.42710742 35.44019535 11.34974137
v -3.13832168 38.00271079 12.88719103
v 18.83911528 5.58096170 23.80587161
v 13.14148121 -82.93470740 15.52802324
v 3.53798596 3.56217776 15.86134359
v 23.03369343 -32.15837479 19.42181960
v -10.87135077 -154.81199324 14.08564392
v 9.54970252 -139.77989554 12.51317468
v 2.80027837 -91.67239070 24.29996617
v 4.38955938 69.29034740 14.18095455
v -0.99057332 -173.86117578 28.88081782
v 17.60821790 -103.99106890 23.41191098
v 36.19175032 54.79891598 7.51467375
v 31.57756105 34.46686640 15.51045757
v -0.75052259 68.19155812 9.54602286
v 9.30878799 -185.95646322 14.43187986
v 20.11272497 -85.95313877 25.49015358
v 7.73902191 -181.87683821 4.67359275
v -11.71657164 -159.21920538 8.64365976
v 18.61053705 -33.83095190 9.35605355
v 15.52710868 -0.60360564 24.31173809
v 6.48250477 -35.14043987 18.89708638
v 30.75111657 31.39742091 14.26692773
v -2.82997335 -2.98969122 1.67807820
v -0.49337483 -96.20357305 5.11484500
v 16.15239680 -34.53843668 25.43913014
v -3.67599423 -20.78374289 5.02413837
v 6.48647919 -130.89807332 7.86506850
v 23.23985472 -11.67177130 16.40060917
v 0.50014869 69.29125637 0.93649200
v 11.42684650 -81.15883917 11.80637348
v -3.05630546 -96.04832530 6.21088315
v -16.04270004 -189.03015554 19.73581873
v -14.53490555 -183.95334482 25.91686323
v 13.25438917 -167.24765301 13.77692632
v 10.25278866 -22.53385261 0.32272140
v 28.60767953 16.86280034 13.55546806
v 16.75775833 -68.15557182 29.65914458
v 12.14333158 -149.10210669 13.42520583
v 10.59291698 -152.17198431 8.70913733
v 13.77421804 -45.53964362 28.09646912
v 5.84429828 -10.50916594 1.41612685
v 1.53999613 -95.01878172 23.47016335
v 32.46674314 42.20898822 12.57690880
v 6.62098732 5.59143070 -6.07646257
v 15.75690880 -95.51893175 17.66378433
v -7.46421935 -182.86749721 3.06395628
v 18.20730418 -63.05758655 18.81713048
v -13.09300493 -180.60562015 26.75582469
v 0.37010747 -124.51139838 21.42892219
v 17.27735437 -143.58545840 24.63552170
v -5.89560624 -112.56545782 6.84122602
v -17.11978391 -187.10932136 17.03933440
v 16.38147421 -125.84333122 28.25633436
v 22.09048159 21.86208963 21.81830257
v 23.20560068 1.41096849 9.05488897
v 16.02975838 -152.79498696 27.15580538
v 22.95032889 -33.49432722 23.69823866
v -1.63448823 -137.95906305 21.51438594
v 3.94962030 -149.46202934 2.19879067
v 2.23594462 69.49986517 11.44446246
v 41.39708355 70.22450864 17.65549369
v 13.73303030 -175.57799816 26.75085887
v -8.33991170 -145.57096362 12.65626494
v -7.80310109 -192.00062752 20.94493806
v 6.60930201 63.91022354 -3.18356510
v -3.97488009 -11.18015684 6.39608875
v 11.74346916 51.64190382 20.29960789
v 1.08442688 -147.29128778 0.20714286
v 19.11443099 -126.36899948 25.67893639
v 14.91614152 11.09858509 -3.40771396
v 13.08155712 -65.65894932 10.86611860
v 19.98510398 19.61426623 7.32157845
v -3.69430613 65.57391584 6.52182847
v -1.70393684 65.80637395 11.42209116
v 6.68896455 -130.33677638 8.29490274
v 10.61247103 -38.17483783 21.05146646
v 31.78950027 40.56759551 12.70946022
v -1.51361548 7.43923429 14.74586781
v -1.34392700 -170.62887549 27.72301435
v 12.50495017 -144.72335577 14.31248523
v -0.88280771 2.78083538 15.23897704
v 9.88389645 -182.58017302 8.18551425
v 17.76115410 -4.72214865 24.94697087
v 15.41282982 -85.81040055 30.32786213
v 9.54546966 -121.29542232 11.63284294
v 24.32497777 44.15548220 21.66714706
v 20.83322220 -32.29366615 26.26090497
v 41.03025049 64.80757147 19.82129551
v 20.05052753 -66.67115539 22.10969292
v 6.25059940 -32.94088319 0.81585784
v 22.44151570 -11.88216917 12.13243417
v 23.79450947 -3.41264321 16.12651907
v -15.23394138 -175.54332316 12.36085966
v -0.28219188 -1.52248493 -1.52274908
v -6.13191118 -161.24781966 2.17175018
v 8.71600304 5.48331952 15.84644243
v 32.55507350 55.48334494 4.04803734
v 12.20361888 -132.12434947 14.39498644
v 11.20549161 22.70694822 -0.01842135
v 4.31098510 -185.30488014 4.15063556
v 31.50041401 52.19790339 22.28191122
v 10.42799931 -132.11242855 26.95596777
v 14.17164039 -104.30546105 16.69727452
v 17.26940088 -124.02852625 28.43786031
v 10.22772305 -19.78425682 17.76020788
v -10.45815367 -184.66885388 27.95027383
v 5.34558063 -154.04637158 27.02924050
v 1.98098924 67.21366942 14.57137521
v 23.32167700 -28.71942148 19.17353645
v 33.34901854 53.03410813 5.68888942
v 11.21972501 -87.80802786 12.49984000
v 12.21118495 -146.44508064 13.68651353
v 19.06909235 -11.22001465 5.20089362
v 28.17483619 20.05752362 19.52779852
v 17.20506698 -66.00028276 17.64090918
v -12.41299883 -181.63645267 27.33622119
v -6.00898545 -181.08284473 28.80818583
v 2.50865729 -66.55976921 22.29529433
v 32.25784004 43.82569343 11.15555130
v 6.29861560 -171.91748321 29.40184809
v 4.81883017 -172.14392126 29.06861156
v 1.99957308 24.47486296 1.80253747
v -2.81755417 -190.76204300 8.40437040
v 22.81438373 -34.28698331 19.04437691
v -1.02787896 -175.11537671 28.86574157
v 19.43534613 -98.17422181 24.79541115
v 22.16048911 8.13727919 21.90664969
v 16.86003618 -57.58520216 28.47831510
v 13.84830847 -100.03809631 16.12141542
v 2.26610946 -33.20029750 15.47781937
v 16.11272804 -147.60278165 21.57088555
v 16.92751795 -97.89945185 19.68442835
v 10.00744011 -117.13559180 12.02409342
v 21.45507000 45.08617893 5.88823343
v 4.04752884 25.22797510 2.50012474
v 21.99476585 -24.29694869 13.87585141
v 2.12843833 53.20496857 2.92754499
v 14.19060770 -61.82334945 30.02800234
v 17.76075177 -43.01154613 28.23980153
v 6.91727502 60.45992672 -1.34754810
v -7.25103263 -176.31687224 27.50726603
v -0.74510369 -149.93086457 0.53797808
v 0.23488957 -168.36908460 27.25427784
v 35.03156826 69.82675940 21.24440111
v 9.30165034 -175.04613101 28.58778462
v 10.85964032 -97.95325994 12.77642045
v -0.10669493 -171.74595594 28.86466868
v 1.85074413 -131.17484748 1.47859182
v 6.13023248 2.64172885 -5.65374922
v -8.42901785 -174.00373518 4.63559153
v 17.35093631 -143.18095148 25.95509589
v 17.59977080 -129.63101268 19.88163590
v 1.36838865 5.80134615 -2.47141975
v 3.23459203 -139.85753059 23.30757678
v 6.54235296 -176.47357285 27.83719078
v 13.18542100 -168.15179586 15.56001510
v 3.08772898 -186.00107729 23.31967652
v 3.88277392 -39.94005919 19.33790557
v 1.67651160 -77.19772309 23.69478345
v 14.46781401 -145.13887465 16.51411131
v 10.54716576 -181.59081042 24.22844805
v 0.57565741 -107.79934376 4.55199601
v 7.36688916 62.52993643 -2.61834380
v 0.61228132 -45.41159421 14.94085975
v 18.30737107 -103.81237417 27.54217386
v -8.25926941 -179.21522260 3.58835282
v 19.16159876 -99.92010891 26.55563504
v -2.07480392 -164.89392519 2.19042646
v 20.36931179 -36.87949106 12.99717464
v 21.44212835 68.04396957 20.76976933
v 28.30460295 75.31973720 7.29018543
v 4.96010995 -10.54754201 1.31441792
v 17.90944673 -44.30929571 28.67952734
v 9.56303813 12.50598300 15.96383750
v 18.65701191 -121.41570449 26.71188489
v 5.37056290 -133.24140012 5.21484623
v 20.43365315 -32.81280771 11.63242385
v -13.92065827 -177.84237862 25.04117042
v -6.95636263 -171.41859233 3.67647060
v -2.37512053 55.10910973 1.15197268
v 11.93208992 5.81653835 -5.62939933
v -0.07556325 -74.43579286 21.50230482
v 38.45045343 74.17597622 10.64365543
v 18.61563511 17.87245460 6.94509270
v 10.37140284 -98.61197323 11.53860986
v 9.02387034 -129.40768898 26.10875852
v -6.40051486 -85.67953110 13.40609137
v 23.28595147 -7.69420806 21.02253959
v 16.98104106 -102.26100683 20.38390748
v 18.51912215 -69.03719902 28.57486904
v 31.86817467 38.02969679 14.18154873
v 9.15772561 -157.50473738 30.22166900
v -8.39042850 -185.91906130 6.46560732
v 19.02527735 8.70356057 23.34354259
v 21.17528953 -28.00350450 13.24744243
v 17.57470891 -106.88404739 23.44891243
v -5.27870841 -92.50622243 8.17305502
v 11.04376093 -38.73771429 1.92137086
v 8.13618675 7.49081653 15.70172980
v 6.25146832 -181.38253689 25.17742105
v 17.70002581 -39.44366798 9.60216299
v 28.58370543 72.05345482 -0.31826113
v 15.37637878 -153.05601060 19.63786222
v 27.36963890 28.88294682 10.97389217
v 0.17121389 -188.43814731 6.49123965
v -1.32081576 -175.55759847 28.86108495
v 24.63614009 67.93534756 -2.75943871
v 7.03856489 22.46703953 -0.64941082
v 12.69842964 -177.06169188 26.67225525
v 22.94546738 -3.56786489 20.90962045
v -0.53249666 -179.36035991 28.08727697
v 4.35441872 -74.66831803 25.10582842
v 11.50255837 -90.23385495 29.52306718
v 13.45443167 -90.55737406 29.94862385
v 20.27163655 -6.62473589 24.83862825
v 21.85066789 5.06496197 5.01929084
v 16.91906527 18.46311986 6.09428901
v -3.86792072 -30.78853711 5.74972387
v 8.08169972 -121.09874189 25.31341463
v 18.36004853 -90.08448571 29.93860096
v 15.77286609 -30.57244048 25.10936372
v 8.81215744 -182.15122819 6.01058686
v -7.81037193 -173.04560542 26.32767893
v -4.61086817 -8.34425725 12.95310538
v 30.86967580 69.54935938 21.29298821
v 19.01374385 -76.28908008 22.94704504
v 16.51356183 -33.54126215 25.62774718
v 27.17960440 53.14460397 2.70763645
v 10.37155278 -165.71819782 5.85783878
v -0.35309794 -177.74337530 0.63321652
v 12.32364029 -29.37423997 1.58917741
v 6.09853910 48.30660298 5.38950320
v 11.45168673 -86.67662740 13.27615883
v -1.46425678 -135.68145037 21.51546068
v -2.21101055 -55.35501614 13.20354734
v 1.48284191 -140.18434286 0.75388770
v 11.20228693 -66.88078493 7.63677340
v -3.70795955 5.74251637 13.46855890
v 22.16356061 -39.57325220 23.88663404
v 14.91543930 -14.44933377 2.07893318
v -2.50622421 53.60778421 12.57175952
v 1.84560206 -171.59083486 29.07791547
v 17.87312701 -16.47373103 4.83051920
v -1.49613398 -91.84090048 5.70563739
v 13.13731354 -22.49774523 1.60657451
v 4.10505291 -16.20397717 15.50965477
v 10.11001598 14.33995645 15.79687558
v 7.55750947 -31.41473979 0.45613022
v 7.16959685 2.13966216 16.32239297
v 1.41491811 -153.65314484 23.84100109
v 15.63132182 -43.01460087 7.96860177
v 22.90437184 -17.23583229 15.92860743
v 10.67883521 -75.56445152 8.98586027
v 12.45685294 -104.53918576 15.22570848
v 11.64755784 -124.12339449 26.07330680
v -6.58218190 38.56904060 5.45794936
v 8.78422242 62.01418489 -2.28609610
v -6.59367908 -152.91017294 5.55875897
v 21.12695761 -34.14914757 26.04936436
v -10.17863117 -172.29302227 24.52236414
v 1.82791729 -124.57523495 21.77999914
v 6.76475558 50.25899410 4.97116568
v -13.07190023 -164.37225044 8.76333285
v -14.42609821 -178.40737104 9.80680715
v 18.92957464 -38.36009279 26.20912157
v 9.66058392 -153.08108926 29.42562103
v 21.55805007 -35.59113294 25.61557665
v 24.05794710 20.79181746 9.48868040
v 4.77927877 -125.32159686 22.70726860
v 17.78723858 -24.62820150 6.44608354
v -7.09033851 37.12839633 7.16934120
v 5.66519797 -157.33107924 28.41708064
v -3.18495557 -22.12181129 13.32867239
v -11.37415878 -185.48832834 9.15986672
v 6.69473084 -108.91956091 25.32513812
v 3.98205779 -186.31118536 22.79649675
v 11.66281011 -173.11275005 12.82758359
v 15.25923051 -29.05797958 3.89658450
v 10.77909954 -143.89002323 12.92193867
v 0.55392954 -171.02879286 28.90011854
v 18.13481376 -13.89529929 25.79497546
v -3.03930393 -11.13849785 13.36592436
v -0.62873680 39.09551725 14.53965344
v -12.76055444 -179.53218520 8.07754509
v 18.16282049 -18.40148494 26.55449696
v -12.87928317 -184.42311883 27.11903490
v 4.43355460 -113.91435564 4.60182875
v -5.70469955 1.06251170 8.86832457
v 19.89133470 69.45119798 13.78080342
v -2.77685490 67.34179705 5.50795253
v 37.74060681 63.73754144 22.84027264
v 15.90000093 -38.53642195 25.46698786
v 29.78657000 45.23364455 7.74395186
v 28.62007916 63.97122890 24.79103766
v 13.81803770 -5.67567768 21.87509649
v 11.19707711 -98.96130860 13.78784515
v 30.53995408 46.15575820 21.41313627
v 19.12889071 -15.96043445 26.34796686
v 7.58043351 -35.91392934 19.73927021
v 8.31672549 -149.37676489 7.58934161
v 2.12906860 -153.57841551 24.49133433
v 26.62434056 38.57767209 8.40530358
v 3.72052938 -24.93504994 1.71101652
v -6.10372657 38.93185779 5.02244337
v 18.65265891 -125.52723289 27.35363878
v 13.35934270 -163.88279200 30.44488840
v -9.86876898 -179.76637185 27.93577127
v 20.01670003 -51.49737373 26.55600198
v 1.96614442 -170.86063325 29.13544327
v 23.56590331 -22.68478461 20.52187920
v 19.35710013 -2.54796888 24.68506433
v 17.21724868 -3.80685204 2.42715492
v 28.65929157 29.81895953 11.85485255
v 27.91987360 23.18781056 12.05396280
v 12.66596001 -65.41291624 9.76958033
v -15.41812904 -182.44898319 25.04122257
v 31.23643994 30.82698211 15.66719823
v -7.92035740 -183.88727307 28.41935121
v 20.16289160 -87.98553050 27.58376487
v -4.30319458 25.23655817 3.29790846
v 6.13177288 -100.84030777 6.60266122
v -1.03678601 -190.04100561 8.12034402
v 16.20719954 -128.59049439 17.52389781
v 18.73590052 -66.50540233 19.91284080
v 7.77985435 -20.83984017 0.33896553
v 40.62890261 68.53554398 19.77314241
v 22.64171652 -15.27257357 14.73546308
v 26.85822360 17.35641994 10.74394025
v 10.65419149 -99.90208596 12.48078141
v 4.37692739 -8.74204282 -0.48716523
v -11.78593654 -177.21569538 7.07747089
v 20.24658397 -68.00930947 25.80182068
v 19.80703510 -17.05899276 8.21836386
v -16.25868306 -185.68553030 23.67909066
v -17.33706519 -186.24611199 16.64558239
v 21.30294219 -48.51726815 24.71383102
v 1.42650236 -59.07897279 20.11811547
v 7.68942060 -22.92766795 16.76937193
v -5.10509126 -153.23486924 2.86678714
v 21.53190412 -46.53707519 24.88202602
v 5.23881987 69.09152120 -3.21611366
v 19.74758320 -86.65125817 28.27348746
v 20.40849254 -8.13950226 24.88408610
v 23.17658998 -11.22971717 20.17142437
v 14.03102279 -143.36350560 16.02536067
v 13.63672502 -77.13685185 15.98637365
v -2.67908699 -152.54613757 1.21916493
v -5.89258550 -170.03861070 3.03731859
v -2.13891151 -31.99240938 3.98708647
v -1.58588355 58.08264762 13.49150762
v 14.40114155 -88.78394216 17.41066203
v 8.04979727 -187.20361590 15.28062019
v 17.48095453 9.42058396 23.37847278
v 16.60892926 14.79626447 -1.51886977
v -5.08456677 -157.38837421 20.17979324
v 23.29363488 40.89052975 21.54777944
v 23.09804037 -35.54102033 22.62924984
v 1.12643628 68.80777329 -1.30812451
v 9.93775018 41.40843078 6.59275753
v 15.79583623 -18.33555289 3.05317855
v 15.46281949 -66.86958671 15.68895951
v 16.04628935 18.62492971 4.26669745
v 13.06075230 -51.70896277 6.02539303
v 12.35033292 -150.58808029 13.35229352
v 9.29453690 -26.60452202 17.70748012
v 6.42360188 -183.63639712 4.33874363
v 22.43928984 -37.20440716 18.39167811
v 19.23302747 38.99428621 5.98825794
v 12.20526546 -13.88339605 1.06694363
v 11.49215922 -39.87379745 22.19093405
v 15.21482971 -107.70941526 17.91730523
v -2.40545161 -141.36222005 21.02734521
v 15.02316911 -132.41736591 28.73340063
v 20.80955356 -31.42660111 12.31123880
v 1.17122184 -102.65975446 4.70468029
v 9.32222977 -133.73564184 12.81810738
v 13.52739427 7.32582202 20.41469328
v 20.50036006 -17.74095371 25.90409853
v 29.67035770 72.46265560 0.15035669
v 6.72307424 -49.77237061 22.98762463
v 13.95708881 -156.34976327 13.27382959
v -6.98465435 -185.93648076 4.20140242
v 27.84643508 17.79250242 11.82827167
v 9.97698493 -98.04553539 10.78796852
v 10.30452643 60.97457185 -1.16591726
v -4.30512195 -185.07242203 27.40724385
v 15.36527276 -135.71962714 18.63213442
v 7.14215916 -62.38460913 24.32799153
v -0.64703653 -53.62186581 5.15950425
v 17.05190726 6.92392373 23.95353280
v 22.71151729 -35.40149331 18.78737099
v 18.88374239 -71.69053704 21.08162642
v -16.57807827 -188.34632635 18.74198951
v 13.71724252 -172.42988944 28.41664106
v 14.16987088 10.30815300 20.82690597
v 3.85963707 -137.52050698 1.78533723
v -5.55579923 -174.60845411 2.61306390
v 2.62799184 -135.68522036 1.21703709
v -0.67814381 -10.97928826 14.72678408
v -16.04669541 -177.62744427 22.41759375
v 18.60172860 -100.20326078 24.98221025
v -2.43165717 63.39298189 11.95473783
v 15.76494426 -25.94492957 3.89670371
v -2.09726091 -125.08940697 20.24162561
v 6.96056057 -147.87091315 6.57266518
v 9.19185393 -184.65083838 22.05833048
v 15.63160308 28.47648971 6.12781849
v 7.10461568 -184.26375091 5.44854859
v -6.34226482 -191.64124131 21.40424959
v 18.31893995 -32.63217211 8.74253362
v 19.99106444 -85.26349813 27.38905698
v 4.14705696 -48.36747423 21.95733041
v 16.12227969 -95.12951225 30.48686497
v 15.64993151 -11.18355431 2.05870299
v 15.03674034 -152.77399123 28.67630497
v 22.84814045 -22.89240062 15.57834353
v 7.42342696 -23.73606525 16.70085825
v 39.58814591 58.13244358 17.63137057
v 5.76398941 69.15984303 15.44355415
v 11.54240500 -175.46649277 15.38968366
v 7.79905962 31.46677092 5.75293927
v 6.52380008 -188.01563978 17.91688986
v -16.74023457 -183.36823583 20.86777985
v -3.61626735 -155.56906164 1.22000778
v 23.87339436 47.31347784 4.85019758
v 10.53287461 -18.29828322 0.54778333
v 17.05040038 19.99420114 6.22106157
v 1.55205431 -23.32659252 2.35098414
v 1.12692651 -42.10810363 16.02284424
v -2.65781069 6.77464204 14.25144635
v 4.74921986 -50.96548051 22.67358825
v 1.49763911 30.48196249 4.38757660
v 27.27129310 67.99323857 22.61018194
v -8.82431399 -157.95242786 18.02321710
v -7.60052120 -139.81884718 16.67992212
v 16.15141332 -147.06055820 24.31091294
v -15.31171054 -189.74694610 17.00168103
v 0.76922297 21.37833089 0.34071910
v 17.52229035 -46.35753483 29.15762365
v 20.45314200 -67.67109036 23.77224341
v 0.08733520 28.82877178 3.71470628
v 5.80894435 -186.35655940 22.12837525
v 1.87160505 -8.63529369 -0.88098063
v 13.63213174 -98.13995659 15.86223021
v 0.51274447 -37.05536574 3.13372910
v -2.05182564 -20.92128806 13.23194522
v 29.55171652 21.59514092 13.64957821
v -15.71683958 -188.88634443 15.70694521
v 8.39441642 -6.26219204 17.25189202
v 13.59153166 -88.05597574 16.65042527
v 15.23321029 -88.57649565 30.47138639
v 16.29806682 -13.44858017 24.94787052
v 9.03394073 -186.04284525 11.92796044
v 0.11916000 5.08131320 -0.07489241
v 19.39187758 -67.71948934 20.78981139
v 1.33257790 -1.64435047 -2.93399859
v 23.99126440 61.63702905 24.31371249
v 14.03798256 21.54564857 0.36282980
v 6.66233944 37.07318008 5.97543409
v 18.33726093 -27.25865133 7.99242966
v 10.22347063 -8.55355244 17.21242815
v 19.88221519 -86.03099734 27.86008082
v -15.08308481 -187.71663308 24.55653436
v 5.20198699 -127.89237499 23.28910306
v 5.50585706 -9.01462976 16.98969677
v -14.95702006 -174.09330606 11.68789528
v -1.24486070 -183.31800401 26.47759952
v 11.88939624 20.49364708 -1.10222423
v 17.59601198 -123.07628989 28.39545906
v -1.58815400 68.11758876 7.67520582
v -3.57705355 48.14366624 12.07178459
v 14.26670514 -21.35274559 23.30180071
v 4.44010552 68.14664602 15.37298225
v -14.89693765 -178.34001780 24.48270470
v 0.27899642 -31.93643317 3.24211386
v 15.03037848 -158.52439404 20.90261132
v 17.81046204 -98.57238829 21.24861814
v 3.92762478 -124.39740449 22.38392830
v 40.11683539 58.96396935 9.68226325
v 4.12488170 -189.22853470 18.19661073
v 5.67891961 -88.15194666 25.89809708
v 15.49198758 -160.64390540 23.53784628
v -9.43195075 -180.76622486 28.20128575
v 5.90799516 -129.23754752 6.15967996
v -14.38937616 -189.78835642 22.78379537
v 1.94968632 34.80650857 5.58834337
v 4.07707645 -134.38999653 23.58222939
v 22.76873030 67.50622392 21.84775099
v 14.44010530 -154.85909581 15.55391029
v 7.46008661 -161.70711815 3.27085168
v 19.75289360 -22.03347906 26.50802955
v 7.43775675 -185.85759401 7.78076518
v 17.14225672 -124.90919232 28.37289125
v 19.05544288 -46.20248079 28.66282687
v 10.31343080 26.31610818 4.88124043
v 2.77804350 -21.07204683 1.87958928
v 19.20117252 -91.35900438 22.17151783
v 17.21704751 -141.26633108 24.90493841
v 3.49635934 6.84296899 -4.79103392
v 7.51636969 -37.52594069 20.09893954
v 19.60196346 -85.66839993 28.34018320
v -1.78005721 19.04479973 13.27467617
v -0.24148090 67.10485369 12.19687704
v 11.77742612 1.88718573 -4.13638353
v 21.26766369 -41.15653038 18.05217750
v 42.11943969 69.42791492 10.98185964
v 5.03743812 -181.95138872 2.69055995
v 16.15745388 69.77149844 13.51514738
v 19.95924301 -63.63853067 25.88469908
v 12.84382679 -7.22334487 19.01259273
v 6.29236037 -154.27143872 27.91810036
v 20.20707540 -72.15334475 25.94832703
v 14.27560393 7.88656343 -4.55717323
v 17.81076007 -15.04116319 4.61842073
v 12.22151052 68.07712466 19.36067082
v -7.95058161 -159.18311477 3.63929360
v 18.11856218 -9.47667658 25.17937683
v 9.95822903 -118.94574016 26.73942409
v 2.44874018 5.44745335 -3.81628075
v -14.67835531 -170.02722621 15.65437950
v 9.71959904 -162.04980016 4.87696892
v 14.92985059 69.31170821 18.39635149
v 31.10921383 58.16875026 24.59936403
v 20.22818103 -86.20033413 26.44967288
v 20.31550184 -87.10677922 26.65956318
v -7.05514243 -161.09491885 19.97783221
v 22.86780253 -16.63144119 18.85487884
v -7.13259308 -165.36742449 21.23689465
v 2.98507512 -60.15410274 22.55995013
v 4.81094001 -116.84565246 4.54496453
v 12.71570288 4.64197109 19.83859390
v -6.56572403 -164.46533799 2.39370298
v -4.84366622 -170.49129307 26.02716535
v 6.82256371 -42.15048626 21.64344676
v 23.56471308 -4.96815704 18.78936775
v 18.03689823 12.88875192 22.22600207
v 30.18851392 57.49900267 2.02078116
v 15.04293736 -124.00330603 27.92320959
v 5.38993347 -92.09599346 6.43580407
v -8.19138158 -179.18676138 28.22209708
v -1.65275345 43.84677485 5.20506315
v 15.01271501 -31.88614175 3.88705730
v 15.19564725 -41.30284861 6.56810123
v 12.39724923 -33.26992691 1.83727918
v 23.37139845 -23.28532748 18.17840897
v 3.00681544 -170.38537562 29.20091711
v 18.37699302 -118.57878417 24.57485348
v 15.18520713 -150.55316687 28.45357917
v 9.67917591 -146.61784470 10.53363457
v -4.37458605 -164.94020820 22.99358323
v 11.17956545 -183.59830976 20.53324878
v 10.87149512 62.90950626 -2.51748785
v 15.29607363 -156.20833635 28.09961326
v 5.33362245 -188.59896064 18.51954684
v 4.86970926 -138.76713812 4.73207003
v 0.90061506 -129.40901518 1.62724126
v 1.51399255 -98.18920493 5.02349529
v 6.24224218 -146.59969509 6.16563857
v 8.68410803 -164.23688829 4.20554960
v 5.45788417 -98.73358905 6.39947737
v 8.45040288 -40.94478860 21.43351734
v 14.82089516 -147.73899317 29.15955149
v 15.11202659 8.17617681 22.95065671
v -3.05317389 -95.37744522 17.85717532
v 12.68517319 62.16162071 -2.26029800
v 8.30301549 -176.16234720 28.09627727
v 0.10346645 -39.66256976 14.76940699
v 16.05761237 -12.79037260 2.58382154
v 11.16397511 10.12537722 -4.60833544
v -4.84393816 -128.43205035 18.65252294
v 12.35272270 -95.62063962 14.99084011
v 6.67317677 21.44746669 -1.15011656
v 15.24973754 -156.46566451 19.26792972
v 24.23026040 4.37329477 9.20509081
v 15.01460839 -4.31899400 1.54312130
v -0.95246767 40.44580832 14.66012467
v -0.39401060 -54.84823883 14.58552107
v 18.93627085 -25.94101802 8.80692061
v -17.08571613 -181.39472604 18.63915101
v 20.37490159 -65.27823955 24.55565333
v -1.53931871 -174.18059707 1.30392320
v -10.08530427 -183.78561735 6.12367736
v 5.96963195 -167.83417761 3.28696379
v 11.60973869 7.52590504 16.60135761
v -4.58591664 -181.71368539 28.68542634
v 14.88752011 -146.42095566 16.88886806
v 22.28010260 -21.64752595 23.53763767
v 17.88654551 68.18695366 19.54503730
v 15.76662622 -52.47941613 10.53812634
v 16.90026559 -69.19594854 17.37749390
v -0.07993123 -179.22747135 0.62448339
v 10.70914976 -63.64239007 27.16240473
v -9.28198267 -165.44125974 3.73703497
v 21.78646438 69.92115825 15.45548812
v 1.61491288 68.94259155 12.03545183
v -1.25879678 -164.97449577 24.60059524
v -1.17272197 67.25378335 10.44948306
v -0.37940161 -135.01389325 1.71626511
v 19.71334592 -81.72307163 26.64755285
v -6.99355546 -162.86057234 20.47411352
v 21.11671120 -8.98596365 24.56711605
v 9.45626758 -37.33570129 20.53897455
v 28.83225307 17.03477278 14.83005285
v -17.25830510 -178.20848525 17.78275892
v 22.57386781 -24.85660650 16.70804247
v 12.38205936 7.03553203 17.27001183
v 7.36729288 -187.54827976 15.45841247
v 16.37703180 -152.39012241 25.66622198
v 14.43825103 34.10572931 6.02207379
v 12.49635778 -3.10361199 18.71183701
v 15.99030383 -44.48237270 28.62166613
v 14.72410280 -129.50213253 15.99892229
v -6.53181411 -146.83938026 6.87922491
v 1.64207187 -97.46878594 5.00055496
v 19.42663640 -92.67284721 22.99525402
v 15.22981003 -15.92307910 2.39621708
v 29.94550951 52.66869068 4.28058580
v 15.24869911 -114.21051621 17.21048541
v 18.00633781 11.71147451 22.71503396
v 27.89531648 27.69256756 11.69815939
v 13.48268334 18.32563058 -1.25318533
v 11.24383789 -168.48243773 31.02615476
v -6.93644350 -144.16919649 8.61704722
v 2.90445494 -8.01375229 -1.33893220
v 3.01481993 -187.49095500 22.45970070
v 14.13198654 -122.43432552 15.35697188
v 8.98370426 -98.08564931 9.37845465
v 3.69319902 -173.07448387 1.92846661
v 6.22615544 -13.97525053 1.25534786
v -9.09762830 -182.62471259 28.19377743
v 0.32230333 -60.89240313 18.18796992
v -16.50287770 -187.86542118 21.41132392
v 0.98320830 64.00598586 15.58194589
v 8.07736535 69.48178262 -3.44495848
v 33.26284140 75.38563758 6.59437850
v -16.95761085 -177.68606544 19.92846467
v 3.65420245 69.10306215 -2.63990043
v 12.75236625 8.08331836 -5.26231667
v 13.57432362 -21.24775387 1.78434863
v 20.30357718 -26.32223815 10.57559624
v 5.20153018 -130.49322367 4.14129067
v 16.99542440 -19.11286078 26.21275373
v 17.63695478 -28.82735245 7.22387154
v -12.79094908 -165.80821574 7.67078064
v 14.66801111 -37.81189397 24.56928417
v -6.64675282 -178.62933874 28.70845050
v 13.29903863 -87.69392222 30.21899424
v 35.02279893 72.70954549 2.76762643
v -3.72420880 -151.61691606 19.90484074
v -3.09060025 38.81756961 12.82162778
v -0.33557069 42.45037213 5.77064883
v -5.22317132 6.39483938 11.69496961
v -17.22981408 -184.99766290 18.88881624
v 16.38512686 -153.94748747 25.28814785
v 18.31586659 69.60450113 16.46993123
v 22.06986584 61.77816913 23.05593155
v 26.69727989 59.57736820 -1.28800422
v 39.68381509 70.80518454 18.91758665
v -6.72588684 -171.98352516 26.26225539
v 15.58675803 -158.50155056 27.16633677
v 10.55528317 -94.64887530 10.87200455
v 28.12255360 22.33927883 20.56097426
v 17.41280220 -84.93143320 29.96600792
v -5.82864415 9.99114010 10.63799672
v 9.45186056 -90.59872478 28.22392061
v 12.84844149 -154.89856899 10.95252857
v 23.32126908 -4.98033687 19.85599659
v 18.87723058 -11.44243311 25.52536502
v -0.30478943 9.33646411 14.92654346
v 6.32568076 -60.00461429 24.04442057
v 17.31075533 -88.32394332 20.18376812
v 18.45694147 -31.71636164 26.73178911
v 9.41695180 22.57467434 -0.49860572
v 8.34785961 11.84871886 -3.94246029
v 13.64071481 -3.37413140 1.00286060
v -0.41787172 -185.28284132 25.24168417
v 30.96452169 33.89385715 18.67694408
v 14.07282334 51.90731212 20.79151198
v -5.23206638 -155.77830374 2.29225541
v -17.09744334 -187.40816414 18.03746819
v 1.43415714 -186.18862331 24.07172695
v -6.19736686 57.76340887 4.56338748
v 13.75358272 -174.39799011 27.39242092
v 14.71171528 -23.63446914 2.84259627
v 19.77302320 -90.22141993 23.36283587
v 1.98799209 -128.25824320 21.27503231
v 17.75772683 -7.33333640 25.08531883
v 1.56647281 -189.40353394 9.86246485
v 36.70424595 53.95522714 18.38839054
v 14.35031462 -35.63297540 4.27510450
v -8.28709826 -156.31419420 18.01773347
v 8.25117622 -19.05080304 0.46105843
v 15.60880244 -62.66669929 13.83275166
v 22.69202657 -27.65430324 17.60846749
v -8.12197942 -185.01180410 28.14001776
v 12.93628290 -74.64566082 13.77230976
v 0.75062510 13.21817283 -2.63227802
v 4.78494214 68.06679815 -3.67747573
v 18.30559969 7.85456784 23.66352268
v 2.28031399 -129.45896387 1.77791063
v -14.14424926 -170.38312554 10.14004089
v 0.32111385 -161.60383821 1.89278519
v -13.43734469 -190.37811458 14.28051665
v 15.46742953 39.54477981 6.10911008
v -12.21525483 -158.78382325 10.71840804
v 3.72340600 -111.26112193 4.63390956
v 13.98700289 -127.36921012 27.01361291
v 31.58254921 55.81373349 23.88111688
v 14.23531398 -125.56250393 27.02027932
v 19.45543289 -41.50267690 27.37489715
v 14.31389246 -176.21293664 24.76933785
v 16.00457169 11.31165493 -2.84369499
v 14.11464345 -165.24732113 29.67491187
v 0.97031327 -125.05990267 2.23115925
v -6.22995337 -144.99366283 6.89082034
v -3.29746748 -115.75590074 4.26357053
v 3.93637456 -173.52499068 28.68616767
v -5.17183403 5.39012626 11.67776529
v 20.85546032 -14.11700249 9.89821833
v 15.81334509 -36.34697571 25.35633557
v -17.46131107 -185.26813388 16.61401056
v 7.28547899 -22.72560820 0.25380147
v 27.67200954 23.18021096 21.07992582
v 11.13360655 -73.46877456 8.93045496
v 4.19257255 -94.74892169 5.52433543
v 23.50398898 69.57022101 19.86046694
v 3.81863723 12.33258937 -3.94000905
v -12.27203943 -163.32934797 7.62046827
v -8.16481188 -180.90172112 3.36799165
v 19.20582727 -45.97914964 16.32705703
v 13.55293952 -127.22645700 14.76025674
v 15.17593581 -5.96685149 23.82281423
v 8.52986518 -16.94820821 0.58209815
v 6.32939534 -44.44115609 21.94658294
v 12.24878430 17.63351634 -1.12623093
v 30.61470203 41.18798301 20.25481872
v -17.00117253 -178.15047503 15.18801600
v 18.16396415 -86.86234057 29.87082116
v 31.34987131 33.20097178 15.19458368
v 17.17375964 -48.16999659 29.38772552
v -1.72857288 -33.17781910 3.94857442
v -5.30932099 10.51161345 11.48458943
v 7.61912670 -47.98585922 3.31396400
v 11.51932683 52.34238878 4.38722502
v 19.09130439 -129.74052131 25.11569671
v 15.07876348 -172.65519500 25.61772242
v -0.58007473 -37.74768859 13.89200334
v 10.30478347 -10.67545451 0.80686604
v -15.93535580 -183.86337161 24.41450953
v -2.07705912 -9.70730558 14.26221989
v 0.60692464 -5.83573291 -1.50229433
v 18.69475469 -64.21379745 28.35586108
v 29.69876491 71.26355916 -0.91829454
v -2.65067979 3.52037069 14.24857508
v 7.83675816 19.85408925 -1.51891634
v 2.43583741 -3.62856383 16.56961627
v 4.43144655 -143.56066287 3.25269159
v 2.78427894 65.37771225 16.32580906
v 0.16730173 -165.87147117 25.82158148
v 17.49030128 -11.54752262 3.43832443
v 2.07834318 -169.43795979 1.72713539
v 28.22364867 51.06033757 3.82863823
v 7.26993103 -100.35050660 7.40483403
v -9.01781768 -180.64281344 4.27530659
v 0.77903731 -110.89605093 4.19433136
v 28.14806998 42.20709205 21.36135846
v 9.76547878 -88.24001998 28.80615927
v 9.03713424 -28.87191251 18.15578528
v 5.94005268 -39.65537995 20.53457685
v 14.11596779 -150.53954720 16.44214615
v 5.24144992 -0.06908485 -4.77208011
v 12.75006961 10.35605650 17.15243421
v 12.47238182 -130.37657738 14.01183847
v 16.30319655 -140.90690017 20.06107569
v -15.82435332 -189.02307749 21.14717476
v -7.64361909 -174.78032410 27.05535851
v -1.48333469 -98.10433537 5.30387228
v 8.86197761 -183.87736380 23.06623384
v 19.30396818 69.72479820 11.28911227
v 5.34420414 -135.90979576 5.56877721
v 5.04317926 9.86314565 15.73698968
v 5.33677684 -104.79369015 5.89599973
v 17.81877317 69.44277138 14.07016907
v 4.21583652 -37.77875379 1.74050860
v -0.13301140 -162.76136041 24.56966229
v -3.30998027 -15.35086613 5.70157962
v 8.31131823 26.51463263 4.40888433
v 20.38963139 -66.62592292 23.37589860
v 23.46207574 -27.07444504 21.70214243
v 2.84498790 -125.06811321 21.90556377
v 2.71719485 -102.21623629 5.05896192
v -5.95898693 -20.16227692 9.35740955
v -1.99336302 -10.99733356 3.32390913
v -6.93421438 46.55702785 5.19981561
v 24.04992096 7.39296386 20.39013244
v 20.42837068 -52.80260742 24.32767116
v 15.17488994 5.57426317 -3.11919185
v 21.66536823 -1.48572109 7.85270333
v -10.12853906 -166.85228050 4.56215581
v 22.91093022 -33.04477781 19.08475533
v -4.75969166 -178.02163959 29.04587053
v 19.47290078 -0.90252206 4.05056262
v -6.24629017 -128.30945849 9.18298494
v 6.18256023 -29.93446961 17.33786613
v 38.30558434 67.90217012 21.70585468
v -3.41869798 -99.50995445 17.42558368
v 7.62706622 -95.16296536 7.62053207
v -1.10408873 -34.77078676 3.77829932
v 16.95299149 -96.12745792 19.19214986
v 29.74194288 37.22608089 11.29300147
v -1.48671470 5.93018811 14.88216594
v -5.69744827 -192.86641479 16.68314636
v 3.13579501 -171.59642279 29.21516821
v 5.77342371 -96.54623270 6.34699967
v -1.56888436 46.11486942 4.70029516
v -5.09986002 -139.60035145 20.27220652
v -12.31410541 -181.91792071 7.93552678
v 18.80032197 -29.47203256 9.34973359
v 31.89281002 39.21860456 13.65297195
v 8.70196614 -173.45985770 29.13410403
v 22.29463309 -33.63467008 24.90578964
v -1.49482267 -163.15817833 2.13110098
v 25.51325783 21.02100849 21.63408510
v 29.95987609 27.58724615 14.01913259
v 11.30700856 -78.25168222 10.92205103
v 13.80422059 9.05581750 -4.64874785
v 18.62080395 -132.10815191 26.06011182
v 7.17474520 8.80220812 -5.65551827
v 11.43518183 -129.06476855 13.00954726
v -3.85048497 -191.63547456 10.11630800
v 20.71239054 -11.37428824 9.02753416
v -0.48428637 6.85364241 15.14214184
v -7.57047720 -170.38734257 24.93807301
v 2.43364484 70.15728205 1.12705072
v -10.61181538 -171.04616761 23.26052822
v 13.76960799 -108.84440690 30.85963242
v 15.95663838 -99.21354055 30.68095073
v 14.32649419 -73.71508330 16.13193937
v 22.69605361 2.35385308 22.22541533
v -1.72431592 -177.40112543 0.72302826
v 6.07000338 -159.22416747 2.76402850
v 9.90501326 -35.14922783 20.02523653
v -0.53201203 12.03945186 14.58300184
v 17.32915640 48.03805053 5.17554674
v -10.84778830 -176.27699673 25.97411536
v 21.30138315 -31.13091737 15.19354992
v 8.06218106 -98.52010012 8.02839082
v 22.36677893 -7.89548084 23.30584265
v 3.43048619 -178.46748233 27.37503871
v 19.66567710 68.08688492 20.35500109
v 23.32964540 5.67281432 21.04124241
v 10.90606581 -65.33335149 6.80944650
v 14.07409832 -10.25944855 1.41991209
v 19.90265213 -6.88681798 6.03466621
v 3.24254716 70.09037584 10.24361886
v 17.73789339 61.02551892 22.32318372
v -8.15124158 -154.43027020 17.52140187
v 4.52976581 -155.78973293 27.03545615
v 23.22439477 -23.81324209 17.54557155
v 10.90748794 -133.96599889 14.37050849
v 40.04150629 61.64716557 19.94531602
v 4.73722490 -161.63836420 2.19113636
v 18.18506420 -130.07666171 21.33231983
v 9.52952076 -20.30961961 0.34626230
v 15.59761725 -124.87775087 16.59864187
v -16.61740243 -186.04944646 14.42603767
v 16.28240198 -153.42807770 26.30782127
v 10.46661381 -15.44706896 0.73313084
v 15.53220954 -96.79985791 17.28458330
v 5.28055383 40.29364884 6.26872666
v 1.95893622 -167.18797386 1.74506102
v 21.09378576 -27.97259577 25.55418946
v 4.09336155 -23.34999293 14.89160676
v 13.74520641 -18.95341277 1.75907789
v 19.70657147 -96.70624137 24.61096272
v 14.71599005 -48.53990674 7.08279759
v 16.03622921 -146.31828666 20.34503035
v 22.64251933 3.88006750 6.28811959
v 31.67692572 62.67993897 24.78522994
v 9.53972060 -101.67192668 10.78915969
v 1.53464917 -6.57290360 16.44904725
v -5.74229611 -183.19047987 28.55254151
v 19.42233182 -8.81754979 5.40377758
v 12.30119355 -23.83617684 19.57316510
v 19.36047152 -96.17881477 23.41864631
v 13.06771766 -140.08666575 30.28307483
v -1.85666594 -131.78980350 2.56576226
v 21.77083120 5.07761165 22.71013707
v 17.59488136 -136.15080714 27.76293643
v 3.15877562 -106.13697767 4.97589400
v 23.57321978 -26.57286264 19.92747188
v 19.81834136 -54.10607532 18.40201579
v -15.91611467 -180.90739846 24.07885715
v 21.94112912 -16.91507921 24.34824593
v 16.75664447 -42.42879525 9.42809414
v 22.68656716 10.15868224 21.38569392
v 10.02386305 15.54664783 -1.62193470
v 0.57900330 -169.94383931 1.43669732
v 9.23378021 17.02011935 -1.40933495
v 17.88903773 -110.13937742 25.19538626
v 2.91428412 19.45393905 -1.05186366
v 10.16190089 -18.18942651 17.61518791
v 4.74729994 -47.33720049 22.07893133
v 2.27911002 -41.79433733 2.80211680
v 25.25452897 27.13919617 21.78613469
v -8.97353422 -162.98009455 3.77351814
v -13.90636526 -186.58334017 26.06174722
v -4.45239805 -126.51309371 18.88523065
v -3.35817155 23.13277870 2.38302676
v 35.79563648 58.19850042 22.64078707
v 19.14617606 -81.86827600 28.31573971
v -1.92051486 -44.47745532 5.53634996
v 17.00631529 -20.84850147 4.79013566
v 20.05692013 16.34222083 7.25695025
v 15.48579149 -154.52082455 20.26223391
v 7.30039645 -134.29495692 9.91583522
v 16.38717577 13.68494052 -2.07396573
v 20.15009522 -89.71922100 27.57512033
v 29.77310307 23.79710041 19.15008761
v -6.65437570 -188.60138953 6.84824586
v -2.40494218 55.96168712 12.64607720
v 13.99531774 -101.33379698 16.21371694
v -16.89019985 -183.59166384 14.41472396
v 11.54177822 55.49075827 2.42496701
v 21.07954584 -11.39016636 24.78044294
v 6.75490173 70.37068158 5.36542945
v 16.28831029 -27.53579803 4.73759091
v 8.04765709 -6.90964237 1.36171188
v 1.69654458 22.11774327 0.61088410
v 7.06651527 -141.41102135 26.94977447
v -2.89612380 -84.73962545 18.65831390
v 27.51607820 19.02707480 11.57655939
v -5.93802799 10.82946267 10.52747108
v 7.89615046 -179.92196977 4.28386126
v 8.42951983 -33.25109556 19.14046146
v 19.25590821 -3.33027798 4.24883887
v 16.62238128 -87.75091171 30.30882403
v -4.40277858 -183.79980326 28.05922180
v -4.00712108 -187.81980872 4.27448889
v 13.43065593 -71.56135887 13.69887218
v -5.25400043 -12.90544495 7.55438022
v 15.10879397 19.21242476 -0.82006108
v 19.56795715 -23.85953441 9.12277400
v 30.41095100 46.71852663 7.57965352
v -5.41929295 29.40346114 4.47373698
v 21.94466442 18.16523075 8.35653394
v 12.01781537 -134.41807032 15.29703569
v 8.26800708 59.22938138 19.28775385
v 35.35930440 74.68995452 12.43395824
v 16.67355932 -106.93480819 21.19851485
v 22.43123017 -19.17593740 13.09903339
v 15.12428839 -130.98527491 16.76651835
v 7.08572427 -185.67730486 22.18777128
v 17.41438359 -130.76239824 20.03075555
v 15.92079177 -124.52593446 28.40152010
v -5.32156043 23.35220203 4.71479306
v -5.41328359 -179.63856459 28.98578532
v 15.78353904 57.17216432 22.48232625
v 36.38323769 67.10419059 22.66421542
v 17.51968078 -92.55033731 19.66566034
v 5.57029620 -36.78479791 19.08808015
v 13.34074792 10.44789609 18.41004565
v 16.84564725 -92.91709214 30.35633452
v 21.44065872 -36.29739210 15.56071080
v 11.66750956 -99.21557456 14.53449018
v 19.61909048 -72.85517454 23.39806035
v 14.84545972 -65.26356190 13.94506823
v 17.65316166 8.23762454 23.68025668
v 24.13993329 17.50786044 9.23038367
v -14.15444165 -190.35424292 21.73159830
v -12.35864777 -170.99019885 21.30042389
v 22.92599343 -37.29613498 21.92741074
v 7.74253346 -127.99090147 9.69114061
v 25.12262017 21.84920013 10.48641372
v -2.48655397 8.29940755 14.04942665
v 5.25370147 -31.36465698 1.24284718
v 3.89682758 -6.92952238 -1.89761631
v 18.52156594 -42.97485203 13.20151333
v 21.51386626 19.80698481 8.01237114
v 15.67134634 -162.56166995 24.76446889
v 0.89513510 -55.68364635 16.96074754
v 23.34584109 63.64023685 23.76483753
v 29.13655899 75.30806214 4.84803040
v 7.99550768 65.78052789 18.98772083
v 14.37555533 -174.97497797 26.03539452
v 21.74838260 -19.17085797 11.01414487
v 4.47681593 -188.46251070 20.29731683
v 5.43762464 -188.73082101 17.01425761
v 2.70256470 -184.83892083 2.94301379
v 8.40001646 -139.50487971 11.22734137
v 30.06489575 43.54256392 8.85113608
v 16.52186736 -127.65596807 27.92954817
v 19.47998255 12.52712030 22.10852131
v 9.05788410 -12.82158867 16.72847942
v 15.88148810 -17.61066914 25.30911937
v -14.47790768 -168.05611551 12.80493196
v 19.28756386 -31.60184994 10.00835653
v 11.55454200 -36.92383692 21.17406949
v 35.25804728 75.16260445 7.55710481
v 8.63953121 -79.70976830 27.77366340
v -16.59048721 -181.29913509 22.22534455
v -2.77047418 -29.28468212 4.32884973
v 16.10058919 7.38419639 -2.58728908
v -5.96526312 -121.05409056 6.40043011
v 10.40412951 -130.32320142 12.56255619
v 0.74469228 -164.62440789 1.84636691
v 19.59753409 -94.28918362 23.37025478
v 18.86381581 -97.34282643 22.92464674
v 9.18566436 -65.21291286 5.15531236
v 7.06961891 -69.73324716 4.78681782
v 2.23077834 -65.99653512 5.05300425
v 0.67205593 -77.96678692 6.01385394
v -4.60255705 -82.58803189 7.56392069
v 5.28071960 -65.30876458 4.47774213
v -0.82857587 -71.10185176 6.61707716
v 3.88241489 -81.43504709 4.59495978
v -2.86355824 -85.47577262 6.14407798
v -3.17965471 -78.98601145 7.05332728
v 6.18968159 -67.62339175 4.55672201
v 2.49412190 -63.16188723 4.65763314
v -4.20357194 -72.04531133 7.97806773
v -0.79169217 -82.77791739 5.64371515
v -4.23013140 -80.75636625 7.37792905
v 4.27158643 -77.08448172 4.82555479
v 3.32498946 -70.92720270 5.37447166
v -1.96605641 -74.71948117 7.18536694
v -3.06333206 -82.84854144 6.37895288
v 5.02151344 -72.89214432 4.81434679
v 1.20324723 -73.92474264 6.20820140
v -2.56018131 -87.26504445 6.00740686
v -3.83207458 -86.72628552 6.89681666
v 4.29865858 -67.30725616 4.82809171
v 0.55192009 -64.26026672 5.09762578
v -0.98814629 -67.33147800 5.90022374
v -4.66867723 -75.23629069 8.41258094
v -3.63024673 -69.20881569 7.57596456
v -4.62774327 -78.25069875 8.12067464
v 3.70962941 -83.54060352 4.66649421
v 2.34587910 -85.61714739 4.81742527
v 4.87199659 -69.17605549 4.83767921
v -2.01579952 -80.84838837 6.35395339
v 4.47009970 -75.04538447 4.91617667
v 4.08177776 -79.21265811 4.67116898
v 2.31500948 -79.95638996 5.17354021
v -1.72106875 -86.58335358 5.56799164
v -1.44128886 -84.95507389 5.54880733
v -5.02347806 -85.57488769 7.98293203
v -4.17636475 -84.49240774 7.11719319
v 2.70500430 -68.45080107 5.30563714
v 0.95705426 -69.80174035 5.94370719
v -2.60206126 -70.34862041 6.86154608
v -2.44213361 -67.99385697 6.54973462
v -3.56468162 -76.27049834 7.54120434
v 1.77856546 -82.66357332 4.93575213
v 5.39087364 -70.88988274 4.78775613
v -1.23052928 -79.05675471 6.45556673
v 0.10293667 -80.53722233 5.77740464
v -1.56234379 -77.04055309 6.86892727
v 0.02843980 -75.41485131 6.52808510
v 6.13700878 -76.42140239 4.65049269
v 2.93066748 -73.40285182 5.57257328
v 2.33696471 -75.82157850 5.66838076
v -5.18778432 -83.70931447 8.25220812
v 0.52514969 -67.70195067 5.65377716
v 1.19044317 -71.99783623 6.14964915
v -1.16555230 -69.05105710 6.26925565
v 0.35647338 -84.65883881 5.07519813
v -0.47503071 -73.22391123 6.74300734
v -2.48782453 -72.56158441 7.22370110
v -0.18312001 -65.91442227 5.42987045
v -1.56914815 -65.93722105 5.94795123
v -0.59988501 -64.83801454 5.49744535
v -3.69725865 -74.08181578 7.64640560
v 5.70968864 -63.22795898 4.25193924
v -3.16021219 -80.84639162 6.70753187
v 2.78533017 -78.00017297 5.28215989
v 15.91405831 14.08907678 3.01543833
v 16.78083092 12.13881932 -1.26638764
v 16.56935550 13.50376941 0.73375937
v 16.92000218 14.86984733 -0.61985222
v 16.85397141 15.58581833 -0.95834327
v 16.44107327 9.42031480 -1.63345376
v 16.60818607 7.11579947 -0.82981936
v 16.40718244 8.02241173 1.56841706
v 16.82854258 5.49050933 0.37462826
v 16.15301892 1.01290538 1.34327367
v 19.60080676 8.22790805 3.82482097
v 16.60353504 16.24953747 1.93299097
v 16.00839570 15.71222581 3.01170629
v 16.48557186 11.85041014 -0.21959616
v 16.90085046 15.03509749 0.53489173
v 16.91582799 13.47298361 -0.57566620
v 16.62114076 10.80008969 -1.60905696
v 16.64456725 9.18778405 2.84656463
v 17.36252196 7.19703641 2.63304403
v 16.54930972 6.98476424 0.12489001
v 16.71970822 6.54060021 1.62718957
v 16.89714752 3.97032918 0.76481607
v 16.23678394 10.43360773 -0.44424093
v 16.14835113 9.46291350 1.63732131
v 16.75803959 2.27461965 1.30374811
v 16.16209187 9.21997894 -0.03815279
v 16.48285054 8.18508957 -1.16559106
v 18.62861961 8.90892837 4.02544811
v 16.23068377 14.43961635 2.03018449
v 18.37964356 7.26205297 3.08624096
v 17.65269972 6.17125165 2.34903605
v 17.19630323 3.32185160 1.82232365
v 16.39370061 7.90156052 -0.49724412
v 17.54176244 8.38193204 3.29389842
v 16.87021367 7.84124155 2.43079755
v 16.32373780 10.02862584 2.63791042
v 16.25014655 8.30181595 0.56516111
v 26.16156824 17.77609438 20.22455819
v 27.91664377 17.73125678 18.72388646
v 29.73187901 20.05890198 17.11542532
v 26.27441101 19.07620579 20.56661062
v 27.04048343 17.49643497 19.57532763
v 27.83709019 18.63470860 19.30282079
v 29.05066125 18.44512299 17.35792123
v 29.61858362 19.15688254 15.92336409
v 28.68669108 19.13001016 18.56862754
v 27.30907686 18.89773458 19.83607933
v 30.09191528 20.91268077 16.77695848
v 29.28184159 19.52713169 17.87343621
v 7.56373210 -66.27508998 4.71792696
v 7.17859389 -73.33646715 4.89138020
v 8.59303214 -80.15762269 6.37121359
v 5.75808063 -86.56721562 5.63961640
v 3.92940082 -87.04819530 5.17941592
v 7.83712044 -67.93449819 4.81073977
v 7.64869712 -64.68497217 4.56598168
v 8.89363792 -71.58760726 5.48429042
v 9.23825148 -78.08143646 6.70414884
v 9.49358940 -81.72718436 7.90075492
v 7.25911558 -83.22439343 5.65015944
v 7.58730201 -86.33753657 6.42521633
v 9.13785864 -69.03320551 5.34161460
v 9.09323525 -66.97594374 5.18373400
v 7.11159594 -79.48274165 5.17939823
v 8.19393806 -76.79005712 5.64816315
v 10.07997617 -74.48315620 7.24835275
v 6.74963323 -71.71481103 4.84966068
v 6.06655143 -74.56379384 4.74395789
v 4.74970136 -85.09135246 4.96838614
v 9.51120723 -83.90263468 8.24442040
v 5.63612254 -82.86520839 4.88184718
v 8.42540525 -82.49484003 6.62465580
v 10.04466694 -67.56139547 6.04505092
v 5.67089953 -80.46137542 4.68314067
v 7.19705597 -81.46201074 5.43281110
v 8.95931385 -73.80540669 5.81744080
v 7.66099105 -75.05282760 5.13425563
v 6.60046283 -84.78996903 5.55474451
v 8.21611844 -84.48950201 6.57375157
v 8.98834690 -75.32768697 6.09837985
v 7.10494723 -77.91969180 5.05833700
v 8.08233581 -78.48347723 5.70334867
v 5.76606486 -78.40387523 4.60165786
v -2.75756558 -32.82861784 13.06833141
v -3.44085041 -32.69097209 12.52385415
# Number of texture vertex coordinates: 0
g Polygonal_Model_1 Triangles_0
# Number of triangles: 20124
f 9027 1 4247
f 1 9027 9294
f 4243 9027 4246
f 9027 4243 9294
f 1 3995 4244
f 3995 1 9294
f 1 4244 4247
f 2 8055 9277
f 8055 2 4248
f 2 9277 4000
f 3994 2 9749
f 2 3994 4345
f 2 4000 9749
f 2 4245 4248
f 4245 2 4345
f 3 8922 9900
f 8922 3 4237
f 9080 3 7
f 3 9080 4245
f 7 3 9900
f 4237 3 4245
f 9900 8922 9313
f 4231 8922 4237
f 8922 4231 4238
f 9313 8013 8195
f 8013 7953 8195
f 7953 8013 8310
f 8013 3991 9593
f 3991 8013 4238
f 8013 9593 8310
f 8310 8 9445
f 8 8310 4239
f 7891 9447 8543
f 8543 9447 7839
f 7916 8673 9151
f 8673 7901 9151
f 8993 4228 8338
f 4228 8993 8673
f 8993 8338 4240
f 8673 8993 7901
f 8576 4 4241
f 4 8576 7813
f 4 4229 4234
f 4229 4 8338
f 4 4234 4241
f 4240 4 7813
f 4 4240 8338
f 9644 9711 4242
f 3813 3822 2201
f 9711 3525 4242
f 6 5 7925
f 5 6 4242
f 7925 5 3517
f 5 3515 3517
f 3515 5 4235
f 4235 5 4242
f 9703 9027 4247
f 9027 9703 4246
f 8534 3385 3779
f 9313 8195 4251
f 8384 9313 4251
f 8013 9313 8922
f 7953 8310 9445
f 7891 8 9447
f 8673 7916 4347
f 7916 7839 4347
f 9879 8993 4240
f 9378 8576 4241
f 9252 9644 4242
f 6 8486 4242
f 6 7925 8486
f 7832 9703 4247
f 8055 7 8502
f 7 8055 9080
f 7 9900 8502
f 8195 7953 8459
f 8459 7953 9445
f 8 7891 8543
f 7916 8010 7839
f 7916 9151 13
f 7916 13 4252
f 8010 7916 4252
f 7813 8576 7941
f 8576 9378 7941
f 8264 9644 9252
f 8486 8789 4242
f 7925 3517 3526
f 4246 9703 4344
f 9080 8055 4248
f 9445 8 9181
f 8 8543 9134
f 8 9134 9181
f 8 4239 9447
f 8010 8543 7839
f 9879 4240 7813
f 8264 9378 4241
f 8789 9252 4242
f 1469 3804 2179
f 8908 9703 7832
f 8055 8502 9277
f 9151 7901 9879
f 9879 7901 8993
f 8504 7813 8623
f 7813 7941 7995
f 8623 7813 7995
f 8264 4241 9711
f 8486 7925 9121
f 9121 7925 3526
f 9546 8195 4004
f 8195 9546 4251
f 4004 8195 8459
f 9 9252 8789
f 9252 9 4249
f 9252 14 8264
f 14 9252 4249
f 8789 8486 9
f 9 8486 9121
f 8228 8908 7832
f 9313 8384 9900
f 8504 9879 7813
f 7941 9378 14
f 14 9378 8264
f 10 8228 7832
f 8502 11 4254
f 11 8502 4260
f 8502 9721 4260
f 9721 8502 9900
f 8502 4254 9277
f 12 8384 4001
f 8384 12 4255
f 4001 8384 4251
f 8384 4255 9900
f 8459 9445 9181
f 8543 8010 4252
f 13 9151 8518
f 9151 9879 8518
f 9 9121 4249
f 15 10 4253
f 10 15 7914
f 10 7832 4253
f 8228 10 7914
f 11 3999 4254
f 3999 11 4342
f 11 4260 4342
f 12 4001 4255
f 8459 9181 4256
f 13 8858 4257
f 8858 13 8518
f 4252 13 4257
f 8504 8623 8518
f 9879 8504 8518
f 16 14 4249
f 14 16 7995
f 7941 14 7995
f 9121 3526 3532
f 4249 9121 9905
f 17 15 8718
f 15 17 7914
f 8718 15 7955
f 15 4253 7955
f 3999 8076 4254
f 8076 4000 4254
f 9721 19 4260
f 4255 9721 9900
f 9546 4001 4251
f 4256 9181 9830
f 9181 4261 9830
f 9134 4252 8586
f 4252 9134 8543
f 8835 8858 8518
f 8518 8623 8835
f 8573 8623 7995
f 16 20 7995
f 20 16 9905
f 16 4249 9905
f 9121 21 9905
f 21 9121 3532
f 9597 17 8718
f 17 9597 8220
f 9012 17 8220
f 17 9012 7914
f 18 22 9098
f 22 18 4262
f 3999 18 9098
f 18 3999 4342
f 4262 18 4342
f 4260 19 4262
f 4262 19 4266
f 19 9363 9481
f 9363 19 9721
f 4266 19 9481
f 9830 8428 4267
f 9830 4004 4256
f 4004 9830 4267
f 9134 9306 4261
f 9306 9134 8008
f 9134 4263 8008
f 4263 9134 8586
f 8858 23 4257
f 23 8858 7808
f 8858 8835 7808
f 8623 8573 4343
f 8835 8623 4343
f 20 7803 8090
f 20 8090 4258
f 7995 20 4258
f 20 4259 7803
f 4259 20 9905
f 24 21 3532
f 21 24 4259
f 9905 21 4259
f 8083 22 9543
f 22 8083 4265
f 9543 22 4266
f 9098 22 4265
f 22 4262 4266
f 8721 9363 4267
f 9363 8721 9481
f 9363 9546 4267
f 4261 9306 9830
f 9306 8008 9587
f 4257 23 8586
f 4263 23 4340
f 23 4263 8586
f 23 7808 7988
f 23 7988 4340
f 8835 4264 7808
f 4264 8835 4343
f 8573 9206 4343
f 8090 7803 7843
f 24 8426 3540
f 8426 24 3541
f 2179 1462 1469
f 24 3532 3541
f 24 3540 4259
f 2179 3793 1462
f 8613 8052 9597
f 9597 8052 4269
f 4269 8052 4271
f 8021 8083 8022
f 8021 8022 8157
f 9846 9481 8721
f 8428 9830 9306
f 4267 8428 9173
f 8008 1002 9587
f 1002 8008 4340
f 8337 7808 9625
f 9625 7808 8222
f 7808 4264 8222
f 8090 7843 4268
f 4268 7843 4341
f 8426 8281 4341
f 3540 8426 4341
f 25 7910 1001
f 7910 25 4274
f 25 1001 9039
f 25 9039 8021
f 25 8021 8157
f 4274 25 8157
f 9846 8721 4275
f 4275 8721 9173
f 8428 26 8366
f 26 8428 9306
f 9587 26 9306
f 8366 26 4276
f 4276 26 9587
f 7994 7988 8938
f 8337 9625 7851
f 9399 8101 9331
f 8101 9399 8285
f 9206 8101 8285
f 28 27 4272
f 27 28 4273
f 4268 27 9331
f 27 4268 4270
f 9331 27 4339
f 27 4270 4272
f 27 4273 4339
f 8281 3551 4341
f 8281 8426 3552
f 8158 8173 7910
f 8173 8240 7910
f 8173 8158 4280
f 8129 7887 1007
f 7887 8129 9846
f 1007 7887 1008
f 9816 8366 4276
f 9816 4276 7816
f 9542 9148 4277
f 9542 4277 7924
f 9542 7924 8371
f 9625 9228 7851
f 7851 9228 9767
f 9767 9228 9595
f 9399 9331 4278
f 8285 9399 4337
f 9399 4278 4337
f 30 28 8929
f 28 30 4338
f 8929 28 4272
f 4273 28 4338
f 8281 9695 3559
f 3551 8281 3559
f 8281 3552 9695
f 9854 992 4288
f 8158 9854 7794
f 7794 9854 4288
f 993 29 997
f 29 993 9889
f 997 29 1008
f 2179 1468 3793
f 999 29 4284
f 1462 2167 1469
f 29 9889 4284
f 7798 8070 9146
f 8418 7798 9146
f 1000 9777 8262
f 8190 9777 7924
f 9777 8190 4290
f 8262 9777 4290
f 9595 9636 9329
f 4278 8444 4337
f 8272 8444 7815
f 8444 8272 4337
f 8444 4285 7815
f 3566 30 8200
f 30 3566 4291
f 30 8929 8200
f 30 4291 4338
f 3559 9695 3567
f 3567 9695 3568
f 7999 8733 9236
f 4296 8733 9622
f 9622 8733 7999
f 31 9417 9146
f 31 9146 4289
f 1012 31 4289
f 31 1012 4327
f 9417 31 4327
f 32 9771 8702
f 32 9329 9771
f 9329 32 8190
f 32 8702 4290
f 32 4290 8190
f 998 8186 8237
f 8237 8186 7804
f 7815 8034 4328
f 8034 4291 4329
f 8034 4293 4328
f 4293 8034 4329
f 33 3567 3577
f 3567 33 4286
f 33 3577 4294
f 4286 33 4335
f 33 4294 4335
f 9622 983 4304
f 34 8188 8044
f 2167 3794 1469
f 9417 34 8044
f 34 9417 4322
f 4305 34 9663
f 9663 34 9471
f 9471 34 4322
f 8176 9143 1016
f 9143 8176 4322
f 8176 1016 9471
f 8622 9532 1020
f 9532 8622 8477
f 42 35 984
f 35 42 4297
f 2190 2200 1468
f 3786 3401 2161
f 1464 3770 2145
f 35 4297 4328
f 4298 35 4328
f 3587 36 4299
f 36 3587 4330
f 4299 36 4331
f 4329 36 4330
f 36 4329 4331
f 37 9689 4294
f 37 9844 4303
f 9689 37 4299
f 37 4294 4332
f 4299 37 4303
f 9844 37 4332
f 38 3577 3578
f 3577 38 9844
f 38 3578 3588
f 9844 38 3588
f 965 8994 2613
f 8994 965 8800
f 8994 966 2613
f 8065 8994 8800
f 8420 7848 7782
f 8020 8420 7782
f 9317 9663 9471
f 9663 9317 4311
f 9663 4311 4313
f 9651 8031 8201
f 39 8944 8622
f 8944 39 9075
f 39 8622 4318
f 9075 39 4318
f 40 981 4307
f 981 40 4316
f 40 3593 3602
f 3593 40 4319
f 40 3602 4309
f 40 4307 4319
f 40 4309 4316
f 41 1020 4301
f 1020 41 4318
f 41 4306 4318
f 1938 785 797
f 42 984 4308
f 3593 42 4308
f 42 3593 4319
f 4301 42 4319
f 42 4301 4323
f 3593 8351 3602
f 8351 9696 3603
f 3602 8351 3603
f 9696 3587 3594
f 3587 9696 4330
f 9696 3594 3604
f 9844 43 4303
f 43 9844 8695
f 43 3595 8969
f 3595 43 8695
f 4303 43 8969
f 8695 53 3595
f 53 8695 3596
f 8695 9844 3588
f 8695 3588 3596
f 44 966 1022
f 966 44 1031
f 44 1022 1031
f 9757 9786 8311
f 9786 974 8311
f 974 9786 9016
f 968 45 1023
f 45 968 8311
f 974 45 8311
f 45 974 4313
f 1023 45 4311
f 4311 45 4313
f 46 56 1024
f 56 46 1025
f 46 969 975
f 969 46 1024
f 46 975 9756
f 46 8135 1025
f 8135 46 9651
f 8031 46 9756
f 9651 46 8031
f 600 625 589
f 1247 607 619
f 47 9831 1025
f 9831 47 1036
f 47 970 1036
f 47 1025 8135
f 8207 47 8135
f 4314 47 8207
f 3399 2160 3785
f 634 590 579
f 971 48 977
f 2160 3400 3785
f 977 48 9233
f 48 4312 9233
f 49 980 4307
f 3388 1449 2149
f 3786 2168 1463
f 3775 3398 3784
f 7764 49 4312
f 49 7764 4315
f 4306 49 4315
f 49 4307 8856
f 4312 49 8856
f 3617 9880 9527
f 50 9654 3617
f 50 3602 3610
f 3602 50 9346
f 50 3610 9654
f 50 3617 9346
f 51 3602 3603
f 3602 51 3610
f 51 3603 3611
f 3610 51 3611
f 3785 2159 3399
f 3603 52 3611
f 52 3604 3612
f 3611 52 3618
f 52 3612 3618
f 53 61 3604
f 61 53 3605
f 53 3594 3595
f 3594 53 3604
f 53 3596 3605
f 54 949 958
f 949 54 8256
f 54 958 1031
f 54 1031 2614
f 54 2614 8256
f 62 9757 8311
f 9757 967 9786
f 9478 55 969
f 55 9478 1033
f 55 959 968
f 959 55 1033
f 55 968 1023
f 969 55 1023
f 56 63 960
f 63 56 9831
f 56 960 1024
f 9831 56 1025
f 64 57 961
f 57 64 9831
f 961 57 1026
f 57 970 1026
f 57 9831 1036
f 963 58 1027
f 58 963 1037
f 58 971 9880
f 971 58 1037
f 972 58 9880
f 58 972 1027
f 59 972 9880
f 972 59 1028
f 59 9880 3617
f 1028 59 3626
f 59 3617 3626
f 9654 68 3626
f 68 9654 3627
f 3617 9654 3626
f 69 60 3618
f 60 69 3637
f 60 3610 3611
f 3610 60 9654
f 60 3611 3618
f 9654 60 3627
f 3627 60 3637
f 3604 61 3612
f 61 3605 3613
f 3612 61 3619
f 61 3613 3620
f 3619 61 3629
f 61 3620 3629
f 70 8256 2614
f 9839 62 9215
f 9215 62 959
f 9757 62 1032
f 959 62 8311
f 1032 62 9839
f 959 9478 9215
f 9478 959 1033
f 960 9478 969
f 9478 960 9578
f 340 1146 3837
f 3837 1490 340
f 829 1947 1658
f 63 71 1035
f 960 63 1035
f 3398 1448 3784
f 3761 1442 3382
f 2097 1434 2096
f 64 961 1034
f 1450 3771 3375
f 65 953 1038
f 953 65 1039
f 65 962 1037
f 962 65 1038
f 963 65 1037
f 65 963 1039
f 66 963 1027
f 963 66 1041
f 964 66 1027
f 66 964 1041
f 67 76 955
f 76 67 3646
f 67 955 964
f 67 964 1028
f 67 1028 3626
f 67 3626 3636
f 67 3636 3646
f 68 9359 3646
f 8997 68 3637
f 1450 2128 3376
f 3626 68 3636
f 68 3627 3637
f 3636 68 3646
f 69 8926 3647
f 69 3618 3628
f 69 3628 8926
f 3637 69 3647
f 70 77 8828
f 77 70 9701
f 940 70 8828
f 70 940 8256
f 941 70 950
f 70 941 9701
f 950 70 2614
f 9705 9839 942
f 942 9839 9215
f 78 9478 943
f 943 9478 9578
f 71 944 1045
f 1035 71 1045
f 1450 3365 3751
f 73 72 1034
f 2120 3362 2663
f 72 951 1034
f 952 73 1034
f 73 952 1038
f 953 73 1038
f 73 953 1046
f 1450 3376 3771
f 74 954 1039
f 954 74 1041
f 963 74 1039
f 74 963 1041
f 9674 75 1040
f 75 9674 1050
f 75 954 1041
f 954 75 1050
f 955 75 964
f 75 955 1040
f 964 75 1041
f 76 81 955
f 81 76 3663
f 76 3646 9359
f 76 9359 3663
f 82 9359 8997
f 9359 82 3663
f 8997 3637 3647
f 3647 8926 3655
f 8926 3648 3655
f 85 77 9701
f 77 85 8828
f 9705 932 941
f 9705 941 9839
f 88 78 943
f 78 88 1043
f 78 933 942
f 933 78 1043
f 78 942 9478
f 1536 1612 545
f 1450 3751 2128
f 1536 557 1612
f 1044 79 1047
f 80 90 1039
f 90 80 1049
f 91 80 947
f 80 91 1049
f 947 80 1050
f 80 1039 1050
f 9674 81 94
f 81 9674 955
f 955 9674 1040
f 3750 1443 3751
f 94 81 3663
f 95 82 96
f 82 95 3663
f 96 82 3664
f 82 8997 3664
f 83 97 109
f 97 83 3665
f 83 109 3664
f 3647 83 8997
f 83 3647 3655
f 8997 83 3664
f 83 3655 3665
f 84 98 3665
f 84 3648 3656
f 3648 84 3665
f 84 3656 3666
f 85 8958 1054
f 8958 85 2625
f 85 931 8828
f 931 85 4031
f 85 9701 2625
f 85 1054 4031
f 922 86 1056
f 86 922 2625
f 9701 86 2625
f 941 86 9701
f 86 941 1056
f 87 101 923
f 101 87 933
f 87 923 932
f 87 932 9705
f 933 87 942
f 942 87 9705
f 102 88 1060
f 934 88 943
f 88 934 1060
f 89 90 1049
f 936 89 9407
f 866 199 852
f 9407 89 1049
f 90 8079 1039
f 2128 2136 3376
f 91 92 938
f 92 91 947
f 105 91 938
f 91 105 1048
f 937 91 1048
f 92 93 106
f 93 92 947
f 92 106 938
f 106 93 9052
f 93 947 1050
f 93 9674 9052
f 9674 93 1050
f 94 95 108
f 94 108 3689
f 9674 94 3688
f 3688 94 3689
f 95 96 3690
f 108 95 3690
f 109 96 3664
f 96 109 3679
f 96 3679 3690
f 98 97 3665
f 97 98 3672
f 109 97 3672
f 110 98 3666
f 98 110 3672
f 1443 1444 3751
f 111 99 3667
f 99 111 3673
f 99 3656 3657
f 3656 99 3666
f 99 3657 3667
f 3666 99 3673
f 8958 112 910
f 1055 8958 2625
f 100 113 911
f 113 100 1057
f 100 911 922
f 100 922 1056
f 932 100 1056
f 100 932 1057
f 923 101 1058
f 101 933 1058
f 115 102 924
f 102 115 2639
f 1443 2103 1444
f 924 102 1060
f 3733 1422 3744
f 103 104 927
f 104 103 9407
f 926 103 927
f 2127 3763 3366
f 672 530 1214
f 1444 3359 3751
f 9407 103 4046
f 1214 656 672
f 927 104 1062
f 104 9407 937
f 104 937 1048
f 104 1048 1062
f 3366 2116 3751
f 105 928 1048
f 824 237 228
f 2103 3353 2104
f 119 106 929
f 929 106 9052
f 9052 107 3687
f 107 9052 3688
f 107 1384 3687
f 1384 107 3689
f 107 3688 3689
f 9422 108 9056
f 108 9422 3689
f 9056 108 3690
f 109 121 3679
f 121 109 9357
f 109 3672 3680
f 109 3680 9357
f 3366 2117 2116
f 110 3666 3673
f 3672 110 3680
f 110 3673 3681
f 3680 110 3691
f 110 3681 3691
f 111 3667 3674
f 3673 111 3682
f 111 3674 3682
f 3759 2131 3380
f 9477 112 902
f 112 9477 910
f 902 112 1055
f 1443 3740 2103
f 9781 113 9119
f 113 9781 911
f 9119 113 1057
f 122 114 903
f 114 122 912
f 114 123 903
f 123 114 1059
f 3304 3662 3671
f 114 912 923
f 114 923 1059
f 913 115 914
f 115 913 2639
f 914 115 925
f 115 924 925
f 924 116 925
f 116 924 1060
f 935 116 1060
f 116 935 8888
f 494 1196 503
f 915 117 1973
f 117 915 4047
f 117 926 927
f 1225 653 528
f 117 927 1973
f 2751 533 1204
f 118 119 1063
f 9084 118 917
f 118 9084 927
f 118 125 917
f 125 118 1063
f 3366 3751 2127
f 119 929 1063
f 120 126 8947
f 930 120 1392
f 1392 120 8947
f 3671 3314 2065
f 7982 9422 9056
f 3679 121 3690
f 3690 121 9056
f 121 9357 9056
f 122 903 1070
f 912 122 1057
f 1057 122 1070
f 456 443 718
f 1604 469 1193
f 456 718 695
f 1193 456 695
f 128 124 904
f 904 124 2640
f 913 124 2639
f 124 913 4052
f 2640 124 4052
f 129 9700 915
f 9700 914 4047
f 915 9700 4047
f 916 9084 8724
f 9084 917 1061
f 9084 1061 8724
f 131 125 906
f 125 131 917
f 906 125 918
f 918 125 1063
f 8947 918 929
f 918 8947 8711
f 126 8711 8947
f 8711 126 1400
f 126 1393 9402
f 1400 126 9402
f 9422 7982 8312
f 132 9357 1385
f 9357 132 1394
f 9357 1394 9056
f 127 136 894
f 136 127 9781
f 127 894 9477
f 127 902 9781
f 902 127 9477
f 136 9119 895
f 9119 137 895
f 137 9119 1070
f 8284 129 8709
f 129 8284 1974
f 129 905 9700
f 905 129 1974
f 8709 129 915
f 140 130 9541
f 130 140 9416
f 915 130 8709
f 130 915 1973
f 130 916 8724
f 916 130 1973
f 9541 130 8724
f 130 9416 8709
f 141 131 906
f 131 141 1595
f 917 131 1595
f 142 8711 9731
[truncated: 322,347 more chars]
