# Supplementary material for: The Slothful Claw: Osteology and Taphonomy of Nothronychus mckinleyi and N. graffami (Dinosauria: Theropoda) and Anatomical Considerations for Derived Therizinosaurids
Source: PLoS One. 2015 Jun 10;10(6):e0129449. doi: 10.1371/journal.pone.0129449 (PMC4465624; doi:10.1371/journal.pone.0129449)
Supplement: S1 Multimedia — (A) UMNH VP16420 caudal vertebra (B) UMNH VP16420 caudal vertebra (C) UMNH VP16420 caudal vertebra (D) UMNH VP16420 left scapula (E) UMNH VP16420 right scapula (F) UMNH VP16420 humerus (G) UMNH VP16420 ulna (H) UMNH VP16420 radius (I) UMNH VP16420 manual claw (J) UMNH VP16420 pubis (K) UMNH VP16420 ischium (L) UMNH VP16420 femur (M) UMNH VP16420 tibia (N) UMNH VP16420 fibula (O) MSM P2117 caudal vertebra (P) MSM P2117 scapula (Q) MSM P2117 left humerus (R) MSM P2117 right humerus (S) MSM P2117 antebrachial element (T) MSM P2117 ulna (U) MSM P2117 manual phalanx (V) MSM P2117 left ischium (W) MSM P2117 left tibia (X) MSM P2117 right tibia (Y) MSM P2117 fibula (Z) MSM P2117 metatarsal (AA) MSM P2117 pedal claw (BB) MSM P2117 gastralia (CC) MSM P2117 gastralia. (ZIP) [file pone.0129449.s011.zip › MultiS9-NGManualClaw.obj]

# Studio
g Polygonal_Model_1
# Number of geometric vertices: 10232
v 46.94971815 0.69881894 -15.39771631
v 45.42486370 4.21047490 -15.33633191
v 36.86328605 10.69337782 -9.57704056
v 36.96131334 11.58926729 -9.53879487
v 34.90979970 11.82298642 -9.49295331
v 31.15133941 15.53117391 -8.84519145
v 29.63508852 18.36564019 -7.46528106
v 28.04062888 18.89472455 -6.35402184
v 28.23092788 20.00623569 -5.34705445
v 27.44000033 20.05000040 -3.46000004
v 25.51135793 19.12030578 -2.03036866
v 49.40854013 1.65729446 -15.06469864
v 47.92946577 3.35073727 -15.70057683
v 43.77742484 7.19166128 -13.90405558
v 40.97292200 9.46144015 -11.30109187
v 33.51937979 16.67618938 -9.33161750
v 29.25116196 19.67530139 -6.61696913
v 28.25793438 20.66235244 -3.13050696
v 39.46552426 12.95556407 -10.13640501
v 34.29846466 16.86502621 -9.62143485
v 33.12660381 18.16325448 -8.61801207
v 31.11704439 19.81802098 -7.42722582
v 29.53691781 21.22497186 -5.48905833
v 28.90873700 21.46996371 -3.10611539
v 28.59163284 21.11818083 -0.71020424
v 51.47203431 2.65189563 -14.52307403
v 49.48413372 4.99963947 -15.78914374
v 33.82618353 18.71244982 -8.73390120
v 31.62600473 20.57374269 -7.13296747
v 30.98826669 21.59136906 -6.41224114
v 29.35895883 21.71483636 -3.91837629
v 29.24777754 21.72227763 -0.94984676
v 45.03559321 9.84659139 -14.28284775
v 35.66986322 18.46766844 -9.78071149
v 32.05418214 21.58067562 -7.04447133
v 30.48799373 22.55195379 -4.67059575
v 29.95962277 22.60266431 -2.18183151
v 51.26259476 4.67053894 -15.35190549
v 46.25545442 9.72002652 -15.00423066
v 44.39993948 11.93424594 -13.00182845
v 41.50743410 14.29989841 -10.68180054
v 33.17524493 21.97645977 -7.36569613
v 32.32797980 22.64326997 -6.68541621
v 31.61120787 23.11204746 -5.26832230
v 31.00761585 23.49555306 -3.34631396
v 52.67486349 5.82714751 -15.23200423
v 50.25999993 8.53999984 -15.83000086
v 47.48727754 11.15773059 -15.17540589
v 45.05778477 13.14332616 -13.14831898
v 33.84999931 23.18000048 -7.43000023
v 32.94999897 23.80999923 -5.98999998
v 32.26999938 24.17000011 -4.25999984
v 51.97000131 8.96999985 -15.93000069
v 46.78174481 13.44741415 -14.23314307
v 36.18999943 23.25000055 -8.99000000
v 34.05818343 25.17025732 -6.25096867
v 33.25213119 25.30400455 -4.83701983
v 54.09461632 9.02737025 -15.60034510
v 52.79000103 10.42999979 -15.90999961
v 48.03999886 14.86000046 -14.48999997
v 46.70999944 15.86999930 -12.93000020
v 43.79585013 18.37153360 -11.03386935
v 39.41260278 22.49474451 -10.32064483
v 36.49380058 25.80171451 -8.07346310
v 35.22240743 26.61564574 -6.36492483
v 34.37123075 27.09644102 -3.97359207
v 55.40720373 10.19658707 -15.35271853
v 48.65000024 16.66999981 -14.20000009
v 36.41600162 27.71266364 -6.71101967
v 36.08468175 28.40293571 -5.11522219
v 35.30029953 28.03577669 -4.12166538
v 56.04999885 12.45000027 -15.66999778
v 54.26651239 14.38251045 -16.06578566
v 51.52060464 16.50664769 -15.33381268
v 50.28000101 17.86999963 -14.53999989
v 41.37999937 25.86000040 -10.40000003
v 38.01000118 28.68999913 -7.59000005
v 36.96648031 29.07152474 -5.62045025
v 57.04945698 14.35784809 -15.85987955
v 52.52164230 18.83878745 -15.16505051
v 44.67622563 26.49732865 -11.27320994
v 42.45999828 27.85000019 -10.52999962
v 40.52999988 29.45999987 -8.91999993
v 39.02233019 30.82978353 -6.63380232
v 38.21100295 31.05513193 -4.67404863
v 58.30999836 16.59000106 -15.69999941
v 56.88580498 16.53208025 -15.85127972
v 56.06118590 18.77938956 -15.87269455
v 51.75000057 22.57999964 -13.86000030
v 49.86999929 24.08999950 -11.97000034
v 47.43568599 26.33584477 -11.44445036
v 45.77413946 28.36668491 -11.37367170
v 41.54358804 31.93102404 -8.86089914
v 40.09931535 32.20510483 -6.90544862
v 59.21000242 18.95000041 -15.73000103
v 54.80000004 23.01000059 -14.99999966
v 52.76000127 24.72000010 -13.48000020
v 48.43999818 28.55999954 -11.59999985
v 46.19999975 30.67000024 -11.20999921
v 47.01252654 28.75847369 -11.41598076
v 44.05000061 32.59000182 -10.16999967
v 42.31114686 34.05165672 -8.58594757
v 41.32999852 34.63000059 -6.14000019
v 60.17148122 20.91799490 -15.80378041
v 51.11568421 29.19002995 -11.76469866
v 48.56761545 32.08608925 -12.07331941
v 49.78670180 29.31734920 -11.72083989
v 47.06729949 30.67692183 -11.48710679
v 43.21462661 35.30695662 -8.85738805
v 42.58493334 36.52745485 -6.15812372
v 61.11999974 22.91000076 -15.82000218
v 59.22000110 24.67999980 -15.86000063
v 54.78256196 29.47442234 -13.00294418
v 44.68178749 36.86880693 -9.40989237
v 43.68378967 38.14788535 -7.09879585
v 62.32674420 24.26214889 -15.59865382
v 60.71000174 25.79000033 -15.78000002
v 55.73999882 30.07999994 -13.41000013
v 54.97140065 31.17383085 -12.70273048
v 50.47992617 34.79008004 -12.41193060
v 49.20133576 35.64738482 -12.13300414
v 46.46899924 38.30566630 -10.32469608
v 44.52601448 39.77588937 -5.36179077
v 62.01976165 27.03453042 -15.54567832
v 61.20999902 27.65000053 -15.65000042
v 57.79999867 30.62999994 -14.39000014
v 55.08235097 32.56384656 -12.60643825
v 53.19000036 34.63999927 -12.48000003
v 51.52000114 36.16999835 -12.48999964
v 49.77000132 37.71999851 -11.93999965
v 46.70999944 40.33000022 -9.72000044
v 63.83000314 27.51999907 -15.42999968
v 62.12000176 29.10000086 -15.70999995
v 58.97000059 31.86000139 -14.61999957
v 55.86576462 34.48835015 -12.84011174
v 53.77713963 35.92935205 -12.62080390
v 50.82000047 39.01999816 -12.31000014
v 48.37963730 41.52438790 -10.62344294
v 63.14629316 30.75638227 -15.80567844
v 57.66944960 35.91693938 -13.30703404
v 54.24834415 37.82079369 -13.06739822
v 49.53880236 42.68722236 -10.96089743
v 47.01000080 44.02000085 -6.50000013
v 65.27900696 30.59458174 -15.26797935
v 63.91160190 31.76128864 -15.79175331
v 59.28000063 35.76999903 -14.08999972
v 57.18721449 37.87796944 -13.15073669
v 55.21441251 39.28789124 -13.29127327
v 50.68730190 43.15640032 -11.58672012
v 48.36508259 44.62505504 -8.58559087
v 66.06236100 31.96937963 -15.14579076
v 64.78001177 32.96002373 -15.75064473
v 61.96000054 35.44000164 -15.35000000
v 59.22000110 37.70999983 -13.65000010
v 51.89252272 43.87721792 -12.19132449
v 50.83847418 44.84923184 -11.13838702
v 48.63244668 46.32410407 -6.30193017
v 60.95999852 38.13999891 -14.48000036
v 58.45125392 40.54706916 -13.33281212
v 56.69999868 41.82999954 -13.51999957
v 55.24000153 43.11000183 -13.33000045
v 52.37000063 45.54000124 -12.07999978
v 50.38710684 47.04163224 -9.41207074
v 49.19830337 47.21894860 -6.87977020
v 66.57190621 35.14176980 -15.54866787
v 62.09440157 39.07155246 -14.88304324
v 58.90781805 41.88347980 -13.41760252
v 52.06358805 47.64993861 -11.14726532
v 50.51690340 48.65293950 -8.35267827
v 60.87218970 42.54448041 -13.84012960
v 58.88959393 44.06357929 -13.64706643
v 53.95552516 47.70719633 -12.65483629
v 67.81039387 37.49843687 -15.28369728
v 66.10272825 38.22307661 -15.93043096
v 57.31249973 46.84973508 -13.71896174
v 54.27207053 49.86404628 -12.29478791
v 66.17999822 41.29000008 -15.89999907
v 61.00211665 45.83230242 -13.84937949
v 55.69836497 50.60984194 -12.91809510
v 54.26000059 51.25999823 -11.93000004
v 52.62999982 52.40999907 -9.13000014
v 68.29130650 41.24583676 -15.65204747
v 66.88024849 42.79001057 -15.90504497
v 63.90795112 45.25012523 -14.92428780
v 61.75959855 47.33829945 -13.84829264
v 55.74307963 51.96745321 -12.79893890
v 53.17202955 54.43611369 -7.25399749
v 68.21555644 43.84455830 -15.86034894
v 61.28887087 49.97489229 -14.12293315
v 64.32485580 49.38143119 -14.60906118
v 61.31000072 51.92000046 -14.24000040
v 54.16294932 56.42935261 -8.29776004
v 64.74032253 51.38992518 -14.53937776
v 61.65993959 53.96999419 -14.33091611
v 64.85000253 53.67000028 -14.32000007
v 62.76024133 55.24541438 -14.44385760
v 70.01136988 51.92581564 -15.94650373
v 64.26303089 55.90422451 -14.34373856
v 62.71992624 57.42453411 -14.44068458
v 70.46038657 53.98070812 -15.89392312
v 68.59243661 55.62932044 -15.68204537
v 63.02494556 60.24742499 -14.54715151
v 70.48933953 56.34400249 -16.00945927
v 65.67999721 60.40000170 -14.29999992
v 64.06068057 62.11808696 -14.62060679
v 61.90377846 63.48908693 -14.04940616
v 70.63620538 58.67150053 -15.94388671
v 65.21196663 63.39561939 -14.67001438
v 60.24928391 67.05015153 -12.26056647
v 59.47588384 67.89588928 -10.65149065
v 68.38492304 62.88198382 -14.95122351
v 59.82666835 69.30255890 -9.41374246
v 71.27423584 63.05698305 -15.66293277
v 69.78244334 63.94918263 -15.50290175
v 67.05393642 65.80656767 -14.64863122
v 60.53367630 70.67585737 -10.52663941
v 70.70225477 67.38476455 -15.38457442
v 63.49000335 72.72999734 -13.62999994
v 61.66816875 73.86734337 -11.01568621
v 71.55474275 67.97005981 -15.24401177
v 70.24795562 68.99500638 -15.24891611
v 69.37957555 69.87012178 -14.77112249
v 66.58815593 72.32706249 -14.81856313
v 62.01721728 74.73023981 -11.07089128
v 62.24991381 75.28695464 -9.73025523
v 71.84208930 69.53739375 -15.06204903
v 69.52468306 71.23432308 -14.74963222
v 67.91999936 72.69000262 -14.72999994
v 64.24258649 75.50910860 -13.55633326
v 72.05435634 70.91655582 -14.94026650
v 71.03250921 71.74739242 -15.18348046
v 70.22999972 72.54000008 -14.89999983
v 68.09999794 74.19999689 -14.67999909
v 64.99999762 76.58000290 -13.80000077
v 63.31525743 78.23690772 -10.55482868
v 71.26998901 73.29487056 -15.12307767
v 70.25332004 74.22062755 -14.78053164
v 69.40172613 75.51877946 -14.52017576
v 67.61000305 76.31999999 -14.75999970
v 64.14999813 78.89000326 -12.73000054
v 63.70548904 79.34342325 -10.26289631
v 69.25696880 76.65324956 -14.46193829
v 67.67000258 78.06999981 -14.67999909
v 65.39999694 79.76000011 -13.60000111
v 64.29000199 80.55000007 -12.48999964
v 64.65999782 82.07000047 -12.55999971
v 64.56450373 82.56315440 -10.68253256
v 65.25943428 83.35020393 -12.93069031
v 65.38999826 84.78000015 -12.75000162
v 64.98262286 85.37224680 -11.47472579
v 69.40931827 82.82789588 -14.26428556
v 68.10270250 84.10377800 -14.22529854
v 66.08008593 85.85269004 -13.12520076
v 65.18320739 86.64456755 -11.52234711
v 71.39331102 82.58591592 -14.42645770
v 70.57747990 83.58131349 -14.48067836
v 69.08067316 84.83916521 -14.22991231
v 65.43276459 87.73108572 -11.84239611
v 70.81612200 84.55974609 -14.27620556
v 69.94000077 85.53999662 -14.15999979
v 68.82304698 86.41005307 -14.15295526
v 66.50999933 88.11999857 -13.07999995
v 65.55669755 88.77112716 -11.42461691
v 70.01542300 86.76695824 -14.10945412
v 67.22456962 89.18949962 -13.28304596
v 66.18999690 89.64999765 -12.38000020
v 65.69935381 89.78345990 -11.56663895
v 70.60426474 87.71459758 -13.90707120
v 69.27859038 88.74230087 -13.88610341
v 66.75999612 90.57000279 -12.65000086
v 66.06898457 90.92497826 -12.03458197
v 70.48028708 88.92032504 -13.76224123
v 68.79000366 90.38999677 -13.65999784
v 67.87190586 91.01098031 -13.31741177
v 66.77000225 91.83999896 -12.43000012
v 66.20167196 92.19916910 -11.85591705
v 69.95111704 90.61519802 -13.61660473
v 69.22999769 91.22999758 -13.52999918
v 66.40843302 93.26650202 -11.93971373
v 66.29568338 93.42150390 -11.48169395
v 69.51928884 92.12128073 -13.31707556
v 66.69353694 94.15365756 -12.11266778
v 66.45251065 94.22568232 -11.32811327
v 70.66421956 90.67282826 -13.14192545
v 69.60879266 92.83595532 -13.03030271
v 66.90561771 94.80245411 -12.17049360
v 66.69504195 95.30077875 -11.51791494
v 67.52749532 95.76249868 -12.29829807
v 66.92267954 96.18780017 -11.63619384
v 68.71108711 95.46178579 -12.45178748
v 67.95462966 96.07598931 -12.31114194
v 67.42830575 96.89095616 -11.91946957
v 68.30583513 96.25989199 -12.21449114
v 67.43530184 97.55351394 -11.66718639
v 67.37205386 98.27069938 -11.23213209
v 67.64732301 97.86830842 -11.59008127
v 67.46852398 98.12354296 -11.42877527
v 67.46055931 98.51757437 -11.18323486
v 67.67036021 98.32739830 -11.40553225
v 67.56023318 98.55870903 -11.21768169
v 67.79531389 98.38065505 -11.31745521
v 67.95182079 97.69869596 -11.63619943
v 67.49008596 98.42076153 -11.28780097
v 69.22399253 94.77338195 -12.44349126
v 67.20414013 97.39646316 -11.40397415
v 66.81972742 94.99417990 -12.02319935
v 69.58583742 90.58894217 -13.68478220
v 66.22069329 92.64896810 -11.47520822
v 69.86927241 88.75180036 -13.91696464
v 66.63113832 89.46257830 -12.88032718
v 70.85902244 83.12421292 -14.51069303
v 66.24291092 87.07089722 -13.03209737
v 69.98249143 84.80987698 -14.32726998
v 68.79890710 87.18625456 -14.05174565
v 65.38844854 87.08295226 -11.91108953
v 66.62050635 85.12163907 -13.54271825
v 64.99774754 84.71354842 -11.91447023
v 65.54172933 81.23597503 -13.62681948
v 67.53324717 82.01973140 -14.21308704
v 64.45169449 82.38093555 -11.64389867
v 70.67943364 74.90684837 -14.90610465
v 68.46188754 76.96527988 -14.57347535
v 64.81635571 78.98776978 -13.34597357
v 63.89200687 80.06190509 -11.34990528
v 71.64192945 71.62427902 -15.13717137
v 69.28999722 73.27999920 -14.67000041
v 67.48935580 74.61132109 -14.78756871
v 63.58803064 77.65017450 -12.29553018
v 71.25621289 69.36840713 -15.33734147
v 68.45598668 71.68058306 -14.63668700
v 66.49094820 73.57592136 -14.76947311
v 71.15720958 66.60012156 -15.37344977
v 70.19256800 67.99424440 -15.29179048
v 68.37958843 69.12008673 -14.56199214
v 62.95999885 73.27999920 -13.17999978
v 61.84000149 73.90999794 -11.38999965
v 71.82025909 62.27619201 -15.49521275
v 70.42665035 63.07898462 -15.72712138
v 65.73095918 67.90432334 -14.91581369
v 61.76000088 70.17000020 -12.93000020
v 60.76000258 70.73000073 -11.29999943
v 60.47166139 70.90119272 -9.52193234
v 71.29319757 61.74153462 -15.74788988
v 70.17342001 62.20936403 -15.77649638
v 69.13600862 63.23654205 -15.39163291
v 66.46999717 65.03999978 -14.57999926
v 64.85876441 66.63545966 -14.80536163
v 71.05489820 59.63017792 -15.87182656
v 70.04431635 60.75791270 -15.79828747
v 69.03000176 61.70000136 -15.46999998
v 67.16192514 63.63546103 -14.48328793
v 63.98999691 65.69000334 -14.61999957
v 59.34798345 67.95144081 -9.28528421
v 71.17142528 58.74529853 -15.88397659
v 70.26202977 59.42359567 -15.79547487
v 67.25912541 62.28225678 -14.44733515
v 71.13213837 57.32954293 -15.85919969
v 70.02254575 58.27121437 -15.91113955
v 68.30206513 59.58976969 -15.29429760
v 66.90261513 60.74913964 -14.34604265
v 64.75427002 62.20811233 -14.67848569
v 62.05920130 64.50550258 -14.03294876
v 60.83322689 65.43926150 -13.21505755
v 58.97285044 66.67269021 -10.15265565
v 71.05955482 56.28068000 -15.85422829
v 70.11999935 56.85999990 -16.03000052
v 66.77142531 59.55829844 -14.37007915
v 64.65004385 61.59113720 -14.60277382
v 70.55952400 55.50742894 -15.97472653
v 69.69043612 55.79988658 -15.92785120
v 68.99145991 56.28554896 -15.73425345
v 66.86190516 58.13957378 -14.52647150
v 64.15241212 61.03587896 -14.62497283
v 58.80332738 64.15219605 -11.58533804
v 70.94302773 53.47765237 -15.62657766
v 69.83999908 54.23999950 -16.03999920
v 68.82370263 55.04891649 -15.82383551
v 64.06255066 59.00018662 -14.47877567
v 70.48489898 52.48751491 -15.81545919
v 69.56163794 53.01083252 -16.05751552
v 63.74966353 58.08253959 -14.47302476
v 70.23861259 50.74197054 -15.78397304
v 69.33057308 51.70990899 -16.00666344
v 68.02991778 52.17691138 -15.84387943
v 64.72677737 54.75844815 -14.28324822
v 63.34255636 56.16414547 -14.49094340
v 58.71343613 60.10874361 -12.84563635
v 70.01236081 49.38070476 -15.78799635
v 63.18999827 55.19999936 -14.48000036
v 69.67002898 48.60000685 -15.88924602
v 67.95302033 50.46877265 -15.83487913
v 62.62999773 54.29999903 -14.41999990
v 66.33614004 50.04272982 -15.40172845
v 63.97050619 52.23245174 -14.11202084
v 60.70998311 54.20121923 -14.19447735
v 55.40224910 57.93474242 -9.87495668
v 69.23534721 46.39380798 -15.83105326
v 63.80081922 50.89519173 -14.12159950
v 62.20671907 52.00348422 -14.19217512
v 69.32195276 45.40002719 -15.63925482
v 62.97898293 49.99186099 -13.97450082
v 61.50088832 51.08067021 -14.22654465
v 69.06157732 44.17824745 -15.65206423
v 63.29161674 48.75253513 -14.18771315
v 61.99973077 49.68084022 -13.92230857
v 62.42182851 49.03992638 -13.92500848
v 55.84343523 53.18172276 -12.56575063
v 69.20683384 41.73262417 -15.18848538
v 66.21097773 44.60041225 -15.78821242
v 62.52427399 47.40513116 -14.06266540
v 10.41443460 12.81361934 1.51397206
v 9.34243482 12.22338621 3.11581022
v 11.31442469 12.05008104 4.37401794
v 11.14253048 11.38100494 5.35016600
v 13.13207392 9.94331110 7.02343322
v 13.38336989 8.10137205 8.03183857
v 15.03635570 7.16051087 8.34903494
v 10.78546233 12.98313774 0.67312230
v 10.83320752 12.63262052 2.91693071
v 12.45000027 11.71999983 5.26000001
v 14.07642476 9.48152319 7.56827043
v 11.19219139 11.57999597 -4.09021834
v 12.31000014 12.85999920 2.94999988
v 14.14995082 10.53460967 6.80743111
v 12.32386753 11.71259675 -4.32647159
v 13.48000020 13.17000017 2.83999997
v 14.65999987 12.29000092 5.27000055
v 15.99050686 10.33653226 7.33679254
v 17.77048036 8.29392299 7.81212980
v 13.74999993 13.27999961 -1.87000004
v 15.29000048 13.28999922 4.10999963
v 16.72762819 11.91230211 6.23163208
v 18.17553118 9.41503607 7.50751654
v 15.11048712 13.59457429 -2.49853544
v 16.79590717 14.92833719 0.85426238
v 16.25152491 14.45866004 1.97690027
v 17.63436012 12.39888370 5.99190034
v 18.17016304 11.48547605 6.79266546
v 16.68000035 14.72999994 -0.89000002
v 18.18300597 15.17547946 2.07330287
v 19.06067878 14.45059478 3.96769494
v 19.45286803 12.28709519 6.27451064
v 18.34999956 14.98000044 -2.08000001
v 19.70193163 13.43228947 5.22919605
v 20.32000013 14.90999945 -3.85999982
v 20.09000070 16.14000089 -1.70999998
v 20.54999955 16.37000032 0.71999984
v 21.93607949 15.70986770 3.21140699
v 25.14287643 12.20615581 5.34597598
v 21.79414220 17.02057756 -1.31044735
v 24.62136000 15.01948014 4.38408740
v 23.48840982 16.95575751 -4.20801854
v 23.98865670 17.89243519 -1.49987976
v 24.66999926 17.83999987 1.01000001
v 25.72000027 17.03999937 3.03000002
v 27.01999992 15.32999985 3.61000001
v 25.81046335 19.13371868 -0.32475486
v 26.68839134 19.07032169 1.39019103
v 27.71798149 18.39438267 2.68181856
v 28.91472168 15.72038420 3.43604782
v 27.07999945 19.08000000 -4.84000007
v 28.95379998 19.58415657 2.21639127
v 39.70000148 2.82999990 0.66000002
v 28.75195630 21.33803070 -1.68001989
v 29.70041707 21.19290084 1.16977340
v 32.07783401 18.64696667 3.11346445
v 30.10573238 22.26582170 -4.12577344
v 30.02609126 22.74786495 -1.54318823
v 30.90751171 22.61377312 0.51889336
v 31.95971251 21.84166387 1.85628072
v 34.29000080 18.89000088 3.12000001
v 32.01483190 24.43669178 -3.03409388
v 31.83000162 24.59000051 -1.15999999
v 32.67905116 23.67365174 0.87204669
v 34.13257003 22.43664116 2.08340073
v 35.97102314 20.32164484 2.87224911
v 33.12720358 24.63664301 -5.38648339
v 35.25000066 24.21999909 1.20000006
v 36.88804805 22.76045270 2.39681080
v 36.95312887 19.03819665 2.91130762
v 34.21640769 26.36582777 -5.10421302
v 34.43978727 27.32996643 -2.37151422
v 37.63011843 24.84734356 2.20176671
v 35.45999900 27.59999968 -5.23999985
v 36.28008068 28.51246856 -1.14308705
v 37.58239001 27.23015659 -8.02522805
v 37.36056387 29.01766077 -0.10806935
v 38.85479271 27.62684040 1.64497865
v 40.36999866 26.34000033 2.52000010
v 37.48000041 30.47000058 -3.92000005
v 38.18291798 30.33248335 -0.85014640
v 40.76958448 28.22828107 1.99130061
v 42.01709479 27.13858709 2.44320231
v 38.59369829 31.62161633 -3.07483692
v 39.95502740 31.23532794 -0.79671707
v 41.12228751 30.83695471 0.73939405
v 41.66337475 29.48484570 1.66929676
v 43.27059165 27.45842189 2.33282987
v 40.07929564 30.88229150 -7.59722898
v 39.54000026 32.12999925 -5.84000023
v 40.87516293 32.43568167 -1.13013212
v 41.83977097 31.06906638 0.79475070
v 43.18999872 30.02999909 1.56000000
v 44.06999797 29.03000079 1.92000007
v 40.82952812 32.16157481 -7.55422190
v 40.38999975 33.20999816 -6.01000013
v 40.72187096 33.72240439 -5.01217088
v 41.30744189 33.39092806 -1.87118107
v 42.47480631 32.73478523 0.15962140
v 43.77973452 31.32725507 0.91441139
v 44.78999972 30.23000062 1.42000057
v 45.96357420 27.55041793 1.62478327
v 41.31000116 33.78999978 -7.08999997
v 42.54272953 34.33950618 -1.21479819
v 44.28999871 32.79000148 0.77999971
v 45.42923346 31.50166199 1.22025260
v 42.34259948 36.03176028 -4.12028469
v 42.80814156 35.59769690 -2.28753686
v 44.89000142 34.09000114 0.54000015
v 43.12368855 37.29692847 -4.48131235
v 43.53180155 36.94476187 -2.70075095
v 44.55221444 36.69035435 -1.12330110
v 45.08055747 35.57756543 -0.04687761
v 43.61764342 37.15109080 -7.81972893
v 43.93294081 38.50188106 -3.95447481
v 44.53083128 37.88223490 -2.22720788
v 45.61262950 36.57801822 -0.29703256
v 44.28000376 38.38999942 -7.96000008
v 44.64681074 39.54047710 -3.92503059
v 45.06817460 39.06262293 -2.69460096
v 45.35000026 38.92000020 -8.84000026
v 44.68522593 39.76894170 -7.31778471
v 45.37137970 40.61783478 -3.80726205
v 50.19000173 36.12999991 0.38000001
v 45.97210139 39.77825120 -9.01103392
v 45.71000114 41.17000103 -7.73999980
v 46.31242156 42.12823138 -4.06332128
v 47.81352356 40.53422436 -1.34726637
v 50.03280193 39.43827376 -0.11725690
v 47.19721526 41.54669866 -9.15569998
v 46.73703015 43.34024712 -5.02470415
v 47.53116891 43.29566658 -3.39818280
v 48.07261005 41.86354205 -1.94833148
v 48.25999960 43.29000041 -9.34000034
v 53.19999903 40.24000093 -0.36999999
v 49.63000119 44.53000054 -9.96000040
v 49.15532470 46.73437029 -5.06918225
v 49.96742681 46.56797275 -3.53453006
v 51.27032101 45.09148374 -2.01114174
v 50.76000094 46.08000070 -10.40000003
v 49.89000037 47.69000039 -8.29000026
v 50.02591386 48.42795059 -6.39715930
v 50.82023889 49.46243763 -7.51107838
v 51.07386038 49.66256768 -5.57745341
v 51.72851309 51.40164495 -7.40079023
v 56.71999976 50.25000125 -2.73000100
v 57.87000060 51.69999972 -3.07000009
v 54.55613509 56.84139207 -6.68579387
v 55.69304526 58.64058435 -6.46519242
v 57.82799423 57.33060464 -4.32582758
v 59.67168137 54.74188924 -3.86902294
v 56.27562106 58.66179243 -10.96773241
v 56.28154799 60.16074866 -7.31712440
v 56.85934052 61.67740747 -9.24829114
v 56.80672079 61.65198609 -8.09337571
v 59.44994837 59.49932709 -4.74374089
v 57.46790394 62.82223016 -7.43901450
v 58.69155377 62.46075779 -5.89798950
v 58.44924226 63.27814609 -11.53455302
v 58.20894986 64.58687037 -7.85771944
v 59.19524282 63.79235536 -6.26004254
v 61.14000082 63.62999976 -5.52999973
v 58.85932595 66.50391966 -8.70110746
v 59.50926244 66.28212333 -7.36027304
v 60.84873155 66.15453213 -6.34472631
v 61.86552718 64.92887437 -5.77265630
v 59.70050767 67.61602312 -8.00230168
v 63.07987124 65.03123790 -5.85679943
v 64.36000019 63.24999779 -5.74999861
v 59.61120129 68.68357956 -10.04416123
v 60.00121683 68.88566911 -8.42928141
v 60.00804529 69.61220503 -10.35578456
v 60.56634337 69.51653957 -7.89103005
v 63.30999732 66.95999950 -6.18000003
v 60.16604975 70.21214068 -9.71807353
v 60.46875566 70.18490881 -8.63766484
v 61.43029034 69.59823519 -7.25163426
v 62.99996376 68.25989485 -6.45186659
v 61.00999936 70.67999989 -11.87000051
v 60.67193672 71.43355161 -9.85956285
v 60.94442308 71.40173018 -8.82406067
v 61.47459522 70.80054283 -7.74517236
v 62.52648681 70.49164176 -7.13908812
v 63.51926178 68.76164675 -6.60585426
v 61.60205230 71.18083537 -12.47598883
v 60.89144200 71.74037397 -10.88278834
v 61.03301793 72.17521966 -9.60501842
v 61.37748435 72.20352441 -8.67945421
v 63.58999759 70.24001330 -7.04994379
v 62.34051660 71.88950479 -12.95341272
v 61.40708551 72.89891690 -11.34194713
v 61.29267067 73.11102748 -10.32106299
v 61.48914248 72.96921313 -9.14618000
v 64.29690868 70.35327703 -7.05627026
v 61.98646501 72.91486859 -12.26470992
v 61.54147908 73.57697189 -10.95663290
v 61.65217608 73.89582694 -9.71819460
v 61.96141616 73.72630388 -8.75637680
v 63.14212084 72.97217101 -7.63034914
v 64.49002028 71.43995911 -7.15024909
v 61.65053695 74.04740900 -10.67633368
v 62.04137206 74.56893474 -9.30449553
v 62.60215491 73.76312464 -8.07383377
v 63.82624060 73.36200774 -7.53779616
v 65.80547243 71.77525014 -7.31832022
v 61.94408238 74.77872819 -10.20511799
v 62.41856515 75.09186119 -9.04948451
v 63.49152327 74.04728979 -7.76153198
v 64.49963152 73.45204055 -7.45952455
v 62.66538054 75.88997483 -9.36785620
v 63.82462382 75.20114630 -8.01930018
v 64.31573629 74.41006601 -7.69287162
v 67.00871885 71.62734866 -7.57976016
v 63.15302104 76.38595253 -12.39868626
v 63.11065704 77.17254013 -9.90578998
v 64.30000067 75.92999935 -8.09000060
v 64.29512799 77.38189399 -13.24260887
v 63.54554743 78.78477126 -11.60187740
v 63.53860348 78.29485089 -9.78520047
v 65.25082886 76.96573436 -8.18384439
v 64.02771175 79.48242128 -12.36959081
v 64.13546205 80.68360388 -10.23994572
v 66.07556343 78.58097553 -8.53353646
v 65.20810723 81.05624467 -13.37788533
v 64.19443339 81.37739450 -11.07691135
v 64.68281895 81.87243342 -9.99322720
v 66.55244529 80.20695299 -8.81558005
v 68.81400943 79.09394801 -8.84392578
v 64.86515701 83.57472718 -12.13232800
v 65.94710052 83.25126767 -9.47218109
v 67.42568314 81.98910207 -9.15631372
v 69.27581877 80.43873310 -9.15893074
v 65.28706849 85.70967615 -12.23361213
v 65.17711282 85.62882990 -10.82087308
v 66.20992720 84.15156603 -9.53772292
v 69.02445108 83.16609263 -9.60958749
v 65.59864432 86.86885983 -12.34481949
v 65.46627730 87.91204542 -11.00966707
v 65.90919942 88.04707229 -12.46696617
v 65.67645073 88.80377561 -11.96139306
v 66.69067591 87.80937642 -9.89258382
v 68.18284094 87.36208826 -9.95065831
v 66.52039289 89.89635855 -12.64345180
v 65.91959298 90.41117132 -11.38448529
v 66.95674360 89.37177062 -10.01593005
v 68.31907481 88.88102323 -10.03404800
v 66.46359712 91.19175375 -12.25969940
v 66.07437134 91.40203148 -11.15738321
v 66.68592244 92.70387143 -12.31824607
v 66.37714803 92.91996062 -10.94748825
v 66.98657572 93.04247797 -10.48493106
v 67.77408719 91.90878272 -10.37092134
v 66.93103164 93.61895174 -12.41879910
v 66.46481901 93.96541864 -11.75611559
v 67.10959226 94.42505985 -12.40352541
v 66.68826938 94.70148385 -11.85745094
v 67.36516953 95.04311532 -12.43015938
v 66.95239991 95.43265402 -12.02539168
v 66.97139889 95.68233788 -10.85799467
v 66.98537618 96.85970098 -11.35350671
v 67.17015803 96.88568115 -11.67652104
v 67.25825369 97.89817780 -11.13984268
v 67.32406467 97.86904603 -11.38136536
v 67.38541275 98.22200984 -11.04322448
v 67.48174131 98.65371138 -11.14797033
v 67.60001183 98.63556176 -11.13253646
v 67.67407805 98.55777025 -11.25040837
v 67.74312258 98.48952293 -11.24317013
v 8.51901248 9.41945147 6.75956393
v 9.92262270 7.76535878 8.31015687
v 12.81085424 2.34897877 9.46717989
v 15.36775846 0.23136390 8.30163155
v 17.33842678 -2.41874624 7.44419917
v 19.01692338 -4.92434716 5.49535500
v 20.04310302 -5.28184930 4.65296116
v 20.51999979 -7.23000010 3.72999883
v 21.81949280 -8.84779915 3.46782897
v 23.37765880 -11.61053870 3.25611071
v 26.66909248 -14.66811448 2.44466914
v 26.70591138 -16.46426134 2.22136546
v 30.12080304 -18.51277985 0.92723407
v 11.38000004 7.58000044 8.38000048
v 13.27334531 5.37340203 9.05592833
v 18.93504895 -2.07458134 6.99437642
v 20.30325867 -4.11042245 5.42841107
v 10.77680755 9.50617995 6.73324335
v 12.31999975 7.85999931 8.21999926
v 17.55831763 1.37256749 8.07883497
v 29.53083068 -14.10115883 1.95230858
v 31.79651499 -17.67881028 0.71187335
v 11.83234062 9.68823023 6.69280719
v 12.77997997 8.79010931 7.80020235
v 21.90993540 -2.91216467 5.31113287
v 23.82477745 -5.72774000 3.07100336
v 24.57951941 -6.74387673 2.97660031
v 31.89108521 -16.48539864 1.02504296
v 14.72526044 8.22905172 8.09126534
v 33.31490979 -15.58425091 0.78118866
v 34.42607075 -19.38954182 -2.66340468
v 25.57420731 -3.94704146 2.76242034
v 27.20500529 -5.33292349 2.48671556
v 32.95291215 -13.17742001 1.40599615
v 17.15429686 9.33550391 7.46233622
v 26.93999931 -3.29999998 2.45999964
v 34.99470279 -12.31069397 1.13440142
v 35.57016701 -13.63436040 0.66071143
v 19.01614480 9.60923638 7.43672252
v 20.29351145 8.17439519 7.47401733
v 30.47369421 -4.96337004 2.09454377
v 35.43309867 -11.01205219 1.26733317
v 19.36878450 11.42111979 6.77089533
v 20.96019499 9.89014376 6.85064215
v 29.30999920 -0.84999978 2.07999954
v 36.27074882 -8.50586686 1.27635652
v 36.98727116 -10.93806326 0.82674960
v 24.36128072 8.58043507 6.10532612
v 31.48860484 -0.13608341 1.35188107
v 38.25407848 -8.37090705 0.99006190
v 32.90031105 0.87172654 1.07883650
v 43.20172220 -12.25217339 -6.14774274
v 25.70265532 13.43033090 4.76027001
v 26.80385485 11.79358270 4.81499499
v 32.20400587 4.47398331 2.28761532
v 33.87999907 3.06000002 1.21999998
v 35.50000116 1.24000001 1.03000004
v 38.58052567 -2.38227611 1.14239694
v 26.32999979 15.08999988 3.81999998
v 27.90999971 13.38000037 3.74000007
v 29.54999916 11.57000009 3.46000004
v 32.72999823 8.00000038 2.63000000
v 34.35000032 6.20999979 2.33000005
v 36.69442981 3.36608919 0.91089576
v 39.03000057 0.91000000 0.81000000
v 42.16111451 -1.60153792 0.56331657
v 45.21000013 -6.25999970 -2.03000032
v 45.93442008 -7.45350961 -3.78740579
v 46.41212896 -8.50221049 -6.28419500
v 27.77200192 16.92241244 3.39801051
v 30.16365692 13.62620201 3.62718594
v 32.94000030 11.23999991 3.01000010
v 36.12559289 8.01501237 2.44487869
v 41.18999839 2.24999990 0.63999998
v 45.01170665 -2.46118475 -0.46522144
v 47.47971520 -4.85410541 -3.18771508
v 48.13824594 -5.76009927 -5.40186791
v 29.64386903 17.98990183 3.30193131
v 31.41000122 16.24000072 3.50999995
v 36.69999912 10.87000035 2.88999989
v 41.59433022 5.12274913 0.27621165
v 43.85032505 3.55496071 0.29699228
v 44.86225918 0.29158112 0.04571442
v 47.88348079 -0.01159988 -1.18504220
v 49.63056743 -3.64013948 -5.49045531
v 49.23477024 -4.89377091 -7.82961957
v 30.96566536 20.05144022 2.63402495
v 32.94000030 17.99999923 3.23999999
v 36.59000248 14.43009079 2.84927385
v 38.64999861 12.45999988 2.79999990
v 40.14231265 11.49054244 2.26320047
v 41.99999943 8.79999995 0.47000000
v 43.59696805 7.48528866 -0.00737856
v 43.13544184 5.24268206 0.23674182
v 47.69000039 3.22999991 -0.38000001
v 49.52999949 1.18999986 -1.79999997
v 51.37861520 -1.96188595 -8.18992592
v 33.74414146 20.42965218 2.84287333
v 35.45907885 19.26613413 3.05204559
v 36.32014617 17.57915132 3.12780961
v 38.29833120 15.33426996 2.94101262
v 41.04999825 13.70000001 2.39000004
v 46.70999944 8.05999991 0.03000000
v 48.81000146 6.04999997 -0.46000001
v 49.96117949 3.01109161 -1.47048745
v 52.43001878 2.72198883 -3.34918429
v 53.32158878 1.67313172 -6.54109614
v 51.56278610 -0.19335654 -4.83689969
v 35.22872925 21.45586722 2.61998782
v 38.80224749 17.74199493 2.53578718
v 41.63241759 16.65891707 2.36355839
v 43.00223663 14.29356821 1.88005820
v 47.00113833 10.74484736 -0.34212196
v 48.50712791 7.65556749 -0.30599692
v 52.08247527 4.00262699 -2.49671470
v 54.15412411 3.76842706 -4.95361071
v 54.56405133 3.12305638 -8.36166926
v 35.15959159 25.58390424 0.71474147
v 38.17040473 22.62971923 2.85454653
v 39.65365887 20.95565014 2.86195404
v 42.64999926 19.19000037 2.43999995
v 44.61999983 17.37000048 1.73999998
v 48.59087244 13.24136183 -0.56162727
v 46.83809355 14.34576511 0.28681700
v 46.18135095 12.44102418 -0.07462913
v 52.17074230 9.55851004 -1.04281411
v 56.18102103 5.67397941 -7.73403235
v 38.75827417 25.72281659 2.31236382
v 40.48823938 24.48629960 2.89167673
v 42.72999987 22.43999951 2.80999998
v 48.56999964 17.19000004 0.55000000
v 54.72871661 11.96517237 -1.70115696
v 57.48999864 7.93999992 -8.75000004
v 39.19821605 28.11157703 1.42323622
v 41.06999934 26.82000026 2.41999957
v 43.13093051 25.74992180 2.61018099
v 44.96999830 23.70000072 2.31999997
v 49.04999956 20.16999945 0.95000002
v 50.68000033 18.62999983 -0.23000001
v 50.98887160 16.02107659 -0.98306546
v 54.51293662 14.02314100 -1.34773424
v 56.09538406 14.03902005 -1.96232903
v 57.67190829 11.36966981 -4.37115179
v 40.45093432 30.11846542 0.82614389
v 42.38000140 28.79000083 1.97999994
v 44.71066594 26.48854814 2.23857141
v 46.70999944 25.38000047 1.70999998
v 52.04500258 21.53332345 -0.04417234
v 53.65987495 19.92902532 -1.27906131
v 54.13819477 16.52682386 -1.46537146
v 55.44447154 16.97605103 -1.66031474
v 53.20092291 17.90969446 -1.30208500
v 56.11721054 15.32718074 -1.78693479
v 57.67437443 15.70698991 -2.54459050
v 57.18450248 13.27968482 -2.91641476
v 59.44974348 13.90562393 -5.37295174
v 43.85026544 30.65274470 1.19558931
v 46.19999975 28.99999917 1.76000001
v 49.94835705 23.20532128 0.85192238
v 54.45576832 21.92706428 -1.20769837
v 56.21000007 20.67999914 -1.91999995
v 55.82041293 18.72307435 -1.67556433
v 58.19873139 18.99111271 -2.41958792
v 57.00757727 16.86605066 -2.02441355
v 59.55969542 16.96769521 -3.73323308
v 60.86231768 15.94703458 -6.23673154
v 61.31999940 15.36999922 -8.65999982
v 43.59244555 33.88910368 0.00919761
v 48.46990854 30.46988323 1.33887725
v 55.19999936 25.03000014 -1.07999996
v 57.77771026 21.47864178 -2.33619311
v 62.30000034 18.47999915 -7.30000017
v 43.72090846 36.13638505 -1.62877957
v 46.31999880 35.00000015 0.48000037
v 44.01201755 35.22391617 -0.64573949
v 52.88781226 28.55686843 0.14299697
v 54.95651811 25.86761117 -0.81401499
v 60.02557278 24.26778339 -3.20982607
v 63.28843534 20.94474062 -7.20335124
v 45.47664523 37.93892637 -1.22133119
v 48.74735326 35.67592055 0.68576238
v 53.17753926 30.87793104 0.01490570
v 58.16999823 29.09000032 -2.08000001
v 59.50328708 26.45276301 -3.09286406
v 62.91614473 25.87535419 -4.89534764
v 61.16952375 25.53876676 -3.77294398
v 64.72088397 23.69836718 -8.23357329
v 51.08710378 38.02479431 0.13466668
v 52.93000117 35.90000048 0.09000000
v 56.26733974 32.68935159 -0.73536887
v 59.22000110 31.12999909 -2.34999997
v 61.00561842 28.49891968 -3.79566057
v 63.64743412 28.25947292 -5.13603678
v 51.14933476 39.89287093 -0.17279906
v 53.42999846 38.04999962 -0.07000000
v 57.87000060 34.88999978 -1.13999995
v 59.84999985 33.33000094 -2.33000005
v 61.55097112 32.15053305 -3.71254259
v 66.01999700 27.87999995 -8.70999973
v 49.12682623 42.94669628 -1.90239167
v 51.19047686 41.93286225 -0.82953082
v 61.94339320 34.50888023 -3.51968361
v 62.63867766 33.58748928 -4.06695018
v 64.57025558 32.77906775 -5.08476840
v 50.99727958 43.70994866 -1.59970927
v 61.30279601 36.60424426 -2.57120584
v 65.35228342 33.60429406 -5.56752179
v 50.60281605 45.99270970 -2.74325418
v 51.49471015 46.26989365 -2.37491401
v 57.67000094 41.37000069 -1.50000001
v 60.16605720 39.68811780 -2.00329628
v 63.23590130 38.02213073 -3.93493380
v 64.38272446 35.96104309 -4.75294143
v 65.28571993 35.07988527 -5.41574601
v 66.45494699 33.65113586 -6.64521242
v 50.95968023 46.87519372 -2.98767933
v 52.98639461 45.68263888 -1.87573547
v 55.70999905 44.38000172 -1.52000005
v 58.78999829 42.41999984 -1.85000000
v 61.59377843 40.81274569 -2.76433164
v 62.15319037 39.05947134 -2.96690781
v 65.46290219 38.22652996 -5.76836988
v 66.07104093 36.36248037 -6.04960741
v 67.95592606 36.38149425 -8.00161622
v 61.56999990 42.30999947 -2.82000005
v 66.07356668 38.88522089 -6.31380081
v 68.68000329 36.60000116 -9.25000012
v 56.27991259 47.36974835 -2.17120047
v 62.41999939 43.49000007 -3.13999993
v 65.27416408 41.57051444 -4.94855037
v 66.56639278 40.40046409 -6.52984297
v 55.64999953 49.43000153 -2.54000002
v 58.88000131 47.52999917 -2.51000002
v 61.94999814 45.60999945 -3.01000010
v 65.66467881 43.78877208 -5.05490461
v 67.16977805 41.16678238 -6.98439963
v 68.07499379 40.83690420 -7.53387110
v 69.11683083 40.04898667 -9.15198028
v 69.72065568 40.09170085 -10.67340374
v 58.52000043 49.49999973 -2.84000114
v 67.04000384 43.65999997 -6.81999931
v 68.76035035 42.46711358 -8.17313325
v 59.19931084 50.93016475 -3.10988165
v 67.40505993 45.43268681 -6.97117066
v 69.80355829 43.66596416 -9.51394718
v 70.23604214 42.68562794 -11.12724934
v 59.21553075 52.64364928 -3.40853096
v 64.46115673 49.44770783 -4.09802608
v 67.73000211 46.99999839 -7.06000021
v 58.18999931 54.76000160 -3.76000069
v 61.42532453 52.93329060 -3.85463028
v 69.36715543 47.98828065 -8.57715961
v 69.60486621 47.14114591 -8.82732403
v 70.51574439 46.96803540 -10.05989499
v 55.64547330 57.73235485 -5.61206136
v 56.86999857 56.85000122 -4.32999991
v 58.24999884 56.14000186 -4.07999987
v 60.86942554 54.50402200 -3.93782696
v 63.42526525 53.22221667 -4.25992534
v 65.91264158 51.05616152 -4.81830863
v 67.86229461 49.93046820 -6.28596917
v 68.81000102 49.47999865 -7.61000020
v 70.58738917 48.39584604 -10.00220049
v 56.17194623 58.52381140 -5.56709291
v 66.92765653 52.44321376 -5.51300310
v 70.52997500 49.79209602 -9.78514832
v 71.00244612 49.16723445 -10.68970375
v 66.05041772 54.68008295 -5.07885870
v 69.57000494 51.95000023 -8.73999856
v 70.50514966 51.44910514 -9.72600188
v 71.15940750 50.50011724 -10.71361452
v 66.39935821 56.11983314 -5.27163176
v 68.56560707 54.24153060 -6.98957965
v 70.01999766 53.22999880 -9.41000041
v 70.81747800 52.93246359 -10.25869697
v 71.59766555 52.19313875 -11.35953423
v 67.36445427 57.17380345 -5.81075670
v 70.33298910 55.00705168 -9.74827819
v 71.53838873 54.06814069 -11.07059047
v 71.97864354 53.58283967 -11.98120601
v 58.15672502 63.08599561 -6.73701242
v 60.12543663 62.55470961 -5.25398878
v 65.10999799 60.49000099 -5.59000019
v 68.48258525 58.22330341 -6.53728796
v 69.39129531 57.95617774 -7.15212012
v 70.64583153 56.51386082 -9.33963060
v 71.30062580 55.40456250 -10.87552030
v 72.17731327 54.63034660 -12.35225424
v 59.66074765 65.15125185 -6.67091785
v 60.78999862 64.77999687 -5.85000124
v 62.64000386 63.82000446 -5.74999861
v 66.52999669 61.70999631 -6.15000119
v 69.79641318 58.97818506 -7.53346318
v 70.45983523 58.78300220 -8.32727458
v 72.21812010 57.29505047 -12.50606775
v 64.17303532 65.76741487 -6.29074732
v 71.32855058 60.16146392 -9.68441553
v 72.10274786 59.14268270 -11.76257711
v 63.76544386 67.85979122 -6.46111369
v 67.08999723 65.36000222 -6.73000002
v 71.32561505 62.36979365 -9.33760125
v 72.33000547 61.45999953 -11.96999755
v 60.92647463 70.07667422 -7.82892387
v 62.61999905 69.50999796 -6.81000063
v 67.62000173 66.90999866 -6.99000014
v 71.44545764 63.83743137 -9.37369186
v 72.39999622 63.32000345 -12.02999987
v 61.65860221 71.80163264 -7.97752012
v 63.17042559 70.87887824 -7.16327131
v 64.90000337 70.04000247 -7.02999998
v 68.18560511 68.28805059 -7.40364101
v 72.24205881 65.49815834 -10.91419347
v 72.65302539 64.67531621 -12.63496559
v 64.02359903 72.51114398 -7.49543868
v 65.23071975 70.99311799 -7.26467883
v 67.25999713 70.35999745 -7.53000006
v 70.47571242 68.27968359 -8.33548047
v 71.60575688 67.81579554 -9.30362940
v 72.40687311 66.66167080 -11.25894766
v 62.37138808 74.45771992 -8.65365937
v 64.01716173 73.80480319 -7.57234124
v 66.17750973 72.77390361 -7.61102140
v 70.43451816 69.82205063 -8.50481261
v 71.89933211 68.97963583 -9.70232300
v 72.51108438 68.33138317 -11.54405996
v 63.02999705 75.12000203 -8.34999979
v 64.57687914 75.19286871 -7.94042461
v 67.45219231 73.08158278 -7.99003616
v 71.79595530 70.24303824 -9.54947062
v 72.72853702 69.63630021 -12.13104185
v 65.07123262 75.79822838 -8.07056203
v 66.19233638 75.08940250 -8.08316376
v 71.09136879 72.45256007 -9.04230308
v 72.08698243 72.09852338 -9.92581155
v 72.92461395 70.94187289 -12.87254784
v 64.36083466 77.15162635 -8.54193047
v 69.18964535 75.09987056 -8.61123484
v 72.29137421 73.25743884 -10.28295513
v 73.03999364 72.33999670 -12.98999973
v 64.07149136 78.81309092 -9.32615995
v 65.25001675 78.40996236 -8.55018757
v 66.67000055 77.78000087 -8.48000031
v 69.41000372 76.48999989 -8.72999802
v 70.90999931 75.74000210 -9.08999983
v 72.29904830 74.17842746 -10.37481055
v 73.10281694 73.58999550 -12.88139075
v 65.69000334 79.63000238 -8.72999988
v 67.12000072 79.01000232 -8.67999997
v 69.93641704 77.80150324 -8.96319654
v 71.24625891 77.08515227 -9.43418685
v 71.90105319 76.22332871 -10.03202703
v 72.75696844 76.11682266 -11.30083296
v 73.10731709 74.96376336 -12.48764526
v 65.11213630 81.12704754 -9.48526710
v 66.09857827 80.84419370 -8.95173382
v 67.52000004 80.21999896 -8.96000024
v 70.17914951 79.11095768 -9.17209871
v 71.70525938 78.04998010 -9.93373245
v 65.09137899 83.01961422 -9.93834808
v 66.21000171 82.19999820 -9.20999981
v 67.89106876 81.15614206 -9.18394607
v 70.97346336 80.35143465 -9.80954897
v 71.33746147 79.17003334 -9.79712419
v 65.42219222 83.98188651 -9.86927655
v 66.41999632 83.53000134 -9.42999963
v 65.72581083 85.26834846 -9.88644827
v 65.54626673 86.70703322 -10.49084961
v 68.24223697 85.52536368 -9.87723470
v 70.76320052 84.65758711 -10.67093201
v 66.03059918 87.92649955 -10.29973757
v 66.97092205 87.20126748 -9.79514048
v 66.47996604 88.75003457 -10.07962320
v 68.10417771 88.00247312 -9.93673410
v 71.28193229 86.38380468 -11.31997444
v 66.61999971 89.81999755 -10.14999952
v 68.01916659 89.33026344 -10.03176626
v 71.32858038 87.15053648 -11.51843742
v 71.75039500 86.35026217 -13.14422302
v 66.48551673 91.69653058 -10.56235004
v 66.79558009 92.56596118 -10.50190069
v 68.72986257 90.95981717 -10.56153607
v 71.25867903 89.44196999 -12.18020264
v 66.75671786 93.24699640 -10.62911563
v 66.68889523 94.00588274 -10.82471665
v 67.91142374 94.45647150 -10.66981815
v 70.38414478 92.33346581 -12.21032534
v 66.83042645 96.10588849 -11.17493398
v 66.99518859 96.87149525 -11.08297706
v 68.47864389 96.36194259 -11.06552407
v 69.18273866 95.49768269 -11.61302160
v 67.11073220 97.29314595 -11.17818523
v 67.34949350 98.25614840 -11.11802924
v 67.43416190 97.85211831 -10.99007204
v 67.75237620 97.49148041 -10.94325259
v 68.30585748 97.15071321 -11.12637389
v 67.44831055 98.44090044 -11.10316720
v 67.85516441 98.01254421 -11.07943989
v 68.09602678 97.61137515 -11.11391094
v 67.49745458 98.68105501 -11.10758167
v 67.71834195 98.36878628 -11.12345885
v 67.89816916 98.18980843 -11.19340677
v 67.45187938 98.65107387 -11.11853682
v 67.68501550 98.62419218 -11.17383875
v 41.78083688 -13.34160287 -10.42701676
v 42.95526445 -11.76673453 -11.13123260
v 42.07282141 -11.25985570 -12.34805211
v 38.83616999 -11.56147942 -13.17904331
v 41.97582230 -10.55477466 -1.96045893
v 43.48119348 -11.06511150 -4.38326970
v 42.36073047 -8.69898126 -1.12723606
v 45.11141405 -7.82599580 -3.05129704
v 46.53061181 -8.14928580 -5.55865979
v 45.46087608 -5.80324233 -1.95185549
v 48.81086200 -5.65938326 -10.16620547
v 45.45847699 -3.97312455 -1.24642439
v 48.12006280 -4.46144678 -3.99743440
v 49.04108867 -4.84959828 -5.83016593
v 49.88311231 -4.32146247 -9.85087827
v 47.33626172 -2.73601850 -2.01852713
v 49.46999997 -2.81000091 -4.40999959
v 51.02095380 -2.59224093 -10.10527369
v 50.19430816 -1.55595504 -13.08490336
v 51.53287947 -1.12123881 -5.60247200
v 52.34413967 -0.72046451 -8.03027861
v 50.31000078 0.36999982 -14.15999979
v 52.25000158 1.00000016 -4.44000028
v 52.74575949 2.46602646 -13.54625914
v 50.13811216 3.22491815 -15.23372997
v 53.30999941 3.19000008 -4.18999977
v 54.59842086 3.22124385 -6.89267740
v 54.13331091 2.84434250 -12.18200754
v 53.59910801 4.22173413 -13.86307180
v 52.28000134 4.83999960 -14.98999912
v 54.00301889 5.76180452 -3.32973991
v 56.60062283 6.90903049 -6.29039202
v 57.41047487 7.45804701 -11.29946020
v 56.57631904 8.05265922 -13.46282195
v 54.83121797 7.29371933 -14.59260657
v 55.68588153 8.67701881 -14.63737246
v 58.06881189 9.04013962 -8.44868831
v 58.59475210 9.58869234 -11.41730510
v 56.24072999 11.34518348 -15.17047733
v 57.81000108 12.55999971 -4.07999987
v 59.11618844 11.82088815 -6.38552522
v 58.37957934 9.88842454 -7.67657347
v 59.56936628 11.44980546 -10.36751829
v 60.54329500 12.96579838 -11.02607511
v 58.88852105 13.11531011 -14.55773599
v 58.73613060 11.93123497 -14.01969697
v 57.32678995 11.33198384 -14.69195075
v 57.06701055 13.98132183 -15.78126475
v 57.91478232 12.05972582 -14.75929655
v 60.72773412 14.70060274 -7.19980290
v 61.39000133 14.70000017 -10.13999991
v 59.71999839 15.97000100 -15.02999943
v 60.22753939 14.88221996 -14.14742507
v 57.97729641 17.10322686 -15.70150815
v 60.08569151 15.41573461 -5.47619862
v 61.48969755 16.46668278 -7.46150315
v 62.56640702 17.19927415 -10.50034165
v 61.67236343 15.36839642 -11.81120425
v 62.45090067 17.10357331 -12.24996895
v 61.08453125 18.08690280 -14.85161483
v 60.99461392 15.86752199 -13.94640189
v 60.29530615 18.84108782 -15.46271238
v 62.27700412 19.69794556 -6.15034578
v 63.02430481 19.37539503 -8.40405561
v 63.64628673 19.59857345 -10.44824347
v 63.18800151 19.85570975 -13.51389755
v 61.15566939 21.48710936 -15.66827670
v 61.13596633 21.65867202 -15.70781693
v 64.08289820 21.30538039 -12.81854138
v 63.12820315 20.72197385 -14.19610716
v 61.52814999 21.78023010 -15.56666382
v 63.93702328 22.40174450 -7.54483743
v 64.43461031 21.76550962 -10.39257739
v 63.23666871 21.52311429 -14.41968046
v 62.89999932 22.95000106 -15.14999941
v 64.49178606 23.50485697 -13.81622721
v 63.61804903 24.05591123 -15.01249243
v 65.17409533 23.73332530 -12.16786820
v 65.11469930 25.00841580 -13.78256828
v 64.39252198 25.47038347 -14.81650956
v 65.97626209 26.44668706 -12.82941923
v 65.24296105 26.40969492 -14.31704871
v 63.85477632 27.99332142 -15.45269322
v 66.01408124 28.70229073 -7.59792561
v 66.66839123 29.17031944 -13.29958439
v 65.74133784 29.52948213 -14.76138830
v 64.24475461 30.83665110 -15.65452851
v 63.51011246 32.73263946 -4.47984459
v 66.59749895 31.69073910 -7.32712401
v 66.85515493 29.84660491 -8.73701181
v 67.94674695 32.13293850 -12.18162663
v 66.88229740 32.94118121 -14.76191729
v 63.12000006 36.12999991 -3.75999976
v 67.41940975 34.80764851 -7.56286550
v 64.43938613 33.86281431 -4.99715284
v 63.67899477 34.91652384 -4.26909188
v 65.68357348 32.64173120 -6.08171010
v 68.47123802 34.46395695 -9.96273477
v 68.57156754 34.99890119 -13.08635529
v 67.13223457 35.68056226 -15.33900201
v 67.56095588 33.92823786 -14.35895078
v 66.47017598 35.36077589 -6.55714888
v 64.89421427 36.95726022 -5.15474100
v 63.25811893 36.53061390 -3.84488399
v 68.19999963 38.35000098 -7.93000031
v 67.06892699 36.28248721 -7.01954542
v 66.15731120 37.68175840 -6.18168712
v 67.90224463 34.80542824 -8.78048036
v 69.34041530 38.43375295 -10.21213178
v 69.14196163 36.71171516 -11.99799776
v 68.75816733 35.15093401 -11.36841159
v 69.39686835 38.92955557 -14.02625162
v 68.70077550 37.59042546 -14.49480373
v 68.22604686 38.19432110 -15.16582910
v 65.00989944 39.39001262 -5.12442645
v 69.67646629 41.65217653 -9.74662788
v 68.96291673 41.23656824 -8.61007348
v 70.16304135 41.47591442 -13.36969808
v 70.04076988 41.51180014 -11.43593155
v 69.69266385 39.10034895 -12.66766433
v 69.57370043 42.56700724 -15.01496788
v 69.79066133 40.37468880 -13.95884063
v 66.85999781 45.85000128 -6.04999997
v 70.17139345 41.75643623 -11.90431509
v 70.90914249 45.64695060 -12.72199024
v 70.53313404 44.77223009 -11.34381443
v 70.66817582 44.47715729 -13.25892843
v 69.77320462 46.42862454 -15.52726328
v 68.40000302 49.32999983 -7.28000002
v 68.87146831 47.84933478 -7.98140839
v 71.20999694 48.92000183 -11.38999965
v 70.04786283 47.63133451 -9.41687822
v 70.66710293 45.46359926 -11.39610447
v 71.18312269 48.27439785 -11.71305310
v 69.41101700 53.34954336 -8.65614694
v 71.03160024 51.85019597 -10.39003581
v 71.54999673 53.16000059 -14.89999797
v 70.12999803 56.54955655 -8.37967265
v 71.91471010 55.75910211 -11.83523238
v 70.07455081 55.52687496 -9.00154840
v 70.60129941 54.24717441 -10.19743551
v 72.60667533 58.36807191 -13.43954168
v 72.25602120 54.53983694 -13.09765130
v 71.25769556 59.37548354 -9.68773197
v 70.91671973 57.42670968 -9.66539979
v 72.41468877 58.93234536 -12.67684530
v 72.37202674 57.80608207 -12.97962293
v 72.51868397 58.61571431 -13.32566421
v 72.39823788 58.38774890 -13.03873397
v 71.46097720 63.08176368 -9.45793837
v 71.88754529 60.00181288 -11.43339369
v 72.53000140 63.00999969 -12.64999993
v 72.05846161 62.32114136 -11.40436623
v 72.71411270 59.34408307 -13.64928763
v 72.58318365 63.15135211 -14.51855991
v 72.69618660 62.49516085 -14.02066369
v 71.69002295 66.48469716 -9.63691436
v 71.92523032 64.37576562 -10.69519017
v 72.07485288 66.21670723 -10.31463500
v 72.67763466 63.81838024 -12.98563182
v 72.12577760 68.29654425 -10.18586755
v 71.32171094 70.75165957 -15.26040677
v 72.06778973 75.39155334 -10.30167192
v 71.90445065 76.66641474 -14.87670094
v 71.82076573 78.78039777 -14.72680829
v 71.57523930 83.72549713 -11.51775476
v 71.55035436 86.52958274 -11.69559639
v 71.21390104 86.85655147 -13.75593524
v 71.24449313 89.67857808 -12.22999953
v 70.38242370 90.20199627 -13.55069876
v 57.31413886 8.04531761 -7.71906599
v 58.05393681 9.07096267 -10.04624739
v 57.62276426 9.03831888 -12.92490307
v 56.86736479 9.79536958 -14.38897476
v 55.01975119 11.80511247 -15.85470885
v 54.24632877 10.69547050 -15.86144418
v 48.06657881 13.81218992 -14.66906164
v 58.49396065 10.18062979 -9.32327937
v 59.16579068 10.84679645 -12.17595674
v 59.04963985 11.31168846 -13.01547978
v 57.13221803 12.17601821 -15.21517988
v 54.68517542 13.14724330 -16.04943909
v 53.29890549 13.58521823 -16.08640328
v 49.98179898 15.10717906 -15.22657182
v 59.03000012 11.31999958 -8.63999967
v 59.83860046 12.06212305 -12.43766956
v 59.61924419 12.92990893 -13.61182518
v 58.02933127 12.75423821 -15.02769534
v 57.08552897 13.26632313 -15.61104320
v 56.03742227 14.17256333 -16.00827836
v 54.96446788 15.29257093 -16.09146036
v 52.83679068 15.27811773 -15.94251767
v 37.36441582 22.44090848 -9.67000797
v 59.70999971 12.47000042 -8.82000010
v 60.69111452 13.67314253 -12.57659122
v 59.69862267 14.00664262 -14.29354772
v 58.06171522 14.16055765 -15.50814509
v 57.00125545 15.12097567 -15.94770327
v 56.11373484 15.61848447 -16.04320109
v 52.70596594 17.27706380 -15.54364897
v 46.82813212 19.49102618 -11.84574515
v 44.88557205 20.35560459 -11.25486009
v 41.36423394 22.20101282 -11.05844323
v 38.98318857 23.13810587 -10.14006417
v 60.47000363 13.65000010 -9.56999883
v 60.46425551 14.37831577 -13.59864138
v 59.04592574 15.40393382 -15.34328051
v 57.88223445 15.82449488 -15.78274742
v 53.58030647 18.08972470 -15.57860710
v 60.66007167 14.21639230 -8.89013521
v 60.45835838 15.86506329 -14.47335910
v 59.08000097 16.68999903 -15.58000036
v 42.26044193 24.27093126 -11.00021694
v 61.72212958 16.29180834 -9.09113325
v 61.67896837 16.31277427 -13.32716737
v 60.74777618 16.81960933 -14.59347643
v 59.53999981 17.96000078 -15.61999973
v 48.51198941 23.88091758 -11.54902391
v 43.81445795 25.09861067 -11.09237969
v 62.25789338 17.65166223 -8.86968803
v 62.18576059 18.13277975 -13.74592911
v 61.68938056 18.80745403 -14.70173243
v 60.96548215 18.89181137 -15.18639270
v 58.54000151 20.20999976 -15.97999968
v 55.13000116 21.91000059 -15.42999968
v 49.00999740 24.49999750 -11.54999994
v 47.34120145 25.52297153 -11.53486036
v 46.18519172 26.91392414 -11.48754358
v 62.83005327 18.43953691 -9.57412366
v 63.34000081 18.99999939 -11.97000034
v 62.40044907 19.38254945 -14.32942227
v 61.41352654 19.57355067 -15.14759287
v 60.70825830 21.71282843 -15.84249176
v 50.09000003 25.86000040 -11.73000038
v 48.31999913 26.75000019 -11.64999977
v 44.33905706 28.26784737 -11.10438164
v 42.59804264 28.97324786 -10.29816736
v 63.80821764 21.14332654 -9.35786869
v 63.44816834 20.83868161 -13.75862211
v 61.23105809 20.86976171 -15.45683388
v 61.85345352 22.73562178 -15.63987322
v 51.52999982 27.17000060 -11.95000019
v 49.67999831 28.10000069 -11.76000014
v 45.58759928 29.51439470 -11.26601361
v 44.47584599 31.16774000 -10.61344892
v 63.75777721 22.62983471 -14.32094909
v 62.69305199 23.49520288 -15.39027039
v 61.00208312 24.31537583 -15.89128934
v 58.85831267 25.90847202 -15.75706527
v 52.97067016 29.00253423 -12.22626306
v 50.57246983 30.31492978 -11.96258701
v 49.11421612 30.36997095 -11.96727157
v 64.46704268 24.50900897 -14.39235639
v 62.83194572 25.69511719 -15.60315676
v 60.35495177 26.90300904 -15.71620256
v 56.15999922 29.24999967 -13.81000038
v 53.66890505 30.61394021 -12.27844134
v 50.33686757 31.42517805 -12.23892160
v 65.80568850 25.25094710 -10.91450453
v 64.33500350 27.17317827 -15.13590384
v 62.89964169 28.08386646 -15.62795043
v 58.46000090 30.30999936 -14.67000041
v 56.76211417 32.13777393 -13.35842349
v 53.88661847 32.37304464 -12.31363975
v 51.40393600 32.81184286 -12.40756642
v 46.98238894 35.47548875 -11.29496377
v 66.61999971 27.63999999 -10.40000003
v 65.61654061 28.03204209 -14.47462011
v 61.90321222 31.10186383 -15.68432711
v 59.92149189 31.79946914 -15.07662144
v 55.21865562 33.15217048 -12.63342798
v 54.40669507 34.01880339 -12.59093732
v 50.25726184 36.16283834 -12.31322438
v 66.28406793 30.55534884 -14.53514863
v 64.88423049 31.62857890 -15.58290701
v 54.57000062 36.55000031 -12.83999998
v 52.27763578 37.66100481 -12.70277798
v 49.19122532 39.88250718 -11.45606674
v 67.96005368 31.87810630 -11.08630653
v 67.28483737 31.74760565 -13.74883298
v 64.30999935 34.04999897 -15.72999917
v 62.46059388 34.30484608 -15.37773293
v 60.31286716 36.06231138 -14.38780781
v 55.76999858 38.22999820 -13.05999979
v 53.67999896 39.34999928 -13.08999956
v 68.36629659 33.32354128 -11.38465479
v 68.09191406 33.29589963 -13.12416792
v 67.15729088 34.88595411 -15.12809657
v 68.78758222 36.41928360 -13.62176333
v 67.93297082 35.97457334 -14.77879006
v 60.71000174 40.10999948 -14.00000043
v 56.14008382 42.29990020 -13.58605456
v 53.45672369 43.90921071 -12.85144780
v 69.23070550 37.71162406 -13.38930894
v 68.86066496 38.66877779 -14.70387168
v 59.22813341 43.09998453 -13.56339455
v 69.75661218 39.70741481 -13.43992259
v 68.98058951 40.00168666 -15.01279511
v 67.18999892 41.20999947 -15.79000056
v 65.15000015 42.27999970 -15.53000044
v 62.00429797 44.35908422 -14.06405121
v 69.98254359 40.46854749 -13.07643484
v 69.85724717 41.83305427 -14.40587733
v 66.44812226 43.85023564 -15.80592990
v 62.56812811 45.73922977 -14.14741296
v 56.49999902 49.01999980 -13.39999959
v 70.42463869 42.93545336 -13.10197264
v 70.05957514 43.89465973 -14.77903128
v 64.61814791 46.99300602 -15.19542094
v 60.64236164 49.39743876 -14.11183085
v 70.67114115 45.62109709 -14.10987880
v 70.20395994 45.67474499 -15.05705528
v 69.03059036 46.54826224 -15.90208896
v 62.13860214 50.52792281 -13.97329755
v 70.55660337 47.20539600 -15.00903629
v 69.81774420 48.45025763 -15.80082439
v 62.78095394 51.68366432 -13.98391742
v 59.60266292 53.88305336 -13.91403005
v 70.76346129 49.16238785 -15.13849944
v 69.84525919 50.11846870 -15.86972177
v 68.47263128 51.26709864 -15.82922973
v 63.56029958 53.53823304 -14.13097512
v 61.78332120 54.88014221 -14.23279755
v 71.17126137 50.80848187 -14.97745141
v 70.38894296 51.69335380 -15.80721326
v 68.91661137 52.72511020 -15.90287499
v 62.52934039 56.06977642 -14.36116174
v 71.24677300 52.30506137 -15.21063223
v 70.26872784 53.43313888 -15.92087373
v 69.18331981 53.97667363 -15.88287950
v 63.80658597 56.99571967 -14.40823823
v 71.50793821 54.41408604 -15.31893946
v 70.73999941 54.77999896 -15.83999954
v 68.96112859 55.76200411 -15.74833132
v 67.65744835 56.43235520 -15.11745248
v 63.08999658 58.91999975 -14.41999897
v 72.25474715 55.16161025 -14.15929385
v 71.41891122 55.62786013 -15.57678357
v 70.21205872 56.33047596 -16.00923948
v 68.98908317 56.81222305 -15.57882223
v 65.36269188 59.36257541 -14.24382068
v 64.18000162 59.79999900 -14.46999982
v 72.37506658 56.36584014 -14.24569078
v 71.52688503 56.63648993 -15.60271997
v 70.64247876 57.96953663 -15.98029584
v 69.44281608 58.99100751 -15.56536928
v 66.18261337 60.01761928 -14.26152792
v 64.97205794 60.97694114 -14.46131151
v 72.37774134 58.08734894 -14.68045730
v 71.84355706 58.45931172 -15.52522741
v 70.80988586 59.11394954 -15.91423899
v 65.56332856 61.77002192 -14.36414104
v 64.31999803 62.79999763 -14.46999982
v 62.98560649 63.60235065 -14.21825215
v 72.48404622 60.06176025 -14.68032040
v 71.78220898 60.10851264 -15.60628694
v 69.62658465 61.21596321 -15.63711837
v 66.13489240 62.99191713 -14.37060162
v 64.43733722 64.43978101 -14.51830845
v 72.56028056 61.52972952 -14.60150722
v 71.95031643 61.37718633 -15.47658909
v 70.79462707 62.52417713 -15.77367261
v 69.68150288 62.81741709 -15.49686585
v 66.04803354 64.06733394 -14.43227846
v 72.49650359 62.46922165 -14.72384762
v 72.16453552 63.22564185 -15.17537050
v 70.77000290 64.19999897 -15.62000066
v 66.61307812 66.99516624 -14.55996279
v 72.56641984 64.07095492 -14.53404408
v 71.68028504 65.53164870 -15.26514534
v 70.40623575 66.48124754 -15.41152876
v 69.95742023 66.98972732 -15.21652844
v 64.76401538 68.35985184 -14.54354171
v 64.32330608 69.47644055 -14.37869854
v 72.10003585 66.81744009 -14.95396439
v 70.79057395 68.34433973 -15.37351124
v 65.26719034 70.56293637 -14.61161207
v 64.16355073 71.40202075 -14.16390948
v 71.91615552 68.99237633 -14.99927696
v 68.19459051 70.70309669 -14.64792714
v 67.55357981 71.49728388 -14.72601760
v 71.79072499 70.06173581 -15.10820445
v 70.54974139 71.45330310 -15.03529027
v 69.08826530 72.27327675 -14.68122378
v 67.28877872 73.37324321 -14.77362216
v 72.29597867 72.39602506 -14.79291916
v 71.36894017 72.31473178 -15.17896354
v 69.69686598 73.88596982 -14.63492587
v 68.75392795 74.60818440 -14.54844233
v 72.76303321 73.02741706 -14.10516445
v 72.18766958 74.13166761 -14.86145053
v 71.09989971 74.31001216 -15.07036854
v 69.91825998 74.81575012 -14.62863293
v 68.37210804 75.81383735 -14.53462895
v 65.36335498 77.44929940 -13.96366209
v 72.91387767 74.14658368 -13.87406606
v 72.23759592 75.12982935 -14.77866434
v 68.87213886 77.06372440 -14.47628066
v 72.91886210 75.89138299 -13.75145745
v 72.41770625 75.92027634 -14.60775360
v 71.09627873 76.59421116 -14.91627283
v 68.90966743 77.57666707 -14.46852367
v 66.54836982 79.29045707 -14.36495129
v 72.71513343 76.42338425 -14.27995414
v 67.10593402 79.94667441 -14.46275320
v 68.64485145 79.50909436 -14.38319031
v 66.05142355 80.79260588 -13.99031840
v 65.41869789 81.85058832 -13.43555842
v 72.95712084 77.79493928 -13.74680549
v 72.34378904 78.41156423 -14.49819375
v 73.10235500 77.78515667 -13.29200715
v 72.75156677 78.53462547 -14.04800452
v 67.27968156 80.99089563 -14.39442020
v 66.26661867 82.15084672 -13.96034751
v 73.04564863 78.65988463 -13.11905403
v 72.38768786 79.23001051 -14.38402850
v 71.27823681 80.18697053 -14.72532563
v 72.75665551 79.41223681 -13.82143330
v 72.27807492 80.12345433 -14.32113349
v 72.88298011 80.02445847 -13.16865534
v 72.59752601 80.28907329 -13.83300871
v 69.06490028 82.53602684 -14.37111199
v 67.21093506 83.31961930 -14.07565176
v 72.83065468 79.60042357 -11.99663803
v 72.75202125 80.96237481 -12.43320201
v 72.63597101 81.28519356 -13.36966362
v 71.76651061 82.08404481 -14.35700804
v 69.97260451 83.24975520 -14.28212039
v 72.59456068 82.33335614 -12.72053085
v 72.48056680 82.23222196 -13.37570138
v 70.93787938 83.39093626 -14.45082948
v 69.52310354 84.08651501 -14.21995368
v 68.30927730 85.43628454 -14.18600231
v 72.18635082 83.29361677 -13.49786576
v 68.31459701 87.01951802 -13.97422701
v 69.81911510 87.79097348 -13.98918312
v 68.20917875 89.68275040 -13.63563072
v 70.82218677 89.83851224 -13.35058175
v 69.70905513 91.22841060 -13.53524625
v 69.05052066 94.96906400 -12.48022169
v 68.30554456 95.76752782 -12.42856868
v 68.64085793 96.18722647 -12.01818045
v 67.71872193 97.60584682 -11.74018811
v 68.02283227 98.06611389 -11.36944536
v 67.86309928 98.12150151 -11.43770572
v 58.10829625 50.38852990 -2.85071856
v 60.65548211 50.19391328 -3.13724903
v 68.33419949 50.63195899 -6.74962113
v 69.00032610 50.08311570 -7.72780878
v 69.34975088 50.78076199 -8.56535044
v 70.14685124 48.33425581 -15.56534041
v 57.97024816 50.85629597 -2.90856953
v 67.40442663 50.92623830 -5.79885207
v 68.87169927 51.64387822 -7.45367585
v 69.76763904 51.45840347 -9.13018268
v 57.69605190 52.65669525 -3.22815287
v 67.97923148 51.84093118 -6.31799502
v 69.09675896 52.88692191 -8.21572077
v 71.45000249 51.86999962 -14.41999990
v 71.43934071 50.64558983 -13.99890613
v 70.73581219 51.60151422 -15.55436850
v 57.77582526 53.54293808 -3.47020081
v 62.09809333 54.12529781 -4.03888104
v 69.19790804 53.92764509 -8.28079414
v 70.24570554 53.67211625 -9.78660863
v 70.48482448 52.91092023 -10.00028197
v 71.69000059 52.93999985 -14.54999950
v 59.71005186 53.63918096 -3.62795847
v 61.80024892 54.81762439 -4.05158568
v 67.81127304 54.89245057 -6.06356468
v 69.00759041 55.11281267 -7.23240850
v 70.01531869 54.30362746 -9.43215005
v 71.90882415 54.29546162 -11.72748581
v 71.93795592 54.20771986 -14.64404166
v 59.73153561 55.65181747 -3.87444114
v 61.33090705 55.55457249 -4.02091304
v 68.13924015 56.11231923 -6.30342076
v 70.61538100 55.63602597 -9.93245840
v 71.81583345 54.90420759 -11.56665105
v 72.44919240 55.58849126 -13.13419733
v 72.01062143 55.36203086 -14.90109228
v 59.13636833 57.11424351 -4.14748164
v 62.00113147 56.61027506 -4.32190439
v 65.13395160 56.98264018 -5.04157273
v 68.80183518 57.15111643 -6.69859955
v 69.80048120 57.21385777 -7.67155318
v 70.51111013 57.38306418 -8.66136607
v 71.22223824 56.60751089 -10.70739049
v 72.14999944 56.66000023 -12.21000031
v 72.64076918 57.49464035 -13.32822163
v 72.01866806 56.56186864 -15.11943247
v 59.99205261 58.19727853 -4.38770186
v 67.00485945 58.27175081 -5.91861131
v 70.21240890 58.12953413 -8.04512762
v 70.95914334 58.48594755 -9.22810659
v 72.21999764 57.87999928 -12.53999956
v 72.48248160 58.12845752 -13.24074157
v 71.86765224 57.39919841 -15.41837957
v 68.21999699 59.73000079 -6.67000003
v 69.79999691 59.74999815 -7.61000020
v 70.63516974 59.57893282 -8.52853432
v 71.54686004 59.25172567 -10.49936283
v 72.29112089 58.67891386 -12.33151648
v 72.50597328 58.84653702 -13.19730654
v 72.18827307 59.16096643 -15.14887903
v 65.81000239 61.23000011 -6.11000042
v 71.69999927 61.25000119 -10.44999901
v 72.25053757 60.26442721 -12.33489905
v 72.73782045 61.27404049 -13.64547014
v 72.26373255 61.00334227 -15.13267122
v 63.26048821 62.15726584 -5.45875262
v 66.38611108 63.41649592 -6.40523806
v 70.99515945 63.02116811 -8.78316630
v 71.85500115 62.93106079 -10.35871543
v 72.29007035 62.44486198 -12.03657594
v 72.73110747 63.53852898 -13.94741610
v 72.26180285 61.97972223 -15.14408458
v 64.07774240 64.56600875 -5.93738630
v 71.63721323 65.21817297 -9.52423923
v 72.37554342 64.71824646 -11.72426064
v 72.73954898 64.55942988 -13.65836896
v 72.11812586 64.52051550 -15.04543331
v 64.99554962 66.86852872 -6.40272908
v 68.90000403 67.08999723 -7.46999960
v 72.10370153 67.08039343 -10.27635671
v 68.94999743 69.09999996 -7.86000025
v 71.31265104 69.12567466 -9.01525561
v 72.38695771 69.44346428 -10.62069088
v 64.28210437 70.66746056 -7.04364572
v 66.60997868 70.95998526 -7.46014202
v 72.66636193 71.15119696 -11.26209274
v 65.22087753 72.80198485 -7.34081026
v 66.92255288 73.06469977 -7.75830587
v 72.57289439 73.43126833 -14.43262212
v 67.72927940 74.87611473 -8.20228737
v 71.75018638 74.75088537 -9.75959189
v 72.74724543 74.94319230 -11.22835092
v 72.57149369 75.04402846 -14.39996623
v 67.99207628 76.48088038 -8.55820440
v 70.38667798 76.74432546 -9.01973899
v 72.24175334 77.23432779 -10.48425119
v 72.45258987 76.91733539 -14.54291120
v 66.27590209 78.07981968 -8.49923026
v 68.30791384 77.76185125 -8.76259338
v 70.91806829 78.25157046 -9.37352981
v 72.60774076 77.74017751 -14.32637312
v 66.60000235 79.47999984 -8.75000004
v 70.46935707 79.78212088 -9.42211226
v 72.09105045 79.96644080 -10.63964423
v 72.53500819 79.76239175 -14.11740389
v 66.99315459 81.16272092 -8.96803103
v 71.83276862 81.30180091 -10.67342795
v 72.28815556 81.08813316 -14.09287751
v 68.29032302 82.02034980 -9.33823083
v 71.40949368 82.13141561 -10.55824384
v 71.99792564 82.18345791 -11.16769016
v 72.30958343 82.00185746 -13.77248857
v 71.63588703 82.77306706 -11.02607790
v 67.00213253 83.21894705 -9.33312532
v 68.25520843 83.47737044 -9.55601130
v 70.94000280 83.70000124 -10.62000170
v 66.97019190 84.01036263 -9.49744880
v 71.55936211 84.42383260 -11.28981262
v 71.51363790 83.42361450 -14.27025255
v 72.11999595 85.18999815 -12.80000061
v 71.68122381 85.83800495 -11.73120830
v 67.69138575 86.69098467 -9.81879700
v 70.61271369 86.73825115 -10.80602594
v 71.79504633 86.72635257 -12.28149049
v 67.18646735 87.59429306 -9.84224491
v 71.47918642 88.02373707 -12.00224645
v 71.60682976 87.76183426 -12.93798257
v 67.30104238 88.56051415 -9.90178529
v 71.15866244 89.10974115 -11.81180961
v 71.44333422 88.85875344 -12.40421459
v 71.32905722 88.92260492 -12.97633164
v 67.37995893 89.46876228 -10.00959892
v 71.13382965 89.83466774 -11.99762337
v 71.25082612 89.71826732 -12.47608196
v 71.10447437 89.69988674 -12.99580466
v 67.26996601 90.25333822 -10.14789660
v 69.20131296 90.48206359 -10.61763428
v 71.05641812 90.26012570 -12.70451304
v 67.88794696 91.12808108 -10.27052291
v 70.85829973 90.70269763 -12.77278084
v 70.27339935 91.77324921 -11.51746139
v 70.58192790 91.43427014 -12.74159458
v 69.97752190 93.16904098 -11.62208524
v 70.14260441 92.42372215 -12.72629295
v 70.16856968 92.95684844 -12.43801974
v 67.45352596 94.37513351 -10.54750104
v 69.59597766 94.56378222 -11.67471334
v 69.29416955 95.18709034 -11.91352867
v 68.97255033 96.03104740 -11.75833680
v 67.12687761 96.43554688 -10.87127719
v 68.77594441 96.48418427 -11.48897782
v 68.06673110 97.30629623 -11.01260632
v 68.41382384 97.08331525 -11.49544865
v 68.07258725 97.88490832 -11.22998819
v 67.56676733 98.49178046 -11.08725555
v 67.81459600 98.39272499 -11.22902613
v 67.62333214 98.64713997 -11.18506957
v 4.07999987 8.77999980 7.19999988
v 9.12936032 0.00375191 10.14835108
v 9.32088401 -2.30100541 9.58297215
v 11.75082289 -3.83022730 8.39257985
v 13.46454211 -11.09325979 5.08994283
v 16.57749899 -15.58359712 3.87245556
v 2.89573427 5.62858628 9.76011436
v 4.62000025 3.03000002 10.59000101
v 6.36101421 -0.43349271 10.27341373
v 11.06116083 -11.03573292 5.68743283
v 20.07072046 -29.81026471 -0.74655941
v 2.99317553 2.16833339 10.89929976
v 4.96000005 -0.85999997 10.54000016
v 6.61000004 -4.02999995 9.78999957
v 7.94878323 -7.05417339 9.02326964
v 8.78313649 -8.53842683 7.96475913
v 9.90999956 -11.28999982 5.95000014
v 12.41999958 -16.06000029 5.02000004
v 14.00997676 -19.16999556 4.24982840
v 18.68651435 -28.47442031 1.25242781
v 19.08614859 -30.91374598 -1.07430865
v -3.31190927 9.87378228 8.45738221
v -1.23689324 6.83533493 9.44460556
v 4.48797969 -3.55499191 10.49280912
v 4.58033942 -5.23554347 10.01292653
v 7.86191598 -10.54924168 6.93710055
v 9.63000022 -14.17999994 6.04999997
v 11.14999969 -17.24999957 5.08000003
v -3.49788065 7.02667143 9.71171260
v 0.36613506 0.75979088 11.18907612
v 2.44792947 -2.93429429 10.92387829
v 3.78999999 -5.72999986 10.15000045
v 5.29684452 -8.79329816 9.09792073
v 6.75650919 -11.46259625 7.04128528
v 7.13999989 -13.07000034 6.52999990
v 10.52654628 -19.56980117 4.69616149
v 13.55009340 -25.59002303 3.64046241
v 15.04230872 -28.64326537 2.67797918
v 16.23898558 -33.80150348 -2.89515452
v -6.42510084 8.75430368 9.79712512
v 2.43595685 -6.68278476 10.49796026
v 3.75697459 -9.60431900 9.05111898
v 5.22908941 -12.17658166 7.22891884
v 7.41000008 -17.19000004 6.26000017
v 11.15638297 -22.92599902 4.21457179
v 13.55000027 -29.54000048 2.82000005
v -6.67446572 6.21290458 10.62576566
v -4.78142267 3.37073160 11.39432471
v -3.14795505 -0.44257488 11.81347575
v 2.31999997 -10.76999959 8.77999980
v 3.71000008 -13.74999993 7.45999999
v 5.89294406 -17.31900685 6.64064754
v 6.82999985 -19.99000087 5.76000009
v 8.29999987 -23.03999849 4.71999915
v 9.90999956 -26.18999965 4.08999994
v 11.57000009 -29.47000042 3.35999997
v -7.50280404 3.88673227 11.65872719
v -5.35430619 0.30301049 12.25457899
v -4.62157279 -3.24910274 11.96194068
v -1.89138518 -5.91882924 11.13997959
v -0.69266942 -8.82440712 10.60296595
v 0.57592959 -11.75016817 8.64477176
v 2.49000010 -15.08000027 7.79000018
v 4.11000010 -18.26000027 7.11000012
v 4.96658310 -21.20401151 6.03215676
v 7.19370879 -24.77775328 5.00241155
v 8.05999991 -26.39999986 4.54000011
v 9.79000051 -29.83000129 3.77000007
v 11.94149628 -33.32318738 1.69949478
v 0.21402197 -14.60002642 8.09747726
v 5.34321740 -25.88020638 5.01713669
v 7.01410184 -28.96367386 4.34506591
v 8.89200345 -32.48171508 3.38864839
v 9.97052621 -35.45508161 1.17530837
v 10.45867987 -36.24676913 0.15517697
v 10.49437094 -36.85535491 -1.55221450
v -8.24794732 -1.22884032 12.64584437
v -3.50054493 -10.75620763 10.12449432
v 0.73000003 -19.43000033 7.75000034
v 2.39000004 -22.94999920 6.52999990
v 3.45803727 -26.91955119 5.11540845
v 6.64036395 -30.74376471 4.27098619
v 7.56989792 -35.36075726 2.35307659
v 8.60393327 -36.64385527 1.42447907
v -13.23684491 3.26638180 13.22809421
v 6.40111556 -35.90953350 2.57001258
v 5.09756058 -37.46043891 2.30677170
v -11.29073650 -7.11023668 12.20307499
v 1.16290560 -32.88178146 4.93741501
v 2.87779770 -36.45864129 3.94543214
v 1.50331005 -37.84805164 3.91550129
v -16.98345318 -2.08489387 13.81999627
v -14.83624801 -8.61159433 12.30565272
v -6.02133386 -26.08644776 8.16419348
v -4.60162247 -29.52815779 6.26855576
v -0.92631252 -36.95089743 4.85749543
v -20.67000046 -0.38000013 14.34000023
v -18.92292872 -3.92743852 13.64753488
v -13.06929812 -15.51564597 9.20199603
v -8.22547171 -26.48898959 8.62937327
v -4.71994514 -33.70875865 5.47700515
v -1.69727765 -39.31746259 4.16370714
v -23.13414030 0.87452296 15.10094292
v -4.17000055 -38.86000067 5.08999871
v -3.69195710 -40.40373117 4.44409298
v -3.18476628 -41.45804793 3.53510398
v -22.62932248 -4.21883399 14.14640713
v -21.05023898 -7.33962795 13.43716029
v -6.48997771 -38.38884458 5.76950097
v -8.25999957 -38.10000047 6.22000033
v -6.34839712 -43.21369156 2.72040302
v -23.27809297 -10.74765064 12.16605958
v -15.79878666 -26.87749639 8.72708857
v -14.35585227 -28.57204340 9.10261460
v -8.37512314 -42.64052212 4.51539317
v -29.84211966 0.56361483 15.76332748
v -25.40204301 -7.59855611 13.77741806
v -17.11433567 -27.22565271 8.58177617
v -15.13520814 -30.66834435 8.62357859
v -13.82344030 -33.47289935 7.25867413
v -9.55080707 -43.37264597 4.42925189
v -17.23000035 -29.72000092 9.37000103
v -16.53681882 -31.27920255 8.80916044
v -15.27573913 -34.33270752 7.46082049
v -12.71058153 -40.28436542 6.93379343
v -33.48289058 0.39069096 16.54417254
v -30.11233732 -6.48821564 14.48874921
v -14.97981790 -38.33995759 7.43154623
v -12.95339689 -41.74977168 6.57791318
v -12.90000044 -43.01999882 5.92999952
v -12.77544629 -44.60059106 4.46221139
v -32.08186850 -5.80872968 14.84391745
v -24.38924834 -22.65246585 10.07951330
v -16.54469222 -39.68976066 7.66963325
v -14.97351378 -42.68956184 6.87120389
v -13.86219449 -43.91976073 5.86938765
v -13.92174326 -44.74014044 4.92880680
v -33.47233683 -6.70922641 14.40767571
v -17.14647003 -40.50275683 7.68135395
v -15.78972116 -44.76806894 5.82041498
v -24.98717792 -28.82367186 8.52548145
v -22.99376950 -30.82594462 9.02877282
v -16.15372114 -43.95373166 6.69262605
v -16.28749073 -44.43898425 6.36286242
v -16.71162806 -45.72502896 3.73470201
v -18.44983175 -42.35622287 7.84387533
v -18.07505451 -46.21110857 3.30354576
v -22.31423557 -36.89599782 8.32216535
v -24.81150813 -31.99007735 9.37540177
v -18.95014755 -43.76709089 7.42021715
v -24.88000877 -30.53380921 8.81091505
v -16.10488631 -41.37467220 7.50444224
v -15.15240967 -45.47753558 4.18129563
v -19.75749806 -29.25026044 8.87368526
v -13.88026681 -42.39833727 6.51255436
v -13.10772728 -45.08906975 3.80622619
v -19.08926480 -27.58022398 8.57178774
v -11.56925317 -42.30043292 6.00093603
v -17.35281572 -27.69594267 8.68686661
v -10.00996865 -41.74005240 5.65008633
v -9.67525784 -44.42571104 2.56769499
v -24.83009174 -6.32950710 14.12198879
v -7.82645773 -41.49585590 4.90924018
v -7.05939066 -43.05825382 3.49613000
v -20.09024657 -12.76811305 11.05620805
v -12.81146985 -26.70416236 9.18888859
v -22.09794335 -3.16310581 14.09726217
v -16.22963510 -14.97040782 9.93307214
v -4.62000025 -36.77000105 5.29999984
v -3.44176055 -39.50056806 4.74324869
v -2.56114965 -41.33187979 3.30506125
v -15.34071378 -15.55023808 9.67286620
v -2.16351636 -38.77883777 4.65255650
v -14.04599752 -7.92654138 12.32922450
v -1.13848364 -37.85715997 4.68700472
v 5.19664073 -38.61417621 1.30818784
v 0.37733431 -24.61263910 6.55251602
v 7.19185965 -36.05058044 2.25152844
v 7.23114610 -38.00285235 0.72520413
v 3.41999996 -25.36999993 5.37999999
v 8.15710053 -34.01406854 2.79206294
v 8.90225451 -36.87062860 0.93239330
v 9.15700942 -37.40641847 -1.62071921
v -4.22106031 -6.38892781 11.60345413
v 1.67000003 -17.16000028 7.75999995
v 5.17000025 -23.60000089 5.43999998
v 8.00335594 -27.50157006 4.39523719
v 10.19094139 -32.60146081 2.82235211
v 11.42726559 -35.92135385 -0.66404114
v -6.01181202 1.80590677 12.11812254
v 1.25500641 -12.84050010 8.17624480
v 2.43999995 -14.18000087 7.65000004
v 5.13095595 -18.47505011 6.71520084
v 7.25000026 -22.69000001 5.01000043
v 8.53000022 -24.87999946 4.49000020
v 10.65985486 -29.29250337 3.64213134
v 13.10000010 -33.37999806 0.99999993
v -7.75877154 6.68178499 10.66470705
v -3.41226556 0.35910550 11.89308148
v -1.05186494 -3.53816152 11.15994528
v 1.31250813 -7.41238007 10.55701263
v 2.27022194 -9.19041783 9.73079447
v 3.61286756 -11.05489954 8.09211470
v 11.11000031 -24.83999915 4.01999988
v 17.09377579 -31.13255091 0.29342357
v -5.02729369 9.10258014 9.35537554
v -4.04505385 7.44067831 9.78887081
v 5.53999981 -6.67999964 9.56999976
v 8.27793591 -11.94550283 6.32457016
v 9.07815062 -12.93898374 6.04425650
v 12.38521002 -17.18779467 4.74145589
v -1.76680519 7.49480166 9.25941672
v 4.67000017 -1.66999991 10.56000032
v 7.12122768 -5.26277674 9.41675063
v 8.85536335 -8.63904692 7.72191305
v 20.68450488 -28.32267061 0.09105595
v 21.25001326 -29.79001775 -1.92998582
v 2.78983312 3.82851670 10.54277737
v 11.15192380 -9.26777348 6.19562389
v 12.48042006 -12.03897316 5.27382130
v 7.94503652 -0.96390443 10.20441949
v 10.93945932 -5.37591986 8.50010570
v 24.01832864 -26.69764869 -0.70215302
v 24.85609055 -28.19985151 -4.87050181
v 5.67107415 3.57716484 10.44786349
v 19.09999922 -15.93999937 3.47999972
v 10.81486605 -1.05906499 9.53789614
v 14.20348976 -4.59189061 7.72672845
v 21.92070708 -17.58644544 2.99860910
v 24.24683981 -21.11756243 1.91918295
v 6.28999993 7.69999996 8.27999972
v 8.73917155 4.53839684 9.90005769
v 17.26971939 -8.48976057 4.28913999
v 19.09802668 -7.77703570 3.91784729
v 25.66189133 -18.35517958 2.10940442
v 27.83792652 -21.78463154 0.46141812
v 28.97661738 -23.95578101 -1.71400618
v 29.27999943 -25.01999959 -4.12000017
v 10.80000028 6.14000019 9.13000014
v 11.89002395 4.74002864 9.48012620
v 11.00264676 8.23939219 7.85124116
v 19.82318237 -5.03403740 5.07198414
v 29.61328067 -19.59412917 0.67910156
v 13.35051656 7.09237438 8.52694176
v 21.94072679 -6.75151683 3.34127131
v 23.07330258 -7.64756510 3.16358660
v 28.27990614 -15.08581545 1.86356180
v 13.73936981 8.67452193 7.83354975
v 30.43929115 -16.91904478 1.09974330
v 25.12071095 -5.53487428 2.72927224
v 29.41951714 -11.57260779 2.04457645
v 31.48262948 -14.57016543 1.31489814
v 33.39912370 -17.45901443 0.11030984
v 24.99304712 -3.32538551 3.18982755
v 26.07966028 -4.59394651 2.57012900
v 27.05564909 -5.79355564 2.45337072
v 34.27951783 -16.06712118 0.27460165
v 35.67929193 -19.63035762 -5.61793940
v 17.85198599 9.38695297 7.47999316
v 29.50493619 -6.82881800 2.15091486
v 33.01008418 -11.68960147 1.45188300
v 34.68000144 -14.06999957 0.80999959
v 18.06568354 10.33995021 7.20142573
v 29.55896780 -2.88173649 1.75453955
v 29.68213335 -3.93647747 1.91755802
v 26.34335682 2.36816681 5.12685534
v 34.48484838 -9.36092529 1.26958417
v 36.24358028 -11.75852120 0.87025960
v 30.79015575 -2.45976006 1.67145929
v 32.57599846 -4.78828000 1.65513577
v 30.38490750 -0.35529622 1.75941293
v 36.27518564 -6.45056181 1.08230754
v 32.01267868 0.79016952 1.50736922
v 28.89191173 7.00001419 4.09735227
v 31.30054474 4.05641180 2.84033688
v 37.32489422 -7.96254352 1.01357710
v 28.36780809 2.53145420 4.33524651
v 29.92039919 0.16986152 2.48674909
v 30.89162521 -1.15450576 1.42124807
v 36.87417507 -8.64416547 1.19610294
v 20.37967741 11.12094056 6.71090744
v 36.43485531 -10.08610893 1.16939063
v 38.07835281 -12.63963804 -0.25106783
v 35.06002948 -9.81000625 1.34032301
v 19.33139749 8.59514438 7.61648407
v 28.31403166 -3.45380744 2.08066031
v 29.34882231 -4.69085202 2.18235818
v 34.35029089 -11.03027817 1.29215908
v 19.71296594 6.30305707 7.83869531
v 21.43693157 4.18630149 7.20509421
v 25.77518113 0.94921538 5.12158778
v 26.25630796 -3.46560357 2.67597660
v 30.06176837 -7.28788506 2.18645367
v 34.06059742 -12.93848362 1.18909904
v 35.28550640 -14.73601907 0.36745024
v 36.38672829 -16.51732810 -1.49336469
v 18.37903634 6.09962875 8.15391913
v 20.17196640 3.71149741 7.62597471
v 23.83377776 -1.60976057 5.00945095
v 25.00175498 -4.44422802 2.80510099
v 26.55051462 -5.55964187 2.51412718
v 31.12327866 -11.40235737 1.90073031
v 33.23281556 -14.26299475 1.00380916
v 35.83906591 -18.83810945 -3.71591840
v 35.70975363 -19.74733546 -7.17453938
v 18.32757331 3.64835002 8.19502026
v 24.43531156 -5.00724930 2.90950015
v 25.48385412 -6.63691573 2.82885670
v 27.79289335 -9.65061132 2.42110249
v 30.07427603 -12.62231078 1.99088128
v 32.03067556 -15.25340788 1.04531134
v 34.64639559 -20.02639882 -3.79176415
v 13.97580374 6.35232311 8.72756075
v 17.56371744 2.32923380 8.24019965
v 22.44836651 -5.56877814 3.35198757
v 24.88087304 -8.74994416 2.98404298
v 30.13939783 -15.81577398 1.48657395
v 33.19194913 -21.80638909 -5.75763779
v 13.93629145 4.47160890 9.11717489
v 21.47214673 -7.65878102 3.37680476
v 25.60442686 -13.12168222 2.66660657
v 28.17197144 -16.62096381 1.79908902
v 31.76999837 -22.83999883 -3.68000055
v 8.77148937 6.40719570 9.15274955
v 10.51000040 4.50999988 9.68000013
v 18.31000112 -6.97000045 4.49000066
v 21.12328075 -10.83073206 3.57724330
v 27.08999999 -19.03999969 1.52000005
v 29.44436669 -22.77305163 -0.97903225
v 10.24334226 1.10009185 9.96186864
v 24.15039390 -18.91763881 2.39278446
v 27.80895494 -24.77872185 -1.56114541
v 28.02037820 -25.81635676 -3.69492988
v 5.69399586 2.99107865 10.55773161
v 7.36017060 1.07981509 10.50322689
v 13.71507533 -8.54152441 5.62823052
v 15.07966500 -10.53920574 4.75698756
v 19.65999976 -16.80999994 3.43999988
v 22.87299186 -21.29326016 2.15193536
v 25.90831183 -27.48212405 -5.26879402
v 4.59107198 0.84388588 10.56784578
v 12.07843423 -8.40441138 6.49142358
v 12.43982930 -10.83995774 5.42948348
v 16.85829647 -17.02822186 3.67499888
v 20.05277760 -21.36052772 2.87979189
v 22.50539325 -25.69415793 0.84942876
v 24.17000011 -28.67999859 -3.82000022
v 3.41292028 -1.23555900 10.85127145
v 5.90926828 -4.95943287 9.82710533
v 7.89158605 -9.14774556 7.97262136
v 19.93953623 -25.36959201 2.04898836
v 22.18004689 -28.98228541 -1.79993431
v 6.14565331 -9.70490929 8.20346549
v 7.52388872 -11.93066128 6.61661103
v 8.75945482 -14.31529783 6.24085264
v 18.04130897 -27.49876864 2.03639152
v 20.12022026 -30.82028218 -2.00981600
v 2.86061014 -10.13134141 9.03062895
v 6.43753959 -15.64542204 6.92044571
v 7.01034162 -16.55275002 6.59368327
v 9.22999997 -18.62999983 5.51000005
v 10.35037357 -21.63122036 4.63586580
v 12.52000034 -23.29999954 4.11999971
v 14.33714945 -26.06857941 3.54889501
v 17.17285998 -31.70899674 -0.33927307
v 17.97127165 -32.63074160 -2.90265563
v -0.86494786 -8.03316757 10.79113688
v 1.69964193 -11.90797333 8.38470273
v 3.75117129 -14.78743274 7.52493646
v 4.91000013 -16.48000069 7.25999987
v 6.47999998 -18.78000051 6.40999991
v 9.51000024 -23.28000031 4.47999965
v 11.69554703 -25.78586154 3.93079268
v 12.97000051 -28.06000039 3.52999941
v 14.49761074 -29.90638651 2.34457222
v 16.32494107 -33.66782889 -3.72456620
v -2.24618753 -9.56393033 10.60049050
v 0.08132521 -13.43040355 8.44290759
v 1.18270516 -15.41930530 8.03973246
v 4.63999994 -19.94000003 6.75000018
v 5.76064270 -22.08958566 5.75916935
v 7.80355418 -23.76586199 4.85217432
v 8.98210239 -27.11487003 4.38358728
v 10.64999960 -28.61000039 3.89999943
v 13.54516856 -34.55321863 -0.50572387
v -1.05983892 -15.15354216 8.48819595
v 2.93513667 -19.98806745 7.29164388
v 4.29475028 -22.81216718 6.03629788
v 6.20658323 -25.05686879 5.19092474
v 7.13999989 -27.00999938 4.79000015
v 8.62000138 -29.07999977 4.29000054
v 11.51214726 -32.73255751 2.23080581
v 11.96755748 -34.21788663 1.10843638
v 12.15999946 -35.95999628 -2.95999995
v 1.99317234 -21.43160440 7.18705589
v 4.57988679 -26.57719702 5.14947157
v 5.62000088 -27.76000090 4.94999997
v 8.03445838 -30.63815646 4.09401208
v 10.37328690 -35.89610755 0.53693715
v 1.66357239 -25.21110885 6.15064800
v 2.92042573 -28.03593874 5.22127934
v 5.14999963 -29.48999964 4.83999914
v 7.12341582 -32.61289373 3.87533032
v 8.76044668 -34.98699889 2.24848907
v 9.15431231 -36.24593094 1.34468987
v 9.82965156 -37.16407344 -1.62241352
v 5.73114539 -31.56731278 4.41982364
v 8.15910567 -36.26813740 1.93390064
v 8.51451047 -37.74598986 -1.62460352
v 7.43254879 -36.97436303 1.82539027
v 7.90408719 -38.01070526 -0.27747883
v 7.57234637 -38.06297109 -1.80913624
v 6.92266412 -36.56996787 2.23530363
v 7.35370070 -37.52404451 1.35987729
v 4.40254482 -34.46622565 3.98393627
v 5.80013497 -36.76277399 2.43118149
v 6.48895791 -37.85050660 1.51222816
v 6.52831746 -38.64632919 -0.66006545
v -3.74005688 -24.46265891 7.95458537
v 4.29999596 -37.53940389 2.55249324
v 4.86257253 -39.25103694 -0.49210392
v -5.93213132 -24.53359403 8.60956591
v 2.65350286 -37.68330812 3.47234658
v -0.59119647 -33.64751115 5.18438872
v 3.54890409 -39.59832713 1.06954307
v -6.18088944 -27.57959813 7.72764767
v 2.68126139 -39.61143270 1.63725519
v -7.57465791 -27.76797861 8.09885468
v -0.37555525 -37.45622188 4.65090713
v 0.77921053 -40.70603475 -1.81508495
v -3.07953404 -36.15675494 5.27559314
v -1.50598865 -38.49472478 4.57740854
v -13.21174763 -24.41789210 8.74883868
v -7.35887466 -33.28152746 6.15262892
v -5.86784305 -36.66904941 5.67828538
v -2.84999982 -39.33000192 4.64000041
v -2.05542799 -40.39570317 3.82115785
v -1.31694134 -41.77746549 0.74562203
v -10.45721862 -32.88137540 6.83377264
v -5.32400887 -38.78053650 5.29960962
v -4.38556587 -39.91519287 4.82858624
v -3.85608780 -41.52617604 3.76313087
v -16.19650610 -28.08239870 9.18839034
v -7.70661375 -39.13359717 5.97140752
v -7.32472399 -40.29273614 5.51908137
v -5.78278676 -42.51549765 3.42917023
v -6.18058909 -43.21767017 -0.24864415
v -15.98010026 -31.36493638 8.70099757
v -9.92165785 -38.57002780 6.62596291
v -8.89227446 -41.20266810 5.58482576
v -7.78690213 -42.97741875 3.94663680
v -8.10202677 -43.96274313 2.25398014
v -11.22695953 -41.14298522 6.36812299
v -10.38269047 -42.67437011 5.33744972
v -9.97852813 -44.11580786 3.62592423
v -8.38000048 -43.85000095 0.13000195
v -16.31330326 -38.46296668 7.63179921
v -12.61067949 -43.80387813 5.40613616
v -12.86073960 -45.24848610 1.58423407
v -21.36766911 -32.02866018 9.59429797
v -17.17153378 -42.12820530 7.65810208
v -14.77041561 -41.79002717 7.04194745
v -14.63176589 -45.22534087 4.48955549
v -15.14418237 -45.73486000 2.61704414
v -28.18981744 -29.15013954 8.94168019
v -25.34959279 -32.63953328 9.68760438
v -21.73832804 -38.08844835 8.13354831
v -27.09055692 -33.51887688 9.80337244
v -28.22165377 -30.54264374 9.19465814
v -19.43809539 -46.57554626 2.69843172
v -38.92000020 -18.06999929 12.13000063
v -33.17015618 -27.43962780 9.76840034
v -28.87564525 -34.23217312 9.86085739
v -21.14771493 -45.16784847 6.73116557
v -20.87773569 -44.23606396 7.32105784
v -34.49998051 -27.92004123 9.79007874
v -30.07999994 -34.52999890 9.87000018
v -23.63771200 -46.35022581 6.07872428
v -44.52786967 -12.53147889 14.21859860
v -37.88892552 -24.74293299 10.68628021
v -32.26000071 -34.13999826 9.49999969
v -30.24999984 -37.09999844 9.85999964
v -26.10145882 -43.58258843 8.49390775
v -47.08095640 -8.78762733 15.13931621
v -45.81646621 -12.66294066 14.24124837
v -44.14753616 -15.43235779 13.18256278
v -42.86134988 -18.89450662 11.97775174
v -41.27157107 -21.07447572 11.33774966
v -39.37919438 -24.97192845 10.66250633
v -37.68871725 -28.08211744 10.01221407
v -35.74998677 -31.10360354 9.35187284
v -33.74450654 -34.71408039 9.41256154
v -31.81000054 -37.70999983 9.98999923
v -32.97043219 -34.29007158 9.42141097
v -28.12959068 -44.62791234 8.31895787
v -49.22700673 -6.27569715 16.09367877
v -48.10999334 -9.15271416 15.31794202
v -47.05608264 -12.41546776 14.52169660
v -45.83316669 -15.24726581 13.56075704
v -43.10039431 -21.13275975 11.56397071
v -40.29218107 -26.89802088 10.33205632
v -34.76660326 -35.42681411 9.60141048
v -33.25999901 -38.69000077 10.19999944
v -31.06592223 -44.89488527 9.16725025
v -29.72304821 -46.99491709 6.24758424
v -51.08338594 -6.82691624 16.62775688
v -49.69063774 -9.55995359 16.08879678
v -48.82511869 -12.66286988 15.26202168
v -47.40461707 -14.69415892 14.40650225
v -46.26697674 -17.16305129 13.59413099
v -45.09000108 -20.09000070 12.38999981
v -43.80999878 -22.94000052 11.49000041
v -41.10863805 -28.60180847 10.14556922
v -39.64952379 -31.44057468 9.72343795
v -35.14378890 -38.77307847 10.43623406
v -37.10114211 -35.55542976 9.86188930
v -34.28433836 -40.76990113 10.22370998
v -33.39816630 -42.76086390 10.15049312
v -32.62957186 -45.66282779 9.29583982
v -30.16573749 -45.78793794 8.22788477
v -31.50546178 -47.72109911 6.22794405
v -32.95531496 -48.12243953 3.16278380
v -53.55919152 -4.31955140 17.27272198
v -52.37000063 -6.58999989 17.13999920
v -51.15927383 -9.10016987 16.74097776
v -50.28435215 -12.17435207 16.33093320
v -47.84229025 -15.94029739 14.49143980
v -47.04000056 -19.06999946 13.43000028
v -46.06999829 -21.49000019 12.52999995
v -45.02313584 -23.97151478 11.74061559
v -43.92973706 -26.59031376 10.86144149
v -37.46905923 -38.37667033 10.67732926
v -36.49999946 -40.70999846 10.71000006
v -34.05087069 -46.21016607 9.36377514
v -33.73747692 -47.88591340 7.32988818
v -34.44306552 -48.37063700 4.52394690
v -56.60939962 -0.90743479 18.43158156
v -51.36513710 -10.67437790 16.97349362
v -50.77185854 -13.35513312 16.31511375
v -49.25474152 -16.19161479 15.04972484
v -48.99574444 -18.23153347 14.38856218
v -48.10849577 -20.65033466 13.44261877
v -47.07742482 -23.31086434 12.56561000
v -45.92315108 -26.15855075 11.70223299
v -45.01484334 -28.96962315 10.87283436
v -39.99688476 -39.00988773 11.07648015
v -38.49999979 -41.39000177 10.97999979
v -35.90271249 -46.89444602 9.29797255
v -35.11064872 -45.81508040 9.86629631
v -36.34862229 -48.43502492 6.80658640
v -37.30970249 -48.61414805 4.33873618
v -57.50167742 -0.08886118 19.89934780
v -56.97761104 -2.24553351 18.46374385
v -56.66128919 -4.69362922 18.18044297
v -53.59999835 -10.30999981 17.89000072
v -52.62558535 -12.84037065 17.93548279
v -51.55000091 -15.51999990 16.64999872
v -50.65873638 -18.25659908 15.48142359
v -49.77189004 -20.94057202 14.32262361
v -48.72977361 -23.77326973 13.38633522
v -47.03910276 -29.67020310 11.39517594
v -42.95000061 -37.39000112 11.16000023
v -41.50427505 -40.73301703 11.55794784
v -39.16122019 -45.83626613 10.19559335
v -38.74064982 -47.79192805 8.64958763
v -37.41872683 -48.47660288 6.97749201
v -59.74438041 1.56312983 22.00198732
v -58.69251862 -1.00549986 21.73933014
v -58.52381513 -3.07632750 21.08266391
v -55.04433066 -11.28922496 19.00299080
v -55.31483516 -9.61150229 18.49927194
v -53.36974189 -13.92456051 18.49849895
v -51.96220428 -19.41794902 16.52511768
v -50.83874986 -21.89666405 15.05034417
v -49.98216778 -25.14172718 14.15778417
v -49.32015762 -27.68998593 13.16980552
v -46.60355300 -34.17015448 11.00362185
v -46.60213366 -35.76023504 11.27169561
v -44.29491609 -39.36043754 11.95724867
v -41.49401560 -47.62740806 9.16262995
v -40.01371935 -47.27389291 9.50917229
v -39.57958147 -47.64993861 9.05316137
v -39.51086476 -48.64485562 6.99732453
v -61.34922802 2.27808696 22.92810194
v -58.09118226 -7.38114677 19.33921501
v -56.61440268 -11.38594467 19.95803975
v -56.72347918 -9.90827475 19.46408488
v -55.32193929 -15.16635437 19.58285831
v -54.53611538 -17.80910417 18.90166663
v -53.43391001 -20.19767277 17.50540547
v -52.68235505 -22.52990939 16.44925028
v -51.92182213 -25.41690692 15.60376212
v -51.21272430 -27.77179331 14.58817255
v -50.66933110 -30.75352870 13.71918991
v -49.44000021 -33.64000097 12.36999966
v -47.98737541 -36.50661930 11.95591688
v -46.54732347 -39.73012045 12.48444710
v -47.40780219 -36.57808900 11.77715138
v -45.38205266 -37.84804419 11.70434617
v -45.68050802 -42.59932786 11.86751667
v -44.54673827 -47.90972173 9.25639551
v -43.64274815 -45.71299627 10.54085325
v -41.84888676 -47.37049341 9.61210113
v -45.17776519 -48.81333187 6.04744628
v -63.64518404 3.90670821 24.20647815
v -62.21989915 0.28003537 23.96014892
v -60.43034792 -4.57066903 22.31036872
v -60.01999974 -7.11000012 21.41000144
v -59.54907835 -8.84027034 20.68677358
v -58.18452314 -10.02383046 20.30620538
v -56.12672865 -16.77376032 20.06017417
v -55.79004064 -19.70301569 19.23321746
v -54.93453890 -21.97783813 18.04218441
v -54.23000082 -24.63000081 16.86999947
v -53.42999846 -27.35999972 15.83999954
v -52.57327110 -30.07233143 15.07011428
v -52.14143172 -32.00077266 14.91055824
v -50.93000084 -35.39000079 13.35000060
v -49.30987954 -38.50405291 13.01781368
v -47.84296080 -38.38272020 12.58777082
v -48.48307744 -41.66266322 12.68848404
v -48.39724675 -45.01360282 11.46943402
v -45.04767060 -46.97311670 10.07788628
v -46.56696692 -47.84265533 9.53506306
v -45.04247010 -48.67832735 7.78840901
v -65.03815204 3.41765233 25.54987743
v -63.54033947 0.70298539 25.02937987
v -63.38000298 -1.41999999 24.63000081
v -62.75159866 -4.11484111 23.57457392
v -61.98510528 -5.74247399 22.59244770
v -61.60577387 -8.15629959 22.01864868
v -60.59480458 -10.72655432 21.87913842
v -59.50906128 -13.30974884 21.95172384
v -58.78681317 -15.29705711 21.69308998
v -57.65520781 -18.10271107 20.78964934
v -57.17999861 -20.74000053 19.96000111
v -56.59000203 -23.18999916 18.79999973
v -55.95999956 -25.55999905 17.85999909
v -55.19000068 -28.06000039 17.14999974
v -54.35999855 -30.60999885 16.54999889
v -52.83999816 -35.79999879 14.91999999
v -51.88684538 -37.93668002 14.38750792
v -51.56414583 -36.61440313 13.99427652
v -51.08999833 -41.51000082 13.34000006
v -50.44005811 -44.17989776 12.10978720
v -49.98544231 -46.77282646 10.60149632
v -49.44158718 -48.42668027 8.84162169
v -48.67654294 -48.20794240 9.15852748
v -48.00477624 -48.30830172 9.03756265
v -66.50151312 2.91986344 26.92821249
v -64.93849307 -1.63404609 26.30087920
v -64.46760893 -3.93900461 25.75542033
v -63.68476152 -6.66049868 24.24397878
v -62.69706041 -9.01858415 22.93031290
v -60.83563343 -16.04128443 22.92901278
v -59.66089666 -19.52511258 21.88051865
v -58.87708440 -21.92397416 20.59703693
v -58.29999596 -24.34000000 19.75000091
v -57.69130960 -26.49894729 18.88423599
v -56.20406941 -29.24781851 17.81322993
v -54.84098941 -32.24515170 17.14700274
v -55.69617078 -35.25888175 17.55000837
v -54.48768660 -38.57785836 16.69021323
v -53.72292176 -40.48358649 15.70001990
v -53.05107310 -39.17005658 15.39079566
v -53.47213522 -43.24649274 13.98271229
v -51.56385154 -43.49364340 12.80296873
v -49.66242984 -45.60201243 11.31635252
v -50.85204914 -47.61725292 9.92073584
v -68.01408529 2.90175946 28.25775556
v -67.43944436 0.42005201 27.81059220
v -64.77222592 -8.22625495 25.45478754
v -63.64593655 -13.10477965 24.15182441
v -62.23725900 -17.93309301 23.33806269
v -61.90226600 -25.12771823 21.83379233
v -58.98283049 -28.77847664 19.45423521
v -57.01639503 -28.58072333 18.24552007
v -57.85426125 -30.83496913 19.10906658
v -56.54385313 -31.95160627 18.40713993
v -57.09660798 -33.63712877 18.74457672
v -56.68709800 -36.28191352 18.45351420
v -55.39159477 -39.53262791 17.34117046
v -54.71207201 -39.61160406 16.81013778
v -55.53305522 -41.46745056 16.58190601
v -55.25323749 -43.66100207 14.69676476
v -55.35247922 -45.99485174 12.82255072
v -53.15345526 -44.57910359 12.94464804
v -55.04630879 -47.61452600 10.46201400
v -55.97320944 -48.08690399 7.88678136
v -69.14920360 -2.20222236 28.72319706
v -67.72387773 -3.92167596 27.97548845
v -67.06215441 -6.49447972 27.15236694
v -66.64265692 -8.61850381 26.67066082
v -65.42944163 -10.83131973 25.76196752
v -65.77460468 -13.44481856 25.10231361
v -64.76999819 -15.75000025 24.60999787
v -64.11000341 -18.13999936 23.94000068
v -63.09570372 -21.17886022 23.51591550
v -63.83360922 -23.37609418 23.69263582
v -62.21605837 -25.92439950 22.17015997
v -61.47753820 -28.28864381 21.23658918
v -60.60159579 -31.34959191 21.15262486
v -59.40118805 -33.54160860 20.55098116
v -58.23587254 -33.62226114 19.68061924
v -58.64155665 -36.05162725 19.84785683
v -57.94042349 -39.14360330 18.76811869
v -56.09397218 -38.26890141 18.03370006
v -58.17412212 -40.49492627 18.28127354
v -57.33031034 -43.08359697 16.16466790
v -57.31886253 -45.02213746 14.41253629
v -57.69652873 -47.05120996 12.09059544
v -56.04786053 -47.13046551 11.63517870
v -57.63891712 -47.65037447 10.01719106
v -71.32621109 1.14884251 29.58529629
v -70.63110173 -0.72877289 29.23716046
v -70.34651190 -2.64975335 28.57990749
v -69.04672086 -7.42425025 26.62905306
v -68.66000593 -9.83000174 25.98000318
v -67.18368083 -12.56091427 25.61398223
v -66.25067443 -11.07204799 25.99420957
v -67.25999713 -14.82999977 24.81999993
v -66.50999933 -17.35999994 24.34000187
v -65.69000334 -19.68999952 24.21000041
v -63.17228824 -24.01658893 23.24198186
v -63.46680224 -26.71055123 22.95393497
v -62.73995340 -29.49001640 22.33008295
v -61.89861149 -32.01949224 22.10857347
v -61.69733405 -34.45838764 22.30843902
v -60.56187302 -36.69464216 21.14842646
v -60.48568711 -38.23786974 20.53011209
v -60.33332646 -41.01847857 18.78189668
v -59.93965268 -42.81527549 17.27124117
v -59.95254591 -46.85362428 10.78075077
v -73.19636643 1.20315654 29.18899432
v -74.20381904 -0.10736518 27.32956037
v -71.43656909 -0.30779111 29.25946377
v -70.45260072 -13.68168183 23.64320122
v -68.78554076 -13.51547893 24.66833033
v -69.83763725 -15.15778061 23.84546399
v -68.81629676 -17.52143912 23.51525798
v -68.41555983 -19.64001171 23.71156029
v -66.04000181 -24.15000089 24.37999845
v -64.69999999 -28.65999937 23.56999926
v -62.69181520 -35.44613719 22.81773649
v -62.22328171 -37.88981214 21.74377814
v -61.55493483 -38.83951530 20.89582756
v -61.76999956 -41.20000079 19.31999996
v -61.79999933 -42.95000061 17.57999882
v -59.91206318 -45.48313841 14.60559852
v -59.91093442 -46.60983011 12.48067431
v -76.45693421 2.84019765 27.33497135
v -73.70510697 -1.10397849 26.40251815
v -69.81883198 -20.68703994 23.19820412
v -68.06280464 -23.53492752 24.83928390
v -67.40000099 -24.97000061 24.93000031
v -66.69999659 -27.00999938 24.83000048
v -65.87251276 -28.80412526 24.45507795
v -65.34414738 -31.37096763 24.43216741
v -64.66129422 -32.57698566 24.10354838
v -63.95122409 -35.07863358 23.44197966
v -63.32752109 -37.16105968 22.52817526
v -63.57857585 -41.74701869 19.30916868
v -63.60114366 -42.80258343 18.15506630
v -63.28534335 -43.23553666 17.60980114
v -70.79936564 -21.85067348 23.18866923
v -68.97711009 -23.50326441 24.71669018
v -68.14923137 -25.62317066 25.06471053
v -67.35081971 -29.47065979 25.05826391
v -66.36755168 -31.51280433 24.75653775
v -65.68987668 -32.59311244 24.48734641
v -64.95518237 -40.66644236 20.14896832
v -63.95874172 -42.61179641 18.31785403
v -68.82798672 -27.98997052 25.11715889
v -68.12503934 -31.50902316 24.65619892
v -67.12305546 -33.61222893 24.13996868
v -66.27858430 -35.34575179 23.55246060
v -65.83875418 -39.06435519 21.30220085
v -69.53595579 -27.47704647 24.99525994
v -70.03431022 -29.37961183 24.45686795
v -71.11264020 -26.05440840 24.23376776
v -78.21999490 3.25000240 22.12999947
v -68.55969876 -24.51627702 24.92737584
v -67.85155833 -28.66232209 25.12676455
v -67.47148931 -30.69041297 24.95581284
v -68.91404837 -31.32109344 24.44638312
v -66.42220169 -32.32616931 24.61913787
v -65.60123712 -34.12209451 24.11683835
v -65.04416466 -35.74002534 23.42524193
v -74.76622611 3.25736054 28.98274548
v -73.43851775 3.78143159 29.53151800
v -74.86748695 2.58389069 28.71815301
v -72.49609381 1.55324105 29.52360734
v -73.43580574 -0.35782321 27.83859894
v -76.00399107 1.95622304 27.27943100
v -75.83399117 0.89832360 26.33144520
v -73.14696163 -2.01570988 26.66965127
v -71.52454555 -21.03396133 22.32823893
v -67.68846512 -22.54192531 24.54880439
v -67.22925603 -24.04166758 24.79853854
v -66.45257771 -26.44951455 24.67617393
v -66.05817378 -28.11515890 24.44479428
v -64.85354155 -30.25665693 23.78156967
v -65.03021717 -33.25285017 24.18236062
v -63.31870705 -36.07966751 22.97830954
v -64.59340453 -37.80305013 22.33999595
v -64.72143531 -39.12692145 21.49520814
v -63.63487989 -39.68558460 21.05249651
v -65.43454528 -39.93330523 20.70912533
v -63.95559013 -42.70207509 18.16525683
v -71.88697904 5.04863355 29.33163010
v -71.88385725 2.69073620 29.64730188
v -70.67061216 0.50587062 29.43854779
v -70.15348971 -1.03656400 29.15773168
v -71.93493098 -0.91689633 28.80021371
v -69.97060776 -3.83861689 28.21693197
v -72.09565490 -2.41454318 27.53072232
v -73.09716195 -3.43878288 25.23002587
v -72.05203176 -2.87352316 27.10490301
v -68.82949173 -5.15529513 27.91677229
v -71.07152790 -4.23028367 27.08404325
v -69.56955045 -6.87312754 26.58993751
v -71.29715383 -4.93611488 26.37610584
v -68.05117428 -11.89203467 25.61360411
v -70.58999687 -15.08000027 23.36999774
v -67.98999757 -14.44999967 24.77999963
v -69.30343062 -15.12522064 24.08294939
v -66.03927910 -21.79028839 24.43202585
v -65.18872082 -24.95822124 24.07553792
v -63.88531625 -29.32119556 23.07427675
v -63.13262135 -31.54690564 22.69541100
v -62.99749762 -34.10773352 23.10905233
v -62.13142350 -37.13165969 22.06355706
v -62.07423285 -39.41452503 20.76035552
v -62.00245023 -41.63797200 18.87535118
v -69.72492486 5.72540145 28.72251533
v -68.98844987 2.10978347 28.89159694
v -68.60350072 0.89878228 28.66450511
v -67.46910512 -2.37268046 28.06815691
v -69.03099269 -0.84606995 28.90080586
v -67.39369780 -4.89216903 27.64538303
v -66.95066392 -7.47138960 26.93892829
v -66.34397060 -9.82470904 26.34624206
v -67.51248986 -9.24295373 26.52262710
v -65.56536257 -12.09588163 25.55879951
v -65.51378220 -14.28872719 24.87098984
v -64.53987956 -16.93593338 24.32743087
v -64.35000151 -19.30000074 23.62000011
v -63.52999806 -22.14000002 23.49999920
v -62.45916709 -25.21277592 22.13417925
v -62.21149862 -27.77745016 21.80333808
v -62.26051226 -30.78932688 22.07816765
v -60.87829918 -33.14011544 21.50234021
v -60.19999832 -35.99999845 20.96000127
v -61.66394800 -36.49622574 21.87392116
v -59.82999876 -38.66999969 19.74000037
v -59.56809223 -41.37962684 18.19192246
v -59.54936892 -43.85204986 16.17248170
v -59.20216441 -45.86945847 14.04897030
v -68.08000058 6.31999969 27.59000100
v -67.73626804 4.09232266 27.87902951
v -66.64090604 1.34833902 27.18249336
v -65.91987610 -1.22471980 26.97180957
v -67.90575385 -0.18984645 28.13991532
v -65.35000354 -3.75999953 26.42999776
v -65.11289626 -6.44629681 25.70597082
v -65.68311900 -8.18366557 26.28454752
v -64.10178542 -8.76578223 24.47610162
v -63.45680356 -10.99230908 23.93666655
v -63.68715316 -14.73427191 24.01148528
v -62.45331839 -17.10784622 23.64380099
v -61.21593341 -19.96355318 22.59518579
v -63.69872391 -19.21592653 23.37840572
v -61.36424094 -21.72952518 22.26179838
v -61.08504906 -21.86947316 22.02097140
v -60.56265533 -26.01692453 20.71985044
v -61.96942553 -26.65019222 21.72682621
v -60.21543965 -28.50080095 20.23098618
v -61.50289625 -27.00767852 21.24840207
v -58.91717225 -31.68773279 19.82821524
v -57.66251311 -35.04030034 19.05337535
v -59.51104313 -34.97878835 20.42459138
v -57.66521767 -37.51309216 19.10768077
v -59.55114961 -36.70805693 20.38021199
v -57.03064799 -40.50774127 17.83543266
v -59.48022380 -39.94639218 18.93574931
v -56.39868230 -43.28401387 15.37803840
v -57.55674094 -41.71204194 17.13596284
v -56.79453164 -45.67346722 13.60260602
v -58.02604556 -45.40717602 14.37694766
v -57.05877021 -47.42479697 11.25801168
v -59.05977264 -47.03948274 11.57413796
v -57.30082095 -47.78077826 8.83589592
v -66.17494673 7.70054478 25.53576045
v -65.52217156 5.31803071 25.40335059
v -67.58835167 6.94336742 26.82949975
v -64.60011750 1.93591428 25.37367493
v -65.78305364 -2.07258738 26.86507627
v -63.10059130 -3.74075817 24.00321141
v -64.34792280 -5.28590521 25.09055473
v -62.64944375 -5.83115453 22.99915813
v -64.37915564 -7.08039431 24.84847046
v -61.84662879 -9.66325589 22.33657986
v -63.59536946 -10.44487581 23.99379760
v -60.97519398 -12.58818153 22.45932631
v -59.79272351 -15.29572438 22.21368812
v -59.38071012 -18.30260456 21.76350355
v -61.78011000 -18.79968680 22.68635295
v -58.43038484 -21.36362344 20.46219260
v -60.91906875 -21.61509171 21.93898335
v -58.03765729 -24.68736470 19.56057735
v -57.55018815 -22.93342166 19.80022341
v -61.43305078 -24.95574765 21.49952948
v -57.56999925 -27.44000033 18.45999993
v -56.51508644 -30.58237582 17.94117317
v -55.78471348 -33.74780715 17.47843809
v -57.77867138 -32.75670111 19.21229996
v -55.27763441 -36.73774004 16.98981412
v -56.69711903 -34.93196890 18.26985739
v -54.14896458 -39.69940916 16.31744392
v -56.45606294 -39.58834335 17.92596839
v -55.96951023 -40.41190073 17.29610562
v -54.24351245 -42.79740155 14.62206151
v -56.50660023 -44.18149218 14.69469350
v -55.84451556 -44.85698417 13.81057315
v -53.93740162 -47.78598994 9.60945245
v -54.56202105 -46.80912942 11.25728898
v -54.94721606 -48.12186584 8.27653799
v -64.14073706 9.27164219 24.58562888
v -63.46443295 7.18266331 23.97222258
v -65.01574069 7.37711182 24.77758005
v -62.71388382 3.51542397 23.68728071
v -63.55161965 5.09354426 23.93225767
v -61.39361858 -0.63642318 23.38510938
v -60.64829975 -5.36232349 22.03335799
v -62.82113492 -5.28203789 23.26531522
v -59.80281159 -7.68760499 21.03046700
v -61.97211519 -6.89374562 22.38985151
v -61.52744964 -8.76450818 21.96344361
v -60.94403192 -9.07931570 21.63215168
v -57.35003948 -13.84199038 20.73638141
v -60.08037180 -13.80992401 22.24992029
v -56.93877861 -17.50835031 20.36206611
v -58.40956420 -16.72897302 21.27029933
v -58.91801044 -18.78837124 21.38209902
v -56.21643737 -20.41359991 19.13843118
v -55.80630898 -23.24509062 18.16161163
v -57.70406872 -24.85700697 19.39103566
v -55.20034954 -26.70111321 16.95629396
v -56.63002282 -28.25859934 17.89514348
v -53.75315621 -29.34120223 15.93543217
v -55.89711666 -31.37514368 17.63277128
v -53.69857326 -32.01628849 15.96452482
v -54.56799641 -34.65549275 16.45012014
v -52.38920450 -35.12327373 14.62322939
v -53.48112062 -37.10564971 15.42788744
v -51.95875838 -39.68356177 13.90155591
v -52.71679163 -40.37159309 14.64583259
v -51.12797022 -42.45105013 12.95812521
v -52.41771787 -41.34184122 13.82046472
v -53.98474634 -44.28509623 13.56291212
v -50.80847070 -45.69131136 11.29651070
v -49.95737225 -47.96800390 9.56168026
v -52.19108984 -47.54913971 9.94957238
v -51.12644285 -46.53573036 10.68916731
v -62.30536103 9.68737248 23.72246422
v -60.83524972 7.06450315 23.02214503
v -62.42186204 6.20141253 23.47088046
v -59.75223705 4.27297223 21.82614990
v -61.95233762 4.90094209 23.09508435
v -59.15638059 1.47643557 21.68326639
v -61.08810008 2.81170360 22.63444848
v -58.47594887 -1.39322330 21.42469026
v -60.31721830 0.74280886 22.72888273
v -58.19851160 -4.89453226 19.57816631
v -57.96116590 -6.42755581 19.18664388
v -58.60395357 -6.16285810 20.11716180
v -56.15235120 -10.69596689 19.42212880
v -58.07580426 -8.46562814 19.58943158
v -59.30421501 -9.46367159 20.72704956
v -55.48672378 -13.30868620 19.32214573
v -54.29000035 -16.79000072 18.82999949
v -53.44515666 -19.77791078 17.50475168
v -53.16281319 -23.31232280 16.68055356
v -54.92094159 -25.13969876 17.11734571
v -52.61915177 -26.29726753 15.78587294
v -53.80439758 -26.81845799 16.12159982
v -51.69000104 -29.03000079 14.37999960
v -53.36620659 -30.81139550 15.60681872
v -50.79776794 -32.42047504 13.64267524
v -50.16722903 -35.66183895 12.74583768
v -51.62088946 -34.06527266 14.02429771
v -51.07413977 -36.93190590 13.53986654
v -48.57848212 -39.71903399 13.01901974
v -50.81153288 -38.07520866 13.34975846
v -50.72885752 -40.33119977 13.44912034
v -47.77999967 -42.92999953 12.19000015
v -48.55384305 -46.41383141 10.59316564
v -57.71157891 6.79861987 22.37244509
v -59.80459601 6.11383514 22.62629569
v -58.43042210 5.42390626 21.76745608
v -59.61231142 3.23419319 21.56785503
v -57.53634125 2.34302715 20.28523758
v -58.02129954 -0.42500475 20.72965540
v -56.63156137 -1.55295560 18.26675236
v -56.98603764 -0.59139129 18.94183643
v -57.87789449 -3.31895705 19.33049224
v -56.05024844 -2.04052241 17.84275472
v -56.36213720 -6.09746901 18.20781454
v -55.84973842 -8.25656392 18.37907545
v -55.67859486 -12.01236807 19.26727593
v -52.14472860 -14.07790463 17.20282249
v -53.95859480 -14.91464209 18.75380240
v -51.59035698 -17.57493801 16.34749025
v -52.87631974 -16.30717143 17.42741279
v -50.70847645 -20.66508867 14.93395772
v -51.21736228 -19.12282407 15.89543372
v -52.11807415 -21.49549872 15.87581448
v -51.93951726 -23.94939214 15.79745859
v -49.58698526 -26.50062554 13.51354271
v -51.05466396 -27.19718963 14.64002393
v -49.16945845 -29.88502383 12.38259859
v -50.28187484 -28.78618985 13.34781479
v -47.69369215 -34.99830142 11.49016712
v -49.87679422 -31.67185187 12.83526141
v -48.73253778 -33.86479244 11.85437944
v -46.73966765 -37.58452088 12.05173973
v -48.72880131 -36.09148040 12.20232155
v -44.96725649 -40.40756822 12.16079667
v -44.00999844 -44.16999966 11.04999986
v -47.02325910 -44.23356801 11.47569716
v -43.43999922 -47.46999964 9.39000119
v -44.29327324 -45.98345980 10.30092128
v -46.13187909 -46.07868567 10.66443045
v -44.14125532 -48.70407656 7.45620392
v -55.70904911 10.81896666 22.62633480
v -55.04216999 7.53614539 21.59290202
v -57.78958648 6.14591455 22.07060903
v -55.10826781 5.23665454 20.15679143
v -54.08469215 2.29621842 17.85715856
v -55.53846061 3.18755256 19.11784336
v -56.52023107 0.19061565 18.83252710
v -53.60290036 -0.75119286 17.03555137
v -51.22999847 -7.50999991 16.68000035
v -53.61730233 -8.66833422 17.67161861
v -50.17510429 -10.97085420 16.15364105
v -49.75723475 -13.92469648 15.51848836
v -51.59504712 -12.85969466 17.03542843
v -48.35053906 -17.49330014 14.37644288
v -49.99856278 -18.29052716 14.90896009
v -47.54277691 -21.21151984 13.09378259
v -49.44225028 -19.75887083 14.20965325
v -50.00990629 -22.85923250 14.16652557
v -47.11098969 -24.97924119 12.24769559
v -48.66218567 -22.33077772 13.42338044
v -49.28272590 -25.15264042 13.48552853
v -46.05279118 -28.03284675 11.48845907
v -47.94601724 -28.51084620 11.97415218
v -47.83250019 -30.19193374 11.59694605
v -46.43234983 -30.66042997 10.95358562
v -47.26159945 -32.09218755 11.18148677
v -43.69315505 -35.24502367 10.46526618
v -45.80438137 -35.42136401 10.97179297
v -41.74843431 -38.98101673 11.44547388
v -43.47262532 -38.84297982 11.75157726
v -45.23062333 -39.42725807 12.12249883
v -39.59042206 -48.48504812 7.60168768
v -41.36293381 -48.05766791 8.66738427
v -41.48027301 -48.02598059 8.70301202
v -52.70626396 12.76086736 22.09781669
v -51.75959319 6.38317363 18.92181113
v -52.30365321 7.36821163 20.15552297
v -51.01578683 3.49003193 17.52606034
v -53.50809172 4.86323144 19.01081763
v -52.06848681 4.57858900 18.22569594
v -53.34570259 1.63379603 17.34901033
v -50.42065680 -0.02315836 16.64202102
v -53.03273350 -1.11986382 16.91249944
v -49.08844829 -3.09012597 16.02577604
v -51.31762475 -2.95707001 16.52118750
v -51.77005753 -5.70470607 16.73402824
v -50.36049709 -6.25263155 16.35879464
v -47.53441736 -10.26224159 14.97194730
v -48.33193123 -8.03483464 15.61013609
v -49.77815226 -12.85767555 15.72259143
v -45.99761590 -13.57570756 14.09819629
v -48.52938652 -14.09099996 14.82338738
v -45.37761211 -16.50958508 13.22090346
v -46.81729898 -15.97286016 13.93201482
v -47.13859782 -18.27798039 13.66239134
v -44.44254935 -20.80341242 12.01217994
v -45.97919434 -22.88289741 12.17439305
v -43.30413043 -24.45207536 11.08142920
v -44.52487081 -25.40103532 11.23158075
v -45.12569308 -30.33818863 10.60865447
v -43.67859662 -33.52123871 10.18602308
v -40.55812210 -33.33867341 9.70450975
v -38.53867576 -38.63534331 10.85200720
v -40.53027183 -40.22775963 11.35245338
v -36.84844449 -42.46743396 10.46620309
v -38.56844455 -44.43340003 10.47096681
v -35.72684899 -45.90831697 9.94624384
v -35.78889370 -48.22586104 7.29182642
v -37.82444820 -46.99572548 9.39333718
v -50.52337050 14.85952735 21.95092291
v -49.64999855 11.14999969 20.68999968
v -51.46012455 12.22902350 21.58986591
v -49.39845577 8.46820418 18.94131117
v -50.18110946 9.48948413 19.90285888
v -51.84667930 5.60344150 18.56503077
v -47.45662212 1.91983744 17.26850681
v -46.13833874 -1.69992528 16.13349095
v -46.11871019 -5.24933776 15.51905461
v -48.33686724 -4.22934210 15.93552530
v -44.48999837 -8.08999967 14.79000039
v -47.42561281 -7.63945933 15.39847068
v -43.42184961 -11.61601581 14.11743276
v -45.23205012 -8.89720395 14.82978184
v -42.47701168 -15.17334767 13.06223776
v -39.97700289 -25.78402311 10.50203387
v -41.26102477 -26.34034678 10.46501845
v -41.19881243 -27.37737261 10.27477998
v -40.82418233 -29.71216477 9.99998208
v -38.80644962 -30.95846623 9.66805313
v -35.42000055 -36.58999875 10.11000015
v -36.61043569 -37.71564737 10.50442737
v -32.98892081 -44.22812536 9.92171746
v -35.82008556 -42.63078794 10.35836898
v -32.88250044 -46.59754783 8.69636424
v -33.46464038 -45.27522996 9.73524898
v -34.59668905 -47.00694978 8.89847614
v -47.74999991 15.87999985 21.74999937
v -47.22496122 12.87523191 20.58679610
v -49.78889227 12.40121946 21.05463296
v -49.14210364 10.00056975 19.70895752
v -45.38314417 6.86435075 18.63037422
v -47.88975790 8.93637072 18.90506782
v -48.79848287 6.84975786 18.24091002
v -42.89883748 -2.85073789 15.68141952
v -42.71236062 -5.48163056 14.89736792
v -40.87764025 -8.95126350 14.19480611
v -43.10023412 -7.20027648 14.59767763
v -38.18970919 -14.22237325 12.75359653
v -37.88005933 -18.73900741 11.96470764
v -36.93713993 -22.07197994 11.06684748
v -40.23560137 -23.72200973 10.79591177
v -36.39541566 -25.36871657 10.48023999
v -34.89055112 -29.59167026 9.41585563
v -33.78778324 -33.14708918 9.21724737
v -30.67000024 -39.93999958 9.39999986
v -29.34999950 -43.64999756 9.06999875
v -31.48732334 -43.14730316 9.64110345
v -29.53235433 -46.18761688 7.35782972
v -29.87213060 -44.96813938 8.64322390
v -31.51714429 -47.42386937 6.96648145
v -45.28370872 17.18320698 20.96505463
v -44.36000064 14.13999964 20.15000023
v -46.54218256 14.34602682 20.88836581
v -45.72229460 13.43281660 20.24940588
v -40.51980376 1.84824609 17.40495488
v -42.45461896 -1.73154450 16.04229957
v -37.51362488 -7.11816875 14.07345105
v -37.02931479 -10.55216324 13.55219726
v -35.06999835 -16.97999984 11.93999965
v -37.95539588 -17.19195768 12.20956072
v -35.01309454 -27.51868032 9.87370964
v -31.08393587 -29.36336398 9.12666600
v -33.52620453 -29.81651388 9.27746203
v -29.65955995 -32.09126368 9.41292942
v -28.57874706 -35.67124531 9.67659988
v -31.20787255 -35.64687073 9.74594988
v -25.96881986 -41.83505103 8.74851644
v -27.78810821 -43.68181154 8.71659443
v -26.37402900 -46.87374830 5.60732652
v -43.18000004 19.06000078 20.10999992
v -41.07266665 13.83306738 20.02736367
v -42.86193103 12.83597108 19.90026236
v -39.01962191 7.71920942 18.94330606
v -38.28443587 5.71053196 18.16121303
v -37.53004596 2.25030561 17.04890840
v -39.10769150 -6.28085388 14.32370208
v -31.37394786 -18.44163053 11.17880922
v -32.46862069 -26.90517902 9.75827128
v -27.05481276 -30.95464595 9.11709853
v -27.42163651 -31.43313155 9.27949790
v -27.88222395 -34.24559534 9.76345595
v -22.23761193 -44.28820312 7.50670629
v -39.85040262 17.88915694 19.50695179
v -36.71000153 9.86000057 19.04999837
v -34.93984789 4.37101256 17.60005206
v -34.11091119 1.49164861 16.85064286
v -33.23076293 -1.35518110 16.01297967
v -26.13076195 -31.02306649 9.12295468
v -24.71162565 -33.20988640 9.68558341
v -20.51635087 -45.08171976 6.74434286
v -18.83878745 -46.23352364 3.99728213
v -34.63000059 11.85999997 18.77000183
v -32.75949508 6.40926231 17.70392619
v -32.59883076 3.38763301 17.03508385
v -31.00602143 0.70550514 16.04834199
v -28.35082822 -7.76405120 13.66308704
v -17.96778478 -38.24973106 7.68059678
v -15.87248780 -44.22895238 6.38087559
v -32.94625878 14.28367384 18.22091825
v -28.75454165 6.84874831 17.08599366
v -29.44999933 4.44999989 16.48999937
v -25.06932244 -8.61975644 13.39498442
v -13.73912208 -41.40074551 6.85241306
v -15.26949368 -39.85196352 7.31315697
v -15.48849232 -42.54239053 7.11055240
v -14.33217805 -42.68414155 6.58953702
v -13.83846998 -45.28949410 3.81820393
v -33.27666596 21.35631256 16.98311232
v -32.12988004 18.76302250 17.32680947
v -28.96000072 11.17999945 17.85999909
v -28.10000069 8.62000044 17.26000011
v -27.34999917 6.15999987 16.48000069
v -26.93986520 3.46327596 16.09027572
v -23.85925874 -3.98132717 14.32626508
v -22.52936363 -6.65827608 13.58071156
v -18.14275235 -28.19189243 8.75400566
v -12.93071453 -42.28043929 6.33842545
v -10.49181260 -43.18422824 4.99684969
v -30.74125014 18.90578680 16.81960188
v -28.35966647 16.26784727 17.00684242
v -27.26814710 13.49724829 17.40896702
v -25.79664998 8.77351407 16.70106500
v -25.42910352 5.98897040 15.94765112
v -22.46126346 0.36451474 14.74930719
v -19.84438114 -15.43749310 10.25247946
v -14.74789158 -26.82019025 9.02444497
v -8.60282965 -41.87254608 4.96795727
v -8.09473637 -43.50070283 3.51704448
v -28.39664184 18.43266934 16.17040671
v -27.64154598 17.14042388 16.44037291
v -26.34163573 14.79192264 16.84192568
v -25.16051382 13.32701743 16.64887182
v -24.98656884 10.97844355 16.65370353
v -23.18757214 8.25862214 15.82709514
v -22.91999944 6.47999998 15.53000044
v -22.02999964 4.18999977 15.31000063
v -21.05730399 2.04074988 14.91256896
v -19.27617751 -2.94678798 13.87914177
v -6.29354315 -42.78445244 3.28814425
v -4.79019852 -38.97902742 5.15684579
v -4.76540439 -41.14180058 4.32313699
v -22.96740562 14.50979803 15.17307945
v -13.08276877 -14.70571104 9.42802243
v -4.22697281 -35.12549400 5.26573090
v -3.00036091 -40.78575224 3.98614584
v -22.93996513 16.34003595 13.83005828
v -21.23999968 13.22000008 14.76999931
v -6.95311604 -24.74582382 8.76934174
v -2.40525301 -38.40466589 4.86844685
v -23.91111106 19.28123645 11.80832181
v -19.99730989 12.54103519 14.48724978
v -18.50363612 10.76159161 14.00387567
v -3.14874272 -29.35744263 5.92167117
v -0.60510519 -38.21707517 4.43742238
v -20.47076449 16.44132845 12.53413875
v -12.66121212 0.41961542 13.33374716
v -10.61445661 -2.71379086 12.84958608
v 1.82165101 -40.14951363 1.35609892
v -11.20326109 2.81788921 12.66118046
v -5.68985473 -10.01081057 10.90210956
v -8.96311272 0.48556007 12.64729444
v -14.82765004 13.19529582 11.85601205
v -13.69795389 11.25242654 12.07988337
v -50.62015355 30.22793680 19.71706375
v -50.70843548 27.72782743 21.97047882
v -50.74274912 25.59706196 23.18282984
v -51.22534558 23.36813323 23.87329563
v -52.90594697 20.45606077 23.79072458
v -53.69000137 18.67000014 23.52000028
v -54.42996696 16.84997045 23.40015210
v -55.30563369 14.97256849 23.06598611
v -58.31362307 6.40733726 22.45158330
v -59.51890722 4.93800128 22.12263085
v -59.77114290 3.75405629 21.67933993
v -60.23478508 0.17275914 22.83244208
v -60.91814488 -1.23784412 23.33715372
v -62.09820881 -4.12133429 23.13329279
v -62.55609542 -5.44396136 23.00268598
v -63.30432743 -7.53170345 23.51320907
v -63.44292313 -9.52887535 23.75224791
v -50.54343492 22.70883694 23.70570786
v -52.03340203 18.96912977 23.06433581
v -56.39868602 9.11931694 22.47697860
v -57.79851228 6.44546608 22.26938680
v -59.00022015 3.78312962 21.27374522
v -59.46353823 2.27791001 21.60312235
v -59.50894952 0.93701010 22.16609754
v -60.98297983 -3.72781791 22.88901992
v -61.37757748 -4.75217775 22.55777828
v -61.65473163 -6.43150648 22.35579304
v -62.60009855 -7.91532826 22.78110571
v -48.64932224 30.44823743 18.63325387
v -49.10999909 29.10999954 20.19000053
v -50.38320273 20.54093964 23.34195562
v -52.03790963 16.89686812 22.52568491
v -53.35025862 13.66011985 22.57890999
v -54.86522987 9.96582955 22.19785564
v -55.49957231 7.98092876 21.88064158
v -56.48272112 5.81810949 21.12114616
v -58.06376413 2.67985952 20.65219171
v -59.07725915 -0.54085639 22.12537453
v -59.51095745 -2.37151189 22.39795215
v -59.76560712 -4.87614796 21.91267908
v -60.91614068 -6.41915901 22.05462195
v -61.58303469 -9.06694122 22.03315124
v -62.30450794 -12.86441181 23.37369882
v -47.89435118 26.28169581 20.79533041
v -48.05861786 24.64112826 22.00191282
v -48.60031232 20.54796554 22.63491973
v -49.93942007 18.24406721 22.30045572
v -51.36718228 16.17361046 22.24033326
v -51.70999840 14.05000035 22.05000073
v -52.70216987 10.24796255 21.72578871
v -55.23359403 5.72433788 20.66360228
v -56.62456527 3.62055725 20.00719309
v -56.65593967 2.29736255 19.64282058
v -59.52806771 -7.14043714 21.04130760
v -60.19939482 -9.28981043 21.16087079
v -60.44146791 -11.67089678 22.21731842
v -46.54755816 29.93792482 18.36264879
v -46.39999941 28.10999937 19.20000091
v -46.84592783 26.39407665 20.16855963
v -46.24498263 23.56847189 21.38686553
v -48.00999910 18.68000068 22.04000019
v -49.86000061 13.71999923 21.70000039
v -50.91999844 11.24999952 21.26999944
v -51.92442983 8.23914725 20.47043480
v -53.24995518 6.66237297 20.31448483
v -54.44347113 3.66726867 18.67512427
v -55.11746556 1.17882667 18.05560105
v -56.32957816 -1.34920632 18.08360778
v -57.69322067 -2.16841069 19.35666427
v -58.24890733 -5.84615208 19.54384148
v -58.54105204 -5.41198580 20.09506337
v -58.53028595 -7.99919292 19.82787624
v -59.01482701 -14.05880786 21.76931128
v -59.75097418 -16.95142128 22.16443047
v -44.36429217 29.46878597 17.54393801
v -44.47999969 27.51000039 18.78999919
v -45.37739977 22.45164290 20.80377005
v -45.73517665 19.51036975 21.24706842
v -46.43604159 16.96531475 21.47021703
v -47.32358828 15.01760352 21.45777829
v -49.52953011 10.00942569 19.93890852
v -51.42799020 6.04606234 18.62880588
v -51.46779865 7.56024895 19.44733411
v -52.63610929 3.76073155 17.92280376
v -55.71719632 -7.20162969 18.14215258
v -56.74551055 -10.65673772 19.84531246
v -57.44000152 -16.34999923 20.85999958
v -59.41859260 -16.23914577 21.96511813
v -58.29000100 -19.12000030 20.91000043
v -42.35455766 28.90651859 16.81626588
v -42.39000008 26.96000040 18.19000021
v -42.05951095 24.26695451 18.33212934
v -43.22972521 20.96009627 19.67788488
v -43.93000156 18.31999980 20.34999989
v -44.36745867 15.23940172 20.27127706
v -48.63109812 7.17896596 18.32975447
v -48.62489179 8.54758266 18.88354309
v -49.76999387 4.18121694 17.72524603
v -49.87988621 6.23681070 18.23800988
v -51.10272765 1.71661680 17.01530814
v -54.29377034 -0.05761475 17.30205491
v -52.85176262 -4.75086458 17.16477238
v -55.06340787 -8.60888138 18.27020571
v -54.14000154 -11.30999997 18.48999970
v -54.69461158 -14.56917636 19.29871924
v -55.55000156 -17.83999987 19.55999993
v -56.71003088 -21.15998790 19.30996031
v -57.50403181 -19.32300813 20.35414055
v -39.87898305 27.39611082 16.80165716
v -39.80090469 24.52893741 17.43913256
v -41.15122184 27.35367790 17.52025448
v -39.75574672 21.95231989 18.00713874
v -43.82751882 16.66465402 20.30588314
v -44.55485567 13.82277813 20.03832906
v -50.19474030 -4.37344192 16.17198251
v -50.19087717 -7.10288901 16.33202657
v -51.08019337 -10.12964174 16.72565006
v -52.57062241 -13.56387883 17.66038500
v -53.57048661 -12.90093735 18.44078861
v -53.72031778 -17.29291677 18.31566170
v -53.94653231 -15.75756446 18.62608455
v -53.98756266 -20.43391019 17.88163744
v -54.85389009 -23.10804091 17.56055653
v -40.45134038 26.76139772 17.40418188
v -39.59899768 14.69233632 19.92165670
v -40.40003940 11.53980102 19.75099370
v -43.92949492 12.00798433 19.48618144
v -41.53000191 8.52999929 19.29000206
v -44.33653876 9.38806310 19.00966838
v -43.95267367 5.97274816 18.68521422
v -46.84969783 -3.32043529 15.81283100
v -48.92627895 -10.30246820 15.46742953
v -49.99423027 -13.56893778 15.70948586
v -49.26095903 -11.54036541 15.59154876
v -50.53232238 -17.17886515 15.64064808
v -51.99936405 -15.25271777 16.89401828
v -51.52226985 -19.99631897 15.80139622
v -52.84277350 -19.08492111 17.16509461
v -52.42976174 -23.35005999 16.14034176
v -53.74149606 -22.17381075 17.15076342
v -53.18007618 -25.88633634 16.11348055
v -35.53031385 24.43544753 16.43129438
v -36.10999882 18.48999970 18.30000058
v -38.41881081 8.82810727 19.15150881
v -39.63001817 5.64030092 18.54067110
v -42.22049937 2.19524023 17.64372736
v -42.34018922 -0.46959062 16.70088992
v -44.55525428 -3.90667655 15.52024391
v -46.00140825 -10.07667277 14.96902760
v -47.69239202 -13.21035903 14.57478665
v -48.35065827 -11.94235776 14.97395337
v -48.14678058 -16.77083783 14.39801883
v -49.51722547 -14.93195165 15.25202766
v -48.90063405 -20.49669623 13.80666345
v -50.44506863 -23.29765819 14.56674747
v -50.82999915 -26.65000036 14.49999958
v -51.48302391 -24.88168143 15.24147950
v -32.97434747 22.06834406 16.55003242
v -34.09255296 22.46033214 16.90015942
v -33.08780491 20.04636638 17.13600941
v -34.44577008 12.91150041 18.67284067
v -35.38515046 9.65627376 18.62034574
v -37.92081028 3.49535095 17.37498865
v -39.79529068 -2.86873267 15.74960910
v -43.02659631 -2.30141194 15.86505584
v -41.76000133 -5.94000006 14.60999995
v -43.56842861 -10.11588704 14.62143753
v -44.65337098 -15.68660699 13.19085807
v -46.22999951 -19.16000061 13.00000027
v -47.94385657 -18.22829247 13.93967588
v -47.28287086 -22.61471003 12.75736652
v -49.19707030 -21.30834758 13.88126239
v -48.53788391 -25.68563633 12.88018655
v -49.53899235 -24.33101088 13.92184384
v -49.05348271 -28.60178426 12.55082898
v -30.64999916 20.60999908 16.13000035
v -32.27785230 21.04238793 16.72984101
v -32.82126784 17.65242033 17.52896421
v -31.23448975 14.06365260 18.26088503
v -33.13000128 7.54000014 18.03000085
v -36.39930487 4.14366880 17.46670157
v -35.54928303 1.03819114 16.71379618
v -39.49452937 -8.22287519 13.95500172
v -43.68392378 -18.69993843 12.17301842
v -43.92974824 -17.09231734 12.64768559
v -44.30000111 -21.95000090 11.78000029
v -44.58885640 -19.88377236 12.25403510
v -45.32518610 -25.44273436 11.56332344
v -46.39757797 -28.95159274 11.27645839
v -28.36923115 17.33650081 16.50066301
v -29.60210852 18.86130497 16.34485833
v -29.96785007 10.14187466 17.84989238
v -30.29000014 7.44999992 17.48000085
v -31.74864501 9.87015665 18.31406541
v -31.38000146 4.18000016 16.99999906
v -32.53694624 0.89581299 16.41705073
v -35.23707390 -5.61439060 14.66299035
v -36.42003983 -8.74919910 13.80579267
v -37.58906201 -12.16230076 13.27076275
v -41.01705924 -13.98244034 13.31116073
v -43.29201952 -19.96772364 11.83648221
v -43.56080666 -29.80071865 10.34246758
v -45.45018077 -28.11002173 11.12508308
v -26.68000013 20.25000006 12.60999963
v -26.56773478 18.37529428 14.52963520
v -25.92063136 15.14417864 16.53524861
v -28.28397788 15.31362068 17.19905436
v -26.34999901 11.57999970 17.09999889
v -27.69627050 11.81321964 17.47610420
v -26.86749771 9.02067311 17.00829342
v -29.11991440 5.54595841 16.68211259
v -29.79502082 1.70307327 15.89352079
v -34.10301730 -3.53264553 15.39496519
v -32.73604438 -8.04478582 13.71224411
v -36.33999825 -17.99999923 12.12000009
v -38.84048760 -25.05853958 10.73163562
v -42.75617376 -27.26348490 10.60405187
v -40.52256048 -31.93650767 9.76191089
v -24.07298610 18.85908470 12.48967182
v -23.61479029 13.18275928 15.89948125
v -23.95407483 9.81192198 15.92764445
v -30.12768924 -8.66383687 13.31393048
v -31.25427291 -11.76747121 12.61751354
v -32.67296404 -18.01932976 11.46556064
v -35.43675691 -24.90799129 10.60425304
v -39.15493190 -26.57391131 10.52858960
v -37.59000078 -32.06999972 9.61999968
v -39.62557763 -30.26182204 10.02127770
v -21.92999981 18.30999926 11.54000033
v -21.19102329 12.80532684 14.78158962
v -21.84999920 9.85999964 15.03000036
v -21.33885399 12.12871820 14.88274615
v -22.68805541 12.21142709 15.48489835
v -22.40635827 7.02148676 15.45097586
v -23.08000065 3.74999992 15.20999987
v -24.03237112 0.98010723 15.07477369
v -26.20230056 2.44280230 15.62097389
v -33.19024295 -28.34962308 9.58804972
v -36.53630242 -31.30424023 9.57734231
v -19.22536641 15.81206545 12.30696309
v -21.57960832 17.02795923 12.65474595
v -18.85000058 13.84999976 13.45999911
v -19.51120235 10.68385597 14.28345870
v -20.12000047 4.72000008 14.51000012
v -20.61999962 1.64000003 14.72999994
v -21.90824039 -1.92023779 14.23547044
v -22.46121317 -5.17951464 13.80307879
v -23.00208434 -7.57463928 13.63002229
v -26.23615600 -7.07528088 13.77686579
v -30.54859117 -33.66445005 9.74623393
v -32.57840499 -32.90437907 9.41265468
v -18.89522374 14.81694821 12.78742682
v -18.15039106 12.74398528 13.41866795
v -16.65173657 10.73998865 13.23865633
v -17.08486490 6.79771416 13.63179088
v -17.96897314 0.56952517 14.08895757
v -21.31485753 -1.25253887 14.25594743
v -18.18096638 -2.94101308 13.65896687
v -23.16882834 -8.56968947 13.25898338
v -22.69989252 -14.77910578 10.69666632
v -26.95247903 -29.81076948 8.81177466
v -29.03937921 -32.21758083 9.55979433
v -28.36865745 -33.29302743 9.79923084
v -17.06233062 5.39042754 13.70904315
v -19.27426644 -13.66635878 10.56663319
v -11.98365446 9.53419227 11.24614291
v -13.58321868 11.74714509 11.77598815
v -12.13041320 6.70493208 11.83464378
v -19.03720200 -28.80982682 8.89119506
v -10.38755849 11.80004608 9.51218046
v -10.04000008 9.58999991 10.20000037
v -13.30332737 -11.07843406 11.17182989
v -14.29031976 -15.87418653 9.43660922
v -16.26968570 -27.38067321 8.76530726
v -16.39176719 -30.34595586 9.13186930
v -17.12544262 -28.19887362 9.06203315
v -15.56860376 -27.43431740 8.91829561
v -6.58999989 11.28999982 8.39000009
v -6.60113338 4.95828083 10.89671906
v -4.63283714 9.95447859 8.64167977
v -4.07794071 9.16630588 8.99585616
v -2.77106417 6.39496930 9.63749737
v -2.82665319 -3.19602923 11.40133943
v -5.83706703 -15.24077822 8.56451038
v -1.76503754 10.43154672 7.36403512
v -1.36894593 8.93154647 8.40264373
v 0.76550193 2.09250185 11.19831298
v 0.46998184 -1.39823661 11.21819112
v -0.02342685 -7.54209794 10.77414304
v 0.21303132 10.19487251 6.83750911
v -1.23668206 -13.36012781 8.61787610
v -0.37352258 -12.57015672 8.64533242
v -0.50171727 -14.20411188 8.32116045
v -0.97289804 2.53026327 11.19911391
v -4.06189403 8.41252692 9.48556326
v -3.79999983 -2.09000008 11.71000022
v -4.65116603 -9.01618414 11.11677196
v -4.88999998 1.94000010 11.90000027
v -7.56272301 11.13582961 8.91579408
v -7.23304832 10.11214871 9.34461225
v -6.95626810 6.98597962 10.33795998
v -9.52114537 -18.16153899 9.16853454
v -9.75717418 12.29347847 8.86116643
v -7.69177219 4.98130359 11.27379388
v -11.90960035 -27.57031843 9.00082570
v -10.19410510 10.81729960 10.05915552
v -12.09067460 -13.87122925 9.46307462
v -12.99302839 12.15483155 10.94440836
v -12.98649330 10.87495219 11.64414734
v -12.68873177 7.99018983 12.00249605
v -17.85964705 -27.17062458 8.52535106
v -17.78007112 -29.03007530 9.22929030
v -15.00672009 14.20227345 10.81235986
v -14.09205422 12.66322285 11.63526345
v -16.28296264 11.80816628 13.05976324
v -19.35426146 16.79976285 11.31534018
v -19.47969943 0.76975278 14.46153782
v -20.06957121 -1.94075133 13.99485115
v -26.34218521 -34.33934599 9.72680282
v -22.94032089 18.94794777 11.27206162
v -20.43462731 10.90663113 14.70709220
v -21.47186361 7.12039508 15.20413905
v -21.71000093 4.96000005 15.18999971
v -22.09999971 1.90999988 15.14000073
v -20.46384476 2.57879240 14.82033078
v -29.61679548 -31.40646219 9.21816472
v -29.48520146 -33.40787068 9.80819762
v -27.85472572 -32.21155331 9.45336279
v -24.80000071 19.34999973 12.46999949
v -23.80281314 17.23559387 13.79648317
v -23.31454679 18.62109452 12.25405466
v -22.41765894 15.50670248 14.26582038
v -24.03382584 14.01814353 15.93309268
v -21.98477834 13.23592477 15.12421016
v -23.10920134 11.04552019 15.80609195
v -24.37561378 7.84681644 16.01564512
v -24.15724657 4.46051778 15.68994112
v -23.65205251 0.24457625 15.02154861
v -23.31809886 -2.37594219 14.56452068
v -29.91003357 -14.93671909 11.38992701
v -32.79360756 -28.79559435 9.54931229
v -33.48999843 -32.23000094 9.16000083
v -30.33314645 -32.61402994 9.56362952
v -27.25259215 19.74947564 13.94599397
v -27.25353278 17.85976067 15.80206491
v -25.11780895 17.68205501 14.22023959
v -26.28496662 14.34321608 16.93897508
v -24.48226884 15.00450727 15.83882235
v -23.88691530 12.15938572 16.18892141
v -26.92857385 10.26836131 17.28209108
v -27.13000029 7.66000012 16.92000031
v -27.93000080 4.33999998 16.35000110
v -28.77470851 0.99669024 15.67693055
v -31.50068223 -8.83573666 13.39874417
v -33.29570964 -15.76101966 11.98195387
v -30.45470268 -16.74442366 11.25890110
v -33.94335508 -19.26782727 11.66680455
v -36.38153896 -29.98571657 9.71549843
v -29.13545258 19.55365576 15.92280343
v -27.98710018 19.34090443 15.19056689
v -27.07052790 16.33056812 16.57240279
v -28.80666964 12.47745845 17.89264008
v -26.84330009 14.90419079 16.98738895
v -29.83883023 9.15252138 17.78443344
v -30.64617701 5.78758540 17.20013283
v -31.40144050 2.51744548 16.57663658
v -32.46556967 -0.07255262 16.24443009
v -30.35704792 -3.57441953 15.13588335
v -37.30083257 -17.46777073 12.26666942
v -33.39452296 -17.41823740 11.82332356
v -38.92982006 -24.22683500 10.87210514
v -37.40971908 -26.86000988 10.39627288
v -40.42147473 -31.09078854 9.89320409
v -32.13385120 22.00533263 15.97560197
v -31.86987340 19.83714476 17.00356230
v -34.93116423 2.50436435 17.11968333
v -32.96777606 -2.40035611 15.70036262
v -34.97279063 -2.07773084 16.01625234
v -38.35065290 -7.38773076 14.02806956
v -39.04597089 -10.39822493 13.84181343
v -39.91563991 -14.28782102 13.16269580
v -36.72515601 -16.32674970 12.43304368
v -41.18556529 -18.00295524 12.17142493
v -39.60050642 -20.09256743 11.69444062
v -38.79145160 -23.02442491 11.10022794
v -43.47522929 -25.88544786 10.97939722
v -40.78996554 -25.08680895 10.71753725
v -44.23538223 -29.79790419 10.64344030
v -35.73513404 25.02606250 15.99922404
v -34.36847031 19.49537359 17.71735400
v -34.71371159 15.64581506 18.57478917
v -35.81274301 11.94283739 19.03251186
v -37.08923981 8.75761732 18.92484538
v -37.79105097 4.83191013 17.88432710
v -38.81054744 1.36149081 17.12318137
v -41.31047055 -5.30865369 14.81468137
v -43.55559126 -15.94391093 13.06317467
v -41.65584221 -16.63575508 12.64422014
v -46.02753744 -20.26540600 12.80656829
v -42.69004986 -17.84026623 12.28944212
v -43.85527596 -20.45810223 11.88375801
v -46.08128965 -24.12954904 12.08626851
v -46.71175405 -27.73259021 11.81292348
v -43.89308393 -28.28315087 10.80908068
v -45.72916403 -27.27609873 11.56386547
v -47.08737880 -30.43296374 11.24404930
v -38.16919774 14.31750599 19.69966106
v -40.56752846 6.99755875 19.02338117
v -41.14433378 4.47062962 18.29647645
v -38.41863945 4.79785912 18.01675931
v -43.83054748 -2.46220105 15.95071517
v -40.62636942 -3.07436776 15.76636732
v -44.81000081 -6.02000020 15.35999961
v -42.89169610 -3.76975164 15.47856070
v -44.75897923 -9.96858627 14.82594945
v -46.73843458 -13.79839703 14.29369673
v -44.82151568 -11.11240871 14.65162355
v -44.63468120 -14.55665287 13.70504219
v -47.48275876 -17.27789827 14.09707405
v -45.94916478 -14.66445066 13.74563295
v -45.28202489 -17.57845841 13.03840894
v -48.46308380 -21.17133141 13.54710665
v -46.80593684 -20.28843202 13.11239600
v -49.38693717 -24.52088520 13.77757359
v -47.92687297 -23.00913073 13.05584144
v -46.51304707 -26.91730112 11.90920267
v -50.10393634 -27.71783806 13.79527338
v -48.48421738 -27.29238197 12.73374632
v -48.66483808 -28.01857889 12.54302729
v -41.22032598 28.24764885 16.82791673
v -41.04999825 25.97999945 17.82000065
v -39.82124478 26.19441412 17.26572029
v -41.37809202 22.87102677 18.29433441
v -41.29991680 15.83104581 19.96345073
v -43.15000027 10.25000028 19.19000037
v -40.39951414 9.03868023 19.38273385
v -47.95517772 -5.63753257 16.01344720
v -46.18593678 -7.16994191 15.47383331
v -49.00790006 -8.85949284 15.90505242
v -49.31407422 -11.97721902 15.68149030
v -46.63555324 -11.36758365 14.75683041
v -46.72151431 -12.96214759 14.32784274
v -50.10005832 -15.87998681 15.54989070
v -50.66921934 -19.32130568 15.25830664
v -49.35242236 -17.13799126 14.98872787
v -48.19422960 -19.23823357 13.89846019
v -51.23398080 -23.10901135 15.31030238
v -50.15340075 -21.58986405 14.56457935
v -51.81291699 -26.82750858 15.21105971
v -50.53088069 -27.21284330 14.23911285
v -43.17346960 28.97765487 17.39591733
v -43.55999827 26.59999952 18.89000088
v -42.27168486 28.21867354 17.54359156
v -44.46758702 23.14768173 19.87254992
v -43.09659824 25.72376840 18.74967478
v -43.88999939 20.54000087 20.25000006
v -43.24135184 22.49869332 19.25067417
v -41.79706424 21.23070136 18.99496652
v -44.67092082 17.83776283 20.72688006
v -44.51342672 14.48915619 20.25929280
v -45.88000104 11.79999951 19.83000152
v -46.95999995 8.91000032 18.96999963
v -48.01759124 5.81747852 18.15399900
v -47.73098975 -0.54935465 16.56418666
v -50.74535683 -3.02696554 16.30168222
v -49.24068600 -4.99972980 16.20858535
v -51.51291937 -6.85212528 16.81383513
v -49.11994934 -7.56030250 16.10520296
v -51.81314424 -9.95323714 17.07516238
v -50.09372905 -8.47113691 16.40195213
v -50.47978088 -14.59607109 16.00386947
v -52.24365741 -17.77985506 16.92026667
v -51.31617561 -16.42659865 16.30182751
v -51.44329369 -18.57631840 16.22946747
v -52.91436985 -20.37802711 17.07005873
v -51.97535828 -18.49027723 16.69698209
v -52.14651302 -20.28181963 16.37280360
v -54.18208614 -23.92761782 17.08493195
v -52.14556307 -22.59522490 16.05171151
v -52.76261643 -24.43233505 16.29600674
v -46.61747441 29.43920158 18.94035004
v -46.33999988 27.06000209 19.60000023
v -43.60273480 28.50913815 18.07793602
v -45.75672746 24.58149195 20.74872702
v -45.16541213 25.71109869 19.98186484
v -46.02116719 21.34717442 21.62314020
v -45.22757605 23.54138903 20.57689242
v -43.94082353 21.52134851 19.97016184
v -46.76528648 18.64576712 21.72873169
v -44.76272315 20.59756964 20.82682773
v -47.19495028 15.44760633 21.52719721
v -45.16905174 16.05071872 20.85127123
v -48.28017950 12.76386715 20.99679410
v -44.81507838 14.77977727 20.45192011
v -46.57197371 13.40714842 20.56491934
v -50.37758499 9.89416707 20.44927143
v -47.11622000 11.93955448 20.29685117
v -50.90999976 6.74999971 18.78000051
v -48.76273498 7.90548045 18.58479343
v -51.89825594 4.00902098 17.84840599
v -52.45261267 1.43328554 17.09448919
v -49.54823852 0.98705059 17.04477705
v -53.64368483 -2.14343471 17.08630659
v -52.18518153 -0.63048088 16.92066528
v -53.63003537 -5.44451643 17.52534509
v -54.24012244 -8.81910417 18.01616140
v -52.36277729 -8.21982883 17.26464927
v -54.40283194 -12.24392187 18.89019087
v -51.60456896 -11.66441571 17.15326495
v -54.96318638 -16.07863791 19.35577579
v -54.32985350 -13.41194380 18.99482869
v -53.01045626 -14.96205013 18.00888032
v -55.93060330 -18.85094494 19.59412172
v -53.76560614 -18.80625077 18.07150245
v -56.19945005 -22.25035615 18.65475439
v -55.23447692 -20.51309496 18.57883111
v -57.10907280 -25.37930384 18.90791580
v -55.40810525 -24.29701574 17.69016683
v -49.23610762 29.99378182 19.50339973
v -48.96640033 27.61248127 21.18590474
v -47.22914100 29.15461361 19.26818490
v -48.63180220 24.83934909 22.24920131
v -46.81519419 24.44398217 21.37379721
v -46.42257094 22.47060277 21.73536457
v -49.41000044 19.40999925 22.49999903
v -50.28000101 16.51000045 22.08000049
v -48.64040390 18.09286140 22.14852907
v -50.64695328 13.41818366 21.73901536
v -51.78863555 10.77750698 21.53995819
v -49.99596626 10.30372363 20.53121105
v -52.85388604 8.06357898 20.95227316
v -50.97845942 9.91875026 20.88228799
v -54.00827900 5.47755836 19.89546604
v -55.27513474 2.28338037 18.68398488
v -53.21440101 4.07934655 18.30917224
v -55.93988299 -0.92144910 17.92506687
v -55.21278083 0.05129527 17.74049923
v -53.31914872 0.70070877 17.15081185
v -56.71857297 -3.37002659 18.19619350
v -54.35611308 -5.28176688 17.59077981
v -57.41848797 -6.61954796 18.82060990
v -57.28341639 -10.00816096 19.90962960
v -57.06876144 -13.33333924 20.55997960
v -57.64169991 -17.08606072 20.78986913
v -55.19754812 -17.02037454 19.50670965
v -58.33677948 -20.18476836 20.82559839
v -56.73148111 -18.52551103 20.11996880
v -56.71772733 -20.48146538 19.55770701
v -59.18634310 -23.18319120 20.57028748
v -57.73022771 -22.38275297 20.03532276
v -57.46078491 -23.75252172 19.54378188
v -51.05380714 22.73338102 23.85387383
v -52.68085748 18.00061204 23.00797403
v -50.43574423 19.24205199 22.77824283
v -53.43789607 15.06864559 22.79908769
v -54.06724289 11.49473339 22.48093672
v -55.07773161 9.21819080 22.12814242
v -53.20144817 9.45602544 21.70735411
v -55.92683703 6.31030509 21.26341499
v -54.77252603 5.61185135 20.36976069
v -57.34639987 3.14008491 20.21871693
v -55.67031726 5.26978774 20.51730826
v -56.33698031 2.86700530 19.46602389
v -58.57128650 -2.33433372 21.41837962
v -57.43561313 -0.85604849 19.66009475
v -57.10862949 -1.37344864 18.81359890
v -58.27974528 -3.86733725 19.93293688
v -58.49508569 -3.46588646 20.73296346
v -59.41230804 -8.27224366 20.59841901
v -58.80700797 -7.30314897 20.49829811
v -59.89262462 -11.56433765 21.83419652
v -59.33386832 -15.00304043 21.99727856
v -60.17973274 -18.26970465 22.24274911
v -59.18250978 -22.31986821 20.75786144
v -61.79380789 -25.31553060 21.82871103
v -53.06083709 24.52985942 23.96346815
v -50.52669346 24.82769638 23.36791717
v -54.72180992 22.14261144 24.12007749
v -55.71264029 16.82165079 23.50189537
v -58.98940191 5.90248639 22.44174108
v -57.04556778 6.12478796 21.57879435
v -57.35816807 4.00851667 20.47901601
v -59.99665335 2.89456500 21.82925865
v -58.92560631 4.42206161 21.43248171
v -57.87169188 1.54476194 20.74238099
v -58.88214707 0.55190519 21.80572785
v -58.40731785 -0.58942026 21.39031142
v -58.94819647 -1.47833768 21.98397368
v -58.89610574 -3.79161001 21.63633145
v -61.26575917 -5.70886768 22.34225906
v -60.62423065 -4.13586479 22.57493697
v -59.38765407 -6.62532914 21.15458250
v -61.93138286 -8.74261651 22.31109887
v -60.33714861 -9.83476453 21.42969891
v -61.82587519 -15.04435390 23.40354584
v -61.64237112 -17.09112339 23.28984812
v -63.57444078 -21.16752788 23.72500673
v -62.41132692 -20.28239332 23.16523902
v -63.05115670 -21.71606012 23.42894673
v -64.02901560 -23.39127660 23.79319072
v -55.75860664 26.91628225 23.11929129
v -54.98868600 27.12255530 23.08230288
v -56.05647713 24.83450249 23.81589264
v -55.06111309 26.18596889 23.54311571
v -57.88212270 21.87824994 23.22645485
v -57.05007911 22.68918790 23.80498685
v -55.00684306 21.00409381 23.88138324
v -56.80285022 20.58178559 23.29460345
v -59.25999954 14.19000048 23.76999892
v -60.67999825 8.99000000 23.29999954
v -61.57456711 6.34013629 23.34787883
v -59.04836580 6.68392563 22.70559967
v -61.88664213 3.20717809 23.32209609
v -60.43103710 4.92791086 22.53461443
v -60.85871533 1.71898562 22.69384265
v -63.32325190 -4.95922985 23.86688069
v -62.53019720 -3.21878493 23.70063402
v -63.83342296 -8.07195343 24.20991473
v -62.97299266 -6.62049046 23.19604158
v -64.02899325 -19.67379451 23.64793234
v -65.88038802 -23.03900570 24.47783574
v -65.75459242 -20.98030970 24.36595596
v -58.63546580 25.93918145 22.67403342
v -56.21268228 26.18855424 23.41619134
v -58.24732035 23.09731580 23.43371883
v -61.80158257 22.01138064 22.04465121
v -61.74999848 19.02999915 22.70000055
v -61.14970893 16.44816436 23.80664460
v -62.22999841 13.87999952 23.82999845
v -62.76000291 11.23000123 23.91999960
v -63.21000308 8.55999999 24.14000034
v -64.15039301 6.01863023 24.24472384
v -62.73163855 5.23600494 23.55591394
v -64.23237175 3.27365985 24.92273785
v -61.97492406 1.98842143 23.55570905
v -64.45474923 0.57151320 25.75751767
v -64.45815414 -1.78618205 25.84113553
v -64.89349902 -4.77496674 26.05288848
v -65.56119025 -7.62906857 26.20573714
v -65.78569859 -10.46174951 25.99134855
v -65.15537947 -9.74980183 25.76539665
v -66.38976932 -12.79203687 25.52278154
v -65.16010314 -13.00988998 25.18575825
v -68.51493567 -15.39316215 24.22174066
v -66.21625274 -14.42449819 24.96377379
v -69.65000182 -17.89000072 23.29999954
v -70.62000036 -20.74999921 22.76000194
v -69.15278733 -20.14807053 23.42260629
v -70.32707334 -22.73595519 23.91842380
v -68.18174571 -22.24625461 24.45216663
v -65.00402093 19.52579431 22.31103554
v -63.00232559 20.36133781 22.12374285
v -64.60689008 17.04656705 23.28897826
v -62.21012026 18.58490333 22.84494415
v -64.83999640 14.64000065 23.77000079
v -63.31396848 15.00935853 23.79337698
v -65.07000327 12.24000007 24.29999970
v -65.15000015 9.65999998 25.08999966
v -65.70013613 7.02997297 25.17984062
v -66.17557257 4.25964221 26.53225139
v -65.95378369 1.95211696 26.64759196
v -66.18475914 -0.69336395 27.25961059
v -67.21916795 -5.85096469 27.41133422
v -68.31999868 -8.31000041 26.68000013
v -66.09050184 -8.23168084 26.47503838
v -66.49558991 -12.05184031 25.76773986
v -70.28999925 -10.37000027 24.32000078
v -69.74712014 -14.03667964 23.93130586
v -67.86110252 18.52591150 21.80245519
v -66.24476612 17.74655469 22.54045382
v -67.52999872 16.42000116 22.87000231
v -67.30999798 14.22999986 24.08000082
v -67.06999987 12.24000007 25.20000003
v -66.68242812 10.14883909 25.93775652
v -67.29000062 7.79999979 26.49999969
v -67.36794859 4.85130213 27.41139196
v -67.96859205 0.54880971 28.15279365
v -68.79180670 -4.06322442 28.13710272
v -68.84438545 -6.65236171 27.25353464
v -69.48059797 -7.94852246 26.23349056
v -70.11000067 16.44000039 22.49000035
v -69.67999786 14.53000028 23.93000014
v -69.48186457 9.68731008 27.11858414
v -68.88999790 7.19999988 28.00000086
v -69.72118467 3.11445515 29.14012969
v -69.71058995 -1.24839868 29.06983346
v -70.32263279 -1.64837122 28.96131389
v -69.86220181 6.77226298 28.40365656
v -70.37305832 4.74286638 29.12711725
v -71.09948993 2.03067926 29.59077246
v -71.67441398 0.62601216 29.46102060
v -72.60902226 -0.88340661 28.25576067
v -74.37703758 14.26556055 23.48074876
v -72.88999856 8.45999829 27.84999646
v -72.45785743 6.22249953 28.97513658
v -72.86535203 2.05457862 29.53083627
v -74.12786782 0.73932920 28.29944529
v -74.59525019 6.56810682 28.65544520
v -74.47078824 3.81158944 29.21144105
v -76.22670382 11.22324169 25.68057552
v -77.22698897 10.55734791 25.61828122
v -77.08819956 9.39327572 26.43947676
v -77.42121816 6.31731050 27.10319683
v -43.50891709 24.07367527 19.07836832
v -45.09112611 21.39937691 20.82404867
v -44.63902116 19.20829713 20.60657926
v -46.00999877 18.58999953 21.35000005
v -44.72904280 16.88286848 20.72126791
v -46.54116556 15.46154730 21.28197998
v -45.54867744 14.55905661 20.53367719
v -47.37086222 13.71050999 21.04768530
v -48.90364781 9.40630864 19.25143786
v -47.77617007 7.78599689 18.52905191
v -49.29777235 7.40998331 18.47848482
v -52.05015093 0.58631774 16.90953970
v -50.80538616 -1.80937641 16.39641821
v -51.11335590 -4.37065260 16.44279622
v -52.26138607 -5.90598164 16.97107777
v -52.50937119 -9.48421936 17.27751829
v -53.14438045 -11.94916945 17.97361113
v -55.03184721 -11.84554864 19.08574440
v -52.80932039 -14.12943564 17.80884527
v -55.47414348 -14.47913796 19.44987848
v -54.21250686 -16.46118052 18.76719110
v -55.66851795 -16.36910252 19.65102181
v -54.94324490 -19.02771369 18.78510416
v -56.69999868 -19.47999932 19.82999966
v -55.90597168 -21.27652057 18.69021356
v -57.15604126 -22.34696597 19.48029548
v -56.45625293 -24.36619252 18.44670810
v -58.28429386 -25.56156553 19.39560287
v -56.72170594 -26.68491006 18.04361865
v -59.02995169 -27.35756710 19.37940903
v -57.78999999 -29.38999981 18.57999898
v -59.42000076 -29.76999991 19.89999972
v -57.79290199 -31.81023151 19.10722069
v -59.82594937 -32.23981336 20.68073675
v -58.74620378 -34.64072943 19.83537711
v -60.44825539 -34.77450460 21.39324322
v -59.35264006 -37.69614547 19.72161420
v -60.95718965 -37.54098713 21.19832300
v -60.26000157 -39.79000077 19.31999996
v -61.95000187 -39.87000138 20.32000013
v -47.16338962 21.90211229 22.24921249
v -45.34757510 23.16258848 20.66357061
v -47.65183851 19.59596947 22.16461115
v -48.59000072 16.80999994 22.01000042
v -48.58256131 14.50566389 21.68161422
v -50.28157309 11.53163239 21.10862732
v -51.24136060 8.86342954 20.41289955
v -53.34948748 3.34167690 17.97414944
v -51.15813389 5.38526941 18.41287874
v -56.20865151 -4.01742291 17.93409884
v -57.00713396 -10.36756579 19.89923976
v -57.67999962 -15.44999983 21.01000026
v -58.68284032 -18.00915971 21.46331221
v -59.25999954 -21.32000029 20.98000050
v -60.83977595 -24.41010997 21.16810717
v -58.55801329 -22.71405235 20.31523548
v -60.59061736 -26.86757408 20.51210403
v -61.40000001 -29.89000082 21.43000066
v -61.90999970 -32.82999992 22.29999937
v -62.62727082 -36.46587580 22.54548855
v -48.90730232 23.30015786 22.99402840
v -47.49440774 22.96626940 22.29546942
v -49.53718558 20.60935088 23.06299098
v -51.28159374 17.73512736 22.46999368
v -51.86878145 14.97491915 22.41623029
v -52.73257568 11.17782295 21.97000198
v -53.51421610 8.86228867 21.59087360
v -52.09864676 9.92789585 21.41623013
v -54.56528813 6.22776058 20.77778801
v -52.74269730 5.81511902 19.11476254
v -55.57797477 3.84746911 19.58750375
v -54.46980894 4.81994497 19.45979707
v -57.16156587 -0.32015494 19.29847151
v -55.66630140 -1.40985649 17.69321039
v -58.38499591 -6.62503671 19.70913075
v -58.90261382 -8.68228544 20.22731863
v -57.48050660 -8.97389743 19.45838146
v -58.92873183 -11.83701865 21.42470703
v -59.82038379 -14.48582485 22.27559127
v -58.07215348 -14.28419724 21.26342244
v -60.89930236 -17.65682362 22.80422859
v -61.43643335 -21.00102603 22.58880436
v -59.89656597 -22.36450650 21.11273445
v -62.14864552 -25.48081614 22.05996588
v -60.76189876 -25.25227703 21.01887949
v -63.09000403 -27.45999955 22.76999876
v -64.19664621 -33.71276706 23.80559780
v -64.57025558 -36.75888479 22.92826213
v -51.46700144 24.16286245 23.78953248
v -50.36513135 23.46035652 23.59328791
v -50.24556816 21.93121612 23.57523888
v -52.50115693 19.58504692 23.54467846
v -55.83195761 9.90954973 22.48221077
v -53.84536088 9.56790149 21.94322273
v -56.64128438 6.96662255 22.07284607
v -55.30986190 6.91874698 21.51500992
v -58.20118636 4.34852019 21.03503235
v -55.32837287 6.06316468 20.98747157
v -56.06650189 4.65992140 20.33932135
v -57.94828758 3.24722659 20.73698863
v -56.10991269 2.47334875 19.24300194
v -59.60987136 -1.19007588 22.56813273
v -58.60967934 -3.90753755 20.68922482
v -58.14391002 -2.87601259 20.26895992
v -60.04220992 -3.98187945 22.39432186
v -59.92972106 -5.97589277 21.45637199
v -60.12328342 -8.48151091 21.08691260
v -62.19342723 -14.11035657 23.49281311
v -64.06453997 -20.52736282 23.86687882
v -62.06084043 -21.71126753 22.85913378
v -64.75908309 -23.50924723 24.11424369
v -63.59551847 -21.79700136 23.70386943
v -66.05383009 -29.91895378 24.68859777
v -64.65700269 -31.53383359 23.94264378
v -66.41788781 -32.98139945 24.46331084
v -66.57940894 -34.48063880 23.87638949
v -64.04098123 -36.18213907 23.13080989
v -54.54323441 25.03329702 23.90136570
v -52.06321925 23.12057093 24.03788269
v -55.02277240 21.54291421 24.02821369
v -56.12999946 18.60000007 23.47999997
v -56.99018389 15.49033448 23.46593700
v -59.75675955 7.29199592 22.98031747
v -57.37790465 6.47129165 22.11055532
v -60.68000197 3.63000017 22.21999876
v -59.30227414 5.25152637 22.20622636
v -58.61173198 3.07812286 21.08114026
v -59.57513303 0.27514432 22.41720632
v -62.68999726 -4.91000013 23.26000109
v -61.45456433 -6.08269637 22.35045470
v -63.34688514 -8.45173746 23.53903092
v -62.92726099 -9.89431050 23.35056290
v -65.36325067 -15.28056245 24.77966249
v -65.94000012 -18.41999963 24.45000224
v -66.46735966 -21.58797532 24.52747524
v -67.86840409 -24.31530133 24.95185658
v -65.82302600 -26.09622665 24.29136075
v -67.10784882 -26.14716068 24.93148483
v -68.48388165 -30.68369627 24.81223643
v -66.77789986 -28.54217403 24.97038245
v -69.76841390 -31.76350519 23.61941338
v -69.37036663 -32.47196972 23.57440442
v -68.12074035 -33.97778049 23.60867895
v -56.91078678 25.67777224 23.47548679
v -57.64504150 22.71476388 23.62847887
v -56.62608519 21.89512923 23.78066070
v -57.13039264 19.37416196 23.24408665
v -58.22159350 18.80436391 23.14791828
v -60.64794958 14.83887620 23.86973053
v -61.35874987 11.29627042 23.78495410
v -62.92178482 4.51497780 23.68105389
v -60.89883670 5.83368260 22.99931645
v -64.17875737 -0.51945687 25.67064390
v -64.98484313 -5.47129754 25.93275905
v -63.76823783 -4.02951054 24.95533973
v -64.32884932 -6.32165838 24.84919690
v -65.41638821 -8.18279944 26.08114295
v -64.34120983 -9.43256728 24.85733107
v -65.81819057 -10.79117972 25.92618763
v -66.97656214 -13.70511204 25.28161556
v -69.26047057 -18.97002570 23.25102873
v -67.54416972 -19.91958916 24.06134270
v -69.99561191 -21.67683095 23.51629362
v -67.26446003 -23.03893119 24.73025024
v -67.68254936 -21.69555984 24.38599803
v -69.91244107 -23.97481352 24.51965027
v -68.73981655 -22.81790040 24.59299378
v -69.21381503 -26.97632834 25.06027743
v -71.20794803 -27.98419818 23.92062359
v -69.38260049 -28.72561850 24.87821132
v -70.57774812 -30.15505522 23.63757417
v -60.98999828 22.83000015 22.08999917
v -59.40701067 23.46508205 22.96852879
v -61.64997444 20.10990120 22.34970406
v -60.47141552 21.78038470 22.27737755
v -60.33634767 18.88201572 22.86422253
v -61.61851063 17.82511361 23.43011275
v -64.00245428 11.43627334 24.36999977
v -64.14470077 8.33160896 24.61196668
v -65.05785882 6.09716447 24.82678369
v -63.29156458 5.94903808 23.77458848
v -65.51747024 2.94720847 26.16381645
v -64.71875310 4.85269865 24.95991439
v -66.32620841 -1.90134975 27.38824300
v -66.72959030 -5.12653077 27.35462412
v -66.18655473 -6.77199150 26.74859390
v -67.49632210 -8.06848984 26.95158869
v -65.72420895 -8.68858583 26.27477795
v -69.01999563 -10.68999898 25.44999868
v -67.58270413 -10.64737700 26.10861324
v -67.11778790 -11.66463364 25.89487098
v -69.69087571 -13.33897281 24.24050495
v -68.05699319 -13.12995329 25.22480115
v -69.16015595 -14.20690771 24.29636940
v -70.66716999 -16.05932228 23.08831364
v -69.68898326 -15.70264623 23.79672788
v -72.51638919 -16.79760776 18.89656484
v -73.11446220 -19.75487731 19.63383704
v -71.14198804 -19.97896284 22.12593146
v -72.34524935 -24.31654744 22.78686874
v -71.17630541 -23.56197126 23.67853560
v -71.31613791 -25.15308373 24.02998693
v -64.32999671 19.82999966 22.32000045
v -62.40493059 21.30436897 22.07707800
v -61.94038689 19.61435750 22.53487706
v -64.34202194 17.64317788 23.19133654
v -65.85015357 14.51807097 23.79478142
v -63.30256909 12.78439816 24.03979562
v -65.66999853 11.85999997 24.83000048
v -66.11999869 9.20999981 25.63999966
v -63.69588524 10.14437620 24.46666919
v -66.60000235 7.12000020 25.94000101
v -67.05000252 3.84999975 27.23999880
v -67.53009558 1.28999620 27.92988531
v -68.65529716 -3.30922101 28.31799723
v -66.52590632 -4.36849892 27.37778239
v -69.29657608 -6.19828096 27.25392021
v -68.06205958 -6.54818164 27.45585702
v -70.50918788 -7.22924387 25.84863268
v -69.96966898 -9.48886201 25.15109442
v -70.89639455 -10.35721228 23.28229882
v -70.17418742 -11.70455385 24.09795672
v -67.35999882 18.18000153 22.09000289
v -65.16983360 18.21102574 22.82940596
v -66.22169912 17.34275557 22.69295417
v -67.79000163 13.69000040 24.42999929
v -68.01635027 10.81066392 26.23194642
v -68.06500256 9.15439427 26.93885565
v -68.97332519 6.19547442 28.32054719
v -66.83985889 6.34130044 26.37869120
v -68.65052879 4.78630560 28.40752900
v -69.74626333 1.51065772 29.25832197
v -69.94938105 -0.51187130 29.22836877
v -71.01048529 -2.18963716 28.57346274
v -71.81999832 -3.77000077 26.60000138
v -70.51900029 -4.85889334 27.27637254
v -72.59000093 -7.52000185 19.69000138
v -73.64606857 -4.32733633 21.50845714
v -70.16000152 15.86999930 22.94999920
v -70.07651031 11.33268606 26.31018870
v -70.85834444 8.97453912 27.64272317
v -70.91486454 5.96884266 28.91471796
v -71.49247080 3.58128618 29.55479547
v -71.86011225 1.41910627 29.61490490
v -73.11590761 -1.37796497 27.29152143
v -71.21628523 -1.31830049 28.89567614
v -72.32530415 -2.28537549 27.29730867
v -72.74486870 -2.59645586 26.43856406
v -72.89756835 -4.20791423 24.44383502
v -75.51000267 -1.66000170 21.26000077
v -71.29053026 11.96841057 26.04485676
v -74.22835380 1.86833763 28.86516973
v -75.09195060 0.80137473 27.33279206
v -74.83641058 11.38238609 26.09271184
v -74.95225221 8.63991957 27.72004530
v -75.32209903 4.35828557 28.71441841
v -73.61947745 4.36582090 29.41590175
v -76.92907006 3.67174228 27.09572203
v -77.47613639 8.05543084 26.68095753
v -78.14340293 6.78414619 26.32587217
v -76.70249045 4.52350033 27.65414864
v -79.05809581 7.74873886 25.06656945
v -57.88562447 26.43444017 22.75650576
v -60.02902240 26.22689493 21.25500701
v -59.60343778 25.64741299 22.14923874
v -60.66941842 25.19024163 21.60890028
v -60.77096984 25.85645020 20.54232918
v -61.39120832 25.48386902 19.80638504
v -58.41314048 25.33940226 23.08506519
v -60.34434959 24.05484580 22.34435827
v -61.63270772 23.96845631 21.26512863
v -62.24000081 24.41000007 19.58999969
v -57.29204416 25.01784079 23.55123684
v -58.05901065 24.93780665 23.35203812
v -60.17249078 23.09958264 22.58675732
v -62.42354214 22.54455723 21.51655592
v -63.44000250 22.25000039 20.67999914
v -57.58419633 23.86104502 23.62913452
v -61.59000099 21.49000019 22.06999809
v -63.28299642 20.74641548 21.94253728
v -54.64103445 23.69282767 24.10728298
v -56.03143573 22.91375399 23.99782650
v -57.28876963 22.14247733 23.63639511
v -58.98008123 21.24455012 22.94638939
v -60.29977649 20.63458972 22.38394693
v -62.04288453 20.40501498 22.20179327
v -66.32105261 18.56801100 22.33575471
v -68.46623123 18.91705580 21.30040340
v -69.63190436 17.02319086 22.22077921
v -71.31990045 15.77678509 22.61977829
v -74.85192269 14.65891488 22.68178388
v -76.67409629 14.48999159 21.37295716
v -77.87806541 13.08519859 21.98422700
v -53.37195471 22.73319662 24.17207509
v -55.71950972 21.66292071 23.93350564
v -57.15905502 21.60118334 23.52761663
v -60.04288048 19.66759376 22.61048928
v -60.99811941 19.63706315 22.50950970
v -64.27689642 18.75011809 22.82181755
v -65.97059220 16.94073156 22.91205712
v -68.65932792 15.70042782 23.15684035
v -74.69782978 13.22148088 24.39193986
v -79.01427895 10.11904329 23.88493903
v -79.42041755 11.00427937 21.90325968
v -79.92703468 10.61542705 20.34459263
v -53.61817777 21.60837129 24.07099120
v -56.00810796 19.78861727 23.64013717
v -59.26572531 19.21977475 22.85393886
v -66.20000303 15.54999966 23.40999991
v -78.01153511 9.09677334 25.82112141
v -80.53297549 8.57651047 20.09638771
v -80.41951060 9.19907354 18.73203367
v -80.00368625 10.13132185 17.80575700
v -78.10977846 11.02192514 13.94431666
v -55.12544513 17.99235120 23.38837460
v -62.47980893 15.73984325 23.80775101
v -76.37254894 8.82077124 27.11320482
v -78.84433866 7.08499085 25.41904896
v -79.34845984 7.10228551 24.55615066
v -79.91831750 7.32484087 23.32418971
v -80.27118444 7.13798264 22.03916572
v -80.51158488 7.76566658 21.03471942
v -60.10067463 17.16585644 23.53913710
v -61.72599271 15.15385602 23.75944704
v -77.45379210 7.03013223 26.95321664
v -78.90390605 5.99932531 25.15584603
v -79.52070981 6.38636341 23.94158393
v -79.87385243 6.01822743 22.63122052
v -80.37792891 6.48821285 20.82280070
v -80.53418249 6.46268483 19.59568821
v -80.50193638 6.89591374 18.09232123
v -79.22212780 9.53991245 15.10046329
v -55.55757135 15.85042849 23.26173149
v -75.97295195 4.85906843 28.31779607
v -77.73038745 5.16774692 26.61079727
v -78.49034667 4.80059162 25.27339943
v -79.24759388 4.73456550 22.95473218
v -79.66992259 4.73746890 21.15409449
v -80.21467179 5.54514537 19.64596845
v -79.57143337 5.12316171 16.95398428
v -74.00581241 3.97774018 29.37864885
v -75.77902824 3.35822254 28.19410153
v -76.84355229 2.55325926 26.49617009
v -77.43699849 2.67505646 25.36104992
v -78.23153585 3.50169442 23.11827429
v -78.44252884 2.55819736 19.86126602
v -78.91202718 2.90563959 18.96173880
v -73.58271629 2.33666087 29.36108783
v -75.08480549 1.84719858 28.19106169
v -76.36544853 1.69340533 26.48556419
v -76.56774670 1.51741481 25.68600513
v -77.11157948 1.57334411 21.90649509
v -77.80003548 1.45753042 19.97130550
v -77.72129774 1.13621738 17.49050431
v -73.18945974 0.12799291 28.59523892
v -74.92112368 -0.36162269 25.98759905
v -75.26038587 -0.57374791 24.36581068
v -76.25848055 -0.37387563 21.13753930
v -76.28691941 -1.37549907 20.08441463
v -76.75356418 -0.97966543 17.67324284
v -71.66299224 2.91103218 9.16355290
v -39.05642778 13.80891632 19.74886283
v -42.07382724 12.07636856 19.80068348
v -71.87046111 -2.05502985 28.10859680
v -74.02165979 -2.54558236 24.35691282
v -74.87085462 -2.21028063 21.66282013
v -75.94860345 -2.02608318 19.89485510
v -71.16445899 0.58758946 10.10874007
v -72.63562828 1.23668683 11.20948792
v -40.62030837 10.60865354 19.48718727
v -45.10801658 8.68135225 18.89391989
v -71.22334838 -3.14336689 27.83508785
v -72.16898352 -4.71906690 25.44439957
v -73.40951264 -4.27223882 22.55922742
v -74.19441640 -4.74647852 20.15300468
v -74.52441752 -5.10172173 17.83588715
v -74.59345460 -4.05806676 16.14896022
v -70.57349384 -2.06378428 11.29842084
v -37.76319697 9.99000389 19.16900277
v -39.85934705 8.45846720 19.15871724
v -70.45217603 -5.99000044 26.67680010
v -71.35389745 -5.95476013 25.46571754
v -72.12804258 -6.40576659 22.80406281
v -73.04382324 -6.33167895 20.49476653
v -73.80842417 -6.20165979 17.58707315
v -71.44254446 -5.05988952 13.22389673
v -39.42000121 6.25999970 18.60000007
v -70.08390874 -8.42123572 25.51464550
v -70.92477381 -8.67373124 24.18739349
v -72.08852470 -8.39277543 19.25470680
v -71.79369777 -8.02194327 15.97214304
v -70.49526274 -6.97045447 13.01178616
v -69.33949888 -6.30573323 11.02161035
v -32.00833499 7.73928873 17.74714142
v -36.39982641 5.38914697 17.83272624
v -41.08069837 3.29267443 17.84107648
v -68.94817203 -9.88368876 25.79233050
v -70.11061907 -10.78481413 24.30041879
v -71.09346986 -11.53377630 22.67916873
v -71.55000418 -10.75000037 20.02999932
v -71.89466059 -10.14977787 17.73915812
v -70.83178312 -9.78497136 13.79818749
v -68.34789366 -7.71975378 8.53030756
v -39.18437287 2.46552471 17.27827452
v -41.88958928 0.83454850 17.17379130
v -69.20190156 -12.47883588 24.83677492
v -70.17392665 -12.93412037 23.97500537
v -71.08807564 -13.42991181 22.79177494
v -71.68129086 -13.07855081 20.17122507
v -71.81709260 -13.43438029 18.30018498
v -72.14383036 -13.57684936 15.41490108
v -71.40892744 -11.88932545 14.00363352
v -69.01489943 -10.25216840 9.59191658
v -68.00756603 -9.71729495 7.31571764
v -33.48589689 2.66756676 16.81743748
v -38.24086860 0.54499565 16.84133522
v -69.68774647 -14.69580550 23.98869768
v -71.17312402 -15.34166653 22.65416831
v -71.59999758 -15.23999963 21.27999999
v -71.80210203 -14.83010966 19.27294582
v -72.67999649 -15.34000039 17.50000007
v -72.84951955 -15.20218421 15.53407777
v -71.80733234 -14.12451267 13.47937062
v -70.17596811 -13.88486940 11.41740754
v -69.25641745 -13.47033679 9.90625750
v -68.75832379 -12.83118408 8.57856777
v -67.60812551 -11.11257356 6.20247377
v -27.96000056 3.49000003 16.23999886
v -30.19972891 3.47338640 16.35298505
v -67.05926359 -15.43752942 24.64146912
v -68.98012012 -15.63657820 24.06117134
v -70.18432021 -17.12325774 23.18167873
v -71.35995477 -16.91710204 22.22821116
v -71.74162567 -16.72154851 20.12722939
v -72.11372256 -15.99424332 18.89025792
v -73.20513576 -17.98265427 18.16546172
v -73.43000174 -17.37999916 15.90999961
v -73.08093458 -16.58661105 14.57256917
v -69.85018402 -15.21597430 10.13910584
v -68.87999922 -14.48999904 8.57999921
v -68.14667583 -13.71950004 6.74205739
v -28.56398188 1.50499761 15.73415287
v -33.67922455 -0.49435720 16.33900963
v -66.54128432 -16.27020352 24.56867509
v -69.24708188 -18.13935302 23.34101126
v -70.62856108 -18.54324341 22.64576219
v -71.92999870 -18.89000088 21.20999992
v -72.48486578 -18.07576045 19.60856654
v -74.06607270 -20.82512900 17.10481569
v -69.78537887 -16.59397408 9.15985927
v -68.73787194 -15.68303071 7.66521087
v -27.35007927 1.29980559 15.61073028
v -33.87011588 -1.74803112 15.91372676
v -67.78971851 -18.78402010 23.96682091
v -70.16144693 -19.81323026 22.94429019
v -72.45700061 -20.95375955 21.47484571
v -73.57326895 -22.10448869 19.76614818
v -69.83198971 -17.53783412 8.52255244
v -24.06596765 1.92534330 15.18946234
v -27.68383361 0.15051944 15.40627517
v -31.43166751 -0.61827333 15.72199166
v -68.24146956 -20.73293179 24.07447621
v -70.99515945 -21.49279788 22.93754369
v -71.85127586 -22.30378054 22.65726589
v -29.44003232 -0.85325795 15.31654969
v -66.81951880 -21.01253904 24.46139418
v -68.82960349 -21.80805616 24.27704260
v -69.51130927 -22.73235098 24.34283122
v -71.58564031 -24.85256083 23.75681326
v -72.96705246 -24.29608814 21.93256095
v -73.32187891 -24.42111820 21.35229111
v -74.53586161 -24.95923638 12.98967190
v -74.54356551 -23.82696420 12.92825956
v -74.31980968 -24.91534129 11.86993625
v -29.05189805 -3.56761971 14.82341904
v -70.87612152 -25.11482313 24.30371568
v -71.97785378 -25.54417588 23.44949357
v -72.52644747 -25.67078359 22.80931547
v -73.51385802 -25.26039258 20.89420147
v -74.20642674 -23.98023009 18.20859686
v -74.17028397 -25.83716810 17.90512167
v -74.54300672 -23.77321012 15.77334106
v -74.61930066 -24.81508814 14.40827828
v -74.08297807 -25.78043006 11.60505507
v -24.83387478 -1.52517739 14.82619438
v -70.52133232 -26.19859576 24.56476539
v -71.60148770 -26.30516142 23.87546003
v -72.10757583 -26.63866058 23.26809242
v -73.25512916 -26.48632042 21.16113529
v -73.88550788 -26.83914453 18.20151322
v -74.49270785 -25.71448497 15.31957369
v -74.25484806 -26.38015524 12.89696805
v -71.00885361 -27.15485357 24.28047173
v -71.63232565 -27.57545561 23.61400239
v -72.17149436 -27.77027525 22.73002826
v -73.02995026 -28.05205062 20.31225339
v -73.53647053 -27.89581381 17.86733232
v -74.05178249 -27.42945217 14.14271817
v -73.56601954 -27.70579979 11.79046556
v -19.20145750 -0.63651777 14.20245413
v -69.96264309 -28.00109237 24.73849431
v -70.78059763 -28.29954401 24.24877696
v -72.10468501 -29.15991656 21.85142227
v -72.92502373 -28.94438431 18.62060092
v -73.24692607 -29.45319936 15.07385168
v -18.53787154 -1.75319344 13.97803612
v -69.18335706 -30.35624884 24.60738085
v -69.76100802 -30.87337874 24.05418642
v -71.16045803 -30.33754416 22.64299430
v -71.94408029 -30.48177250 20.15378885
v -72.42663950 -31.08404391 13.79385963
v -15.73449560 -2.44045095 13.39516882
v -23.57632667 -5.99520421 13.84463161
v -69.28928941 -31.81751817 24.02332239
v -69.93386894 -32.42322057 22.86982164
v -70.66000253 -32.20000118 21.44999988
v -71.10589743 -32.78883919 17.28002727
v -71.90576941 -32.00985119 15.65763541
v -71.83369994 -31.60997853 11.70013193
v -70.99505514 -30.91633320 9.12396237
v -69.22346354 -29.36109528 6.27528923
v 37.75876388 28.17409113 0.83851482
v 34.96164083 25.99129640 0.26801473
v 33.86110812 25.25487170 0.17284896
v 33.46111998 26.27451718 -2.63156183
v -69.21699643 -33.67744759 22.90668897
v -69.88774240 -34.40601006 19.04337294
v -70.71039081 -33.48065168 13.25545553
v -70.51292062 -32.81915933 10.06602775
v 31.51308373 23.56037870 -0.00777175
v 30.43880686 23.17397669 -1.17255514
v -24.30788986 -8.95064231 13.26137874
v -67.29011238 -34.78181362 23.55248295
v -68.24701279 -35.05942225 22.79720083
v -68.97297502 -35.19006073 21.44706622
v -69.95999813 -35.10000184 16.78000018
v -69.77079809 -34.50970724 11.36546675
v -68.51046532 -33.21839869 8.57236236
v 30.74689582 23.17057177 -0.53015392
v 30.60495481 23.37118797 -1.86951319
v -24.18029867 -9.92889516 12.83899788
v -26.83223970 -11.33305207 12.28633430
v -67.17149913 -35.98583862 22.85259403
v -68.16729158 -36.36650369 21.76766098
v -68.51916015 -36.90073639 20.28321102
v -68.57456267 -37.36843541 18.65951158
v -68.99501383 -35.78921035 12.39869744
v 38.46341744 28.01544964 1.31223246
v -22.46349491 -9.57937445 12.97193579
v -66.97301567 -37.29123250 22.09161781
v -67.68780202 -37.70627081 20.95723525
v -68.28737259 -38.04469109 17.17402786
v -66.97789580 -34.93447602 8.62560142
v 35.79749912 26.48302540 0.68447512
v 32.90942311 25.56024119 -2.87004956
v -66.68679416 -38.44891116 21.23825252
v -67.24812835 -38.89021650 20.17710358
v -67.73652881 -38.82184625 18.60849187
v -68.10366362 -38.12665120 14.93676379
v 39.71973062 28.87537703 1.37680373
v -19.22406815 -9.16970428 12.85652351
v -66.36168808 -39.39538449 20.65298520
v -66.64134562 -39.69061002 19.97645572
v -66.91489369 -40.02946615 16.88539796
v -66.07093662 -40.09948671 20.09798773
v -65.90731442 -40.68194702 19.42871884
v -65.14533609 -41.19412974 19.44602281
v -64.91480023 -39.98423740 10.95710229
v -64.85720724 -42.53296554 16.88237861
v -65.16910344 -42.14371368 15.91091044
v -64.88121301 -41.33083671 12.09949423
v -63.34481388 -40.14402628 9.32596345
v -62.84670532 -39.46225345 8.31691455
v 37.21256554 29.49386463 -1.97083713
v -16.42344519 -9.41919908 12.45287526
v -64.09019977 -42.76144877 17.97973551
v -64.24283981 -42.93403402 17.29650050
v -64.49563056 -43.04252192 15.94310813
v -64.86135721 -42.42990911 14.48076777
v -64.35441971 -42.35493764 12.18078472
v -63.46177310 -41.41237959 10.06958075
v 42.67938808 31.21900931 0.91885019
v 34.11110118 26.31384879 -0.65963931
v -13.41633685 -8.80857371 11.97634358
v -63.57674301 -43.36684197 17.19078422
v -63.57215345 -43.74979436 16.17625169
v -62.34599650 -41.30302742 7.97527656
v 35.47889739 25.99192038 0.74384653
v -32.36071020 -21.67605422 10.94130054
v -62.91680783 -44.52833906 14.87220824
v -62.98500299 -44.53219473 12.99729012
v -63.01072240 -43.79463941 11.04022749
v -62.02046573 -43.80836338 9.09037981
v -61.22367084 -45.90137675 13.15580960
v -61.76145747 -45.71316391 12.49182876
v -62.34229356 -45.05748674 11.64324861
v 39.70062360 27.12919749 2.10750382
v 38.73718530 26.47234313 1.97753264
v -60.94658002 -46.34759948 11.93780266
v -61.50627881 -45.85531354 11.19225100
v -61.21239066 -45.67253590 9.78425611
v -60.49296260 -45.55688798 8.07416160
v 39.43259269 26.35429427 2.24130042
v 37.57969290 25.65026656 1.91070652
v -2.10418622 -4.76327166 11.18727960
v -16.24664478 -15.66458866 9.72813740
v -60.77807769 -46.41759396 11.49653364
v -60.71496010 -46.30186036 10.51594131
v -59.85539407 -46.12210393 7.80426711
v 38.91712055 24.55390058 2.67133536
v 37.51000017 23.56999926 2.44000042
v 36.06000170 22.53999934 2.25999998
v 39.16903958 23.38577993 2.91460590
v 37.31989488 22.41259813 2.69520259
v 36.26000136 21.40999958 2.60000047
v -1.10887433 -7.05110095 10.87050606
v 41.55112803 25.76517127 2.74220412
v 39.04638812 22.09630050 2.97460821
v 37.87130490 21.62755094 2.81477417
v -4.50876122 -10.96906513 10.28643921
v -10.01054700 -14.91173916 8.90452508
v 42.25431755 24.09719676 2.87354551
v 40.69999978 22.70000055 2.88999989
v 38.68241981 21.22300304 2.71206000
v -8.88267718 -15.18459059 8.72006640
v -2.86793080 -12.85274234 9.14066564
v -49.93573576 -47.52564430 10.03814489
v 41.32324085 20.76571062 2.86408374
v -21.40824869 -27.81097405 8.54861457
v -46.24673352 -47.05440998 10.17755736
v -18.74167472 -26.75868012 8.54467135
v -43.02205518 -45.40179297 10.69296617
v -45.23568228 -45.55752501 10.78649238
v -45.69021612 -47.57014289 9.74989031
v 40.83000124 18.60000007 2.62000016
v -39.53021765 -44.17942837 10.59463434
v -42.21082479 -45.84429413 10.54291800
v -43.00805926 -46.37033865 10.26291959
v -45.15726864 -47.68030718 9.57751833
v -35.15994921 -41.94997996 10.30059904
v -38.21000084 -43.18999872 10.61000023
v -39.62986916 -45.36147043 10.46435628
v 40.01963139 16.20014571 2.46755430
v -42.47960821 -47.98671976 9.00320429
v -16.91347174 -29.00750376 9.30096209
v -14.20478243 -27.58141793 9.26019996
v -38.22659329 -46.98983207 9.41024907
v -37.56596521 -46.74381018 9.65461507
v -37.96286508 -46.53812945 9.85689741
v 40.27823359 16.94539189 2.54695630
v -8.89960956 -23.63884449 9.24791861
v -36.63793206 -45.22682354 10.36194898
v -36.01102158 -43.69999841 10.52697469
v -22.08509296 -31.45409375 9.47914273
v -23.55384640 -32.44146332 9.62418597
v -37.63994947 -43.76009107 10.50207391
v -41.87826440 -46.65760323 10.13029460
v 3.99203598 4.58351010 10.12194529
v -3.02951830 7.79498462 9.30542871
v -5.16084349 7.83397350 9.93216503
v -8.27000011 10.40999964 9.39000025
v -34.65358540 23.79642613 16.37535542
v -36.24582291 25.72458424 15.48916101
v -45.19776255 30.09669855 17.21225493
v -46.40582576 30.45499697 17.19485782
v -45.53731158 29.87260558 17.80826226
v -47.63373360 30.48495017 18.06656085
v -49.65694994 31.00820631 17.57105440
v -35.51205620 23.33391644 17.04533026
v -51.42174289 30.90354428 18.44024286
v -49.79186133 31.03205748 16.70529321
v -51.71736702 31.00253642 17.71234348
v -4.96019376 4.47950419 10.85894834
v -8.01562052 6.03771489 10.88913903
v -50.96168816 30.04006483 20.13448812
v -53.78435925 30.63673340 17.97571592
v -53.64952609 30.17149679 15.48120286
v -52.37345397 29.94576842 14.32874426
v -6.09369297 3.18183261 11.72375120
v -9.13971663 4.70843073 11.69046480
v -10.29400434 7.22558796 11.01840474
v -33.33268687 18.94627698 17.48112403
v -34.07511488 21.03496715 17.21348986
v -53.40345204 29.83807959 20.45894600
v -54.91476133 29.92345206 19.80453357
v -55.80879748 29.86214310 18.23548973
v -55.28999865 29.40999530 15.66000096
v -55.36773801 28.28946523 13.55281938
v -55.33972010 27.58918703 12.79170718
v -29.67650071 14.92220629 17.71480218
v -40.22389278 20.20919882 18.74235459
v -55.27526140 28.15101296 22.23702520
v -56.02005497 28.58854085 21.45865373
v -56.83761463 28.92841771 20.42098716
v -56.96410686 29.20276299 18.00577715
v -55.99580705 29.61948328 19.53352056
v -56.56383187 27.27978118 13.64118699
v -52.89193243 26.11811459 23.44090864
v -59.09802020 27.63331309 20.25607042
v -57.70396441 28.67745981 19.96253431
v -58.48678201 27.10324340 16.46318659
v -58.38999897 26.42999776 15.11000097
v -53.88463661 25.83295852 23.66416343
v -56.36002496 26.80771798 23.05195108
v -58.28844756 26.72659419 22.31760882
v -59.00726467 26.68711543 21.76063694
v -60.19049883 26.58207342 20.40972561
v -60.67505479 26.41806193 19.45978031
v -60.68487093 25.50363354 16.73027687
v -59.84999985 24.86999892 15.12000058
v -57.77913705 25.72068945 23.18883687
v -59.96416509 24.92200211 22.31783979
v -61.39407307 25.01573227 20.58769390
v -62.10268289 24.48258549 17.66473055
v -61.16842479 23.90286326 15.76185971
v -62.64837831 23.30722101 20.47938854
v -63.35999817 23.14000018 18.79999973
v -63.03434074 22.19361998 16.85968600
v -59.34508517 20.02550103 22.66536653
v -61.40054017 20.94252594 22.15798013
v -63.53999674 21.74000069 21.29999921
v -64.99034911 21.81662805 19.96224001
v -64.35429305 21.22027613 17.17099734
v -63.05411458 19.37697083 14.77973536
v -59.53000113 18.03999953 23.36999960
v -61.93160638 19.07056011 22.71247655
v -65.45501947 20.39051428 21.45273797
v -67.19779968 20.63700929 19.97647248
v -67.63053685 20.52080818 18.38407293
v -63.10499460 17.96575822 23.28580059
v -65.62177837 19.22127604 22.27685787
v -67.17765331 19.38584261 21.53001539
v -68.58623028 19.67139728 20.43954842
v -69.47205961 19.42548715 19.17721890
v -68.30370426 18.84044148 16.42529853
v -65.18842280 17.18090102 12.97043543
v -62.27593124 15.26103634 23.72899652
v -66.51850045 17.32826792 22.68511988
v -68.61527264 17.85506681 22.09412493
v -70.81000507 18.51000264 19.13999952
v -70.82090527 18.32250878 17.12378301
v -68.70511919 15.61601926 11.72954123
v -68.77099723 14.90782015 10.58420539
v -63.36046755 14.15654365 23.82971719
v -64.95433301 15.32968134 23.51143770
v -69.03000176 16.65999927 22.74000086
v -72.13000208 17.61999913 20.53999901
v -72.92947173 17.62106456 18.54739711
v -72.98068702 16.68174379 14.48330004
v -63.58277798 11.97560783 24.11785722
v -66.24477357 13.31415493 24.27075617
v -68.45130026 14.81504552 23.65591750
v -69.83999908 15.25999978 23.52000028
v -73.45703244 16.44199528 21.52045816
v -75.41120052 16.04045928 17.88359694
v -75.04735142 13.77822086 11.91489212
v -64.67320025 11.11566741 24.59364571
v -68.28566641 12.13860884 25.32134391
v -71.26431912 14.18202370 24.28904176
v -76.25484467 15.23060910 20.28006315
v -76.76956058 14.81862087 17.20397174
v -77.44356990 13.78413476 16.06880501
v -76.79016143 13.55422195 14.20721598
v -76.20750368 12.82188948 12.41429430
v -69.12999600 11.30999811 26.01000108
v -73.04637134 13.05403002 25.11470392
v -76.02329552 14.19410761 22.55803719
v -77.66427845 13.62584811 21.30586095
v -77.87125558 13.83718289 18.74888688
v -78.34915817 12.95728609 17.14652963
v -77.36116648 11.67457178 13.12030852
v -74.41432774 11.93038933 25.81950650
v -77.83494145 12.65604608 22.74096571
v -78.38465273 12.77640928 21.39505185
v -78.63751799 12.88430579 20.00290528
v -79.33493704 11.21526305 16.96623117
v -78.56993377 10.86578611 15.04151989
v -78.22119445 10.11596899 13.76044378
v -69.85389441 7.75823370 27.99422666
v -75.26202500 10.59729885 26.54996701
v -78.57251167 10.84231958 23.87059294
v -78.80181819 11.66597009 22.53287286
v -79.35146987 11.58702653 20.69545537
v -79.87117767 10.73224097 19.06252094
v -79.86934483 10.10499895 17.01214910
v -71.28000259 7.02000037 28.37999910
v -75.84853470 9.83696431 26.81973204
v -77.59016752 10.04500408 25.67125857
v -78.49123329 9.87683423 24.79171380
v -79.37406749 10.38725488 22.89315872
v -79.87687737 10.25417913 21.41721174
v -80.25363088 9.75085329 20.16155235
v -80.22743464 9.28079337 17.29225554
v -73.71971756 6.22509653 28.92245166
v -76.22880489 8.00235290 27.55120397
v -78.23136449 8.40653852 25.88604577
v -78.79078388 8.63395445 25.10783449
v -79.91979271 9.26967151 22.52418734
v -80.30609041 8.97701364 21.26748860
v -80.50576597 8.65761656 17.87601784
v -76.68171823 6.94124727 27.59922110
v -78.45687121 7.79184699 25.77696741
v -79.44872230 8.09648912 24.22815934
v -80.19408584 8.15647095 22.26079814
v -72.77370244 4.21353988 29.54669297
v -74.47841018 4.59071854 29.15379032
v -75.21656901 5.12108207 28.75059098
v -76.78596675 5.65985544 27.71170251
v -72.17268646 2.13229330 29.64873239
v -73.92362505 3.25714704 29.36256677
v -74.99789447 3.87524394 28.90154347
v -72.33262062 0.97239017 29.42316979
v -74.29557294 2.65281624 29.09982018
v -25.50124750 -31.53872862 9.22269281
v 18.68235879 9.85575560 -6.46689255
v 17.93213561 6.66352361 -7.03528803
v 20.35355009 -1.54170324 -6.25621388
v 20.05780675 -4.82961535 -6.20432524
v 20.79644613 -8.19613133 -7.70969642
v 20.95999941 -12.05000002 -8.60999990
v 21.48916572 -16.49170741 -9.66047775
v 20.54826170 -18.09155382 -9.79720801
v 22.10444026 -27.22253650 -9.39006638
v 22.30670676 -29.66964990 -6.01927796
v 21.03182860 -27.17136778 -9.54895746
v 20.87488584 -28.93064171 -8.12985748
v 19.56731081 -24.21091683 -10.50776057
v 20.48360370 -27.49693207 -9.33581404
v 19.97741126 -29.42337282 -7.78782321
v 18.78496073 -18.13713275 -9.14143398
v 18.52730475 -22.53905684 -10.30923985
v 16.51348919 12.12358382 -5.00560179
v 18.90728064 -29.21572328 -8.06747098
v 15.51014744 5.71998721 -6.58934424
v 16.00426249 -2.32130336 -5.55514405
v 16.57065563 -4.31993045 -5.54609066
v 17.09956303 -17.50905439 -8.31212383
v 17.06999913 -19.79999989 -9.49000008
v 17.89494045 -27.22142451 -9.20845289
v 17.75424927 -28.88275124 -8.26339703
v 18.19318533 -30.08763306 -7.20668677
v 18.94269884 -30.94354831 -5.41740283
v 13.93081713 10.42808779 -5.53015573
v 14.94816598 -6.83562784 -5.09638246
v 15.61163552 -11.09157130 -6.53622253
v 16.61651209 -21.00418322 -9.50080808
v 16.11999981 -24.50999990 -9.43000056
v 16.64968580 -27.65750140 -8.54162499
v 16.37332141 -29.51430716 -7.77381100
v 17.10999943 -30.54999933 -6.53999997
v 17.37560332 -31.81278706 -5.48601104
v 12.49000058 7.42000015 -6.10999996
v 12.65999954 5.46000013 -6.03000028
v 13.03970255 1.62996410 -5.76087832
v 14.22999986 -18.55999976 -7.99999945
v 14.46000021 -23.29999954 -8.75000004
v 15.05888347 -27.26273984 -8.86416715
v 14.78606928 -29.45275046 -8.40603188
v 15.17403033 -31.15075640 -7.72103295
v 16.31408744 -33.57151896 -4.34245588
v 10.67684218 7.81700294 -5.78968786
v 10.71999967 5.94000006 -5.84000023
v 10.97999979 3.52000003 -5.47999982
v 11.45999972 -1.20000006 -4.99000028
v 11.67627610 -5.61560970 -4.70399112
v 11.42230537 -7.69104157 -4.34612855
v 12.42106222 -9.45745409 -4.84304968
v 12.41999865 -19.78999935 -7.59999966
v 12.50999980 -22.19000086 -8.14000051
v 12.62000017 -24.46999960 -8.43000039
v 13.43369670 -27.36235969 -8.85912962
v 13.65504600 -29.38696183 -8.57397262
v 13.24000023 -31.56999871 -7.90000055
v 13.51893786 -33.17011148 -7.07656937
v 14.11177684 -34.36780348 -5.36498241
v 9.04043857 6.45360956 -5.40310936
v 9.11146775 4.95569548 -5.35022188
v 9.27159283 2.23500165 -4.95021697
v 9.25981626 -2.83041038 -4.23033582
v 9.82999988 -5.66999987 -4.17000009
v 10.58717631 -8.25565401 -4.12036339
v 10.27016528 -16.26266912 -6.20356342
v 10.70000045 -27.14000084 -8.22000019
v 10.88999957 -29.61999923 -8.15999974
v 11.52275503 -32.00668097 -7.84922391
v 11.65722776 -34.02162343 -6.89348672
v 11.59700472 -35.79754010 -4.76903655
v 6.52999990 7.59000005 -4.43000020
v 6.69000018 4.82999999 -4.66000009
v 6.92030508 2.05002539 -4.55827918
v 7.68799055 -5.89252077 -3.74097680
v 8.11638124 -9.10965353 -3.66020529
v 8.05540197 -11.30417362 -4.09921072
v 8.18120502 -19.08148453 -6.49582176
v 8.39938223 -21.54744230 -6.94338558
v 8.40000063 -24.39999953 -7.37999938
v 8.48999992 -27.16000006 -7.98000023
v 9.52598453 -29.60474044 -8.07763822
v 8.89999978 -32.66000003 -7.82000087
v 9.29048285 -35.07187963 -6.53251912
v 9.83416196 -36.66910157 -4.33304394
v 3.94061534 3.99478199 -4.16080048
v 5.04452083 -0.72406646 -3.78504279
v 5.26442798 -3.47918482 -3.69650288
v 5.52883279 -6.38411334 -3.54530802
v 6.01000013 -14.43000045 -4.25999984
v 6.09999988 -19.78999935 -5.85999992
v 6.26999978 -25.45000054 -7.12999981
v 6.39000023 -28.13000046 -7.50999991
v 6.57000020 -30.85999936 -7.57999998
v 6.79000001 -33.67000073 -7.41999922
v 7.40748923 -35.64336151 -6.36202283
v 2.30999989 7.59000005 -3.89000005
v 2.88046547 2.81830854 -4.10537561
v 3.16700595 -2.87242769 -3.30758118
v 2.96231778 -5.41320350 -3.10595403
v 3.51735950 -10.23565605 -2.67048739
v 4.06000018 -18.95000041 -5.08000003
v 3.94298183 -20.35348862 -5.38628828
v 4.26897826 -23.50145578 -6.17261697
v 4.46426589 -26.41996928 -6.79377327
v 4.23977431 -30.14994599 -7.04555400
v 4.59930860 -32.25658089 -7.48058408
v 4.89543099 -35.07329151 -6.89954683
v 0.07539238 7.37413904 -3.73487175
v 0.57995669 4.62007383 -4.08150302
v 1.30200339 -0.02131152 -3.78091680
v 1.22999994 -2.48000002 -3.23999999
v 1.44999998 -4.94999997 -2.94999988
v 0.99065690 -7.21610337 -2.19406653
v 2.14000000 -14.44999967 -3.18000000
v 2.30757101 -16.52079076 -3.58722662
v 2.82999990 -34.18999910 -6.82999985
v 2.93957489 -36.61565855 -6.31353864
v 3.39999958 -38.29999641 -5.04999841
v -1.57642120 6.58702943 -3.62555892
v -0.34013877 1.92054000 -3.86391417
v 0.04061803 -9.34816711 -1.95749104
v -0.37246966 -25.49673431 -5.32337138
v 1.07000000 -34.06000137 -6.59999996
v 1.95183640 -38.58945146 -5.10543911
v -2.83000013 5.49999997 -3.56000010
v -1.94223272 3.50142689 -3.81941814
v -2.08231085 -3.00159655 -2.55100266
v -1.39884278 -11.54131442 -2.01868499
v -1.20768556 -15.72158560 -2.73102056
v -0.72000001 -32.57999942 -6.39000023
v -0.68455562 -36.22158244 -6.18374068
v -0.62022905 -38.21324185 -5.35732321
v -4.74116672 6.71712030 -2.63852021
v -3.44089814 -6.61021145 -1.95331895
v -2.21441803 -23.26316200 -4.76494711
v -2.66000000 -24.97000061 -4.85999975
v -2.61000055 -27.16000006 -5.29000163
v -2.23999983 -35.28999910 -6.02000020
v -2.17999774 -39.12667558 -4.67663351
v -1.53921556 -40.36714509 -3.57555645
v -5.84285427 -0.51082385 -2.24952772
v -4.87999991 -9.46000032 -1.80999993
v -4.61999979 -13.39999959 -1.79999997
v -4.37999982 -21.26000077 -3.65000009
v -3.78390541 -37.78841719 -5.39892353
v -7.70405727 8.47163331 -0.39627275
v -7.41000008 6.15999987 -1.89000007
v -6.04691124 -23.59340154 -4.05242667
v -5.84009849 -33.80705044 -5.50423702
v -4.81001241 -36.88703850 -5.75307338
v -4.57408233 -40.82333669 -3.64875817
v -8.73385277 7.45109748 -0.96023415
v -8.00142903 -13.45298719 -1.43048773
v -7.52178114 -37.75966913 -5.34753455
v -6.44871173 -38.86160627 -5.08043915
v -6.11920189 -41.47766903 -3.37498076
v -8.70593637 -22.34206907 -2.99883215
v -8.38616490 -25.69004148 -3.74795450
v -8.53000022 -28.75999920 -4.08999994
v -7.78148323 -41.58979282 -3.55226290
v -11.19956933 9.02342889 0.39366932
v -10.66906564 -4.51177172 -0.88062254
v -10.15329827 -14.11033515 -0.89297380
v -9.15016979 -39.09497708 -4.82661976
v -12.17080187 -11.62713394 -0.50057424
v -10.95469855 -36.54348850 -5.18846791
v -11.14639454 -40.15930742 -4.55371896
v -12.20619213 -39.18959945 -4.76371357
v -13.43909558 -2.65534269 -0.40411839
v -12.57789135 10.16906649 1.34257204
v -9.46347974 -42.86709055 -2.38827360
v -7.56843202 -38.71861100 -5.08141704
v -7.77728390 -26.87515318 -4.15966567
v -7.41594611 -28.04873325 -4.41880384
v -7.78000010 -33.14999864 -5.08000003
v -7.25620938 -41.61755368 -3.44815920
v -6.74999971 -42.52000153 -2.10000109
v -7.71198841 4.83395578 -2.02774606
v -7.60543440 2.60778237 -2.32425099
v -6.80975011 -6.49218122 -1.24056777
v -6.24260353 -11.23743784 -1.40858127
v -6.92081125 -22.93978259 -3.65930866
v -5.20799542 -39.49882090 -4.52400651
v -4.82941419 -41.41223058 -2.97194673
v -5.68234455 6.35818811 -2.42026825
v -5.26359770 -3.64557537 -2.02579028
v -4.49019950 -7.59467203 -1.82985212
v -3.97288194 -18.01073179 -2.82374257
v -2.92575639 -38.06295618 -5.24056423
v -2.59641092 -39.63335231 -4.34228685
v -2.51759007 -41.23043269 -2.44774600
v -3.94141721 6.10856665 -3.09783616
v -3.59260407 1.65186112 -3.22226668
v -2.76644900 -5.75297698 -2.13536015
v -3.21210269 -11.07825991 -1.94050022
v -2.63563730 -14.83246032 -2.37803324
v -1.72392628 -24.80788901 -5.15978131
v -1.90241635 -32.02597424 -6.14437135
v -1.42018613 -37.15645522 -5.79010043
v -1.38939964 -39.02060166 -4.79259202
v -0.43000001 -40.47999904 -2.89999996
v -2.39909138 -0.10056764 -3.22894356
v -0.93835726 -2.93312198 -2.67743599
v -0.41553969 -8.23095813 -2.15023058
v -0.42000000 -12.29999959 -2.22999998
v -0.30319692 -27.49264054 -6.05959166
v 0.78705774 -36.44290939 -6.25812821
v 0.85473142 -38.01110014 -5.56745613
v 1.86996267 -40.36723450 -1.84781780
v -0.67974639 7.16518611 -3.66906566
v -1.12345128 5.13235293 -3.93008115
v 1.12000003 -10.02999954 -2.12999992
v 1.01650832 -14.66047764 -3.02760513
v 0.94808941 -22.11721614 -5.05691906
v 2.69721146 -31.58731759 -7.07140705
v 1.88814546 -35.75055674 -6.53410750
v 2.64827814 -37.81506419 -5.68938814
v 2.46225763 -39.02427480 -4.44756076
v 3.46299983 -39.44652900 -2.83221947
v 0.87162555 7.70858582 -3.72307235
v 1.57592946 0.31027815 -3.84325325
v 1.09438633 -3.56666441 -3.13966884
v 2.36078305 -7.17736501 -2.56426306
v 3.83999944 -33.25000033 -7.23999972
v 4.34501376 -36.85770556 -6.11088471
v 2.02342425 6.03856659 -4.20351932
v 1.84431917 2.75299931 -4.14281851
v 2.71742954 -4.48052445 -3.20405606
v 3.75336851 -8.36790912 -2.75949761
v 4.32956452 -11.53464429 -3.15323658
v 4.84351208 -15.14313277 -4.30168444
v 4.60924674 -17.66563766 -5.03148884
v 4.49000020 -21.84999920 -6.10999996
v 4.98419208 -31.43759072 -7.50011159
v 6.30999962 -37.89999709 -4.40999959
v 3.92971653 0.10954553 -3.89409438
v 4.30885050 -2.96032336 -3.58659402
v 5.76300314 -23.78861792 -6.88854419
v 6.90511661 -32.59940818 -7.76868546
v 7.35648768 -36.27284616 -6.07989961
v 8.66911840 -37.42563725 -2.84896814
v 4.44689533 4.06549545 -4.30224836
v 5.29985363 -4.98400070 -3.61655443
v 6.17044605 -7.68921617 -3.29476479
v 6.68002898 -13.97002209 -4.43990249
v 6.85285730 -17.24971645 -5.43817319
v 6.99000014 -20.58999985 -6.63000019
v 7.15668732 -26.80266649 -7.70754647
v 7.81000033 -30.48999980 -7.96999969
v 7.86372367 -31.91474453 -7.96564855
v 8.42958223 -34.16656703 -7.26915617
v 8.46976414 -35.11346504 -6.72835950
v 5.76165039 2.24419311 -4.45721392
v 8.69224779 -22.89825678 -7.19483104
v 9.76562127 -32.87555650 -7.63575686
v 9.82437748 -34.60061550 -6.85451645
v 10.03537048 -35.42388231 -6.08278159
v 7.11213797 7.21171172 -4.75618802
v 6.88034249 6.02992391 -4.68793185
v 8.71968269 -7.54402485 -3.87225579
v 9.26111080 -11.12026721 -4.29123873
v 9.38250870 -14.03232943 -5.10298833
v 9.69446171 -17.77230203 -6.58649858
v 10.13999991 -24.81999993 -7.98000023
v 10.77581849 -28.50686200 -8.38503521
v 10.35095938 -30.60479462 -8.14383943
v 10.56403574 -31.56578168 -8.02137703
v 11.00703049 -34.07428786 -6.91448059
v 8.67657736 3.38150910 -5.16074104
v 9.23999958 0.20000001 -4.67000017
v 11.56412065 -18.31857301 -7.19282962
v 11.00831758 -20.79487965 -7.65458215
v 11.77695394 -27.18056552 -8.51397216
v 12.41999958 -29.07999977 -8.32999963
v 12.72000000 -31.15000017 -8.15000013
v 13.95209879 -32.54250437 -7.38071557
v 14.64538928 -34.72979367 -3.54190869
v 9.13799368 7.62242172 -5.40990196
v 10.53828746 6.67871395 -5.84769063
v 10.72909310 2.30957451 -5.28371567
v 10.79870667 -2.44211964 -4.91147162
v 12.05156744 -6.23870408 -4.82078176
v 12.36999966 -8.34000017 -4.73000016
v 12.61558384 -14.54427000 -6.67006057
v 13.14417925 -18.81261729 -7.71325268
v 13.72000016 -24.00000021 -8.80999956
v 14.31508269 -25.57069249 -9.09304526
v 14.42091446 -28.48633938 -8.72577634
v 14.31848574 -30.78594059 -8.09555966
v 14.85213917 -32.24699199 -7.24765612
v 15.85174724 -33.88790041 -4.28204658
v 11.76450774 8.55274126 -5.87037485
v 11.81108784 6.54302305 -6.09312998
v 12.20715698 3.58938822 -5.84400725
v 12.86892779 1.13708444 -5.69413649
v 14.70000017 -12.21999992 -6.65999996
v 15.13000019 -16.69000089 -7.69999996
v 15.19782562 -21.88750915 -9.04168375
v 16.13000035 -25.91999993 -9.27999988
v 16.06909372 -28.83029543 -8.03324766
v 15.43538831 -30.54544888 -7.88421184
v 18.07948388 -31.23382293 -5.27168950
v 16.82789810 -32.66632557 -5.32037811
v 14.39000014 4.39999998 -6.44000014
v 15.23027010 -0.33943649 -5.91800781
v 16.44957624 -7.71216629 -5.65023022
v 17.02000014 -14.72000033 -7.87999947
v 17.82166027 -19.43691447 -9.65673104
v 18.55236851 -28.42442691 -8.66098888
v 16.89670794 -26.94568969 -9.07616504
v 19.25064437 -29.94656004 -7.30459159
v 16.48001000 3.47193191 -6.88682450
v 17.30368845 -0.68366010 -6.05223747
v 19.50856298 -18.84769090 -9.95881483
v 19.75108311 -22.74370566 -10.67154296
v 18.08148436 2.50785006 -7.01441895
v 20.89617401 -16.06955193 -9.21194535
v 21.15000039 -18.65999959 -10.37999894
v 22.59527147 -26.46564320 -9.78785940
v 24.17925000 -28.70069444 -6.30162377
v 18.85802299 11.59336884 -5.76889794
v 19.44991015 6.28127856 -7.11303949
v 21.43000066 -5.03000012 -6.64999988
v 21.99999988 -11.97000034 -9.27000027
v 22.25999720 -16.27920195 -10.39931551
v 22.72000164 -17.90734567 -10.94822865
v 23.81047979 -25.65772831 -10.01959760
v 25.01470037 -27.15554275 -8.34783725
v 20.31072415 9.85922199 -6.87665585
v 22.32000045 -1.73000002 -6.65999996
v 23.12937751 -14.37049080 -10.57597622
v 24.94443581 -23.27367477 -10.79580467
v 24.78239127 -25.82866326 -9.59890336
v 26.42636001 -27.08450891 -6.97365683
v 20.73423378 12.42635585 -6.28319615
v 21.78889699 8.12024064 -7.13429414
v 21.71339467 5.48123289 -7.21647171
v 23.80162105 -4.06113826 -7.43538467
v 24.32999946 -9.70999990 -9.35999956
v 24.46000092 -12.36999966 -10.83000004
v 24.72029813 -15.29956982 -11.35210693
v 22.23284729 14.78309464 -5.45880618
v 23.83094467 2.28319666 -7.48183951
v 26.42999962 -18.68000068 -11.74999960
v 26.85305662 -21.45242877 -11.11040358
v 27.18900330 -23.54616113 -10.14048420
v 28.67909335 -25.00572242 -8.12301319
v 23.17401208 12.43420877 -7.00198114
v 23.06650579 11.13246381 -7.18876673
v 25.52543208 -2.09297496 -7.61035131
v 25.89755505 -5.91780711 -8.88272189
v 26.24000050 -10.97000018 -11.23000029
v 26.02154389 -13.42982333 -11.63040660
v 23.63670431 8.50400794 -7.53836846
v 23.76194485 6.18004845 -7.62252044
v 26.73340403 -9.27742664 -10.90196427
v 28.44487689 -15.50039928 -12.13986892
v 28.37370895 -19.11955327 -11.83469035
v 29.31083739 -21.48432285 -10.80714352
v 25.48822947 14.49634414 -7.08137732
v 26.17762797 4.60100500 -7.60640996
v 26.77999996 1.62999996 -7.22999964
v 25.95820278 12.36930583 -7.27729918
v 27.08911151 7.04537518 -7.63065461
v 28.25724892 -3.15755536 -8.55671801
v 28.37006189 -5.53360675 -9.80415754
v 29.21000123 -13.69000040 -12.23999448
v 29.99108657 -18.43991317 -11.94821857
v 30.33503145 -20.64866014 -10.99554077
v 26.35999955 16.48999937 -6.62000012
v 27.33877487 11.37693040 -7.93870818
v 28.18150446 4.25010640 -7.42648030
v 29.48464826 -8.87460727 -11.89267356
v 28.41689624 7.61985732 -7.98368175
v 29.46190350 -1.53423205 -8.49119760
v 31.48083761 -16.02722146 -12.44858745
v 31.94321692 -18.56635325 -11.56666875
v 30.79404496 -6.64794818 -11.85308862
v 32.63418376 -17.07150973 -12.10497506
v 34.11703929 -20.44690587 -8.59906152
v 29.48998287 13.98358401 -8.47198907
v 31.11475706 5.99164609 -8.43260530
v 31.45799786 3.74526600 -8.27056635
v 31.60392120 1.32382801 -8.72135255
v 33.39571878 -14.53365199 -12.78812531
v 33.67355838 -17.37954840 -11.55291963
v 34.84934196 -19.20199022 -9.89740901
v 30.17706238 19.39801872 -7.22512370
v 32.84716234 -1.05531013 -10.12355927
v 33.04744884 -4.91788518 -12.15605251
v 33.35177153 -7.80092925 -12.92401273
v 35.11703014 -16.66614041 -11.56098489
v 33.50000083 4.05000011 -8.91000032
v 34.97136012 -10.85937582 -13.32760602
v 32.33244643 20.98527364 -7.24772504
v 32.49247372 15.01693483 -9.28721484
v 33.28000009 11.30000036 -9.47999954
v 34.63916481 2.46462249 -10.16299985
v 35.03371403 -1.71752449 -11.98163442
v 36.65017337 -14.42324650 -12.36991584
v 37.59738803 -17.07534678 -9.98776872
v 37.09516674 -17.94090867 -9.06351767
v 34.46768224 5.73771447 -8.91345367
v 35.79852358 0.17359496 -11.70519087
v 38.25021535 -15.03130887 -11.44309249
v 34.97072309 22.55987749 -8.50006938
v 35.18865258 12.88102102 -9.80617572
v 35.43623909 9.97289084 -9.19858646
v 36.21822223 5.47801703 -9.74043459
v 37.20849752 -3.60913295 -13.31444830
v 38.33999857 -10.65000053 -13.55000120
v 38.94862160 -12.53069099 -12.91309111
v 39.95478526 -14.95092735 -10.25784202
v 40.65196961 -10.84263623 -13.26625235
v 41.79000109 -7.67000439 -14.13001399
v 40.72962701 5.99008426 -12.44047284
v 41.10465199 2.38338741 -13.59109767
v 41.55397043 -1.39887794 -14.49936163
v 43.72907802 -10.75420808 -11.45631261
v 41.06580094 11.11787464 -10.90912055
v 43.46413910 -7.03538116 -13.94779701
v 39.72049430 20.41824907 -10.93713474
v 43.30904409 -2.16240901 -15.04252478
v 40.63137621 20.24871111 -11.08786091
v 44.07154396 2.31477665 -15.14271181
v 45.77613622 11.56838238 -14.23770282
v 46.88919708 2.67535471 -15.63851349
v 47.41036519 4.50033788 -15.76141082
v 43.96672547 13.19679432 -12.09142059
v 42.64288023 18.11986603 -10.96034795
v 45.42847350 -3.25827906 -14.87205084
v 42.59703308 1.93818915 -14.59579822
v 47.01140150 -4.55667125 -2.57118535
v 41.70381278 0.33859210 -14.34138417
v 38.20972145 21.67280018 -10.05288679
v 41.02865607 -5.86255267 -14.46326822
v 42.15164110 -8.61728285 -13.66015058
v 42.95571893 -11.00367587 -11.90986857
v 36.86913475 17.35078357 -10.42377111
v 38.42998296 9.60959960 -9.86103993
v 40.43672979 -7.07644969 -14.24066816
v 40.80689326 -8.94991774 -13.84614781
v 41.75288975 -11.99877542 -11.93704735
v 37.61870787 10.75872872 -9.62478016
v 39.85322639 -11.41594630 -13.23308330
v 40.62239081 -13.02203536 -11.80850249
v 34.51504186 21.47296257 -8.52365885
v 35.87627411 11.40075084 -9.46837571
v 36.55347601 -0.06549325 -12.13112008
v 38.21747005 -11.71968225 -13.24167941
v 38.74562308 -13.84100597 -12.11084053
v 39.15710002 -14.90189414 -11.17451023
v 32.60933608 19.78402399 -7.74844550
v 32.92435408 16.47377945 -9.18362755
v 34.87442434 4.21407260 -9.56168864
v 35.35734117 -3.19761923 -12.64861412
v 36.49964929 -11.40195690 -13.32173962
v 36.91055253 -13.36141396 -12.86359131
v 37.31475398 -15.03930148 -11.80834416
v 32.17756748 12.90016528 -9.13709588
v 32.70935267 9.53836739 -9.14788339
v 33.77816454 0.69918123 -10.08898858
v 34.71709043 -9.76049528 -13.25991563
v 35.41042656 -13.73216044 -12.82707788
v 35.99075973 -15.53862635 -12.04872876
v 30.49148805 20.01353726 -7.09146960
v 30.53991124 19.01006699 -7.58577837
v 32.58178383 6.64952584 -8.51662830
v 32.49944001 4.42021945 -8.36155750
v 32.93016553 -2.88013928 -11.05974149
v 33.83629397 -12.52811681 -13.11952062
v 34.56382826 -15.54584317 -12.33778708
v 35.56049243 -19.25492659 -8.87007266
v 30.03458120 15.33009671 -8.28708615
v 32.23580495 -7.78069394 -12.53691968
v 33.34065899 -15.87285846 -12.40945142
v 34.57999974 -19.69000138 -9.10000037
v 30.86771257 4.44040122 -7.93783646
v 31.04251437 2.34926981 -8.37370567
v 31.17361106 -1.13016949 -9.22699273
v 30.61495721 -4.98851668 -11.04370598
v 33.07332844 -17.95714721 -11.57252304
v 30.70655465 8.26651603 -8.71271547
v 30.63018993 -16.71329141 -12.26793975
v 30.71381338 -19.49008182 -11.46935951
v 27.47594379 13.50104623 -7.64997117
v 27.73999982 9.82000027 -8.15000013
v 28.91810425 2.85059493 -7.53058959
v 28.61828543 -6.92005362 -10.95915213
v 30.35681508 -21.73015103 -10.33199299
v 28.00967731 6.67825667 -7.64990179
v 27.40132622 5.66895399 -7.48504372
v 27.85860933 -13.88873812 -12.00972963
v 28.13886106 -17.24083535 -11.95599511
v 28.71855348 -20.40901408 -11.37772109
v 28.37298438 -22.16364443 -10.68435423
v 28.67425606 -24.05536175 -9.16682929
v 25.19042604 16.11967757 -6.25513541
v 25.42000078 10.21999959 -7.30999978
v 25.58000013 7.05000013 -7.71999918
v 25.73000081 5.37999999 -7.62000028
v 25.36901832 1.86411990 -7.24488916
v 26.64257213 -3.64751788 -8.16139206
v 26.32694691 -6.69761980 -9.18511860
v 26.44888498 -15.95251821 -11.76302321
v 26.79025009 -20.13184503 -11.53665502
v 27.02963538 -22.11912721 -10.92765760
v 27.62557752 -23.98437448 -9.72496811
v 23.94562587 13.98454141 -6.68372726
v 23.95029552 12.28949241 -7.20793661
v 24.81076308 -10.90579946 -10.22501010
v 24.58538301 -13.90688494 -11.19957678
v 24.97000061 -18.05000007 -11.42000034
v 25.27000010 -22.19999954 -11.03000063
v 25.44699423 -24.18405190 -10.29270235
v 23.35798368 15.31804632 -5.75133413
v 22.78642170 9.89094377 -7.29543809
v 22.91756123 6.83994824 -7.43203098
v 23.06894958 3.83958500 -7.46499980
v 23.49705622 -3.27804242 -7.11030653
v 23.36000092 -16.10999927 -10.90999972
v 23.43999967 -20.41999996 -11.38999965
v 23.44755083 -22.51087688 -11.11792307
v 23.86352792 -24.22614023 -10.63752733
v 24.06596020 -26.46542154 -9.38010495
v 22.02774584 0.92602841 -6.94084726
v 22.14477211 -9.93558671 -8.44332576
v 21.83158509 -13.73025402 -9.31552798
v 21.80011570 -15.28890431 -9.57427640
v 21.55393548 -17.52960309 -10.03827900
v 22.03451470 -19.24176142 -10.95246151
v 22.49623090 -25.42475797 -10.31123754
v 20.58962546 11.36046275 -6.55148830
v 20.66344582 -17.18183234 -9.44029540
v 20.53848654 -23.57331291 -10.78730915
v 19.74492334 13.57325912 -4.68122214
v 19.43371259 8.68603960 -6.97516324
v 19.71108280 -5.93177928 -6.32098969
v 19.48338747 -9.70175583 -7.67244585
v 19.84556392 -17.81283133 -9.34949517
v 18.22154410 10.76834556 -6.04793150
v 17.64540188 -20.88936232 -9.73375235
v 17.43030362 -22.78932743 -9.79240239
v 16.45788178 -6.03271695 -5.49274543
v 15.33833053 -13.89561314 -7.03380862
v 15.89343697 -19.69345659 -8.98859743
v 15.06999973 11.90999988 -4.69999993
v 14.52633832 6.19457150 -6.25482714
v 14.56000004 1.27000001 -6.09999988
v 14.56986926 -1.27014308 -5.66103775
v 13.49593233 -6.77851262 -4.76065464
v 13.98016512 -16.72055386 -7.34830415
v 13.60000018 -19.99000087 -8.08000006
v 13.94129079 -22.29129709 -8.42469186
v 12.49544229 10.63605119 -5.19912457
v 12.65552826 9.27688647 -5.84912812
v 12.00375240 4.64285817 -5.80458948
v 12.29828410 1.51762960 -5.49330842
v 12.24999968 -1.41000003 -5.20000001
v 11.26557123 -4.16352088 -4.71594417
v 12.15751935 -7.30056129 -4.48574405
v 11.26974169 -9.68768355 -4.46332479
v 12.23054994 -13.03243265 -5.76513307
v 11.41256560 -16.19434170 -6.58947043
v 10.68071183 11.15361415 -4.34602890
v 9.58905835 9.03082546 -5.17975586
v 11.23559847 9.57775302 -5.46027347
v 9.80000012 5.96999982 -5.54999989
v 9.89338569 3.21965385 -5.19817229
v 12.26973440 2.78437603 -5.62087307
v 10.81779040 0.35202326 -4.83677816
v 9.25872196 -4.21447260 -4.22000512
v 9.52100568 -6.96698111 -3.93876480
v 9.27999988 -10.11999976 -3.99000011
v 8.94978084 -13.07110861 -4.57963487
v 8.11636820 -16.41157828 -5.50026353
v 8.16839281 -20.35134099 -6.75343396
v 7.26999994 8.44000001 -4.55000019
v 9.09334514 10.05253103 -4.53817053
v 9.75930132 7.12523470 -5.64606814
v 7.20321247 5.19607682 -4.79640765
v 6.80638710 0.98012842 -4.29180125
v 6.56557968 -4.74582193 -3.88308032
v 9.04050376 -5.46980137 -3.93693615
v 6.27633184 -8.30698386 -3.32465628
v 8.20897426 -6.74136076 -3.72603862
v 5.64386323 -15.49755037 -4.51798318
v 5.97382244 -18.15382764 -5.32048149
v 4.55000019 8.46999977 -3.85999982
v 4.25686594 5.52027486 -4.19658795
v 4.20425832 2.85154115 -4.12021251
v 3.69419367 -1.30168558 -3.56448162
v 3.67327919 -4.40467242 -3.25394119
v 5.82009600 -2.84883613 -3.70839681
v 4.36030515 -5.68190636 -3.18136835
v 6.17979001 -7.05590984 -3.34255048
v 2.65038689 -11.09435596 -2.50410405
v 5.64997271 -13.45960423 -3.85943195
v 3.10071209 -18.15098710 -4.35546087
v 2.03999993 9.11999959 -3.04999994
v 1.78817497 6.90152729 -3.94184981
v 1.46514899 3.99228837 -4.08228813
v 1.18000002 0.90000004 -3.78999976
v 3.75619484 1.36965653 -3.96904349
v -0.14073012 -2.04206770 -2.96501792
v 0.26515668 -5.78500703 -2.33998778
v 3.41588003 -6.60711015 -2.79291160
v 0.91862550 -8.59887432 -2.05512997
v -0.15053489 -11.45199873 -2.08050571
v 3.00402031 -12.72474695 -2.87045841
v -0.06582147 -15.11466317 -2.78332387
v -0.51297050 -18.13672297 -3.31463804
v 0.94896619 10.75996365 -0.33809367
v -0.27475011 8.04288592 -3.33275041
v -0.75014302 6.35594176 -3.86227481
v -1.25999993 1.23000005 -3.43999988
v -1.88406522 -1.71197869 -2.70722853
v -1.98064116 -4.23183711 -2.31415569
v -2.14012968 -7.67896837 -1.87109597
v -3.23693943 -9.27419029 -1.75412174
v -2.43999995 -13.10000010 -1.91999972
v -2.82050762 -16.03947766 -2.45208805
v 0.73720096 11.40141953 3.03920056
v -2.56227935 10.42197831 0.38242654
v -2.97973468 9.48750228 -1.16747210
v -2.70999991 7.14999996 -3.04000010
v -2.64382455 2.19648378 -3.45488079
v -3.46060074 0.46592185 -3.00503988
v -3.40752024 10.95202938 2.29807361
v -3.59252188 10.29718947 0.52430778
v -4.22710227 9.14150942 -1.02319522
v -4.75956360 6.04406884 -2.84861517
v -5.43405302 -6.09159330 -1.47097767
v -6.10130653 -10.08956134 -1.46028737
v -7.14904442 -14.48727679 -1.40238949
v -4.06999979 11.28000021 3.37000005
v -5.37086464 8.48323014 -1.24381413
v -5.63010899 10.56203246 2.29858630
v -6.54859748 8.13508499 -1.09071692
v -8.98530893 -4.04349109 -1.01763185
v -6.45531761 11.89671084 3.97859188
v -6.99231867 9.03026946 0.08651413
v -8.00264534 6.86973613 -1.31964008
v -8.01989157 10.55426802 2.42664665
v -8.83018319 8.81221797 0.07759754
v -13.36305402 -17.47607440 -0.50302799
v -8.91743135 12.21822295 4.22301143
v -9.88806877 7.81165902 -0.70744095
v -11.23706251 4.83812904 -1.64846226
v -15.51000029 -19.98000033 -0.63000002
v -16.25983417 -14.90002312 0.08086117
v -13.86616379 8.89771432 0.60040777
v -14.39247094 3.19086737 -0.95767149
v -18.80476624 -17.42426120 0.22943984
v -14.27078992 12.28070818 3.79862008
v -15.43806866 9.10939276 1.23073149
v -16.56199060 5.42572374 -0.40237987
v -16.70860872 1.93005078 -0.18628831
v -15.48618544 14.65197466 6.97105424
v -16.45999961 13.05000018 4.42999974
v -16.41866751 10.94894204 2.84151034
v -18.09999906 8.80999956 1.62000023
v -18.89000088 6.53999997 0.49000001
v -19.50999908 4.00999980 0.22000000
v -17.75369234 15.81492089 7.17664696
v -19.43000033 12.48000003 3.59999994
v -21.09999955 8.03999975 1.06000004
v -22.59868942 3.43340286 -0.01862985
v -20.70930786 16.68662019 6.10450469
v -21.02000080 15.32999985 4.82999999
v -22.47444540 9.43099707 1.67639600
v -24.54525419 6.39625266 0.80046686
v -22.80758880 17.79829524 6.20107492
v -23.66229519 17.40960963 5.39869908
v -23.94999936 14.75000009 3.75999999
v -25.56999959 10.11000015 2.12999992
v -26.41000040 7.84000009 1.18000002
v -25.73589236 16.84752107 4.45984630
v -27.15289034 13.70573882 3.44247324
v -28.09412405 11.18654851 2.28377804
v -26.27869882 18.61636899 5.74571313
v -28.50010060 13.70944921 3.46337329
v -29.50583026 12.08453812 2.53510522
v -30.33000045 10.18000022 2.18000007
v -27.79096365 20.56123316 7.83415418
v -30.13396077 15.65830782 4.44544433
v -32.59000182 9.92999971 2.64999992
v -30.66126816 20.23993619 6.82631228
v -32.20283240 15.87280072 4.46919305
v -31.58000112 22.14000002 9.10999998
v -33.46895054 19.08764429 5.95626934
v -35.52360088 14.77400586 3.89165757
v -36.33636981 12.28117198 3.36708268
v -32.92102367 23.62534590 11.59409061
v -33.59000012 22.36000076 9.19999927
v -35.36000103 19.31999996 6.57999981
v -37.44224831 15.02077468 4.40144353
v -38.91000152 10.63999999 3.81999998
v -47.76647314 -17.33440161 3.98573931
v -45.50314322 -17.92621054 3.69226187
v -36.56823561 20.52582242 7.75566325
v -37.31999919 18.98000017 7.07999989
v -42.28999838 4.98000020 5.55999996
v -50.12007058 -18.48002896 4.78981249
v -36.32000089 24.05999973 11.28000021
v -38.22999820 20.82999982 8.60000029
v -42.62143001 10.72831731 4.84626275
v -45.09999976 2.70999991 5.76000009
v -37.21831366 26.06878802 13.26140761
v -38.85981813 23.00823480 10.82220301
v -41.74604267 17.38134213 7.56772654
v -45.97990960 6.69990759 5.71063766
v -48.91396686 -0.61351777 5.34544792
v -50.06263033 -11.23533212 4.82062157
v -51.18886009 -9.18195769 5.10426518
v -52.83150077 -13.67969345 5.24913287
v -38.96951675 27.32682973 14.26192746
v -47.13027552 10.48762258 6.50774501
v -47.48452455 7.99368601 5.89828705
v -48.45921323 6.07627351 6.04507560
v -49.35874417 3.80131952 5.78467129
v -50.09204894 2.24397867 5.49703743
v -50.78940094 -0.42672237 5.54435467
v -57.28000030 -18.40000041 4.62999986
v -40.32484442 27.92277373 14.35785461
v -45.60406134 18.90056580 9.11621936
v -51.69259757 2.69760052 5.51625993
v -53.32706869 -1.58286828 5.61484555
v -56.24229088 -8.63498170 5.14341611
v -57.53000081 -12.72999961 4.88999952
v -56.40200526 -11.23710442 4.98709921
v -58.38000029 -14.92999960 4.69000032
v -59.47438255 -17.33402722 4.40336764
v -59.24179032 -18.73735897 4.15662257
v -42.11671278 28.59618701 14.43064492
v -45.68613321 21.49960212 10.41764300
v -54.37488854 1.63488451 5.49721485
v -61.46583334 -17.37506501 4.44501871
v -44.53255981 27.12177113 13.17395363
v -46.62000015 23.45999889 10.96000057
v -47.60016128 21.56981267 10.14067885
v -47.77190834 19.43693496 9.32425912
v -58.62365663 -2.91681988 4.13506664
v -61.19959801 -8.03878624 3.35999276
v -61.35453656 -9.46751330 3.81075311
v -44.86718774 29.84602749 15.07162396
v -45.47737166 29.25950848 14.12957162
v -47.61148244 26.42193064 11.53050829
v -48.69005457 24.24722724 10.24952903
v -56.03981763 7.48318527 7.31123984
v -58.25043097 3.24895489 5.60675841
v -59.30173025 0.89874823 5.18938387
v -62.52404302 -5.95198246 3.07430374
v -63.33483756 -8.05215910 3.25494958
v -64.15767968 -11.00828592 4.14159754
v -62.83958256 -9.89696756 3.81147675
v -64.87924606 -12.81781867 4.78222221
v -47.02739790 30.14547750 14.84038495
v -47.52999917 29.34999950 14.05999996
v -49.06616360 28.45527045 12.56398205
v -50.32646656 26.78519487 10.86832490
v -51.42557621 23.14434201 9.80883650
v -52.37974972 20.67806944 10.08171961
v -57.63470381 8.83826055 7.36221485
v -61.95839122 0.79455541 4.97702416
v -66.88000262 -12.69000024 5.33999922
v -48.46610874 30.34480289 14.96012229
v -49.41000044 29.58999947 14.01999965
v -51.04163289 28.39109860 12.15954870
v -67.89103150 -10.26014797 6.80398196
v -49.92317408 30.66732921 15.48986044
v -51.51751265 29.45995331 13.44568375
v -52.90786177 26.83369070 11.18490659
v -52.90429294 30.04503995 14.67524655
v -54.15653065 28.78449857 13.34909443
v -54.49235439 27.50441246 12.21165806
v -72.18864560 -15.70314728 13.17639835
v -71.52999938 -17.51999930 10.80999989
v -73.19892198 -19.59034055 11.94513589
v -72.47325778 -19.81502026 10.50206739
v -54.64686826 29.68080714 15.26334789
v -55.76334894 28.74747850 14.77573626
v -54.58854511 28.08794379 12.76455354
v -74.46842641 -22.12403342 14.47428018
v -74.47460294 -22.92814106 13.19734752
v -63.00095469 16.76846109 12.13119458
v -70.71521133 -1.08206610 10.63373778
v -59.45999920 26.10999905 15.93999937
v -60.19964069 23.91368337 14.80690204
v -61.46129966 22.19243534 15.11513814
v -63.42297047 18.65522936 14.13746923
v -64.45452571 16.08057506 11.50966343
v -70.08712739 7.67794857 6.83861459
v -71.18190825 4.02327068 7.87709374
v -71.48501277 -3.67668993 12.83465978
v -58.16913769 28.51934731 18.43369380
v -59.43078175 27.46910229 18.19896698
v -60.33134460 26.48032270 17.67869294
v -62.93000281 21.33999951 16.22000150
v -63.79166245 19.95295659 15.73138498
v -64.76755440 18.56340468 14.62879218
v -67.43937731 14.98715766 10.39896347
v -72.49452919 3.68227623 9.58468206
v -73.99128377 -3.87508189 15.15549142
v -60.27477235 26.79235674 18.57438684
v -60.87791547 26.21531487 18.46396364
v -61.66028231 25.21511354 18.09862256
v -63.69999796 22.13000134 17.68999919
v -64.82955068 20.38932033 16.66325144
v -66.50196016 17.98491739 14.42990825
v -68.15465540 15.84728807 11.91326044
v -70.00775635 13.87001853 9.52566229
v -72.23270833 9.27993096 7.79465865
v -66.43928587 19.87716369 16.63330384
v -69.48911399 15.86786658 12.20375393
v -72.01597840 13.40839732 9.68266930
v -75.09344816 5.94591210 11.38782967
v -75.67708194 3.35011957 13.20449263
v -75.95688105 0.59275312 15.34224302
v -68.62968206 19.50606145 17.08930358
v -70.58954239 17.22028106 14.35332745
v -73.45973700 13.02023139 9.97970626
v -69.15090233 19.27718148 17.12605730
v -70.50999999 18.14999990 16.33000001
v -71.42883539 17.35961996 14.75304738
v -78.53097469 10.56336332 14.46685847
v -79.62875068 9.70907509 16.08010009
v 13.65169138 7.10175838 -6.28938386
v 11.94852218 5.45759033 -5.96823683
v 13.39999959 3.83999990 -6.18000003
v 11.55192405 2.52308720 -5.48195047
v 13.30016367 0.27117840 -5.73815359
v 11.77840121 -0.21318920 -5.23730274
v 11.92748733 -3.16515821 -5.17778844
v 12.31408678 -4.63817501 -5.08594979
v 11.01906877 -6.85539283 -4.47109761
v 12.74000015 -8.65999982 -4.79000015
v 10.94612107 -12.42282148 -5.13692014
v 11.70083415 -14.45074659 -6.26783492
v 10.94145607 -17.44241081 -6.86881738
v 9.41694528 -20.42991482 -7.19595142
v 10.23211796 -22.56112173 -7.78412074
v 9.36061423 -23.49640429 -7.63905002
v 9.46985744 -28.24199758 -8.23664758
v 7.92884175 -28.80686149 -7.98464101
v 9.46844555 -33.60827640 -7.40447501
v 7.68914446 -33.30638632 -7.62448274
v 7.68857868 -35.01768783 -6.84679579
v 7.67082954 -36.81892157 -5.50903659
v 9.54045262 -36.09193489 -5.56740118
v 8.54706112 -37.34529391 -3.36695602
v 9.85202193 7.52482377 -5.63795306
v 9.82409529 4.54486161 -5.46786143
v 10.26358828 -3.77174118 -4.62713186
v 9.08851717 -8.25861841 -3.92578682
v 9.17352829 -11.67314593 -4.41359496
v 8.17716680 -15.40599111 -5.33536682
v 7.12429965 -22.53189497 -7.01215584
v 5.59193827 -26.95399709 -7.34575000
v 5.58768678 -32.64072537 -7.56062055
v 5.73667604 -36.68718040 -6.08645845
v 6.32032240 -38.04106265 -3.78047675
v 7.17102876 -38.28913718 -0.93910506
v 8.01999960 4.73000016 -5.10000018
v 8.08917172 1.38566387 -4.75693308
v 7.73999980 -0.40999998 -4.24999977
v 7.86331296 -1.97879528 -4.24102461
v 7.26672448 -5.60067268 -3.89418635
v 7.06496090 -8.38957075 -3.65699432
v 6.24949811 -13.78322486 -4.19599656
v 5.78513509 -16.46574214 -4.97127092
v 4.83400282 -19.43229139 -5.56891039
v 4.02377453 -31.68598562 -7.36767566
v 2.96091125 -33.31860527 -7.05457758
v 3.18246637 -37.22031787 -6.02524681
v 3.50999949 -38.74999657 -4.35999827
v 5.21283317 -38.96154836 -2.50994298
v 5.44862403 7.34714931 -4.30433871
v 5.57332719 3.95272439 -4.56060097
v 5.38415508 1.44272810 -4.27071098
v 5.16598113 -1.77926349 -3.80605995
v 4.77030920 -4.57775965 -3.50515684
v 4.68980521 -7.50013627 -3.15077626
v 4.43999982 -10.32000035 -2.95999995
v 2.73927557 -19.86951940 -4.92171431
v 2.20926967 -22.93938957 -5.44288289
v 1.62999996 -26.04999952 -6.10999996
v 0.68999972 -32.40000084 -6.58999989
v 0.36000001 -35.67999974 -6.43000007
v 0.68172725 -38.50377351 -5.28516527
v 1.05000078 -40.20000249 -2.68000131
v 2.86284019 6.65300759 -4.18007420
v 2.88057164 3.45054362 -4.19761892
v 2.58028065 0.15926348 -3.87502834
v 2.35047447 -2.95954128 -3.35551868
v 2.11000000 -6.22999994 -2.76999990
v 2.41659908 -9.16291308 -2.32914276
v 1.37000007 -12.79000007 -2.52999994
v 0.69000002 -16.35999978 -3.35999997
v -0.62999991 -23.22000079 -4.87999991
v -1.84999988 -29.98000011 -5.96000021
v -2.70000007 -37.17999905 -5.72000025
v 0.47752433 -37.53378615 -5.74516784
v -2.49451399 -40.12864456 -3.79187125
v 0.44723813 -40.22166505 -3.12659447
v -1.83999992 -41.62000120 -1.22000009
v -0.17770931 -40.63638672 -2.34451261
v 0.42000000 6.50000013 -3.99000011
v 2.65379250 2.25235824 -4.07731626
v 1.59028533 -1.16532960 -3.54333292
v -0.59515808 -3.83472512 -2.69790483
v -0.85999997 -7.26999994 -2.05999985
v 1.79401506 -7.99253583 -2.36308342
v -1.85283762 -14.23660107 -2.20574485
v -3.35000013 -21.67999931 -3.90999997
v -0.51300152 -21.48079313 -4.35976451
v -4.04999964 -25.21999925 -4.63999994
v -4.71000001 -29.09000032 -5.00999996
v -5.33000007 -32.85000101 -5.29999984
v -2.63767876 -32.08620474 -5.93718793
v -5.95000014 -36.71000153 -5.54999989
v -4.10905061 -34.29682553 -5.76767046
v -6.28686510 -40.12081400 -4.41474002
v -4.39618574 -37.86346689 -5.32135693
v -5.52999973 -42.53999889 -1.59000012
v -4.74452833 -41.97314382 -2.18408881
v -2.79999990 4.80000023 -3.55000002
v -3.24001675 1.03998603 -3.22005874
v -1.27493334 2.48188619 -3.82506382
v -3.53000010 -2.73000007 -2.31000013
v -1.65845861 -5.42207155 -2.30990537
v -5.06945699 -10.77379100 -1.55499007
v -6.35309331 -21.49828523 -3.17404466
v -5.16783725 -22.39843458 -3.79026169
v -7.40558561 -25.84752068 -4.01754025
v -5.93210990 -24.91543815 -4.20814799
v -8.04809947 -29.63645384 -4.25601983
v -9.59094428 -37.84195706 -5.25034172
v -7.61514949 -35.99171713 -5.34539204
v -6.14405377 -37.75057569 -5.50337834
v -10.24557557 -40.71076214 -4.28855931
v -8.20947345 -39.83869404 -4.53118514
v -7.33618811 -42.11720079 -2.65444815
v -9.10999998 -43.66999865 -0.71999937
v -4.63166041 3.26757436 -3.08589078
v -4.01217770 -1.16165075 -2.54999637
v -6.56977063 -2.83632451 -1.67729019
v -3.92634422 -4.50232532 -2.00841599
v -7.58052198 -6.51248591 -1.08359882
v -4.99540567 -12.03204226 -1.59915630
v -11.39869634 -34.95146334 -5.05818287
v -10.15870366 -34.71707553 -5.13484888
v -13.28029577 -38.94123808 -4.78483085
v -12.75757421 -36.83761135 -4.93550766
v -13.40909954 -42.69576445 -3.19654588
v -12.39742525 -41.12217948 -4.11344506
v -11.68004796 -42.98296571 -2.69581052
v -12.83999998 -44.75000128 -0.09000000
v -12.36291137 -18.40793341 -0.85098995
v -13.08664680 -22.60715514 -1.05512259
v -15.90302773 -34.35721993 -4.19093948
v -16.88763313 -38.28272969 -4.64744307
v -15.35826735 -36.78276390 -4.74919984
v -17.06000045 -42.49000177 -3.46000050
v -16.07066579 -39.35218230 -4.59065894
v -13.82615417 -41.47972167 -3.73016810
v -16.41090401 -45.00234500 -0.79810794
v -15.42081684 -43.48978028 -2.45851674
v -13.55990302 -43.54180768 -2.02114531
v -11.12004183 7.31614511 -0.82310929
v -12.37955038 0.15662836 -0.83817070
v -12.89056521 -3.50014563 -0.42322831
v -14.75997828 -14.77001514 -0.15981914
v -16.56234078 -26.34188719 -0.85204944
v -17.48397946 -28.68509479 -1.32090971
v -18.69999990 -33.16000104 -3.19000008
v -19.51999962 -36.71000153 -3.93999973
v -16.84101485 -36.66811064 -4.37656511
v -20.26999928 -40.55000097 -4.21000039
v -19.54369619 -39.13383931 -4.20676963
v -17.41980948 -39.35548663 -4.51372750
v -20.08935995 -43.72112453 -2.81053269
v -18.75870861 -43.09803247 -3.15679703
v -17.76655018 -44.37365010 -1.81969604
v -20.76101117 -46.05855420 0.09556215
v -18.90116185 -44.62182522 -1.74795487
v -17.35219732 -45.12596875 -0.87387109
v -14.94054124 -9.12229810 -0.47932606
v -17.79000089 -15.66000096 0.18000028
v -18.40000600 -19.12998222 0.20094657
v -22.47999981 -36.46999970 -3.73000000
v -18.64103973 -34.84075889 -3.55217932
v -22.77210169 -40.67410901 -4.13809251
v -23.61001261 -43.67017746 -3.15030711
v -21.32653818 -42.35897958 -3.52153298
v -23.96538854 -46.25533149 -0.63724455
v -21.39129303 -44.16043684 -2.55578500
v -23.39675464 -45.64375058 -1.37856288
v -21.41911909 -45.37933320 -1.04437908
v -21.12001926 -17.98997447 -0.03987661
v -23.40486832 -31.87318519 -1.30318641
v -25.63546225 -35.77151150 -3.14296177
v -23.34127948 -35.34566239 -3.47924349
v -26.05959959 -39.45585713 -3.79833812
v -23.92746508 -36.47118434 -3.66568821
v -25.02481826 -44.72551867 -2.42691441
v -24.47177097 -19.95764673 0.08111803
v -28.36922370 -36.50306165 -2.55423575
v -25.97904392 -33.97721425 -2.34333728
v -27.07770094 -19.24811304 -0.33579412
v -25.81198327 -19.72108148 -0.12725122
v -25.11614934 -20.85121349 0.10455541
v -28.03499065 -23.29129912 0.29172827
v -25.76148696 -21.43475227 0.05562068
v -28.82303111 -29.43463996 0.70522644
v -27.10847929 -27.96456218 0.45018923
v -30.09189852 -31.60022944 0.36595794
v -28.54658104 -33.03903714 -1.11973716
v -32.19751641 -41.79001972 -2.40304996
v -31.97000176 -45.40000111 -1.17000088
v -30.96720390 -44.20875385 -2.02439935
v -29.92422320 -45.72259635 -1.22711051
v -31.51121363 -47.53231257 1.48601050
v -31.01449832 -47.80745134 3.62238148
v -29.90086190 -20.00354603 0.56605757
v -33.32537413 -39.18216750 -1.28841936
v -34.54000130 -44.00999844 -1.73999998
v -33.54041651 -42.65248775 -1.98225281
v -32.30990842 -43.34641248 -2.22269003
v -34.70097482 -46.45968229 -0.51410939
v -32.74434432 -46.64417729 0.27607282
v -34.53454003 -48.15623537 2.41755135
v -34.40731764 -46.70075327 -0.20937437
v -32.31137246 -20.02822980 1.45018229
v -32.77367353 -22.91351184 1.48253865
v -31.06744215 -22.22850546 1.06881605
v -34.81110185 -34.91160274 0.36149318
v -33.39913115 -37.66085207 -0.74063032
v -37.52857819 -40.49227014 -1.74087612
v -33.45321864 -39.62376714 -1.46081799
v -35.65486148 -39.40407932 -1.03829138
v -35.21412984 -41.90457240 -1.68966141
v -37.48093173 -43.19366813 -2.01169890
v -36.91087663 -47.80413955 1.60672003
v -34.39731896 -47.43250459 0.83026889
v -36.31605580 -48.39818925 3.90956644
v -34.00836140 -19.20072734 1.60703249
v -33.98364410 -21.14571072 2.11334531
v -36.08382866 -31.27856925 1.23888825
v -37.06523031 -37.52193972 -0.56806492
v -38.75444457 -39.83191773 -1.57241791
v -37.79204935 -38.88107836 -1.19937351
v -38.73053938 -41.58522189 -2.00182386
v -38.89442980 -44.92213950 -1.34778023
v -39.20075670 -46.85625061 0.38500925
v -37.89133951 -48.08933288 2.19535315
v -38.24415430 -48.65582660 4.53049876
v -35.51875055 -19.13058013 1.91187055
v -36.18281707 -20.98502778 2.41269474
v -37.06000000 -26.28000081 1.93999999
v -39.14000094 -35.84999964 0.69999998
v -39.40825537 -38.56822103 -0.99259522
v -40.13979807 -40.75035453 -1.79229630
v -41.20089859 -46.59782723 0.33473250
v -40.28914496 -48.20815101 2.67167483
v -40.96470028 -48.55393246 4.34462493
v -37.80626878 -19.06322874 2.36679567
v -37.82608360 -21.14553563 2.64869095
v -38.34259883 -23.48587103 2.39402358
v -40.81999883 -35.05999967 1.04999996
v -42.74746031 -39.64038193 -1.30611495
v -43.37061942 -40.81453010 -1.65162073
v -43.54305938 -43.39742288 -1.60883937
v -43.19078475 -45.10623962 -0.89146907
v -43.14102978 -46.70217261 0.38958938
v -42.47054458 -47.86838964 2.25682789
v -38.97752613 -17.01631956 2.15969561
v -40.49153253 -25.83115548 2.85976985
v -43.58742386 -38.73139620 -0.92918059
v -44.54026744 -40.09565338 -1.42629270
v -45.42579874 -47.22435027 1.24400016
v -44.30079833 -48.58824983 4.79325792
v -41.11351445 -15.91695845 2.59353197
v -42.49919578 -26.41272731 2.92515033
v -42.99479350 -28.50983664 2.53741606
v -45.14683411 -36.17478907 1.32104440
v -41.68000072 -13.27999961 2.60999938
v -42.13814065 -15.10733552 2.67121033
v -44.17508468 -25.16501211 2.94162869
v -46.25498876 -35.28580815 2.13649310
v -47.65655473 -37.85479814 1.35110423
v -48.02042246 -41.66061059 -0.78237226
v -47.75635153 -39.46131840 0.22348904
v -48.38315770 -43.02109405 -0.55589620
v -49.02119935 -44.90456730 -0.08526415
v -48.73211309 -46.63744196 1.16464763
v -44.05314848 -18.80523004 3.44537152
v -45.04493997 -22.92312868 3.28931119
v -48.47541824 -33.56359899 2.73579592
v -47.95984924 -37.12550178 1.85842812
v -48.87786135 -39.20194879 0.89023093
v -49.43956062 -40.65030813 0.32294556
v -50.47961324 -44.66431588 0.33886940
v -44.15498674 -12.01756857 3.44814197
v -45.14771327 -16.93883725 3.61721707
v -48.19234461 -30.93741834 3.09360470
v -49.20822755 -36.12237051 2.42289552
v -50.82999915 -40.97000137 0.82999980
v -51.27000064 -42.75000095 0.54000004
v -45.42869329 -10.40788647 3.63702001
v -45.70951313 -13.36224191 3.75903095
v -46.72909155 -18.42945255 3.72755481
v -50.41015893 -34.61936861 2.79636960
v -51.37836933 -38.04379329 1.80323888
v -52.98887938 -44.59356517 1.19593227
v -47.30335623 -15.23423847 4.01403289
v -50.52807927 -27.70416066 3.58541752
v -52.21945047 -36.15353629 2.41277041
v -53.07509005 -39.76796567 2.01219623
v -53.46882716 -42.23708808 1.48874754
v -54.06365916 -43.10538992 1.45367987
v -54.01008576 -44.74727809 1.70393160
v -38.34215924 25.77599138 12.82339636
v -38.12000155 21.53999917 9.32000112
v -39.97996077 19.85989325 8.46018549
v -46.64343223 -7.08695408 4.36606584
v -47.52154276 -10.41206717 4.25249804
v -48.12109098 -13.65680434 4.55873692
v -48.70839790 -17.40468666 4.21258295
v -54.26398665 -38.25668246 2.28818739
v -49.83432218 -15.53943660 4.82677622
v -52.46669799 -25.86232126 4.44851117
v -54.59027737 -35.28930992 3.10746348
v -55.41588366 -40.45821726 2.56618555
v -40.18016160 27.29817480 13.68452515
v -49.65058714 -8.93475395 4.98363608
v -51.28015578 -16.99562185 5.15226601
v -52.98385397 -23.48046936 4.75040823
v -53.72000113 -26.55999921 4.52999957
v -54.09381539 -28.41367014 3.88758862
v -55.64721674 -33.23392943 3.68430139
v -51.50582269 -10.53419150 5.28081041
v -52.22000182 -13.77999969 5.12999995
v -53.61440033 -18.52957159 5.37447631
v -53.52979153 -21.66048810 4.94206371
v -54.31201309 -23.71205389 4.99184569
v -54.69035730 -24.94577132 4.83320560
v -56.12174422 -29.74361926 3.67320911
v -42.94598103 26.76928602 13.14300299
v -44.06997189 23.07982743 11.06031239
v -45.25973275 20.12996003 9.74410586
v -46.35163397 12.30644435 6.57437369
v -48.05585742 5.51286433 5.88088203
v -49.68847334 2.91366316 5.69330994
v -53.78443375 -16.38529263 5.37647447
v -55.26005477 -20.89157514 5.15820412
v -55.19600213 -22.40545116 5.08026639
v -59.44308639 -43.68527606 5.25755528
v -59.74457785 -45.34271359 6.70365570
v -59.19706076 -46.13105208 6.86487788
v -59.76155400 -45.95509917 7.38206459
v -58.81936103 -47.09080234 8.33389163
v -59.74783003 -46.40970007 8.21450818
v -43.44402999 28.63538079 14.05447815
v -51.21425539 1.83323887 5.48680127
v -50.78344792 -1.11778860 5.42682968
v -53.55378240 -4.14907653 5.51033299
v -60.53298712 -36.50642931 4.60938364
v -59.84580144 -39.00641203 4.90554422
v -46.72546312 22.06332982 10.51508263
v -47.89808393 20.35528794 9.77566931
v -51.98259652 4.78058634 6.15487248
v -45.52291706 29.56039831 14.40035366
v -47.64667153 23.76453206 10.66473965
v -54.02466282 0.70247403 5.49885491
v -55.99349365 -5.73353516 5.03870705
v -57.11400136 -8.86305887 4.84642759
v -62.92031705 -33.69075060 4.82705887
v -49.10470918 27.27648616 11.46113034
v -49.53134432 24.14462529 9.95926838
v -49.65995997 23.00225012 9.75024141
v -58.85072798 -10.21350175 4.43916675
v -58.77999961 -16.51000045 4.48000059
v -60.06397679 -21.18649893 3.89104499
v -62.40904331 -23.96018244 3.80506297
v -64.39307332 -35.44830903 6.71451585
v -49.95971546 27.47550048 11.41020656
v -50.15087873 26.15677938 10.54527890
v -55.91550842 5.27949771 6.56558853
v -56.44999817 3.66999977 6.00000052
v -56.97461590 1.01629959 5.34823770
v -65.24000317 -30.19000031 4.85000014
v -66.83348864 -32.02812001 5.88655984
v -66.29634649 -36.35819256 9.87700187
v -50.78326166 27.40231901 11.28054224
v -51.80756748 22.42801525 10.03250945
v -61.81942672 -11.89096738 4.51829797
v -66.51155651 -24.09849130 4.37309826
v -58.93174186 2.65173474 5.57009317
v -63.78893554 -13.88465520 4.97904513
v -63.73930722 -5.76054817 3.13597755
v -59.41813439 18.72443222 11.85300667
v -67.54928082 -3.60626029 6.48026355
v -72.58888334 -23.85072596 8.83127842
v -72.80898839 -21.61653154 9.89762414
v -69.36033070 -5.58301341 10.79074293
v -74.11426306 -24.16966110 11.36719342
v -61.35030091 17.02947915 11.68247778
v -63.89080733 11.11550815 7.72941625
v -56.33153766 25.12196638 11.95908058
v -60.97761914 14.22742195 9.88963339
v -55.12435734 21.01752535 10.49023122
v -55.92621490 18.99051666 10.23705397
v -51.43331736 24.82511476 10.07487811
v -59.55374986 5.32902358 5.93689457
v -60.73432416 1.67811033 5.32703847
v -64.02501464 -7.07005197 3.22732818
v -49.68378320 26.65116265 10.87828912
v -49.69249293 24.76590313 10.08315757
v -50.45515299 22.86827564 9.69448406
v -51.44019797 20.64518444 9.75791179
v -57.94357508 3.82443354 5.70531236
v -58.59052017 1.44782767 5.26617561
v -48.11237007 28.76685932 13.28163408
v -44.69078034 29.36587669 14.41324316
v -45.83427310 28.09081972 13.48484773
v -48.34999889 22.60000072 10.09000093
v -54.95083332 4.76384023 6.40435005
v -55.89999631 2.66954442 5.73188392
v -61.54903769 -13.65377475 4.60898643
v -43.60074922 27.90940367 13.50099687
v -46.04228958 22.44038880 10.75408608
v -46.92004248 19.78669502 9.46687348
v -52.30281502 5.81954652 6.36993721
v -59.48000029 -15.22000041 4.62999986
v -61.01569906 -20.47666535 3.81626887
v -62.42993101 -23.60977419 3.78304138
v -64.78716433 -24.12203699 3.98387667
v -63.44496459 -26.69296227 3.93825676
v -42.17190668 25.68727732 12.38611620
v -43.87550056 21.00366540 9.76508670
v -45.18379644 17.96016656 8.41065589
v -49.57120866 6.32447423 6.29130006
v -50.67227036 2.90006469 5.57526760
v -50.39424077 5.28360670 6.21749600
v -54.15764078 -6.33263821 5.38921449
v -55.44350669 -5.64550655 5.22944471
v -62.00094521 -29.55638990 3.99204250
v -61.61390990 -22.14626223 3.72376060
v -62.60283291 -33.13897923 4.55982005
v -63.25872242 -34.13689882 5.21717407
v -63.67347389 -33.61387551 5.08099049
v -64.27774578 -33.96728262 5.45199867
v -40.93879089 21.75583504 9.70953889
v -43.92335191 20.15911415 9.38302744
v -47.31777310 5.08231064 5.76374633
v -49.08980802 6.57018134 6.13783672
v -49.35139045 -1.10184273 5.24927396
v -61.78868935 -38.47732022 6.06877683
v -62.23025545 -39.53114524 7.06200069
v -54.86135557 -16.47241972 5.37943514
v -48.73459041 -9.89510491 4.54456918
v -53.15030366 -14.84441850 5.23387548
v -51.24332756 -15.19688778 4.89779934
v -52.14128271 -18.15113239 5.15251141
v -55.05353212 -18.32616888 5.39520290
v -54.17250097 -17.34608039 5.45572164
v -54.12999913 -24.12999980 4.94999997
v -54.49978262 -19.70296726 5.28895762
v -54.79296669 -21.67129330 5.08075859
v -54.93379384 -24.17714708 4.95331362
v -56.48162961 -30.86794540 3.63641698
v -56.97770044 -32.55138919 3.97613598
v -59.45014209 -44.64445263 5.79079008
v -60.88759378 -40.72118178 5.85225876
v -60.66214293 -43.53010654 6.62965374
v -46.42531648 -8.40739440 4.10110690
v -47.44114727 -11.52692828 4.19825036
v -48.02116379 -14.50588647 4.32018470
v -50.70988461 -13.99241574 4.89894999
v -49.21635985 -17.81246997 4.34015691
v -50.89144781 -20.32845654 4.67144325
v -52.00565234 -23.93063717 4.42169653
v -52.34463513 -26.79750882 4.20517987
v -54.70785126 -26.39578469 4.50521521
v -53.86598408 -30.38602695 3.43098794
v -54.98966947 -33.93558785 3.35262390
v -55.57370558 -36.30531952 2.95524066
v -56.54590949 -39.55717012 2.92465254
v -44.91089284 -11.01151202 3.51286028
v -46.05016857 -11.28076762 3.77056981
v -45.33896595 -14.47374094 3.37328273
v -47.44654149 -20.00091970 3.80074256
v -48.75095189 -22.89451659 3.82685056
v -53.77424881 -37.11101040 2.37629376
v -54.62707952 -41.09711945 1.90255896
v -55.36441877 -44.11500320 2.28114030
v -56.24335259 -44.98518631 3.19046760
v -43.06098819 -13.01075239 2.95854220
v -45.36597058 -21.08668908 3.50279710
v -47.44753987 -23.96553010 3.36099556
v -48.36314917 -26.95264108 3.27007403
v -49.58871007 -28.80700491 3.35890637
v -49.26724359 -32.08199888 2.91703222
v -51.04030296 -37.68564388 1.85912033
v -52.07855627 -40.66659883 1.35985774
v -52.99001187 -43.32213104 1.09976006
v -54.57657203 -43.69856417 1.74272782
v -53.24738100 -45.12991384 1.48460711
v -40.95796496 -13.94351851 2.33002636
v -41.78612679 -15.58358595 2.71908077
v -42.41735861 -18.26870441 3.10128997
v -43.21673512 -20.11388727 3.14842979
v -43.26017946 -22.60275930 2.98966444
v -44.74359006 -25.87421238 2.84482003
v -48.56237769 -34.72557664 2.52569607
v -49.10346866 -37.49774396 1.91301748
v -49.64558035 -39.87043351 0.74041681
v -50.64833164 -42.05063730 0.37715875
v -51.27687380 -44.55184191 0.65061200
v -40.21379724 -16.40046388 2.33407714
v -43.91548783 -28.33879553 2.52295379
v -46.67599872 -37.60105744 0.97485236
v -48.32602292 -40.71446881 -0.48172631
v -49.26540703 -42.98663512 -0.30398151
v -49.72606525 -44.10963506 -0.03774608
v -49.88764599 -46.18646577 1.00381474
v -41.22024775 -24.39450473 2.69633532
v -46.14138976 -37.28546202 0.73438574
v -46.98600620 -39.88989070 -0.72149211
v -47.16808721 -41.03890806 -1.05032441
v -41.32550955 -27.55048499 2.61831540
v -42.25642234 -30.08439951 2.07599485
v -46.06290162 -38.56623173 -0.30558277
v -46.42666131 -40.93651846 -1.28696219
v -46.64286971 -42.64985025 -1.30185566
v -47.37684503 -43.41173917 -0.97981212
v -38.35047036 -20.70792951 2.56571034
v -39.29763287 -22.10647054 2.55705346
v -45.60771585 -40.03104940 -1.26009039
v -45.58712989 -39.09105062 -0.84224169
v -46.34361714 -40.34270346 -1.16564683
v -39.28226233 -15.80721512 1.95349590
v -39.70644251 -17.99868047 2.38819770
v -42.49077290 -23.52535166 2.97002424
v -46.88080028 -37.35353425 1.33284135
v -48.66263643 -39.96418417 0.19686611
v -49.70846325 -47.03292251 1.94199453
v -40.79621658 -12.28570566 2.43320037
v -41.37000069 -14.68000002 2.44999910
v -42.13584214 -16.48208313 2.78233737
v -43.13543066 -21.24034055 3.06074740
v -46.54074088 -31.00817464 2.88425060
v -47.09712043 -34.03148800 2.31442787
v -48.79732803 -38.75554353 1.13795523
v -49.89000037 -41.59000143 0.05000053
v -42.08000004 -12.50999980 2.90999981
v -43.23399812 -17.52000302 3.03389202
v -45.65944895 -23.53780530 3.21909087
v -51.16734654 -41.95553064 0.75264298
v -51.63666978 -43.56962070 0.68934262
v -52.26847529 -46.15340754 1.75198133
v -45.24124041 -19.53498088 3.53524368
v -50.87622628 -36.19739041 2.48571113
v -51.69944465 -40.15134647 1.45964837
v -43.82983595 -10.61002072 3.40064382
v -46.91459984 -21.64380066 3.74421314
v -50.43712258 -33.20814297 2.99936277
v -52.52763256 -38.54635730 2.11398560
v -52.83009261 -41.20312631 1.33860589
v -53.65522951 -43.93483326 1.32859428
v -45.36166042 -11.95645612 3.64441285
v -49.13325608 -23.61211926 3.83062148
v -52.24808306 -35.05845368 2.72955908
v -55.19727990 -42.62845591 2.05235346
v -55.44066429 -45.95800117 3.24515812
v -45.13796046 -8.12074263 3.90534149
v -47.12488130 -13.82500585 4.12305864
v -49.01989549 -19.48065311 4.45688469
v -50.84650218 -26.34218335 3.87630914
v -52.22045630 -30.65968491 3.44043132
v -53.65036801 -36.13726795 2.57400167
v -54.96976152 -39.32002187 2.42054393
v -46.33872211 -5.70295751 4.56213998
v -47.81698063 -10.67381073 4.26606555
v -48.68626222 -15.34043625 4.36508283
v -50.82834139 -21.66178450 4.59067291
v -52.84309387 -28.01973000 4.07089479
v -54.37969044 -32.75031224 3.40179494
v -48.48369583 -7.74813257 4.71884944
v -49.82379824 -12.54350692 4.73165000
v -50.74932054 -15.96998796 4.88203811
v -51.63000152 -19.09000054 5.03999973
v -52.73000151 -22.45000005 4.66999970
v -52.92936414 -24.64983426 4.69078543
v -53.43655869 -25.58089979 4.64796880
v -55.12801558 -29.17982452 3.67393601
v -50.44646934 -8.45265109 5.08565782
v -50.81000179 -10.37000027 5.08000003
v -51.88922957 -14.04972933 5.10411104
v -53.02262306 -17.63167605 5.36598824
v -54.89872769 -23.28895032 5.03768353
v -54.63764444 -24.36199412 4.94500063
v -55.37270010 -25.86952597 4.57790121
v -60.63518673 -37.60087118 4.90838941
v -48.04122448 4.81126364 5.91609674
v -50.04784465 -0.96234248 5.31468308
v -61.14188582 -29.97330949 3.93592706
v -60.41990966 -35.10754555 4.51551797
v -50.14004186 8.21202155 6.48423517
v -61.70353666 -23.64425920 3.85144702
v -62.13287264 -27.23072097 3.92555399
v -62.81749159 -29.86648120 4.17565228
v -62.85786629 -31.74112737 4.48345533
v -63.45837563 -34.47452933 5.46919368
v -55.71215972 -8.42763484 5.35201933
v -55.75815588 -9.72318090 5.32090059
v -57.85726383 -16.36270620 4.66704834
v -58.91999975 -17.75000058 4.32999991
v -62.15914339 -10.79554483 4.30730917
v -62.48604134 -12.65787054 4.57827747
v -51.35732517 21.71964571 9.93810128
v -64.34846669 -14.40614741 5.22020599
v -69.22382861 -33.74707699 9.49848630
v -69.22837347 -24.99129623 5.56813832
v -70.52994519 -28.14300917 7.01631140
v -71.21589780 -31.72098100 10.04492491
v -70.70464641 -23.75222743 6.71309326
v -70.78766078 -21.93032764 7.19178701
v -72.47505337 -25.39145201 8.58877599
v -59.10047889 14.77154158 10.00110805
v -66.32257253 -3.30762519 4.32586856
v -58.89679492 20.53425834 12.81732135
v -62.54910678 18.48647185 13.66120856
v -69.84863430 2.84492108 6.05892111
v -74.34007525 -23.29080924 12.22180109
v -71.07931376 -0.39032620 10.83148364
v -71.37484103 -1.73908914 12.23162934
v -72.36278802 -3.60128516 13.90851382
v -73.16028327 -6.83358498 16.98619500
v -70.71102411 8.00317992 7.28135137
v -71.41396403 6.19579060 7.63545837
v -72.01644033 2.42905505 9.80564114
v -70.16772777 6.04636408 6.36037020
v -3.62888980 4.94051259 -3.41214612
v -5.15163410 -5.02760615 -1.81236281
v -6.86218729 -8.53379164 -1.44775852
v -7.05431448 -12.62706798 -1.55737612
v -8.24267138 -16.44652151 -1.62096962
v -13.05459160 -28.64758484 -3.12325940
v -14.59700800 -38.00722957 -4.86397138
v -16.02502353 -41.15050659 -4.10569692
v -15.90498537 -42.83108935 -3.21519095
v -15.12711495 -44.02605072 -1.95971713
v -16.00519568 -45.44977844 0.09936868
v -15.91204479 -45.80970481 1.88134739
v -14.11490422 -45.57018355 2.77401088
v -15.97008668 -37.82527521 -4.75792633
v -17.55907573 -43.54828224 -2.79419846
v -15.88093303 -45.66359892 3.92951397
v -4.61223442 4.95502539 -3.06768250
v -17.77072996 -40.04824534 -4.36291844
v -18.14622246 -42.74804518 -3.35776270
v -18.31833646 -45.33521459 -0.86002785
v -6.75517740 3.15306010 -2.44447007
v -8.69966578 -5.59448218 -0.92658767
v -12.50217203 -20.42922005 -0.99747197
v -17.10145362 -34.87743810 -3.89438588
v -18.03883351 -38.08122128 -4.45884513
v -19.18841898 -43.57528687 -2.87646079
v -12.71646563 -16.55233838 -0.57810300
v -16.93532430 -30.46160750 -2.52826652
v -19.71862279 -40.12174904 -4.34806617
v -19.99924704 -41.40876606 -3.97626730
v -20.61419562 -44.82468218 -1.92314398
v -9.70707648 2.38761818 -1.74273283
v -15.13792388 -20.89644782 -0.82324323
v -16.74708351 -25.24968795 -0.85515209
v -20.35999857 -35.68999842 -3.80999967
v -20.97863518 -40.14198855 -4.28156788
v -21.91283740 -40.60496762 -4.18314524
v -22.41395973 -42.57623106 -3.54023254
v -22.50954695 -44.29093003 -2.63030222
v -21.33645304 -46.69373482 2.21541687
v -15.70549048 -11.27837598 -0.12042488
v -24.06874485 -40.78992456 -4.05563554
v -24.78135005 -42.21691191 -3.75345233
v -24.20802601 -46.90125957 0.52091019
v -23.37351814 -47.15774581 4.32099495
v -14.83031269 -2.61852029 -0.31300992
v -15.54999966 -4.87999991 -0.19000001
v -17.98667759 -14.68785480 0.06058871
v -24.50772934 -34.60762650 -2.95427651
v -25.25303513 -37.47139499 -3.65141477
v -26.52864717 -47.41998389 4.30627400
v -18.59916560 -15.80589451 0.10243028
v -21.87887393 -17.98205823 -0.01657468
v -20.08154429 -18.40791479 0.17005279
v -21.82677016 -19.69652437 0.25653891
v -29.63401936 -39.82076421 -2.97115277
v -27.44347416 -41.10933468 -3.64453718
v -29.98779528 -43.56918484 -2.64061848
v -30.21745756 -46.44320905 -0.42261343
v -29.76125851 -47.59622365 1.88268570
v -25.29360913 -18.16143282 -0.44816028
v -23.44434895 -18.29127036 -0.29470242
v -26.18460357 -22.57994376 0.04431765
v -25.52538738 -20.50045133 -0.07101984
v -27.19200589 -25.73053725 0.52831596
v -26.07000060 -32.00000152 -1.04999996
v -28.29921059 -31.05046600 -0.19197291
v -33.08143467 -41.57498479 -2.12944625
v -33.03766623 -46.08621448 -0.63214614
v -32.28251263 -44.80126500 -1.71644904
v -30.90411983 -45.51289976 -1.35903526
v -30.99380806 -46.73716426 0.19029681
v -32.06532449 -47.87650332 2.95269513
v -27.44428441 -20.42665333 -0.18833387
v -26.51270293 -20.50594054 -0.18320527
v -31.81399032 -28.88489515 1.37002335
v -33.98959711 -39.19700533 -1.10633380
v -35.73999926 -41.66999832 -1.81000005
v -34.16550905 -40.15272856 -1.35602534
v -34.01162848 -41.56244919 -1.83581118
v -32.83734620 -43.76658425 -1.82504905
v -36.67018563 -44.95102540 -1.50194927
v -34.61103514 -44.69259083 -1.57101988
v -36.67987138 -47.68542200 1.19020906
v -33.93384069 -46.12039030 -0.78328972
v -35.28752923 -45.61587051 -1.18597550
v -34.05267745 -47.37745225 0.86388830
v -36.24888510 -48.51456359 4.55021765
v -36.15917638 -47.93502018 1.57381129
v -34.75591540 -48.20432141 3.21681635
v -35.00340506 -48.13947529 7.29771471
v -33.07866305 -20.77243105 1.84854993
v -31.05470352 -20.28654516 1.06326654
v -30.22742830 -21.22993208 0.98493474
v -32.66914934 -24.53215979 1.59805734
v -31.88479692 -22.27748930 1.44275103
v -35.51988304 -28.05522271 1.79023354
v -36.09000146 -32.80000016 1.04000000
v -37.14000061 -36.02999821 0.46999991
v -38.78852725 -40.65475613 -1.81844598
v -39.92988914 -44.06928644 -1.75836473
v -38.15848008 -44.18894649 -1.79741613
v -36.40418872 -42.77728871 -1.94488757
v -40.15078396 -47.00689018 0.60490094
v -39.68326747 -45.51425949 -0.72844967
v -39.71999884 -48.53000119 3.96999996
v -39.12264481 -47.74312675 1.98931131
v -36.39691696 -48.37859422 3.13296379
v -36.64674237 -48.58738929 4.41342173
v -38.61467913 -48.62686992 6.40555099
v -37.44509071 -48.66738245 4.94149234
v -34.91198272 -18.25026609 1.37272710
v -36.60093248 -21.53147385 2.54244707
v -34.33475643 -20.36349475 2.05710065
v -35.31959653 -18.71561073 1.60978106
v -32.53784403 -21.83613926 1.70131947
v -35.04107893 -21.49313688 2.32320186
v -37.47301176 -25.10396019 2.42641871
v -36.29308194 -24.52483959 2.24851188
v -39.87999633 -34.07000005 1.27000047
v -41.42000154 -38.04999962 -0.47000000
v -43.19566861 -42.13083535 -1.85491948
v -42.15200245 -40.85679352 -1.57160126
v -41.45605117 -39.55929726 -1.14991621
v -43.58028620 -45.94401643 -0.33470101
v -42.90154204 -44.49129850 -1.18633907
v -40.14022276 -45.75439915 -0.48211211
v -43.47467795 -48.27899113 2.96869432
v -42.14717075 -47.34043032 1.12977740
v -36.87028214 -19.17586289 2.13336945
v -37.95829415 -21.79648541 2.66539771
v -38.90449926 -28.19771133 2.26316391
v -45.76942697 -40.74710608 -1.41379924
v -44.21602190 -41.46489128 -1.72582117
v -44.33923587 -47.07072675 0.92481927
v -45.61749846 -48.54700342 8.09730683
v -41.35159776 -17.93125644 2.87056388
v -39.71037269 -16.65590517 2.21665972
v -42.17184708 -20.99493891 3.03381239
v -40.11916369 -19.41500977 2.82543967
v -39.78713602 -22.76244573 2.49444018
v -43.46042126 -25.32742918 3.04267649
v -48.76187444 -42.10513830 -0.33678100
v -48.22800308 -40.04442319 -0.02986510
v -47.03665525 -38.13528642 0.82250073
v -48.18693548 -42.25406051 -0.71697118
v -48.19580168 -45.18599063 -0.15973010
v -49.66716468 -46.60689086 1.48140581
v -46.85614631 -48.83962870 6.30111853
v -43.16131771 -12.22900208 3.13240173
v -43.88169944 -16.24135673 3.06940055
v -42.43517295 -14.20813613 2.73394538
v -44.29338872 -19.45840754 3.47615476
v -42.30244458 -19.07219179 3.12989694
v -46.19073123 -22.62897603 3.51593830
v -46.80931941 -26.94944665 3.17931338
v -47.67926782 -29.94039468 3.15684872
v -49.98984560 -37.13719174 2.13958533
v -47.57384211 -35.62649339 2.32384144
v -51.19057372 -40.61318934 1.19374809
v -49.89722371 -38.85174170 1.30759692
v -52.20679194 -44.23581064 0.87199482
v -50.67164451 -43.83677244 0.33692722
v -50.82264915 -45.44889554 0.78445132
v -44.69199106 -10.54949127 3.49915354
v -45.00913993 -12.51934562 3.52609018
v -46.31584883 -16.21091366 3.89671721
v -48.34885523 -22.09173143 3.91249405
v -50.64385384 -31.63408861 3.26859788
v -53.28248441 -38.79850358 2.15820083
v -54.23062667 -42.13089496 1.61740056
v -52.19798163 -42.51290113 1.06898765
v -54.09648642 -43.87834296 1.51666789
v -53.27408016 -45.55768892 1.73236988
v -55.61195686 -47.10474983 4.80317697
v -55.03683537 -48.20976406 7.14136846
v -45.82635686 -7.59523036 4.12959745
v -46.62616178 -9.95881297 4.09911433
v -47.25344852 -12.72290759 4.33190400
v -48.50067571 -16.61946997 4.32716822
v -50.58348924 -24.83662777 4.14856244
v -51.62556097 -27.56650560 3.97788640
v -53.37278172 -34.13402662 3.21630365
v -55.02000079 -36.80999950 2.75999960
v -53.65646631 -38.26632351 2.23916536
v -55.83913252 -40.04395753 2.73348461
v -56.87306076 -43.04924235 3.09507595
v -56.36551604 -41.34219885 2.96381372
v -57.55740032 -44.46209222 3.91503237
v -55.26128039 -46.59947753 3.75291426
v -46.98018357 -5.37875388 4.75956639
v -47.61961102 -8.23709555 4.56611300
v -48.71044680 -11.13952696 4.73712012
v -49.32269827 -14.09142930 4.83615836
v -50.31997710 -16.69293828 4.95223701
v -51.09944940 -18.30632798 5.08335698
v -51.70993134 -21.63344249 4.68022609
v -55.32416701 -30.33828922 3.57374945
v -56.75999820 -35.48999876 3.46000004
v -57.64999986 -38.30000013 3.35999927
v -58.24000016 -40.63000157 4.11000010
v -58.47760662 -43.14503819 4.26039472
v -58.59996751 -44.57578808 4.85448819
v -57.78583139 -45.37794366 4.61059017
v -48.92897233 -5.16703725 4.85655712
v -50.07167906 -7.35052628 5.03793638
v -50.24795607 -9.31931194 5.08791441
v -51.32374913 -12.40093168 5.08858636
v -52.22184956 -14.76139855 5.13682142
v -53.10261622 -16.84846543 5.38749481
v -54.31310460 -22.82071114 5.04795229
v -55.11290580 -24.82770942 4.82488982
v -56.28991127 -26.63690224 4.17235820
v -58.39261040 -32.45862946 4.11673868
v -58.94849077 -34.01895240 4.31726174
v -51.99692771 -8.46102275 5.31245116
v -52.35595256 -10.17173473 5.40918298
v -53.21563408 -12.81247009 5.18196262
v -53.79356444 -14.06256109 5.20406477
v -55.75937033 -19.47261393 5.21247275
v -56.21337518 -22.30173163 4.83461237
v -56.90206960 -24.07371625 4.48153773
v -57.95999989 -26.15999989 4.12000017
v -52.08151042 0.39066948 5.46250539
v -63.27188760 -30.79084679 4.46796184
v -63.93799186 -32.07017854 4.69776988
v -63.75988573 -34.27346423 5.48067037
v -55.59883267 -4.73805238 5.17548341
v -62.66529858 -28.90644222 4.16417420
v -59.79676172 -17.08337106 4.48634988
v -55.55604026 0.21771922 5.54476492
v -56.62427843 -2.11202749 5.06829005
v -62.39388511 -17.74046756 4.27959580
v -48.39631170 18.28435250 9.13706142
v -51.67840421 11.96621172 7.40722707
v -59.34624746 -6.25078240 3.73722217
v -60.31368300 -8.72442033 3.65138007
v -48.43619466 21.91351540 9.93165653
v -63.19766492 -13.93943653 4.77048289
v -65.11668861 -18.89429055 4.65281447
v -63.85303289 -12.61453331 4.78004850
v -49.35025424 23.58868346 9.89098009
v -53.55543643 14.84006643 8.20884295
v -54.93391678 11.10368501 7.99631141
v -70.47441602 -25.13085306 6.46746717
v -70.01929730 -29.38956209 6.99009467
v -71.13910466 -32.34965727 10.69827285
v -51.09139532 22.22303115 9.72976908
v -50.91860518 25.62950365 10.29045973
v -57.60733038 7.93167949 6.95468253
v -51.76757649 23.98712747 9.94660892
v -57.71447346 11.54134143 8.78139120
v -65.67778438 -4.71325731 3.86499194
v -74.23574477 -25.26256815 11.63879130
v -71.41896337 -7.38992821 14.76309542
v -72.11203128 -1.02883473 12.59686612
v -72.89100438 -2.16904585 13.88554461
v -70.13902068 6.92165503 6.58635702
v -74.04085994 -2.91923387 14.75134119
v -62.20626831 20.94752714 15.30984789
v -60.53264812 23.06808159 14.73404281
v -62.25584447 20.32149024 14.96474724
v -66.69314206 15.45294840 10.74015629
v -63.41621280 17.99994893 13.30200676
v -61.93393841 19.03328486 13.76826782
v -65.33166021 15.43783210 10.62655356
v -63.70597333 16.80082455 12.10698206
v -57.26654828 25.19378625 12.72093225
v -54.14472520 26.74515359 11.53136510
v -54.46894467 25.02512932 10.91066934
v -70.03100216 9.05477721 6.99400669
v -51.05758831 26.46682225 10.67197882
v -45.92251405 29.87648547 14.67844006
v -44.38539967 28.68643962 13.87071982
v -48.00007865 25.74022673 11.00822445
v -50.04127324 25.47161654 10.25100611
v -52.35299468 21.95711806 10.23151819
v -56.40587956 17.68174954 10.09542868
v -58.25926363 15.77106304 10.02454571
v -69.55625117 5.14559122 5.81174949
v -70.49296051 4.09988174 6.52744155
v -74.80227202 -3.17058247 15.66124149
v -12.61846814 -26.68624185 -2.56112940
v -27.53937803 -30.14262952 0.18325381
v -46.79964110 -32.98670426 2.44290242
v -65.67015499 -41.11470282 14.73345701
v -65.25924802 -41.97170213 17.31844433
v -9.45565104 -24.87137914 -3.12677748
v -26.79439448 -29.64753285 0.21792833
v -34.99782458 -30.82855605 1.33400597
v -65.47845155 -41.52055085 16.12192392
v -64.91118670 -42.27455705 17.72051118
v -10.30437090 -24.40017089 -2.46266020
v -19.55800503 -27.39688195 -0.46522205
v -47.71012440 -32.61398152 2.61706021
v -61.05157733 -35.46392173 4.87376796
v -64.09858912 -37.51607612 8.95150378
v -66.64296240 -39.24277425 12.17008289
v -66.72698259 -39.87621143 14.54636361
v -15.18753357 -25.44191107 -1.02731341
v -25.29157698 -27.35931799 0.30663286
v -44.39373687 -30.86451814 2.33091065
v -64.06315416 -34.89254788 5.89246908
v -64.39054012 -35.89064255 7.48197781
v -65.13999403 -36.84123233 9.41443257
v -65.79958647 -37.24444285 10.23536641
v -67.53935665 -37.94494271 12.14573719
v -67.41999835 -38.64999861 13.43000028
v -67.00382382 -39.63371739 16.00426249
v -66.41238183 -40.47456384 18.94846745
v -15.34197945 -23.96970429 -0.91449055
v -17.56686531 -24.39994365 -0.58403763
v -33.64000097 -27.48999931 1.67000026
v -37.53999993 -28.06999907 1.73999940
v -41.19996727 -28.59105170 2.26517813
v -45.32683641 -29.13616784 2.82741687
v -59.72819775 -32.16121346 4.09599114
v -63.31183761 -32.83830732 4.64816298
v -66.23925269 -32.76273981 5.83783723
v -66.55889004 -33.66966918 6.67842338
v -67.46605039 -34.19953212 8.21028650
v -68.27513874 -36.07558832 10.76545194
v -68.41000170 -36.80999950 12.56000064
v -66.93390757 -39.73869234 19.24578100
v -27.09049731 -24.20035191 0.37467579
v -34.07999873 -25.66000074 1.61999988
v -38.52960095 -26.63021162 2.45512300
v -43.17824543 -27.52813138 2.78948713
v -55.25000021 -31.36999905 3.64000024
v -59.85957384 -30.39042279 3.82107636
v -58.02397430 -31.13299981 3.75831290
v -62.15626746 -30.59815988 4.25007101
v -66.06334448 -31.68067709 5.34634944
v -68.82293522 -32.43041784 7.71736633
v -69.45000589 -34.84000266 12.09999900
v -68.85000318 -36.48000211 16.51999913
v -68.02702695 -37.97447309 19.79581080
v -20.50000057 -21.30999975 0.15000007
v -27.47193165 -21.64511383 -0.04503807
v -31.70000017 -23.16999994 1.19999994
v -42.29339212 -25.42027831 3.03087896
v -45.96677795 -26.05534904 3.02191242
v -49.72176626 -26.68923140 3.66969267
v -52.54999921 -27.30000019 4.20999993
v -54.91051823 -28.04615349 4.12935019
v -59.34999883 -28.13000046 3.89999989
v -56.48309737 -28.30953710 4.02888935
v -58.43234435 -29.74182926 3.75263370
v -64.06742334 -28.94013375 4.33697738
v -66.86440855 -28.88019755 4.97627305
v -68.41323525 -29.22208607 5.73674822
v -68.94163787 -30.26061691 6.43173466
v -70.44000179 -31.63000196 8.75999872
v -70.73345780 -33.40099007 12.14931440
v -69.26999986 -35.64000130 19.46000010
v -68.80660355 -36.06035560 20.76370455
v -31.52241930 -21.21112682 1.39467698
v -33.53242204 -21.96920477 1.98440230
v -36.46919131 -22.74054103 2.19217315
v -40.89434445 -23.02256227 2.62463000
v -44.21732947 -23.95327017 3.21333297
v -49.18750376 -24.16364290 3.83426715
v -45.49358413 -24.52606708 3.08374874
v -51.61999911 -25.17000027 4.32000030
v -54.18898910 -25.46007186 4.62624943
v -55.24582788 -27.42513083 4.31251805
v -64.02354687 -26.96496807 4.06010635
v -66.39175862 -27.13200636 4.49183350
v -68.12302023 -27.68000029 5.24392771
v -69.38494742 -28.44802663 6.11520372
v -71.39823586 -32.47291595 13.45522422
v -69.54000145 -34.07000005 20.74000053
v -35.61835736 -20.09955794 2.27492792
v -37.59039193 -20.52004449 2.63338303
v -39.68312219 -20.91119625 2.71006185
v -42.69537702 -21.94050141 2.88648065
v -52.74222419 -23.51889946 4.64350544
v -58.43999982 -23.98999967 4.08999994
v -55.80060557 -24.68242124 4.59892675
v -56.46571144 -25.47895908 4.31544892
v -60.54000184 -24.32999946 4.25000023
v -62.32034788 -25.84797330 4.04897938
v -65.36000222 -24.97000061 4.12999978
v -67.71015376 -25.60106479 4.82518785
v -69.65171546 -26.67976357 5.98783512
v -72.66245782 -29.57293205 10.96303575
v -73.16000015 -29.53000180 13.12000025
v -71.70999795 -31.08000010 17.72000082
v -69.87726688 -33.03072602 22.17854373
v -41.46479443 -19.26110499 3.01163644
v -51.38687789 -20.94016783 4.70657786
v -57.95999989 -21.91000059 4.26999992
v -53.72472852 -22.40996063 4.90062265
v -55.63334748 -23.42417836 4.83163120
v -57.20738322 -22.60228619 4.38392954
v -60.10432914 -22.88055420 4.20969911
v -66.24426693 -22.16187119 4.40746499
v -68.28103215 -23.49380217 5.10936556
v -69.77659464 -23.94033596 5.95398061
v -73.14635068 -24.95112643 9.55166016
v -72.80087471 -29.19219621 16.84930734
v -71.50924951 -30.58923036 21.64594829
v -70.28122246 -31.17618337 23.25863764
v -40.79002514 -17.14866236 2.64384574
v -41.99526832 -17.41316356 2.94417772
v -43.41083393 -18.77229474 3.33913788
v -50.30411854 -19.42508295 4.82838601
v -58.39326978 -19.56921257 4.17529885
v -53.69301513 -20.49238048 4.94010700
v -56.65506050 -20.75046301 4.67587821
v -60.02020091 -19.49294284 4.15937603
v -63.45989555 -20.44128999 3.94215062
v -68.08862835 -21.42241597 5.29920682
v -69.96417791 -22.24053256 6.33191736
v -74.48216528 -25.87217093 13.97075970
v -73.98802042 -26.99638344 16.69799536
v -73.52975756 -27.36842819 18.91075075
v -72.73121178 -27.63671800 21.70266956
v -40.49479589 -15.25314804 2.24020937
v -43.03185269 -15.27638827 2.85905064
v -44.17365044 -17.13332906 3.28700431
v -47.56653309 -16.31086320 4.16769413
v -49.65409264 -16.67846367 4.57942905
v -52.10881680 -17.27014966 5.24661830
v -56.25867844 -17.93536916 5.16999606
v -56.74543977 -19.19874363 4.81681386
v -58.98079649 -18.77281815 4.20071837
v -61.66775897 -18.24948192 4.19539167
v -63.98685277 -19.53018457 4.23410675
v -66.59000367 -19.26999912 5.22000017
v -68.98999959 -19.96999979 6.15999987
v -70.78000158 -20.81000060 7.73000019
v -73.85170460 -22.89724164 11.18559949
v -74.42767173 -24.23600480 12.27598730
v -74.63063300 -23.73285033 13.98139540
v -74.41397011 -25.27003177 16.80493169
v -73.79118353 -26.01485513 19.51604523
v -72.72944599 -26.59502253 22.31227048
v -71.61279768 -26.92309208 23.78456667
v -44.48455572 -13.14279251 3.25228809
v -44.06406730 -15.36117122 3.15790111
v -46.42938077 -14.17954732 3.85550363
v -48.69902879 -14.27754015 4.58958652
v -50.43541640 -14.86696862 4.93034441
v -52.62450874 -15.93405753 5.20542730
v -55.86237460 -17.29256101 5.30009763
v -57.08541721 -17.06843823 4.90632420
v -63.85961175 -16.87945798 4.98926453
v -66.10000134 -17.40000024 5.54999989
v -68.47000122 -17.96000078 6.15999987
v -70.06999850 -18.78999919 7.71000003
v -71.58000022 -19.68999952 9.53000039
v -74.05918092 -21.72542736 12.42702734
v -73.69889319 -24.14205112 20.26451565
v -71.45991176 -25.50071292 23.99051003
v -43.55908930 -11.57015748 3.39299696
v -46.25002667 -12.45346945 3.99762578
v -48.45507815 -12.47688569 4.68331715
v -51.01360753 -13.16515729 5.02501521
v -54.16935310 -15.37433453 5.15280757
v -58.10000002 -14.22999986 4.81000077
v -65.67457318 -15.19742981 5.55151189
v -67.84000248 -16.14000089 6.14999980
v -69.26999986 -16.92000031 7.67999981
v -70.44000179 -17.75000058 9.41000041
v -72.01363146 -18.49786937 10.83695889
v -73.99362326 -19.94760521 14.33424931
v -41.91999882 -9.68000013 3.23999999
v -44.58000138 -10.18999983 3.58999963
v -46.71825469 -10.40514745 4.04331554
v -50.88072270 -11.32813096 4.96563967
v -53.55999991 -12.09999993 5.14000002
v -56.38111383 -12.23866642 5.03519177
v -65.36000222 -13.79000023 5.00999996
v -68.38446110 -14.66087159 7.01037655
v -69.40242648 -15.52130096 8.76122992
v -70.38000226 -16.47000015 10.21999959
v -73.42000306 -18.34999956 14.14999925
v -42.53539070 -8.09835363 3.79305752
v -43.94000024 -8.72999988 3.71999992
v -45.66000029 -9.05000046 3.92000005
v -49.62474853 -10.00044402 4.89574810
v -64.81595337 -11.92805637 4.44116862
v -65.71836025 -12.25766912 4.65931743
v -67.67372042 -12.99990993 6.08406682
v -68.55091453 -13.60124163 7.55566917
v -69.32434440 -14.40540235 9.59484465
v -70.85861266 -15.44214506 11.28592901
v -72.83999771 -16.66143909 13.56030069
v -73.28679413 -16.88962802 15.08785598
v -41.22953489 -7.78293516 3.66859464
v -42.36623645 -7.06363749 4.14227834
v -43.83000359 -7.55000161 3.97000043
v -44.99688745 -7.48036290 4.15205210
v -48.90440777 -8.57852865 4.76922374
v -52.00970173 -9.22994688 5.31125301
v -53.75154689 -9.82816238 5.52480388
v -61.41859293 -10.40286198 4.23898967
v -63.18698823 -10.67247894 4.21455083
v -65.43000042 -10.81999950 4.22000047
v -66.67000055 -11.28000021 4.97999974
v -67.49380380 -12.07929198 5.87777700
v -68.20966303 -12.29948178 6.98933192
v -69.60115582 -14.25767224 10.29193029
v -71.63166255 -14.85629845 12.83322833
v -72.59980589 -15.22586215 14.17524368
v -41.21391475 -6.23036968 4.27595899
v -43.10112074 -6.64817868 4.29319078
v -47.93585092 -7.21759023 4.69390536
v -51.27999932 -7.84999970 5.09999972
v -53.25423181 -8.35181586 5.51281497
v -62.24650517 -8.86193849 3.44382972
v -64.60619718 -9.70010273 3.74539616
v -67.14999676 -10.30000020 5.46999974
v -67.89000332 -10.88999957 6.80999970
v -69.07495856 -11.86795253 9.75523423
v -70.99660486 -13.61330878 12.57187687
v -72.38528877 -14.20760155 14.76181019
v -41.97764769 -5.29381214 4.54499945
v -44.12040859 -5.49849076 4.53820499
v -47.36346751 -6.05556322 4.70704027
v -61.26801297 -6.83879294 3.22689652
v -64.49155509 -8.38899519 3.47633450
v -68.51210445 -10.18762123 7.92540796
v -70.21482289 -12.37660833 11.94314379
v -71.81999832 -13.02000042 14.51000012
v -43.69000345 -4.39984351 4.61920956
v -46.44478485 -4.75988863 4.81624249
v -52.69045383 -5.85942157 5.28494874
v -55.74294180 -6.34836033 5.21536311
v -59.87006053 -6.51182001 3.52584082
v -66.82900339 -7.88650848 4.91974363
v -71.72001153 -12.15999853 15.28999861
v -71.96008414 -13.24102841 17.46575348
v -39.37000036 -2.94000003 4.86999983
v -41.09045118 -3.29090329 4.94458107
v -42.61003435 -3.39045469 4.81198821
v -45.75999826 -3.84999998 4.96000005
v -49.44000021 -4.35000006 4.98999981
v -58.01237747 -5.34853153 4.31170175
v -61.34239584 -5.62222209 3.36772297
v -67.87559390 -7.96416309 7.64414808
v -70.67781687 -10.10050811 13.25358171
v -71.60694897 -11.09074429 15.28860815
v -71.87476009 -12.82314397 17.56157167
v -71.69000804 -13.79999984 19.90000159
v -71.63731754 -13.29790242 21.10523172
v -40.03453627 -2.32319278 5.14329830
v -41.42804816 -2.66712136 5.14498400
v -42.42605716 -2.95836153 5.00107650
v -55.22346497 -4.46758652 5.38451131
v -61.79450825 -4.70977742 3.30136623
v -67.27305800 -6.45320071 5.91745647
v -68.14913452 -7.33784353 8.21072422
v -71.50844485 -12.15695124 20.61527222
v -40.67787528 -1.88320340 5.31401858
v -54.78759110 -4.20305133 5.45294862
v -67.36182421 -6.07582042 6.27214881
v -68.34743917 -6.87217480 8.79730936
v -69.62025911 -7.80662661 10.97431593
v -70.93572617 -8.74398835 13.73417955
v -71.67851925 -11.19995024 18.77141371
v -54.59684879 -3.20994062 5.50495787
v -59.85339358 -3.75202624 3.69387562
v -67.44091958 -5.59759559 6.60411175
v -68.24690104 -6.14409335 8.66473373
v -69.14545596 -6.91833952 10.53790934
v -70.43558359 -7.85035919 12.71769032
v -71.92686945 -9.41092335 16.65897481
v -71.68897241 -10.14777552 18.91838014
v -71.44904882 -12.10135873 21.72538079
v -40.07630423 -1.01983594 5.32264961
v -50.05101860 -1.83077739 5.32950042
v -57.53451213 -2.55171582 4.57231840
v -60.63006446 -2.67043593 3.71084223
v -67.09928066 -4.20010928 5.55298990
v -67.77454168 -4.98447893 7.52041675
v -71.90000266 -8.51000007 16.24999940
v -39.48818892 0.37657729 5.19214151
v -49.59275573 -0.63064654 5.32995956
v -51.83899775 -1.37236179 5.48110809
v -57.99826607 -1.83889864 4.63482970
v -59.99760330 -1.89725426 4.09032311
v -64.59343433 -2.48681149 3.54042114
v -68.56830418 -5.28082065 9.41681396
v -69.86988336 -5.62482933 11.61067374
v -72.16508687 -7.74485013 16.50373638
v -72.41000980 -8.23000353 17.77999848
v -71.70457393 -8.85366928 20.01548745
v -49.67786744 -0.10173475 5.47433738
v -52.85288766 -0.60119800 5.57473768
v -56.26877397 -0.85263106 5.34479227
v -58.21000040 -0.99999993 4.84000007
v -70.09176165 -4.70588449 11.32182218
v -72.01000303 -8.04000255 20.32000013
v -47.81553894 0.36420420 5.67861414
v -51.11601949 0.77814161 5.53910388
v -54.67977375 0.23039493 5.61429653
v -58.41052532 -0.03198612 4.98753507
v -69.21475381 -2.54998310 9.13338456
v -73.61514866 -6.02824893 16.63282327
v -73.82722199 -6.01153169 18.95793714
v -72.25309312 -7.44324271 20.67422308
v -45.92037946 2.36021285 5.90684637
v -51.93617940 1.48937397 5.60315745
v -55.08983508 1.30024855 5.66090085
v -58.03000182 1.07000011 5.21999970
v -67.44361669 -0.06656308 4.75351978
v -69.75832582 -2.39351974 10.16200148
v -71.03943825 -2.84039788 12.24684529
v -73.34856689 -3.62843857 14.49365634
v -71.41999900 -6.95999991 24.11000058
v -43.79000142 3.90000013 5.73999994
v -48.52065444 3.27859679 5.82300220
v -59.54442173 1.88129698 5.43076452
v -71.23041898 -1.11063791 11.63985115
v -74.56748933 -2.72153132 15.14097955
v -75.15777647 -3.89866368 17.29460433
v -74.85000044 -4.41000052 18.80999841
v -40.47000036 5.86999999 4.92999982
v -44.12220046 5.28579066 5.79956220
v -48.72113094 4.43275552 6.09051157
v -54.16129157 3.78439995 5.91076259
v -57.36894533 3.07265040 5.76415751
v -71.93019241 -0.55421004 11.95451058
v -75.55000484 -3.22000100 18.74000020
v -72.93999940 -4.42999834 23.46999943
v -38.89000043 6.26000017 4.38999990
v -42.47999936 6.75000018 5.45000006
v -45.42257264 5.25778346 5.69397258
v -47.68181965 6.10271702 5.77227538
v -50.73140189 5.83763700 6.38081599
v -56.27800897 4.61085374 6.28832262
v -57.85540491 4.48424369 5.85341826
v -63.94396722 4.63782717 4.85001691
v -70.11131942 3.62517079 6.16055029
v -70.36920637 3.35997320 6.55716751
v -70.79171389 2.26575043 8.18083808
v -76.16000623 -2.05000211 18.99000071
v -74.29999113 -2.78999540 22.00999670
v -33.54488313 10.19314677 2.86853453
v -36.96151823 9.46801808 3.61129805
v -42.89999977 8.05999991 5.46000013
v -46.08005285 7.51007395 5.85949980
v -48.42831939 7.06673227 5.96725196
v -51.11964047 6.58213813 6.52024476
v -56.51820078 6.10669702 6.64710673
v -67.50795990 5.15187066 5.08219562
v -70.06639242 4.19833045 6.05907245
v -76.78058743 -1.01204286 18.98402348
v -74.41102713 -2.14662822 22.79426157
v -73.63047451 -2.28274683 25.67736804
v -34.33349356 11.82567421 2.85563269
v -40.42181745 10.09948086 4.17643925
v -52.77201533 8.03016126 6.77750772
v -54.88369614 7.23899622 7.19328225
v -70.34458220 5.16570872 6.33791741
v -76.72835886 1.74149964 15.59193432
v -77.48617232 0.38626345 19.12458241
v -77.05999911 0.24000090 20.12999915
v -75.77999681 -0.20999902 22.04999886
v -40.56816176 11.44846249 4.22038231
v -49.48142171 10.06085984 6.90602232
v -55.57112023 8.60802270 7.68279657
v -76.50668174 3.60269472 14.07791954
v -78.02166790 2.51700822 16.73789695
v -43.24999824 11.95999980 5.18999994
v -45.64445838 11.31528337 6.22822670
v -78.59028876 2.35819793 18.12523976
v -26.20951086 15.78139141 3.92676797
v -27.75941603 14.40837048 3.76538490
v -30.73026054 14.98707198 4.07294836
v -36.62559018 14.13767226 3.86714167
v -43.79116744 12.79063895 5.62770478
v -45.21055892 11.84975915 6.26017712
v -56.75118789 10.23349911 8.30157567
v -74.54150915 7.36850780 9.95703414
v -78.14222574 5.02831768 14.93141241
v -78.73474807 4.82208235 16.17010497
v -79.32999730 3.83999990 19.23000067
v -78.37506384 3.07565089 20.55880241
v -77.70999521 2.79000169 23.21000025
v -36.73640639 15.01900610 4.35544830
v -73.11262935 8.63202382 8.40278063
v -75.61048865 7.83628970 10.52565034
v -77.86904275 6.78559300 13.44557386
v -79.56260443 6.06386736 16.13359526
v -79.95757461 5.12253912 18.31097715
v -78.76873761 4.01663128 22.71459997
v -78.26256007 3.83796822 24.82749708
v -46.19528726 13.73393275 6.95539499
v -79.07467335 6.92530535 14.83778190
v -77.72113383 3.73968342 26.00047737
v -32.09678084 16.93321392 4.90147201
v -40.09331390 15.73513262 5.29608503
v -78.98225635 4.89840284 24.18492548
v -32.53372759 17.38156006 5.00088371
v -39.15226087 16.32151008 5.36542060
v -43.67807880 15.72649181 6.96263835
v -45.94861716 14.77596257 7.11332168
v -77.04490423 10.25630068 11.82722673
v -80.63417673 7.27541419 20.48345283
v -42.03405604 16.42487943 6.68996712
v -78.15500349 9.86864604 13.53743020
v -78.08251679 9.87336691 13.34469020
v -78.72645557 9.77702066 14.39484302
v -80.66876233 7.74366548 20.14669031
v -71.99944556 12.03667931 8.66203569
v -80.63750714 7.15315761 19.87032220
v -78.98153365 5.29079139 24.66514893
v -33.58547017 16.62405021 4.77868924
v -71.55075669 9.83868726 7.56137725
v -30.84392287 15.98275267 4.55531804
v -34.49764848 15.84419608 4.39312356
v -36.49202362 14.83644918 4.15900489
v -40.12123495 14.64143395 4.83084982
v -74.28211719 8.04564543 9.37016401
v -76.31358504 6.82956167 11.65853534
v -79.17551696 5.46786329 15.96598141
v -79.02210206 4.15018061 22.24873751
v -77.86999643 3.10000009 24.35000055
v -26.40576661 14.87221289 3.66144767
v -29.00999971 14.68000002 3.98000004
v -32.22393245 15.08470066 3.84918996
v -47.14240879 11.48776151 6.61513256
v -65.31318277 8.62213504 6.32949686
v -68.26914102 8.34586006 6.66894997
v -77.74595916 4.40825662 15.12956060
v -79.13000137 3.38999857 18.02999899
v -79.74116504 4.48830752 19.27915588
v -77.25999504 2.13000341 22.85999805
v -76.86999440 1.62000314 24.63999949
v -41.43233970 10.95424127 4.41622594
v -45.01914978 10.23984049 5.72448550
v -76.24336332 0.55754936 22.76056260
v -75.50988346 0.06015109 24.65008199
v -33.06186199 11.01055834 2.67962459
v -41.44587368 9.20687336 4.68495442
v -45.53011805 8.23017582 5.87815093
v -47.92552069 7.71131646 5.91750862
v -49.89076406 7.43938005 6.48216438
v -52.20206082 7.01070298 6.71319477
v -55.92551082 6.41491683 6.93949265
v -58.66045505 6.26669917 6.22917619
v -70.99040598 4.55992902 7.16629624
v -71.71668112 3.65390372 8.89430847
v -77.19022781 -0.13492715 17.88367704
v -76.63948089 -0.67044911 20.15102841
v -75.18743724 -0.75433508 22.81813510
v -37.78378665 7.98834674 3.77740385
v -41.82999954 6.90999953 5.08999964
v -46.62487656 5.73910028 5.66866901
v -48.61629754 5.41336881 6.11776859
v -54.30387706 5.08896727 6.33420795
v -59.18962136 4.28023376 5.66805201
v -61.56524643 4.10315022 5.17491437
v -71.10694051 1.61299633 9.01713688
v -76.37833804 -1.75647880 18.25157739
v -74.89000261 -2.71999999 20.82999982
v -44.81999949 4.06999886 5.82000008
v -47.41036892 3.64961964 5.99558884
v -55.19137159 2.81713973 5.67049813
v -57.78999999 2.37999996 5.49000036
v -72.11524248 -1.83150894 13.07999343
v -73.70146364 -2.72107101 14.52789921
v -75.06568730 -4.18258924 18.17094721
v -50.36019906 1.58201472 5.42874355
v -53.10033262 0.96933066 5.46654407
v -57.56520480 0.16409127 5.06311841
v -73.70345294 -5.11932559 15.79666883
v -74.11385328 -5.61105460 17.20206998
v -50.00728369 -0.54523622 5.39138913
v -56.84234202 -1.24618283 5.07325679
v -59.27132443 -1.36730901 4.43755090
v -61.52716279 -1.13674754 4.36409796
v -73.11926782 -7.22778402 17.92076416
v -71.67048752 -8.91975872 20.71081288
v -71.43970579 -9.12063941 22.51814865
v -48.19000140 -1.62999996 5.21000009
v -51.02191865 -2.05810368 5.26848948
v -59.38413739 -2.38754810 4.03878419
v -61.42299250 -2.83019291 3.52976914
v -71.91434503 -8.96379258 17.08953269
v -41.43936560 -0.59607276 5.53888176
v -42.42992774 -2.11601658 5.09005366
v -44.08000037 -1.15999999 5.54999989
v -49.08626527 -3.42303142 4.86293063
v -56.89973012 -3.89728067 4.70328098
v -60.90502813 -4.71678283 3.50975664
v -67.19612330 -5.39255934 5.59347821
v -67.78410822 -6.46627462 7.05590798
v -69.12955642 -7.53745949 9.89530422
v -40.30310735 -2.75953347 5.01583191
v -41.68457538 -3.16987233 4.94810054
v -43.94943267 -3.38409841 4.72729187
v -47.42316157 -3.70348385 4.81398962
v -50.59999973 -4.45999997 5.04999980
v -62.34454364 -4.87137772 3.14389262
v -66.80423766 -6.66050985 4.86518629
v -68.87391210 -8.51079263 8.91847163
v -70.24294883 -9.72978771 11.94897294
v -71.21162117 -10.77840105 14.05264251
v -71.87858224 -11.87997591 17.66986027
v -71.80248946 -12.27234118 19.28242296
v -40.57216644 -3.73834185 4.73058783
v -42.63141379 -4.34185099 4.57634870
v -44.31384802 -4.41826228 4.55152337
v -45.19419000 -4.80388198 4.57039708
v -47.66000062 -4.92999982 4.71000001
v -60.39725244 -6.55103521 3.39803100
v -71.66629285 -11.80332340 14.77074996
v -72.02389091 -12.73020171 16.83925278
v -71.68984413 -13.43993004 19.33270693
v -41.01786017 -4.42542322 4.60467301
v -41.71984270 -4.88063181 4.59413650
v -43.00992191 -5.06089441 4.49617859
v -44.42111403 -5.11321519 4.48244251
v -48.54553938 -5.96718397 4.73172031
v -52.15514451 -6.89530885 5.16432524
v -59.82764810 -7.40803266 3.57610686
v -66.41169637 -8.76657572 4.47125081
v -68.78995150 -9.83261224 8.48370232
v -71.14182413 -12.60043401 13.00253253
v -41.26583040 -5.34808496 4.48514847
v -42.57051274 -6.07229397 4.43122629
v -43.76010224 -6.05047587 4.36535291
v -49.08999801 -7.02999998 4.78000101
v -52.26000026 -7.68999988 5.27999969
v -54.77493256 -8.81289411 5.51547855
v -61.27179414 -8.78502987 3.51816206
v -63.55740130 -9.16162506 3.51620838
v -65.07185102 -8.98552965 3.72702675
v -65.60863554 -9.43322852 4.01066802
v -66.81164354 -10.27126703 4.99316351
v -67.56749004 -10.40981337 6.22160966
v -68.70434433 -11.17977872 8.25417787
v -69.58951801 -12.50534691 10.86165570
v -70.57324052 -13.09343614 12.27243152
v -72.20791280 -14.13331088 14.22071364
v 28.07466500 20.15752532 1.05006073
v 26.36598609 19.12809722 -3.98986368
v 25.95986612 17.59014837 -5.75020770
v 27.82727964 19.34369095 1.90154812
v 24.86371435 18.60766299 -1.52236549
v 24.20868166 16.63147472 -5.30162361
v 24.15300533 15.21022059 -6.14159880
v 25.53377114 18.37345958 1.21016277
v 23.17543328 13.04203644 -6.74423901
v 22.78969437 17.40049571 -2.75014411
v 23.64594117 15.87260701 3.45204561
v 23.15999940 16.62999950 2.25000014
v 22.80746214 17.34619774 0.25156330
v 22.95943350 14.85826727 4.37088730
v 20.90047486 16.21021144 -2.84650829
v 19.34394799 10.67271084 -6.30325079
v 21.21543884 14.26414307 4.62834863
v 20.46000026 15.30000009 3.15000000
v 18.61497201 14.22116999 -3.76732834
v 18.36628653 12.90067285 -4.81519103
v 17.74000004 13.44999950 4.89999959
v 17.04999991 14.29000031 3.04999994
v 15.11000004 12.96999957 -3.81999998
v 16.16518758 12.44113315 5.33891609
v 15.21330234 13.66812177 2.64664833
v 13.15781288 12.90338114 -2.45889160
v 13.47969379 11.54239476 -4.74231085
v 14.69225530 11.54703368 5.94429299
v 13.42577208 12.48371415 4.04535141
v 12.81682122 13.15000094 1.81139889
v 12.18000054 12.89000083 -1.74000009
v 11.36509702 10.92297770 -4.76732384
v 12.93000020 10.95000096 5.93000045
v 12.15025596 12.37814967 3.91222443
v 11.64930966 12.92957366 1.64679531
v 11.03597414 12.94021774 -0.50087081
v 10.28606761 10.44385135 -4.74599469
v 11.65489852 9.18939617 7.25575536
v 10.86024102 10.20041853 6.12616958
v 10.04199311 11.86561584 4.28403681
v 9.52864625 12.54729368 2.04755669
v 9.36719216 12.55899202 0.27764059
v 7.84667488 10.74074116 -3.46583850
v 10.23358013 -11.27379015 -4.46656393
v 9.73000005 8.95999931 7.28999963
v 9.33274906 10.84683370 5.39723411
v 8.60800501 11.66528370 3.90052213
v 7.79999979 12.05999963 2.34999997
v 7.18000019 11.76999975 0.25000001
v 6.61000004 11.18000038 -1.84000004
v 6.22999994 10.28000005 -3.37999989
v 6.25000009 8.51000007 -3.99000011
v 8.66140611 -17.06151851 -5.89647144
v 7.86000025 8.79999995 7.37999985
v 6.59999996 10.87000035 4.12999978
v 5.95000014 11.49000041 2.30000005
v 4.92201746 10.91100462 -1.69159076
v 4.24101017 9.75347031 -3.19216656
v 6.68137055 -13.29175290 -4.16731043
v 6.70593837 -18.54422130 -5.87463565
v 6.08999981 8.62000044 7.48000015
v 4.86000022 10.90999972 4.39999998
v 4.26805485 11.44060679 2.57933699
v 3.58000002 11.23999991 0.44999999
v 2.44028098 11.44606154 2.94722454
v 1.90525770 10.22204757 -2.02436675
v 1.08462293 8.70021805 -3.16745532
v 3.09999986 -21.43999934 -5.39000006
v 3.11023486 7.25589646 8.54752958
v 2.14000023 9.81000066 6.33000070
v 1.84738508 11.31612342 4.63452889
v 1.31818443 11.48333121 3.70781473
v 0.55000000 11.09999977 1.73999998
v -0.41603603 10.76215040 0.04896467
v -0.27978059 10.23002621 -1.30365766
v -0.25702396 9.17145796 -2.48923618
v 1.35165895 -23.76171015 -5.44244889
v 1.80987769 6.06807368 9.48059000
v 0.05748169 11.04426291 5.79423597
v 0.24439627 11.45262271 4.19622241
v -0.83999999 11.16999984 2.66000000
v -1.38000003 10.88999957 0.88000001
v -1.86182477 10.27184818 -0.52859564
v -1.86644658 9.41325910 -1.75733189
v -1.93404697 8.02377891 -2.87977909
v -0.22474502 7.57081667 8.62597395
v -0.20160763 9.18117631 7.78048905
v -1.46993704 11.34264562 5.15881134
v -2.34999997 11.33000012 3.01999995
v -2.95545673 10.80157980 1.40986301
v -3.37430299 9.98360477 -0.40570166
v -3.66999954 8.82000010 -1.68999983
v -1.75823225 8.07990693 8.91328137
v -3.29773570 11.58415806 5.08615794
v -4.35000006 10.45999955 1.51000021
v -4.86000022 9.68999974 -0.25000001
v -5.18436218 7.86030479 -1.87938311
v -4.23535705 -23.69424887 -4.45394497
v -3.32281878 8.99032131 9.02039930
v -3.96399293 10.81644744 7.94333126
v -4.39856946 11.55736670 6.73383474
v -5.09946793 11.98113617 4.99291159
v -5.35015995 11.38250995 3.29582533
v -6.31579990 8.81386921 -0.62723272
v -6.76628249 7.22530624 -1.49214303
v -6.31111767 12.11743802 6.93420833
v -6.61976263 12.29791809 5.21948235
v -7.31950207 9.76452697 1.15165848
v -7.86999986 7.65000004 -0.92999975
v -5.90558676 10.25295258 8.85082223
v -8.08414724 12.59432640 5.73105458
v -7.58581934 12.13230006 4.21953853
v -8.90863780 8.76593869 -0.15203227
v -7.34471902 11.84784714 8.14018957
v -8.10780562 12.49050908 7.43548013
v -9.26329289 12.59408053 7.99172744
v -9.78313014 12.89959811 6.73985202
v -9.56317317 12.66992278 5.44664031
v -10.93012560 9.33964271 0.48194427
v -9.14126076 11.44737285 9.20267217
v -10.61842404 12.86450028 8.08154885
v -11.29013579 13.05539999 7.95874931
v -12.97762431 11.44615375 2.69169197
v -11.68088522 13.00455816 8.41635745
v -11.58200484 13.24525569 7.36543071
v -14.25734814 9.75393690 1.35649717
v -11.92000043 11.66999992 10.08000039
v -14.73768055 -28.43781747 -2.26022792
v -13.01939040 13.20350822 8.32513534
v -13.50237802 13.75535782 6.94038626
v -13.97129428 13.49382009 5.59816090
v -14.69716057 13.08926940 4.68648504
v -15.22873342 7.75190443 0.30882558
v -13.78812175 13.35975155 10.49612369
v -14.01952561 13.66370171 9.08803567
v -14.44000006 13.98999989 7.55000021
v -14.79000039 14.10000026 6.45999983
v -15.18471539 14.64492828 8.52152612
v -15.85000008 13.74999993 5.53000020
v -16.25998691 12.57135905 4.15838091
v -16.53994061 9.63518862 2.15323828
v -17.64184795 -29.99924496 -2.18288484
v -17.59782992 -33.61295536 -3.59139475
v -14.91289772 14.37314413 10.20061132
v -16.16187580 15.37268516 9.45106242
v -16.41282439 15.40330146 7.89030734
v -17.48999953 10.92999987 2.97999964
v -16.84455201 7.89263472 1.03009702
v -17.16581546 15.90076834 10.29961184
v -17.56331511 16.28878899 8.91328324
v -16.76975191 14.90315981 6.49850164
v -16.91148989 14.84344155 11.87715400
v -18.21479760 16.55736193 10.21970343
v -18.66946928 16.70490392 8.00403580
v -19.22132820 11.42075937 3.32487957
v -20.18051594 9.92025249 2.38349359
v -20.32000013 6.50000013 0.65000000
v -18.86746474 3.14956857 0.10017645
v -18.13272387 15.53407125 11.92234084
v -19.22886446 17.32631028 9.44666471
v -20.00525594 17.34965108 7.81119289
v -19.06544901 16.30445570 6.80322014
v -21.85000107 4.34000045 0.09999990
v -20.75885423 17.96373166 10.64520422
v -20.96177451 18.22248474 9.14177019
v -21.74434811 18.18407141 7.64303608
v -22.71737531 16.51734300 5.03152609
v -22.67000079 11.54999994 2.77999998
v -23.18000048 7.63999997 1.09999999
v -23.75249006 4.91884723 0.27069871
v -21.42000012 17.70999841 11.88999880
v -22.06067927 18.74041744 10.33908315
v -22.42733166 18.90882105 9.05735232
v -24.55483377 16.84149541 4.69069602
v -25.11000074 5.42999990 0.44999999
v -22.82910421 17.52153598 12.82204501
v -23.62176590 19.52803694 10.32484416
v -25.65093711 19.28326301 6.81416644
v -25.71456879 17.64588058 4.99515701
v -25.58109723 15.97308554 4.02967026
v -26.59999952 8.44000001 1.52000005
v -26.97671205 5.53943170 0.60432620
v -24.50004593 18.21991615 13.19991704
v -24.97999929 19.85999942 11.81999967
v -25.45485646 20.27457207 9.91240051
v -26.27426945 20.24985664 8.14887509
v -27.18593366 19.57966015 6.63270755
v -27.85733901 13.55793793 3.35731218
v -28.05254795 12.91628089 2.93819048
v -29.00866978 7.06817163 1.25590886
v -25.73577315 17.20543765 14.97534569
v -25.88688396 18.83940957 13.40270974
v -26.55510977 20.82739212 11.46922261
v -27.59623714 21.20224200 9.84175317
v -29.66011874 14.97228630 4.09926102
v -29.75000069 13.67999986 3.29999998
v -27.89198980 17.71817170 16.28543623
v -28.31999958 21.50999941 12.69999985
v -29.48315255 21.92826569 10.36125608
v -29.67554703 21.20056748 8.21549445
v -30.54061346 19.05957982 5.96195040
v -31.49499744 15.71701281 4.38863924
v -29.49333377 17.95781404 16.63034223
v -29.39029597 20.28617077 15.29069711
v -29.78000045 21.99999988 13.74999993
v -30.90160713 22.93477766 11.84452046
v -32.41473436 21.14437334 7.74425967
v -32.28807077 19.38899606 6.07173052
v -32.98588097 15.98627120 4.47823573
v -29.95838970 20.94397694 15.03770705
v -31.64779022 22.86517806 14.46679048
v -32.48602897 23.74858223 12.94764969
v -32.73323923 22.98661880 10.35092026
v -34.15380046 20.06767690 6.84085721
v -33.91319141 18.73018220 5.80496900
v -33.28947350 23.26275595 15.81846178
v -33.48782286 24.18341488 14.27762397
v -34.96738151 21.75782435 8.56503192
v -36.03081033 17.99724065 6.14589592
v -37.16818616 14.37212247 4.13498841
v -34.80421007 24.61762913 15.61729610
v -35.26965156 25.23660287 14.03298043
v -35.48000008 23.52000028 11.02999970
v -34.98047218 24.30292033 16.15962200
v -36.65672615 26.12016350 14.29507229
v -36.23481467 25.66026524 13.50142062
v -37.45000064 22.18000032 9.49999969
v -38.23139518 19.78823543 7.98498001
v -37.52568737 26.54069290 15.22171404
v -37.94628754 26.77737921 14.28068429
v -37.66163066 25.05114861 12.25526724
v -39.00174797 27.35538408 15.35155438
v -38.63744810 26.61140636 13.43231183
v -39.89551589 27.92920731 15.15701320
v -39.71515223 27.81836316 14.58558440
v -41.98889807 18.78457144 8.43672827
v -40.44914246 28.22758444 15.79879038
v -40.46853259 28.22584473 14.89037089
v -41.60982370 28.77138741 16.14947990
v -41.65027291 28.70677225 15.21753706
v -41.08233377 28.15938927 14.31596372
v -42.79763997 21.29060030 10.00134833
v -44.13700476 19.26137321 8.99915770
v -42.68052056 29.21118960 16.00397937
v -42.70964116 28.58784236 14.24130984
v -43.44004765 29.46882136 16.79120958
v -43.83317381 29.78668921 16.05950855
v -44.77271065 28.01991068 13.58616818
v -45.33549771 22.68755622 10.96520945
v -44.46633533 29.95665930 16.75957628
v -44.82522607 30.08491173 16.16207510
v -44.53876987 29.95772474 15.60690347
v -46.79049924 20.81855945 9.99383908
v -49.01550338 5.94612723 6.20837836
v -45.35509273 30.25355749 16.62993245
v -46.03514448 29.64781411 14.43199161
v -46.91152275 24.52322841 11.19662076
v -47.58483917 22.54629508 10.44591237
v -45.28600723 29.11026217 18.54644530
v -45.97463831 30.31986393 15.76154865
v -46.87481746 28.41697820 13.35107069
v -47.82572016 27.88433619 12.43972592
v -50.00025034 15.85159637 8.36234353
v -46.91108316 29.80899997 18.77718605
v -47.32282087 30.66187352 16.34589396
v -47.74221778 30.50545789 15.41233808
v -48.05909842 30.08963726 14.65413161
v -48.40470478 29.65385653 14.25055228
v -49.99668151 28.00920047 11.86519675
v -49.96645078 27.14314684 11.13979612
v -47.60131240 29.91850674 18.98209006
v -47.94371128 30.77582642 17.14177802
v -48.62020910 30.89228086 16.22304693
v -48.80046099 30.56808002 15.30281082
v -49.27999899 30.06000072 14.53000028
v -50.06817728 28.79313380 12.68490031
v -48.12703654 25.31214245 21.51122130
v -47.45275155 27.65429392 19.85082962
v -48.79973829 30.83131462 17.87387766
v -48.95746335 30.94798513 17.10618101
v -50.86936802 29.23147008 13.14339973
v -52.07012221 27.73296088 11.63988467
v -55.51152676 4.17721737 6.19515730
v -48.77525941 25.68155155 21.82745188
v -49.33711141 28.34877931 20.82339115
v -48.23035374 29.10514921 19.74976249
v -50.03479123 30.70590459 18.60198006
v -50.72614551 31.04996681 17.50193350
v -50.89862272 30.93054518 16.39609970
v -51.34321377 30.58747202 15.38275182
v -51.94787681 30.15306778 14.65770137
v -52.00593546 29.69547734 13.82936910
v -52.43855342 28.83320674 12.79404014
v -49.87116158 25.53828247 22.83645049
v -50.21169782 28.38660777 21.33666724
v -50.56999996 29.84999865 20.24999820
v -51.25438049 30.56051582 19.30849999
v -51.58168077 31.01952747 17.05157757
v -52.02007294 30.82044981 16.33546501
v -52.51634493 30.48019670 15.46910405
v -52.97252908 29.54327874 13.86094838
v -53.81939933 28.22934464 12.55938876
v -51.70899257 29.92563881 20.36827058
v -52.30775476 30.90697713 18.20984669
v -52.54778266 30.87910265 17.35541783
v -53.18494141 30.60854040 16.46005362
v -53.90305445 29.60329503 14.43232968
v -55.02915382 28.15214545 13.11432943
v -51.65702105 25.56902543 23.44359457
v -53.32316458 30.71234375 18.26735400
v -53.64793167 30.62237054 17.49069802
v -54.61329967 30.15918098 16.74801297
v -54.95208502 28.97045948 14.19692114
v -55.59735745 27.85455063 13.24915607
v -54.03053015 30.27322888 19.36715096
v -54.36285213 30.44935502 18.17517355
v -55.19156158 29.72465567 16.12559706
v -55.69664389 28.36803347 14.01379984
v -54.31275070 28.21118012 22.27242850
v -54.49680611 29.76471931 20.30451223
v -55.10405451 30.05044349 19.15084198
v -56.12778291 29.45910022 16.89856313
v -54.78766561 27.68623643 22.74043858
v -54.59383875 29.05259281 21.33428492
v -55.38667366 29.79230694 19.73316632
v -55.49860001 29.48448062 20.41326277
v -57.13148788 29.13171612 19.15194653
v -58.35851654 27.83059515 17.37797819
v -59.36158076 26.87809244 17.09764078
v -57.55162612 27.12043189 22.37327956
v -57.80472979 28.33018266 20.63238248
v -58.12777206 28.52376178 19.40837875
v -59.99315158 26.28226392 16.83637127
v -58.19578469 27.28348225 21.83740772
v -58.41640756 28.15898694 20.11969127
v -59.05336142 27.88845077 19.35010776
v -59.89389122 27.20313706 19.09937896
v -61.24801934 25.60671605 17.87722670
v -64.65654820 16.81277342 12.02366035
v -59.47887525 27.03649923 20.79525776
v -59.78250131 27.17720158 19.90728639
v -61.53139472 25.47308244 18.75334978
v -62.94000149 23.24000001 17.58999936
v -63.59999627 21.01000026 16.44000039
v -64.04219568 19.21585761 14.98793997
v -64.67749178 18.11622642 13.79771624
v -64.89331275 22.12360501 18.50323752
v -66.80618227 18.59869435 15.28962795
v -69.64615732 15.11796191 10.95352881
v -66.27239287 21.32955007 18.65527034
v -66.81272388 20.68330534 17.64836721
v -70.91707736 12.56998722 8.68764240
v -67.86372513 19.96690780 17.23184437
v -68.24287772 20.11727169 19.80572939
v -68.38919967 20.10968700 19.12640221
v -68.69445741 19.86287162 19.64450441
v -68.88986379 19.72505637 17.78935641
v -70.10358572 18.84331927 17.15722308
v -73.23517650 14.16940615 10.93712822
v -71.99964672 17.39607006 15.26172087
v -71.38000429 18.37000251 18.34999956
v -71.44198567 18.20859127 19.95811239
v -71.97936624 18.05648394 19.37502250
v -74.54530895 15.01290128 13.01629841
v -72.30000198 17.23999903 21.32000029
v -72.95566052 17.52713136 19.65101436
v -74.30351526 15.99371433 14.59250320
v -75.69163293 14.07835912 13.14358599
v -74.14369285 16.91483520 19.11217161
v -75.39530843 15.72592556 15.99625126
v -73.01442325 14.04671464 24.13394302
v -74.00651276 13.71616032 24.25261028
v -75.53166896 15.93609340 19.51327920
v -76.45943016 14.63568676 15.54870047
v -74.57217574 13.79269548 23.94901216
v -76.57361031 15.10873437 18.97083037
v -75.00652224 12.42288668 25.13352595
v -75.14882088 13.88187148 23.52404036
v -74.60000366 10.80000028 26.62000060
v -75.43920726 11.34143583 25.78458190
v -76.17618144 12.84281630 23.79317395
v -77.25497335 14.39897902 20.19199543
v -77.65392214 13.88820354 17.28400774
v -76.10638440 10.74645016 26.13464929
v -77.49000192 13.15999776 22.42999896
v -76.77574456 10.93391981 25.62444285
v -78.02416384 13.55822291 20.34045942
v -76.80981606 10.28260589 26.09548904
v -77.64257491 10.89144405 24.98454414
v -79.02369648 12.27613352 18.76202598
v 9.29024443 -35.52000970 1.71228277
v 8.24892055 -37.55867854 0.54507423
v 8.41286406 -37.81811148 -1.17037422
v 8.96869320 -37.05076873 -4.22648061
v 6.91372063 -37.26189584 -5.23229409
v 8.37999955 -35.99999845 -5.98999998
v 6.40499359 -35.91119498 -6.46557752
v 7.41256867 -34.29239988 -7.15756603
v 11.02976687 -35.54963693 0.25967965
v 9.00388323 -34.74322706 -6.91726711
v 10.94307099 -34.66827050 -6.57979492
v 9.66735184 -32.28674084 -7.85129424
v 12.64204830 -33.17108005 1.28518231
v 13.27649411 -35.41120887 -2.14753370
v 12.92173751 -35.01909599 -5.23797330
v 11.28135622 -33.17822143 -7.40366755
v 10.36446262 -32.39284456 -7.61420326
v 14.28999938 -34.04999897 -0.57000050
v 15.78910090 -34.02885422 -2.53211218
v 14.96907137 -33.51621330 -5.92083810
v 16.04333892 -33.44549611 -5.00247814
v 14.58905917 -31.73650429 -7.64293503
v 16.78595506 -29.85386364 1.41174148
v 17.64956303 -32.71077573 -2.27238028
v 17.71832071 -32.35706687 -4.71976213
v 16.60842448 -32.01414272 -6.17442559
v 16.05024002 -30.95128573 -7.35978642
v 15.35976026 -29.91728485 -8.11106525
v 18.18876341 -31.03871271 -0.46611339
v 18.92000064 -31.67000040 -4.35000053
v 18.40000041 -31.06999956 -5.48999989
v 19.28303204 -27.77184546 1.24169677
v 20.26000060 -30.84000014 -3.58999986
v 16.84117876 -28.74689735 -8.04241467
v 8.51889513 -8.78794305 7.89440051
v 21.09569684 -30.50864488 -4.45016660
v 22.56831713 -29.53699231 -3.09848576
v 23.94289337 -28.96955237 -5.50927175
v 23.53095822 -28.48164178 -7.54200388
v 22.91744575 -27.14483067 -9.23888851
v 11.51109207 -7.54192006 7.22065521
v 24.34476838 -28.40384468 -6.89413724
v 22.99978957 -26.18755214 -9.86032467
v 23.80000055 -24.26999994 0.73999946
v 25.59622191 -27.64143981 -6.93795877
v 25.07992275 -26.39904246 -9.04597715
v 12.92071305 -5.70094120 7.65204569
v 26.95456333 -26.82678401 -6.31055888
v 25.98177455 -26.35780722 -8.61186441
v 24.93022569 -24.64050427 -10.22088714
v 26.51000023 -23.87999929 -10.10999829
v 16.24000072 -5.17000025 6.80000056
v 29.40933593 -24.79677275 -7.30702141
v 29.26085703 -24.49052408 -8.34132731
v 28.23561989 -23.07309397 -10.08571964
v 27.21827105 -21.63443342 -10.98215766
v 29.46094237 -21.66590840 -0.26515414
v 18.91933754 -4.22652951 6.26355782
v 20.70849203 -4.43104422 4.97319130
v 32.54012391 -21.93051204 -8.46866611
v 31.54700622 -20.13564855 -10.88173594
v 33.60276297 -20.69199085 -9.02248733
v 36.43214330 -18.80443469 -8.38271063
v 35.33278033 -17.44007319 -11.08623948
v 36.54864430 -17.69164950 -10.28194837
v 38.36954385 -16.95700176 -8.76565184
v 36.76800057 -15.77891037 -11.51406858
v 38.77620772 -15.85232839 -10.45300905
v 39.51537982 -14.69130348 -3.46512860
v 40.04460946 -15.54645505 -8.67436081
v 38.18163648 -11.31310314 0.14995423
v 39.60103542 -13.17557506 -12.02333067
v 41.13578424 -14.30584770 -9.53160506
v 42.64875874 -12.55613659 -10.40893421
v 43.39978471 -8.81642755 -2.04896624
v 44.33318973 -10.09871159 -4.66494309
v 41.76215827 -4.93140612 0.44407693
v 45.06151378 -5.58764813 -1.52860768
v 45.57769001 -6.95967721 -2.81987782
v 46.13979906 -7.95930065 -4.46956744
v 46.11621052 -8.98113661 -9.85627528
v 45.73540017 -8.42115656 -11.68245915
v 45.25494576 -3.66553059 -0.99214842
v 45.82403600 -5.00464858 -1.82135263
v 46.74895480 -6.12250902 -3.41129280
v 47.68409207 -6.76796492 -5.73501317
v 47.68510163 -7.14242877 -10.01034304
v 46.72005028 -1.87609484 -1.18298922
v 48.06641862 -3.70534929 -2.96448451
v 49.17040840 -5.31235524 -9.15393140
v 49.23524335 -0.40643685 -2.24634120
v 49.90226030 -1.81687123 -3.85598140
v 50.51193386 -2.55475077 -5.57873445
v 49.97280613 -3.07320990 -11.98196691
v 51.12692714 -0.88999793 -4.70272964
v 52.19129100 -0.90980151 -10.15140116
v 50.89947954 0.04075345 -13.46934400
v 51.40294507 2.86674919 -2.43066601
v 53.04607376 1.75379193 -4.85015288
v 53.57888713 1.31451618 -7.77530298
v 53.96027490 2.87160580 -5.45308180
v 53.68606746 1.92250358 -11.75682433
v 53.58000100 3.37999943 -13.29999883
v 55.05079776 3.79038509 -11.29596680
v 53.97671089 5.71593875 -14.26368952
v 56.04731664 5.10499859 -10.20594407
v 56.79342151 6.40221313 -8.98610242
v 55.77065423 7.49472249 -13.94967549
v 54.44215983 10.11550520 -1.94255705
v 54.11676690 6.90437946 -2.83519644
v 54.30066586 4.76224860 -4.26094048
v 54.47616801 4.24801372 -13.06921430
v 53.13158408 4.36756574 -3.18179955
v 54.08951640 2.10435572 -10.71449555
v 53.27804387 2.03840621 -12.62298506
v 53.10000107 3.37999989 -13.77999969
v 51.14999786 2.25000014 -2.47000041
v 52.50430107 0.46709270 -5.53461351
v 52.74000019 0.03999938 -7.16000004
v 53.06838080 0.83634903 -11.43532433
v 50.22187904 0.57738635 -2.50842818
v 50.59120059 -1.62226229 -4.62678168
v 51.13738403 -1.47065753 -11.87308691
v 49.72594231 -0.80982468 -13.88241071
v 48.89732599 -3.90719296 -4.44203755
v 47.96549305 -5.52312378 -4.52156039
v 48.28115180 -6.19338313 -6.28263550
v 48.48742485 -6.29964704 -8.53304937
v 44.36999932 -4.26999945 -0.74000022
v 45.71000114 -6.07000012 -2.30999966
v 46.67497054 -7.33334431 -4.53036511
v 45.48646510 -8.68901238 -4.45477990
v 45.82705721 -9.22911987 -6.60990039
v 44.25086826 -9.48843174 -3.66790686
v 43.07723045 -10.10842901 -2.65486958
v 44.39849406 -11.01868786 -6.58144569
v 43.59571263 -11.74972113 -9.90837719
v 42.42788628 -13.20544444 -9.20158718
v 42.17164218 -12.44324632 -11.16831321
v 40.82123935 -11.74668875 -12.43462693
v 41.35403782 -12.97066454 -11.21637691
v 39.95000198 -12.35472411 -12.45037559
v 39.91526738 -14.35755473 -11.11099031
v 37.30174154 -13.09652254 -0.01267311
v 37.44929284 -18.08380894 -7.00948061
v 36.87576205 -16.54151641 -11.11235190
v 36.00060567 -18.63365993 -9.51862428
v 34.56424177 -17.49567874 -11.14908047
v 34.02420878 -16.69257693 -11.82426885
v 33.92352536 -20.51519230 -3.23447073
v 34.08960998 -20.89858986 -7.64058530
v 33.03246945 -18.62310991 -11.17769256
v 32.18116611 -22.68999815 -4.64283954
v 29.67754379 -19.51348595 -11.61251124
v 20.42494714 -3.65642319 5.76959923
v 17.41109416 -3.88044934 6.82229502
v 30.01560085 -23.74447323 -2.54950719
v 30.29624932 -24.11829866 -7.36081740
v 27.78345346 -21.34675719 -10.97414177
v 16.29353315 -6.10490702 6.26665447
v 28.45617384 -25.66944249 -7.03936722
v 26.34514309 -23.16750772 -10.49051527
v 24.53999966 -22.98999950 1.14000053
v 26.58058517 -26.70863271 -7.63561996
v 23.58893678 -25.55029094 0.30658444
v 24.87349324 -28.32125127 -5.98928193
v 24.35761131 -27.95629948 -7.69893266
v 23.49901944 -26.29741095 -9.61607136
v 10.06074715 -8.48873891 7.15362513
v 23.11685123 -29.46866304 -4.56982339
v 23.45998585 -28.94337289 -6.69633783
v 21.49765007 -26.32035688 -9.98165272
v 19.74650659 -27.90007740 0.79084118
v 21.41051367 -30.32461181 -3.31623969
v 21.33334987 -30.28962575 -5.36633795
v 20.74223943 -30.00662848 -6.72975369
v 18.94492656 -31.86882287 -2.62720627
v 19.40000057 -31.18999861 -4.58999956
v 17.99041405 -32.53759071 -3.66833922
v 17.94754900 -31.89251572 -4.92097018
v 16.38570428 -31.49148077 -6.75075455
v 16.04929008 -29.92853709 -7.83161540
v 15.06514195 -30.38709052 1.86998001
v 17.15148427 -33.20210055 -3.05406842
v 16.95430651 -33.13544393 -4.29259660
v 16.04822651 -32.83499926 -5.87983103
v 15.33546299 -31.66229650 -7.38252001
v 15.13170730 -34.15520117 -4.75566182
v 14.37217463 -33.00625086 -6.85706455
v 12.86000013 -32.55999833 1.52999943
v 14.08672705 -34.76978838 -1.50072377
v 14.29331489 -34.93390977 -2.95928726
v 14.25109897 -34.82016176 -4.18939115
v 12.49000058 -32.96000138 -7.42000062
v 11.35513559 -30.72998859 -8.07138626
v 12.92662136 -35.56627035 -3.75768333
v 10.87132096 -33.81092474 1.90520391
v 10.37748903 -33.61657634 -7.16381893
v 10.58787759 -35.32977402 0.80591458
v 10.91837231 -36.36909649 -0.63921371
v 11.07082609 -36.60739586 -2.39653466
v 9.79214069 -36.43268347 0.62780146
v 7.98881240 -35.47276556 -6.51711784
v 7.51271006 -33.85027498 -7.35846395
v 8.13500676 -37.04014048 1.37785240
v 6.80833962 -36.75530478 -5.83379855
v 6.79019559 -35.07576883 -6.79506361
v 6.48729550 -37.27863356 2.00068415
v 6.82735769 -38.44148293 -1.89639884
v 5.05594723 -36.03770956 -6.45328639
v 4.05296357 -37.69379854 -5.54685341
v 3.37000005 -36.20000184 -6.45000022
v 1.90623815 -36.90529242 -6.09563431
v 2.25828914 -39.63472694 -3.41313239
v 1.40999991 -37.96999902 -5.61999856
v -0.56437228 -37.29923815 -5.81214856
v 1.30642892 -40.70367292 -0.80458092
v -0.05764372 -40.05604982 -3.70933837
v -0.48050872 -39.46685046 -4.50875890
v -0.05417985 -41.13766178 -1.13145309
v -0.40516132 -41.18874669 1.83136982
v -0.93294686 -40.96591100 -2.29722355
v -1.78061472 -39.68188539 -4.34644287
v -1.69561431 -41.10115021 -2.41302163
v -3.51755437 -38.65118325 -4.83287452
v -2.41087750 -41.90080240 2.36087269
v -2.50519160 -42.19926521 0.14954536
v -3.35986377 -40.91598466 -3.02528939
v -5.24341781 -38.32023963 -5.27007272
v -3.51189054 -42.05586761 -1.50112610
v -5.21055143 -40.20768404 -4.16658679
v -4.51658294 -42.94341803 1.41117186
v -4.44315467 -42.82971844 0.15964764
v -5.58622554 -42.01824591 -2.46741553
v -6.21999986 -41.96000099 4.14000079
v -5.66303730 -42.96057299 2.71899765
v -6.50778599 -42.95580462 -1.28877140
v -7.36622512 -40.84741697 -4.07752814
v -8.84682965 -38.64389285 -4.90473863
v -7.66999973 -42.61000082 4.15000087
v -7.10783619 -43.62227768 2.41169170
v -7.40908599 -43.77560318 0.90182346
v -7.62669602 -43.26590151 -1.08071638
v -10.81714034 -38.36451471 -5.03167417
v -9.24346037 -42.25797206 5.04181720
v -8.95257480 -44.05244812 3.07192607
v -8.94173607 -44.26950589 1.44462939
v -9.58944205 -44.18963939 0.18842395
v -11.01844385 -42.87152365 5.33775520
v -11.26145478 -43.87347028 -1.21821265
v -12.56629266 -41.86304659 -3.68021289
v -13.82018067 -39.90940377 -4.52799909
v -12.16452569 -43.99249703 4.87339869
v -11.90022286 -45.09543255 2.06961203
v -13.22022453 -43.23725030 -2.61676521
v -13.38809077 -44.83750090 4.45081573
v -13.08192872 -45.31928152 2.80075148
v -13.76753487 -45.45761645 1.68976793
v -14.66596872 -42.52836108 -3.33543424
v -14.77682963 -45.56330293 3.64417280
v -14.98714462 -45.51874474 0.90331375
v -15.03483951 -44.71242800 -0.94104221
v -16.38970338 -44.08873618 -2.15573376
v -16.37347043 -45.86187005 1.37089542
v -17.30816625 -45.71151733 0.14665737
v -18.38815957 -43.70088875 -2.71546724
v -19.29000020 -42.31999815 -3.52999824
v -19.57734302 -40.62116891 -4.22466546
v -18.88244785 -45.61477900 5.59391268
v -19.04198341 -46.08773813 0.56666223
v -19.80757341 -45.49673200 -0.89108443
v -21.69919573 -41.35426506 -3.95195186
v -20.11867240 -45.59869692 6.18528808
v -19.69570108 -46.20992765 4.79489332
v -22.15309441 -44.95512694 -1.94941682
v -22.24214561 -43.44223812 -3.13695474
v -23.12999964 -41.96999967 -3.73999914
v -20.86419053 -45.22976652 6.66099368
v -21.51685022 -46.62204534 1.03261438
v -22.44606614 -46.91358656 4.56927670
v -23.77862670 -45.13898119 -1.88988005
v -25.53850971 -43.38516667 -3.26657994
v -25.66077188 -41.07557610 -3.91376903
v -23.05529267 -46.74989358 5.26510505
v -25.12061596 -46.30102217 -0.73480373
v -29.16975692 -42.72118956 -3.12311086
v -32.52536058 -40.18053412 -2.02274811
v -29.31855433 -46.14853114 -0.88103663
v -31.00724518 -43.33289713 -2.52548582
v -29.09000032 -45.07999867 8.27000011
v -28.68063934 -47.30473459 4.39541414
v -27.99546719 -47.69745097 2.23803683
v -29.57100049 -46.63567618 6.81993179
v -30.30141257 -47.27740213 0.91628637
v -30.35740554 -46.78662866 7.17156660
v -31.37618303 -46.20405287 -0.54521021
v -31.54838458 -46.41860723 8.26564524
v -30.67922406 -47.80388251 4.56943456
v -31.08633682 -47.60919884 2.27851374
v -32.42782131 -47.28991538 0.88797591
v -33.03125873 -45.54000869 -1.21196744
v -33.95147249 -45.09790987 -1.52787834
v -32.61499479 -47.29134589 7.79181626
v -31.87074512 -47.78607935 6.36888249
v -32.32391551 -48.11516404 3.94575298
v -33.44497085 -46.69287428 0.11656363
v -35.76434031 -43.93818602 -1.80255424
v -33.72782841 -47.16172442 8.46304093
v -32.46022016 -47.83509299 6.72093732
v -33.74107182 -47.97572270 2.11243331
v -34.42242369 -47.17805982 0.43828043
v -34.93763134 -46.06710747 -0.84701140
v -37.40540147 -42.10947827 -2.02050502
v -33.22002664 -48.14282805 6.09613350
v -34.03859958 -48.24582860 3.31347901
v -34.74152461 -47.68335074 1.22778246
v -35.52404046 -46.90581933 -0.00358521
v -36.19834408 -45.90995982 -0.70840213
v -36.87978536 -43.84024069 -1.88886398
v -34.60933641 -48.29650000 3.84885725
v -35.45794263 -48.17511514 2.35125772
v -35.86602211 -47.68909886 1.11050380
v -38.60680386 -42.95384139 -2.03191722
v -35.56719050 -47.83693701 8.05308856
v -35.62029079 -48.47013205 6.31428557
v -36.82130203 -48.24246466 2.30147387
v -36.68492660 -47.29456082 0.62888191
v -38.23070973 -45.69005966 -0.82882040
v -36.42807528 -48.01664874 7.90144969
v -36.51432693 -48.61102998 5.45848208
v -36.87894717 -48.55859652 3.83255328
v -37.75088117 -47.49862850 1.14598079
v -37.85427287 -48.70408028 5.59845241
v -37.81633079 -48.53082076 3.37799080
v -38.76747191 -47.16515914 0.77620911
v -39.39430788 -46.20017856 -0.24417657
v -41.06038809 -43.95205900 -1.67457084
v -38.73734549 -48.37109149 7.70068588
v -38.91522437 -48.76893014 5.24614146
v -39.25332800 -48.33314195 2.91112973
v -42.79324412 -43.21509600 -1.71973754
v -39.65186700 -48.20536450 8.21645185
v -40.66209495 -48.52122441 3.38529260
v -41.10077024 -47.71901667 1.62654102
v -42.17319936 -45.57250068 -0.63852849
v -40.80029204 -48.02861065 8.63764249
v -40.47063738 -48.57731983 7.44029228
v -41.39146209 -48.76207560 5.18308161
v -41.33254290 -48.23891073 2.62864144
v -44.09907386 -44.27254573 -1.21214602
v -41.58123583 -48.37120697 8.26089829
v -42.12225601 -48.50895703 3.37862805
v -42.82367975 -47.44173214 1.30821287
v -44.17105019 -46.51607946 0.24986843
v -42.55780578 -48.80071059 5.57524804
v -42.98773035 -48.50315303 3.61538515
v -43.51340979 -47.59480432 1.60618720
v -62.39672005 -7.46337464 3.20835575
v -43.62312704 -48.35974425 8.58963840
v -43.66348684 -48.54132980 3.94683843
v -44.75728795 -47.77513444 2.10596505
v -62.04979494 -9.83755104 3.91341187
v -44.78052258 -48.45215008 8.36363062
v -44.16028783 -48.85448515 6.22943230
v -44.77774724 -48.47780243 4.12343675
v -45.63510790 -48.83448407 7.18296133
v -63.77877295 -9.99327283 3.85402702
v -46.36560380 -48.35980758 8.73572566
v -47.77109250 -47.94875905 9.50105023
v -64.44483250 -13.48729432 5.01844101
v -48.28121141 -48.58616367 8.43275245
v -48.94780740 -47.61809856 9.92409326
v -51.96665972 -45.09961978 0.98275160
v -58.58509988 -30.48238717 3.89173767
v -49.12369698 -48.66046458 7.87269790
v -52.62056366 -45.55058852 1.44456199
v -52.06238851 -44.39471290 12.36289274
v -52.61155218 -42.70824790 13.50963674
v -50.57857931 -48.35025221 8.97222478
v -52.77054012 -46.09598964 1.89590687
v -60.30000001 -29.47000042 3.84000014
v -75.28242469 6.80598384 10.90223435
v -53.28543112 -41.86116904 14.69443366
v -59.48758498 -31.11361153 3.94632202
v -53.04482952 -45.03910244 12.49872334
v -51.73302069 -48.30021039 8.91636219
v -52.18373984 -48.53323475 7.60740601
v -55.02128974 -40.59360549 16.71335474
v -54.69649285 -41.71337187 15.92433266
v -54.28902432 -43.74562949 14.15648405
v -60.04355848 -33.85267034 4.45781415
v -62.18489632 -28.16917002 3.98738263
v -54.32920530 -45.33109441 12.95776479
v -53.87608707 -47.13218287 10.67955606
v -54.13452163 -48.31908271 8.58901441
v -53.73591930 -48.30718413 6.82950811
v -64.24914300 -25.72880313 4.10868926
v -56.23036250 -41.21963680 17.05938950
v -54.79560047 -44.64397579 13.78793828
v -54.83948439 -46.68142274 11.65104937
v -54.73128706 -48.15049097 9.17738583
v -54.13195491 -48.35126176 7.72688119
v -55.23491278 -47.89045081 6.12718426
v -62.33618036 -32.56125376 4.38256050
v -56.30185083 -42.20997170 16.41407982
v -55.10951579 -47.09490761 11.27704140
v -55.73884770 -48.07470739 9.15869419
v -56.99237809 -45.47435418 4.01155883
v -57.71270767 -44.32480782 15.28333127
v -56.76825717 -46.54461518 12.74248119
v -56.66941404 -47.74303734 10.35516150
v -56.83496222 -47.78819531 7.46453833
v -57.05017969 -46.27392441 4.80426243
v -63.53050470 -34.11440924 5.33086155
v -64.70880657 -31.71002865 4.86416416
v -65.20827115 -28.55088003 4.39666770
v -59.00780112 -40.97028822 18.35895143
v -58.83038044 -43.55902225 16.23884775
v -58.01193044 -46.28612846 13.33830785
v -57.81734362 -47.43502662 10.89139562
v -57.72629380 -47.42963612 7.55411340
v -58.47152323 -46.77830264 7.02214055
v -63.83970380 -35.73825955 6.62856968
v -65.22280723 -33.93491358 5.89636061
v -60.86876988 -39.32962567 20.12558468
v -58.71145800 -47.34966904 9.96562559
v -59.35457721 -46.48426175 7.57599389
v -65.31917304 -34.97438505 6.95223920
v -67.02234596 -31.57006949 5.88083221
v -67.57999957 -30.33999912 5.77000016
v -62.72974610 -39.48460519 20.97528800
v -60.82465872 -44.91546750 15.33604506
v -60.37717685 -45.99137232 13.66099995
v -60.00852957 -46.55189067 9.36203171
v -65.93000144 -35.76000407 8.97999853
v -67.65891612 -33.43492001 7.44033000
v -63.12252581 -40.72354361 20.13051696
v -62.50999868 -43.04999858 17.76000112
v -61.11088023 -43.68523136 16.55024663
v -61.84921041 -45.38991675 14.03059997
v -60.81941351 -46.30476981 12.38071453
v -61.18518859 -46.15711048 11.90059539
v -62.10394949 -44.89722475 10.51377971
v -64.64821845 -40.92253372 11.41905040
v -65.81714004 -38.09871525 10.76508127
v -67.63999909 -34.51000154 9.06999875
v -68.23999435 -33.41999650 8.31000227
v -67.93999672 -32.03999996 6.62000012
v -63.36519122 -42.40088910 18.64313707
v -62.90057302 -43.69090497 16.96662419
v -62.79242784 -44.22945902 15.98215103
v -63.97999078 -43.54382306 14.43123072
v -65.04501402 -41.50644690 13.39685079
v -67.18544662 -37.37985343 10.96045226
v -67.80000031 -36.14000231 10.49999893
v -64.30736184 -42.28776321 18.56502704
v -63.80275637 -43.00264642 17.76850782
v -65.98527730 -40.97514600 16.50222577
v -67.68384576 -38.19504008 13.00943270
v -69.12212819 -35.23761407 11.64441742
v -65.52826613 -40.55608436 20.01965605
v -66.42996520 -40.17677531 19.59918439
v -66.83455408 -40.14785960 18.01263914
v -67.55936891 -39.18969259 16.93222485
v -70.45999914 -33.90000015 14.08999972
v -70.75007260 -33.13702345 11.05983648
v 46.49074376 39.51744735 -1.58106443
v -21.65886946 -11.67388726 11.64524909
v -20.93387581 -9.76130087 12.86273450
v -12.35024817 -22.07267284 8.84126872
v -38.13026100 -21.11946233 11.47117466
v -52.52182111 -48.25908318 6.10103877
v 45.76271400 18.33863370 -11.62289083
v -11.70223672 -30.60662374 -4.02327394
v -68.33818555 -9.05859936 7.91253056
v 58.65873769 47.87991941 -13.92858848
v -9.51167662 -8.67599435 11.76984608
v -61.22069061 -18.71825941 4.01865551
v -45.07711902 -43.87396574 -1.30307022
v -70.77325881 16.93116687 13.78233358
v -20.40047757 -46.52461782 1.28105946
v -4.90346411 -14.52790946 8.61937925
v 2.14154413 0.91785740 10.82422119
v 30.21946922 3.94032896 3.58177489
v 39.61622715 32.80576319 -4.08347044
v -12.08444405 -27.58230455 -2.97217956
v -15.30912798 14.36706260 10.95769741
v 0.86614321 -3.40873515 10.97153407
v 69.93815303 50.38441345 -9.21771396
v -64.67806548 -14.02848400 24.80056509
v -30.07784300 -24.32511188 10.15931275
v 9.64453816 -1.17033278 -4.36603045
v -58.09623003 8.82060546 7.27974577
v 31.45882860 -21.36586420 -10.11970360
v 42.30992123 -9.44954436 -13.28155398
v -57.15315789 -30.03508225 3.74838896
v -9.03866161 -13.10120709 9.44317691
v 30.05655669 8.87263287 3.45526380
v 66.70156866 95.05292773 -11.02850214
v 30.57398833 -23.32004532 -8.64605792
v 32.36877918 2.27387319 1.99161354
v -72.90484756 -6.00589998 15.71030542
v 17.98000000 -23.04000035 3.22000007
v 13.38833291 0.61116973 9.04413685
v -11.58943027 -25.27983859 9.14932694
v -66.08592719 -2.66818912 4.12219344
v 34.51064974 -17.91067794 -0.99654251
v -16.23579673 -27.48629637 -1.24631298
v 9.78740864 9.70390346 6.50225859
v -60.76021120 -2.06443039 3.97456391
v -71.17423415 9.77163948 7.40952883
v 56.65208027 53.60369384 -12.96666078
v 0.69965160 -8.59901030 10.38892567
v -55.89893460 -3.38265533 17.80650765
v -42.23893955 -34.51752663 10.07275749
v -11.50095463 6.25152420 -1.16516976
v -0.49600162 -5.64933242 10.89746878
v -16.78274944 -33.02918375 8.22120160
v 0.88745682 8.31527542 7.79754762
v -37.80553862 11.95027959 3.70300957
v 44.40400377 15.19729849 -11.71002071
v -8.50217137 -12.04158459 10.09648293
v -36.85314953 24.34504405 17.03724265
v -25.68051592 -27.17273869 8.90320726
v 71.44507766 64.34220076 -15.50190151
v -58.65138024 19.55604553 11.93550974
v 27.84713358 4.24757041 4.82991757
v 19.12323944 -30.56810051 -6.35362277
v -28.06399576 19.17613298 6.00938732
v 38.81310672 14.03827034 -10.17811149
v 40.79900309 -10.20624582 -0.88606385
v -17.50875264 -30.46886437 9.28658526
v 27.62684412 -0.73632540 -7.85416085
v -44.91566494 -38.83991763 -0.85533294
v 22.65506424 -2.16112798 5.36669884
v 64.70549107 74.37547296 -14.05311190
v -70.56850940 -4.48803790 11.87796053
v -7.46535463 -11.03480719 10.65257378
v 43.68842393 5.62250940 -14.39095754
v -62.15498969 10.34633629 7.69525021
v -72.55948335 9.72466636 8.02975707
v -29.13990803 -15.99064283 11.08879689
v -50.25785044 -42.93102026 0.07256259
v -16.68548025 -26.84780397 8.57613515
v -34.93328020 13.07038218 3.14800092
v -77.34558731 7.32555380 12.49407791
v -45.24767026 -15.83501697 3.59462062
v 39.14025053 -12.00096495 -0.70907001
v -65.99157304 0.32976791 4.25239000
v -70.93369961 6.65621180 7.14186253
v 42.32316092 -11.73702627 -11.66815311
v 55.08530512 19.79572140 -15.56510292
v -66.52167439 -39.70649838 12.98025995
v -65.86912274 -6.33260515 3.94498277
v 10.87658014 -12.82727998 5.76609094
v -69.69149411 1.73293811 6.28175680
v -62.55472451 1.25143223 4.94357292
v 51.39043927 40.58106989 -12.41020113
v 69.04160231 78.44284922 -14.40329012
v 16.61780477 -9.83995851 -6.36321632
v -45.24897411 -41.51621461 -1.59754464
v -57.28940666 5.09784091 20.99439688
v -69.11734492 -3.94302001 9.85921640
v 29.09473889 6.32900512 -7.76911527
v -60.84593013 16.08922333 11.03163138
v 45.82565650 21.38405107 -11.28308661
v -7.68136559 -22.42038026 9.21374746
v -68.95645708 -1.00810826 7.21256202
v 68.61440837 96.55188024 -11.23724133
v -16.37727395 2.97243753 13.95319309
v 51.91642419 49.17523637 -3.78869195
v -36.16381064 -44.34136674 10.49468108
v -59.85481292 12.50030100 9.18586832
v -59.87475812 7.33425654 6.81306375
v -27.84195542 -42.39642248 -3.46582592
v -20.72290890 -36.07055545 8.23833514
v 0.78147766 -39.35657814 2.99505191
v -72.44327664 -7.01003242 15.88761434
v -55.64385280 -3.96333868 5.24759805
v -66.42145663 -1.71767606 4.29454213
v -28.70990150 -46.98929936 0.36228701
v 46.82847485 32.72682428 -11.50089595
v -13.67948111 -7.27180252 -0.29603537
v -16.94967411 -16.72655530 9.91231017
v 44.96785998 -5.11284312 -14.36740346
v 0.47335576 -36.47324815 4.66596289
v -16.49175398 14.02594242 12.32678629
v -11.96322776 -9.05667711 -0.73850952
v -27.63224207 -14.71078768 11.13524009
v 68.08203459 84.23451334 -9.69656743
v -10.00849530 -22.70891890 -2.41281115
v 45.82326114 1.91968470 -15.48655424
v 18.29059795 -1.99757260 -5.83756901
v -0.98568026 -16.07996412 8.43796227
v -78.65554094 7.19062472 14.24597483
v -14.37914651 7.52593856 12.66789529
v 36.91000119 23.98000099 2.09000008
v -16.61978476 -44.89661753 5.97194070
v -40.48256949 -27.22114511 2.65321229
v -49.16082323 20.62484995 9.77685209
v -45.52501440 14.09430150 6.78645121
v -13.26754317 -5.06627979 -0.29103309
v 30.96502833 -23.77242409 -4.43921005
v -12.85216305 9.80162900 11.86571550
v 30.96172214 -22.26168104 -9.55949165
v 58.22375044 52.54213139 -13.67633417
v 4.08521295 -39.59324211 0.32365881
v -60.70769951 17.62173511 11.75610721
v -14.76654969 1.31489057 13.63171265
v -40.32686353 -4.93147084 4.55094827
v -38.76193985 -45.27711123 10.38385555
v -79.95531708 6.86408440 16.45805128
v -49.11962897 -0.81271888 16.42716303
v -53.49414796 20.10267414 10.14952548
v 44.53423992 -7.85766728 -2.53699045
v -56.84650317 -10.32905933 4.82766610
v -28.43830734 -4.93549276 14.59358912
v -17.29764044 -7.24022044 12.91570719
v -51.92198977 -46.59757391 10.87789983
v 16.12839848 -31.44239262 0.54952368
v -16.63188636 -11.03666145 11.73046976
v 24.41825531 6.64531440 6.31157914
v -41.51489958 -42.75705293 -1.93790882
v -8.78599659 -25.70586279 8.85293540
v 27.64590457 1.83275680 4.32588626
v -71.94582373 16.93494618 14.11508117
v -2.36601173 -33.47082064 -6.12491323
v -58.62616003 -11.37816906 21.12375014
v 68.93989444 96.04853392 -11.46578882
v -69.88368928 18.00991781 15.84293507
v -59.93734673 12.31702138 23.68386090
v 28.07129547 -2.11549783 2.20733369
v -79.37941700 9.28371586 23.86613376
v 10.61297674 -36.33769974 -4.20230627
v -14.43624031 -2.38153222 13.26964889
v -57.29889125 16.24646597 9.76674818
v -68.57424229 13.69446330 9.21815913
v -30.06078675 -18.02092604 11.16929948
v -26.12388320 -46.25099525 6.46831794
v -50.37026107 -46.68691382 1.71608699
v 5.09226834 -14.47082404 7.02162273
v 34.05076265 -18.53281446 -10.88773087
v 4.20506811 6.46339031 9.23181791
v 68.65093857 66.76865369 -14.77584243
v -27.56702341 -17.04918779 10.86934563
v -70.42133063 11.76736876 8.13547149
v 38.81465644 -16.82082191 -7.24955089
v -20.53894289 -28.13861705 -0.57290460
v -39.96092454 23.14862423 10.95002797
v -57.02746287 -7.61070754 18.75952259
v -22.90538698 -20.61441727 10.20240039
v 69.14522499 94.70927715 -11.18468493
v 0.39145027 -40.76676816 1.76535675
v -71.46558166 -26.56397037 7.61734415
v 38.64752874 9.73969232 2.25654850
v -45.81271112 -42.43666679 -1.50506094
v 44.00941357 -5.82010252 -14.32541199
v -69.41006333 -10.07491816 10.34250762
v 68.11160594 96.82010859 -10.96827444
v 28.87886018 -8.36653728 2.36420683
v 13.23995274 -35.14481708 -1.08702190
v -67.41791219 13.82210758 9.23337415
v 71.06665522 81.22434467 -14.61686287
v -74.57895577 11.64176874 9.83700622
v -54.83313650 19.42833327 23.51906337
v -0.54691889 -40.87220505 2.47191964
v -49.54322800 2.72153504 17.36905240
v -31.37217090 18.57119054 5.44466358
v -58.32449719 -8.90867412 4.29124292
v 39.77688774 -10.96442249 -0.55749604
v 47.68869653 -1.34341663 -14.83430527
v -2.81632901 -33.23420137 5.30828768
v -6.46344665 -3.45213921 12.20812276
v -64.02792782 -31.14057332 4.72683273
v -76.87504590 4.83815046 13.65358569
v -34.72327441 14.01600055 3.40436143
v 46.90741003 37.38778457 -0.15166846
v -56.84604123 8.32727924 7.49636954
v -59.45084989 -10.07024758 4.27340530
v -80.37351072 8.36847071 17.23003015
v -12.52370421 -25.92064813 9.10201576
v -23.01438898 -28.62199955 -0.15494767
v 68.50149482 91.78485721 -13.39319628
v 66.68268889 70.69253176 -14.89094552
v -14.37169220 -26.29873902 -1.62380445
v -62.02929467 15.80263674 11.00755855
v 41.60685465 -14.29458708 -7.63951754
v 3.22650047 -34.19908509 4.32275189
v -32.43814409 16.49182290 17.83547550
v -30.76168709 -42.07362607 -2.85452395
v 70.67354769 75.71490109 -14.78467509
v -52.36437172 12.54154462 7.62801524
v 67.71281362 95.15378624 -10.63508634
v 67.89386272 85.79894900 -9.75276995
v -69.95227188 -0.09453968 7.97083601
v 7.56923342 -3.22246505 9.84517206
v -45.87349296 5.33211138 18.23295467
v -4.07564826 -6.67831907 -1.80448720
v -0.31827265 -41.34968296 1.15393673
v 18.97090860 -10.93998086 3.90457036
v -31.18464351 14.19141237 3.43751954
v 48.00708964 1.38672441 -15.40379971
v -60.77604741 3.45670595 5.24198031
v -80.61446249 8.30733404 18.37436110
v -69.36891377 11.95943728 8.34611431
v -6.65983465 -16.84981212 8.72054603
v -43.11002418 15.12738317 6.48796605
v -6.59722928 -20.49933188 9.12569184
v -6.26999978 -16.07999951 -1.93999999
v -53.48366871 -33.76169130 15.91620967
v -59.62109566 -0.15797242 4.95900260
v -64.94784355 -20.43783851 4.26109880
v -63.42567503 -2.92781065 3.35631077
v -67.90664047 13.19088321 8.82825255
v -6.86929282 -14.52587266 8.62941425
v -54.22282219 -5.65223070 17.68046431
v -10.56932192 -1.27388781 -1.06232963
v -24.23027158 -30.50741181 8.81483778
v -21.62037417 -10.57822723 12.35105656
v 71.78489864 79.76158708 -14.62342031
v -21.80480585 16.65843464 13.07946630
v -80.61099797 7.62173440 18.27165671
v -42.19983891 -8.96927528 14.41704296
v -50.22841692 14.95026145 7.99517334
v -61.95600703 -20.71222104 3.75832361
v 20.13097145 0.96475665 -6.93074334
v -25.96415021 -47.29481041 4.66774544
v -27.20086463 -5.27785672 14.32444621
v 47.85202816 45.16324401 -5.47904242
v -63.20113689 12.54736260 8.37985147
v -34.57409143 -34.12819281 9.33189690
v -23.28152023 -45.25004700 7.07603199
v -51.58176646 -47.60276154 3.47404485
v -51.68873444 -46.00347579 1.45951647
v 31.91576153 -10.64638514 -12.85403967
v 67.93155521 96.06277943 -10.79565007
v -41.47266969 -24.21180904 10.87148860
v -69.83473152 -34.07419473 10.53793076
v -11.63678151 -15.16489033 9.05028079
v -73.02701473 -25.29253252 21.93464898
v 68.10580194 92.77505428 -10.61301958
v -53.42734978 25.10436997 10.56365669
v -15.45054931 12.00631633 12.73973007
v 61.40411645 57.89392442 -4.57849633
v -58.55192617 5.18455124 6.04094332
v 40.85549340 -14.92723078 -6.50158245
v -15.35150874 -6.97796512 12.55724393
v -38.47490251 17.48472825 6.02432061
v -74.25578684 13.85623682 11.22584660
v -78.09815556 9.25353821 13.27427849
v -68.47086549 -32.58892894 24.14850704
v -24.64570478 18.27113703 5.88229531
v 48.75820875 38.65208477 -0.01782965
v 68.40201467 46.14632949 -15.96661285
v -53.25488001 -7.11431727 5.43721532
v 26.94315836 -26.78596415 -4.97917272
v -13.30991834 -23.66655134 -1.17179216
v 6.78075198 2.35098228 10.50210930
v 71.77600265 80.75625449 -14.53006733
v 20.69321834 -21.97678760 -10.90296917
v -34.12058204 -39.96869549 10.13805252
v 63.29001486 66.76102430 -14.20384180
v -66.22318923 -20.23616992 24.37125705
v -7.52199255 -13.65207043 8.95417202
v -12.94886321 -20.76129243 9.00649466
v -57.41296336 -3.05272383 18.78840663
v -66.45002216 3.73371295 4.60745161
v -25.07887967 -23.57351407 9.76063777
v -74.16290790 1.39375834 12.53614109
v -64.22138214 -36.63359210 8.34962539
v -62.16195598 18.24411005 13.31157517
v -2.25872407 -27.54861489 6.38524769
v -28.57972309 -37.63025999 9.38110147
v -4.79932595 -10.01165900 10.79284493
v -64.85771388 -22.17220329 24.19450320
v -29.34196405 -24.70074967 0.86227292
v 55.52221835 56.55849352 -4.96483035
v 9.32503585 -37.09279001 0.11323785
v 23.00770953 -9.61137656 3.38049652
v -28.11251022 17.26109535 4.67224279
v 30.03732674 3.01656569 3.63091845
v -39.44402933 -0.60034526 16.65074192
v 64.30792809 51.36615038 -4.25461680
v -44.81413215 -18.72106642 12.51555234
v -46.96004838 -47.49315605 2.00562109
v 6.14620978 -38.35522383 1.10620330
v -15.06164763 12.68982515 12.29116879
v -54.00219932 7.61572178 7.01009948
v -68.29985976 -4.38990165 8.55603255
v -69.46145743 5.95629727 5.95123833
v -42.43638366 -25.77422000 10.80128644
v -34.16706622 4.28004423 17.41979085
v -79.48013395 9.18887090 15.37855063
v -78.51791382 4.10635024 23.63879047
v -9.62725189 -12.24534679 -1.19833543
v -29.62606028 18.47963594 5.42554958
v -26.23150498 17.19953492 4.60795872
v -33.99165720 -20.24867944 11.40265726
v -33.26807171 13.63176759 3.14207678
v -24.22396280 -36.77846491 8.65617301
v -62.11157143 16.44379087 11.69687975
v -38.65919635 -18.72960478 2.44844030
v -60.25724486 -1.01902662 4.57986072
v -69.13053244 2.14762590 5.56286145
v -26.21413022 -3.17773526 14.74365033
v -40.77934474 16.07141271 5.75243961
v 58.08000267 37.11000085 -1.21000002
v -73.50558788 15.91209136 13.46692536
v -39.81645778 -1.66881399 5.20613883
v 60.64494327 56.64084479 -4.13639424
v -67.13408977 -2.76075024 5.09474706
v -19.14507896 -34.13579240 8.47712252
v -57.24294856 23.02570269 12.29761075
v -73.16892594 -0.13210342 12.88958453
v -61.52369455 -15.06469026 4.76924470
v 61.09860539 56.85056373 -14.23237566
v -7.82456435 -10.86228620 -1.37573516
v -25.05966462 -18.03021692 10.75527444
v -20.96309699 -5.57046104 13.59648164
v -27.47182548 -19.01508868 10.87895595
v -29.60824035 -30.13307601 8.96654651
v -78.31200957 3.84743698 16.28677361
v -22.90640213 -32.13467076 9.57940426
v -68.62729043 -3.46023543 8.55629332
v -65.43312222 -17.01847464 24.60459247
v 33.83072093 7.94846751 -8.75830092
v -57.60710686 20.39092779 11.39547862
v -10.75333077 4.10027150 12.26107124
v -7.91272521 -36.49830446 6.11171173
v -36.36414558 15.78997634 4.76249866
v 67.68020988 47.09075391 -15.93573950
v -36.45924851 -1.78489240 16.18236676
v -26.31816268 -21.89930156 10.43755282
v -57.18776211 5.37967822 6.17178716
v -68.21775436 -1.92703540 6.67469669
v -15.42271860 -45.29929534 4.77212574
v -27.24238299 -20.29671706 10.80034953
v 68.89234483 94.10741925 -11.07274182
v -42.61873290 15.21694660 20.19440196
v -22.52304181 -33.02025795 9.51755885
v 71.04986161 78.62813026 -14.82348051
v -77.19891518 6.11886568 12.92945910
v -64.88823891 13.87556549 9.08822380
v 67.86163151 82.88950473 -9.44976136
v -62.27315590 -3.65582481 3.26126954
v -56.39588088 12.00290676 8.50924011
v -60.31704322 10.16252395 8.04095902
v -52.70346254 -45.54447904 12.00163271
v 28.51762250 20.74745856 -4.58440743
v 1.21133134 -40.66442698 0.69166772
v -35.63828766 -44.98787224 10.30915510
v -26.37546510 -16.43662341 10.77156514
v 66.92526489 85.87161452 -9.67372861
v -19.79843900 -32.41268545 9.14036296
v -56.75199628 22.49722928 11.66756079
v -61.06599420 12.55778223 8.95715132
v -54.11795154 14.34267126 8.13648663
v -56.00257218 15.97306691 9.24473442
v -62.58381903 11.91315334 8.22535716
v -21.09241672 -31.16172366 9.48885363
v 12.80033495 -35.13056412 -0.60967734
v -59.25873294 -0.63843164 4.70461138
v -18.08872633 -44.31473091 6.93672244
v -64.09099698 12.23960519 8.17753840
v -31.91645443 -16.98119752 11.44072600
v 62.29995564 73.47742468 -12.40805630
v 16.61009155 -12.63501309 4.31533298
v -67.11335480 -0.02161447 4.56652232
v -42.12124646 -31.74072504 1.84012984
v 69.84904408 89.51935917 -13.84052262
v 22.06067927 -30.05241230 -4.49872948
v -2.68114405 -10.68225969 9.89558082
v 28.93029340 5.08306408 4.20065224
v -21.07293718 -14.83886410 10.49575768
v 39.70452771 -5.86783327 0.93679468
v -7.43216742 -39.53057900 -4.75955987
v 1.06277992 -39.55379128 -4.10105754
v 67.72106886 93.59968454 -10.53438336
v -18.95373501 -38.33564743 7.85944890
v -75.24114847 -3.05953063 16.34630933
v -70.72386891 3.68941762 7.13678217
v -63.25281411 -38.62604871 21.70259506
v 60.53055078 68.52907687 -7.43524451
v 16.12056233 8.43544491 7.87990261
v -54.17219177 6.27052970 6.78923214
v -16.89967327 -34.65129808 7.81439058
v -63.85178119 -38.63327950 9.31655243
v -72.37911969 0.10616132 29.11311574
v -5.94874052 -27.19087526 -4.59304871
v 14.88762163 2.62155756 -6.48763357
v -14.76989780 -44.67748106 5.44261560
v 9.87587869 -37.04008088 -0.90781419
v -5.78527944 -10.99142712 10.49310248
v -10.42872760 -0.80585381 12.98994292
v -78.21268588 1.69178215 19.24634352
v -71.14773989 11.64892130 8.17050785
v -46.59624025 -17.04646647 3.80690582
v -61.28701940 -36.23240441 5.12801111
v -63.19024414 14.19910043 9.48127639
v -5.47941541 -14.09203187 -1.57862634
v -4.52829618 -42.70048812 2.43108859
v -49.94985834 -48.43769595 5.08966204
v 70.36378235 70.28298825 -15.17612766
v -26.84695460 -42.74688661 -3.50083155
v -17.77867228 -46.20038718 1.94368011
v 40.82700983 -8.24772660 0.03485527
v -19.04895715 -29.64329347 9.24567319
v -11.88916713 -19.46881041 9.04048700
v -10.69711056 -27.95548365 -3.29596712
v -60.30445173 -1.69779081 22.98481949
v 43.27254742 -12.47456763 -7.18094734
v -70.29982656 8.56529735 7.07696006
v 3.97514319 -39.75824267 -1.05261360
v -70.99988312 17.73699373 15.47577698
v 4.31826338 -25.12838319 -6.50264788
v 17.38991775 -5.29828621 6.36523729
v -42.32215881 -29.28416803 10.14679670
v -59.19460580 21.52663842 13.49640917
v 65.80287218 46.44072801 -15.64768516
v 46.82513326 41.40789434 -2.62314011
v 13.64942268 12.68374734 -3.54773854
v -40.89124873 -47.11283371 9.78328381
v 69.60999966 73.14000279 -8.50000046
v -18.67979392 -23.98241125 9.21399519
v 54.34831604 8.38651229 -2.35202187
v -49.22962561 24.65904690 22.82105573
v -10.46084147 -23.62005785 9.06727184
v -37.63028979 -44.85486820 10.48811525
v -53.50785702 13.84208817 7.93674961
v -43.63000020 9.34999995 5.40000014
v 56.78030849 39.70167786 -13.16796616
v -46.56873271 -36.46997362 1.74433296
v -4.56765015 6.04621554 10.16013138
v -26.79954655 17.71443523 4.90258774
v 2.42757192 -40.15706107 0.86742814
v -61.38508394 13.73267919 9.52951238
v 36.80668026 15.96820913 -10.31553559
v -71.06975466 7.59012904 7.43736560
v -23.32196757 -32.97049925 9.63882916
v -68.43507290 -0.81775774 6.41811686
v -41.42754897 26.58989839 12.93859072
v -3.85441747 -14.04097117 8.82980321
v -72.23875076 1.05717895 10.85420419
v -6.51198300 -4.73174779 11.89140324
v -58.47609043 -11.54789608 4.48878715
v -65.06197155 5.54404780 5.00056241
v 35.26249155 27.51692757 -0.81456464
v 68.29934567 80.37913591 -14.40679282
v -19.69823427 -26.15140751 -0.30588891
v 56.35056645 60.46753377 -9.36189201
v -62.65242398 7.04770675 6.15169294
v -64.82589990 -6.02824939 3.41771822
v -5.22370497 -12.22175453 9.53071844
v -56.98404089 -47.23555595 6.25139754
v -67.67433882 0.88518078 4.75398358
v -23.83248508 16.14936255 14.60609864
v -46.64815962 -19.89943162 3.84518551
v -53.16024274 16.78073592 8.92832968
v -21.88066766 -32.56468475 9.56782792
v 28.47377397 6.26852550 4.26611537
v -33.88471529 -2.83325487 15.62496927
v -18.56344938 -27.81950310 -0.69815083
v -0.97267737 -40.22128880 3.41805350
v -59.99960378 -5.76919969 3.56384530
v 70.12569159 45.37170753 -9.71300807
v -24.64686520 -21.51815966 0.26159626
v 58.34569782 10.47393400 -13.36311083
v 7.87496101 6.75482862 -5.08773793
v 64.36129659 59.53074247 -5.43328654
v 47.38150164 -4.94615454 -13.22419103
v 40.85894302 -11.40620280 -1.67673989
v -62.79807538 1.80167204 4.97297896
v -15.36984462 10.80455445 12.91785575
v -44.74535584 10.72742790 19.14519444
v -28.96663919 15.88678546 4.41218866
v -61.24759093 -3.73793836 3.38549283
v 3.96551797 7.14774476 -4.16966854
v -60.02321094 -9.59959719 3.98359355
v -70.46814263 -5.97712584 12.68384885
v 27.98036486 -11.55018993 -11.85862161
v 45.92841119 5.95600903 -15.40324837
v 42.39781946 -5.98457921 -14.52147495
v -52.07524449 -20.08340694 4.78087598
v -29.51601148 -28.88989821 9.14766546
v 24.17888306 -14.88358807 2.68835761
v 69.61261481 91.19553119 -10.83671767
v 71.29120827 77.46911049 -14.89267126
v -52.84127221 -47.39638790 10.16150601
v -23.98388274 -31.79948032 9.44532454
v 46.11389711 -5.02047408 -14.04234394
v -2.21389020 -34.14933383 5.23210689
v -59.70516801 -42.37618670 5.07703749
v 70.50448656 80.33309877 -14.48894478
v -20.77038400 -33.00314024 9.16315988
v -2.03426043 -19.65096593 -3.52749112
v 45.85913196 22.65011892 -11.18562277
v -49.17978495 14.57452029 7.79998116
v -64.72101063 -39.47250172 10.44003945
v 18.28882284 -7.29696266 -6.31702831
v -37.12945431 17.26506092 5.65630710
v -54.70520630 25.86414106 11.32054720
v -52.41848901 -4.04206151 16.87861793
v 71.61470503 75.40158182 -15.00038244
v 51.96900293 -0.20812146 -12.10231241
v -24.37958866 -15.24065714 10.84938366
v 37.12426499 -16.81099832 -2.57353415
v -39.85893726 25.25907941 12.48908229
v -1.85559981 -38.23202476 -5.15545066
v -30.49859591 18.30298826 5.28827729
v -23.05090614 -16.33369178 10.69160271
v -53.33716795 27.70158090 11.90725528
v -74.05975461 13.40252813 10.63342206
v -75.57960600 10.88743750 10.38891636
v -55.30881137 -13.46166898 4.90091555
v -10.43399889 -5.95018314 -0.88749744
v 56.94244802 59.54298750 -5.64049091
v -32.19327331 18.22877303 5.32140629
v -15.06074052 -31.56519309 8.32036603
v 68.53570789 92.04728156 -10.59111115
v 53.76868695 54.87244204 -9.38642304
v -54.53800038 13.93049676 8.12366046
v 27.62844041 9.50506050 4.79355454
v -23.70082028 -18.48908328 10.59744880
v 37.66126558 29.61408347 -5.72202075
v -10.78011189 -44.63974386 3.09751020
v 37.69308329 -14.26988188 -11.98303886
v 23.60434085 -28.26955914 -2.36379122
v -57.32629076 -10.93117520 20.30007169
v -52.26236209 25.81005171 10.52208710
v 64.77383524 79.88402992 -9.26316064
v -5.23891952 -17.66293868 8.87443870
v -16.61253348 -29.53658812 9.33362916
v -64.81790543 1.84047001 4.60525462
v 59.24709886 65.27063996 -11.64603047
v -63.86676431 -16.85016416 24.18539673
v 38.61092404 20.56135610 -10.51329356
v 6.68380456 -38.52650151 -0.07920199
v -69.64159012 3.62421852 5.73325763
v -28.41148898 -46.12607136 -0.97678881
v -63.92407417 -30.74385971 23.10726233
v -71.17526233 -9.85220727 14.71638028
v -39.36811537 -47.02769965 9.65377595
v 20.95169015 -1.53936876 6.51141116
v 34.04501826 -21.05393261 -4.95097646
v 58.55000019 28.20000052 -15.23999963
v -9.33216512 4.92983824 -1.93775410
v 4.68457304 -35.87703779 3.36103910
v -59.48254839 9.08220652 7.37438956
v 70.15649974 91.48372710 -13.24605010
v 1.72564620 -38.42636943 3.40908486
v 15.39761387 4.99783596 8.74530058
v -13.29331659 -25.85429139 -2.00746488
v -33.35581720 9.23071429 18.42079498
v -11.24589890 -28.38633023 8.55243392
v -10.53305529 5.73020987 11.56106498
v -2.67922669 -23.18823710 7.96900596
v -67.64726341 -2.51297513 6.05452433
v -7.80046498 1.35952653 12.29495462
v -48.21246490 16.67398587 8.38477816
v -71.90947235 -2.86044460 13.27318698
v 53.46039310 12.41046097 -16.07885770
v -76.98439807 9.62477364 11.64134499
v 53.85521427 20.79653181 -15.19926172
v 64.71999735 26.49999969 -6.48000045
v -33.85324776 14.91793990 3.74550861
v -48.91572893 25.78181401 10.67556534
v -78.10898125 12.21668907 15.16442094
v -17.98111387 16.12592861 11.03021763
v -61.30167842 3.12828855 5.13815926
v 15.61798714 -32.28393197 -6.75293431
v -60.48868969 20.56204900 14.02860042
v -25.93264729 -45.60837150 -1.62987853
v 27.11994015 20.02260834 -0.25048398
v -80.43201268 6.18694676 18.66132580
v -60.79761311 -14.71277419 4.71480936
v -64.14712220 8.19031429 6.15693489
v 70.98037004 60.79017743 -15.82634263
v -10.52961219 -24.87144433 9.20323841
v 13.93848751 -21.01594023 4.07392392
v -8.48791469 7.95135181 10.23407746
v 14.21117596 5.72731392 8.75716284
v -73.53043556 2.45395186 11.13735046
v 21.40213549 -28.03817764 -8.86523258
v -61.28880382 6.02610875 6.08368218
v -34.80016813 -6.17301697 14.46219068
v 0.29371024 -39.89292681 2.83015124
v 19.05178837 4.27517062 -7.23106647
v 12.15671003 -26.64551698 3.67579027
v -75.22820681 8.99339188 9.95165482
v -60.02724171 -26.35778114 3.91065469
v -5.71653387 -32.35756978 5.91631420
v -24.34349619 -47.38900438 3.73487384
v -71.66305929 8.48615449 7.57443020
v 52.15156451 31.31565452 -12.01355644
v -65.18764049 -7.29020312 3.59836710
v -60.90342999 -11.43435389 4.43595927
v -50.43585971 23.92814122 9.83095169
v -68.11165065 6.12655655 5.52249234
v 67.84216315 96.98864818 -11.98709197
v -23.03597145 -22.36906067 9.93073918
v 61.65999919 47.60999978 -3.15000000
v -44.48935390 14.70421441 6.68634987
v 54.77553606 55.67971990 -10.43953560
v -43.74043643 -32.24092722 2.05596467
v -40.51585868 -21.10351436 2.84544518
v -51.16978288 8.53255391 6.59231888
v -70.64564526 10.95582359 7.72785861
v 69.91138309 79.37245816 -14.42526467
v -7.25653721 -6.95684133 11.70617901
v -65.82096219 -38.13831881 22.02044427
v -61.95842102 8.40902142 6.92211045
v 68.15728545 81.39003813 -14.38232232
v 32.26638213 1.84039399 1.91980670
v -74.09571111 14.48037941 11.81722526
v 65.18393010 36.85414791 -15.88984765
v -24.10599589 -47.06259817 4.96321730
v -69.58092004 4.47692396 5.71655063
v 44.33017969 17.79541746 -11.20509114
v -8.42989422 -35.24024785 -5.33544319
v 67.81166792 94.44091469 -12.69779820
v 67.58012623 98.22043031 -11.01160049
v -34.29148346 -4.85385070 15.05880151
v -57.22261220 6.95031416 6.66866545
v -29.19046022 -12.69246638 12.03087345
v 60.22014841 44.07284409 -13.65038753
v -78.72046530 8.12150165 14.28739820
v -1.01594895 -0.14437524 11.54918876
v -70.59337944 6.09776471 6.69851014
v -61.36768311 20.88008262 14.75394052
v -34.92342681 -42.89619625 10.40663756
v -63.13651055 16.19473472 11.62164006
v -73.59097153 16.97335206 16.52361825
v -30.47706746 16.58141799 4.81839338
v 3.25790490 -39.99117017 -0.00730235
v -71.19548321 -6.72370801 13.98006454
v -36.44789383 25.20642616 16.36090502
v -69.57311183 0.32328590 29.19016592
v 19.71535385 -28.22946198 -8.84235185
v -12.90412154 -18.91881041 9.02928133
v -60.93585864 -14.26903903 22.87519351
v -29.34550680 -45.13120651 -1.91950868
v 29.63795140 2.40426185 3.70129873
v -49.02900383 13.55270762 7.47508882
v -50.28542504 6.20588195 6.44779112
v -39.56371546 -46.29674181 10.11153590
v -75.46532154 0.51419029 14.72302619
v 40.09721056 -13.87570892 -3.09158931
v -53.02499607 11.85400225 7.56577449
v 9.73727740 -37.22187877 -2.41990993
v -33.97090361 17.16968045 17.82782748
v 58.70266631 45.84371671 -13.86941690
v -80.09651303 8.63796938 16.48406126
v -49.15732518 -20.80233954 4.43588570
v -32.81632066 -12.28366327 12.78382726
v 20.58293484 -20.81636898 2.74213171
v 46.74401134 24.63960089 -11.23475656
v -15.09073377 -28.09477597 9.30591486
v 28.27669308 17.86992699 -7.02122925
v -5.22862002 11.15820371 8.06567725
v 58.32069367 58.66893008 -4.63906350
v -14.33747355 -14.84121196 9.55719873
v 30.67718446 -20.19320615 0.00217867
v -54.79080975 -7.34188966 5.48073044
v -67.94556230 -3.76805617 7.25631649
v -18.07388850 -31.00664169 9.30299703
v -27.60149352 -45.32112926 -1.90826016
v -66.19161367 13.53929564 8.89792573
v -44.67759654 -42.81154647 -1.63064094
v -18.46978813 -23.11875671 9.33485106
v 52.05037817 1.08330534 -13.21466267
v 31.54125065 18.09043437 -8.22407100
v -26.36278421 -42.19337925 -3.70641588
v -64.11598623 0.95487956 4.60561691
v -46.91870511 -28.07861194 3.07833008
v -70.32479346 18.42704602 21.09918185
v 59.86246839 53.14178392 -13.97751644
v -50.74051395 29.88838963 14.18354642
v -50.51387474 24.93292466 10.05205698
v 11.41509134 -36.34318709 -1.45621330
v 57.27000162 26.41000040 -15.25000017
v 21.37414366 -20.75911872 -11.08804345
v -67.55268574 3.87848495 4.84117493
v -59.76493657 17.34175347 11.21874712
v -53.79836261 11.17415540 7.60891801
v -58.19974467 9.59040131 7.67912203
v 31.36140108 -10.83507109 1.80924695
v -39.72055390 16.97885618 6.00746321
v -67.00254977 8.58238060 6.68792427
v -60.13457477 6.03421498 6.29733643
v 33.46831352 0.23720067 1.02537859
v 36.48217767 27.67086960 0.31192528
v 46.73339054 -5.97778847 -12.90633064
v -13.39869853 9.94231552 12.22798880
v 17.48541370 -18.81548576 3.49611323
v -45.41002586 -44.85956207 -0.75462193
v 35.03923491 -5.61037567 1.28570886
v -62.13926151 -36.85241565 6.16756361
v -77.28122175 10.56126785 12.25208491
v -57.75040016 10.64952090 8.45862832
v -62.02333793 7.68673047 23.71977642
v -68.62342358 1.00636587 5.40546607
v -4.14685952 -18.70885864 9.04328376
v -53.17167565 4.85390518 6.26979908
v -10.04932076 -25.01392551 9.17597860
v -80.52325994 8.08577798 17.79340766
v -43.66652295 -15.62530920 3.00379563
v -25.68263561 -28.81540917 8.60569812
v -49.81960356 -45.21777853 0.31542536
v -49.31996763 5.59550431 6.21240214
v 63.23833019 40.57115316 -15.13449568
v -16.30014740 -13.49522825 10.30515786
v -37.60065138 -46.51466757 -0.11464044
v -14.34162073 -20.74840292 9.17696115
v -62.42224947 -0.96462911 4.17734263
v -61.18630245 -31.51256964 4.07224614
v -57.21142516 24.42841977 12.40616012
v 26.71897784 5.03914710 5.42247063
v 52.45000124 41.81543365 -12.68081926
v -56.32986873 -7.27124885 5.05193695
v -47.04374447 25.27429163 20.89125477
v -65.24179131 3.75040108 4.59115487
v -18.13266985 -30.06730787 9.41553246
v -28.41377072 -6.11865893 14.38579801
v -63.50874156 -0.00658155 4.34935326
v 47.34183103 20.81987076 -11.82003319
v -55.75581640 13.82545102 8.48654471
v -2.55419500 -18.02216843 -2.88053975
v -35.63374653 -48.30330610 4.42022132
v -76.70412213 8.03007185 11.52762957
v -64.84834105 -27.02814527 4.12998116
v -66.89666212 -4.23685135 5.04255341
v -21.87573165 -25.33757687 9.10108723
v -28.00661884 -45.39813474 7.37886224
v -33.49019215 -24.13412184 10.44596173
v 36.85334697 -4.18705493 1.00789196
v 4.83270036 -39.19325396 0.52548875
v -68.75084341 4.95157391 5.39607322
v 0.51347836 -9.84324515 9.78297461
v 10.89397073 -34.51351076 1.50130456
v 59.53712761 66.96794927 -11.30969543
v -14.91535269 -17.01150835 9.46704391
v -67.40596890 -7.64537044 5.98442554
v 55.77296764 6.00103149 -12.93337811
v -27.39365213 -21.23810910 10.63252985
v -28.55383791 -11.25642378 12.37030234
v 26.98709816 7.81948771 5.01882937
v -45.09203136 16.12445340 7.38005061
v 37.23046929 18.48909631 -10.44979785
v 33.02263841 -7.99850933 1.73013296
v -65.22323936 11.08700596 7.80236535
v 55.24502695 58.58128518 -8.35738517
v -25.25048144 0.85197022 15.28930198
v 39.97501358 15.21659270 2.46499269
v -9.72023234 -31.85728565 6.78285724
v -19.19461787 -44.87220570 6.74155168
v -24.46186729 -11.73409913 11.76399831
v -5.25941560 -16.45382121 8.66362080
v 0.37046423 -20.08476108 -4.06056549
v -59.55370888 -13.37999478 4.49869735
v -23.20724167 -12.33201567 11.36996504
v 35.30112281 -18.47987995 -10.37086360
v -66.89807028 12.76690885 8.48815497
v -20.10126226 -13.62614799 10.66308282
v -15.50223120 13.54198344 12.07885426
v -16.51323028 -18.37879792 9.71252564
v -48.44227806 -44.11828518 -0.49852597
v -79.20288295 8.84972606 14.83417675
v 65.92944264 52.31525004 -15.03712963
v -5.47258928 -14.09924868 8.68293643
v -28.05401944 -28.79247069 0.64184511
v -5.22249239 -19.40391213 9.03763436
v 2.02702195 -40.42214528 -1.00007583
v -50.98128319 26.37682669 22.89553918
v 55.54999784 45.03000155 -13.39999866
v -8.82311165 -39.69569132 6.10264903
v -45.33249140 -39.50109333 -1.11035875
v -70.52086294 -9.00654867 12.86000479
v 35.34796461 -15.61127044 -0.23372364
v -71.14457339 3.11166653 8.37577041
v 68.26959550 96.90272063 -11.88988611
v -23.40724878 -28.21805142 0.06926357
v -17.71898195 -25.92957951 8.57244059
v 66.93937629 90.90209007 -10.24792809
v -78.94016057 9.40590352 14.56939522
v 2.01469008 -26.71065554 5.45156701
v 36.84498742 7.35378359 -9.62368585
v 56.14461377 46.03716359 -13.43274023
v -37.77318075 17.51328073 19.11703497
v -42.92331263 16.21618867 7.09790830
v -66.14233553 14.50327970 9.88279935
v -16.15347899 -27.28685923 8.74349289
v -43.07376966 -26.31360292 2.86952406
v -67.40930676 16.75843820 12.73040753
v 39.43382576 -0.73882937 -13.69148958
v -24.60923791 -32.52234310 9.66237765
v -69.81539726 -5.56462351 27.31922083
v 32.70021453 -3.13658849 1.61835342
v -19.44275945 -42.39577428 7.94595480
v -47.56790400 -46.13019899 0.36084538
v 16.62241668 14.02952150 -2.80657969
v 62.64914572 47.95119539 -14.01852723
v -71.85033709 6.00314932 8.08222499
v -7.15214899 -26.12894028 8.51449650
v -13.51613645 0.29610738 -0.91138395
v 37.28470206 -15.32257814 -1.34073314
v -69.33626533 0.75153029 6.37719454
v 12.98999973 -2.92999996 8.32000002
v 8.81639961 -20.29124647 5.12259314
v -62.39543110 -35.58935598 5.47660468
v -42.15770960 23.93150516 11.52134966
v -70.90674341 10.02057921 7.41290767
v 5.76236844 -39.00377452 -1.03646598
v 42.40599275 -11.42415963 -3.14899464
v -73.01521301 2.94188131 10.37813257
v 15.92514105 3.58361052 8.67753103
v -26.53280459 -45.00188679 7.69990822
v -56.03825673 -47.92337492 6.94687059
v -72.95852900 11.85412984 26.12286434
v -65.39857388 7.09305657 5.56885824
v -26.10176802 -14.63336591 11.04738563
v 37.53250092 -13.78120109 -0.56470477
v -62.11027130 -43.51382330 17.11057499
v 36.24390438 21.63649164 -9.40967817
v 49.36069623 40.86045548 -0.75065257
v -42.10928082 12.02240307 4.75291163
v -74.51863587 12.52466161 10.30761935
v 33.96883234 20.03703639 -8.40213150
v 48.78557846 -0.09523559 -14.85164370
v -53.97795141 24.11473542 10.55504940
v -31.05079196 -9.50098876 13.08675855
v -71.61104679 -29.07317318 8.76066647
v -23.48490059 -39.75501284 8.37498717
v 45.18239945 7.89670274 -14.87798523
v -61.86201796 15.01561422 10.29971149
v 46.26032710 -3.40185431 -1.56886061
v -65.20517915 -3.47699411 3.82091990
v -40.15049338 -48.80736768 5.74920094
v 30.69435805 4.43621958 3.20448470
v -25.30211769 -30.79640493 8.91775358
v 1.68561051 -28.38824317 5.22815110
v -49.76278543 4.60025901 5.91405015
v 65.01025707 55.30516058 -4.76400508
v -73.82798940 12.00040616 9.50865075
v -26.03767812 12.07857672 3.02180741
v -1.18261075 -11.35169715 9.37724952
v 4.28430736 -28.03294919 4.92503867
v -52.18468979 -11.06245723 5.16222417
v -30.45863658 -1.80237670 15.29356465
v -79.85419035 8.43273476 23.27214368
v -70.62087953 -11.04176231 12.72361632
v 27.53253281 -25.20116232 -8.78454186
v -61.00841239 10.42611804 8.09380319
v 70.52949816 90.07611871 -11.25415787
v 66.75611436 36.74954176 -15.73662087
v -35.55127978 17.00682566 5.53692644
v -64.75009024 -38.45125437 10.12056042
v 14.74966202 -32.30427951 0.67641877
v -13.55688740 -32.41476789 -4.09394270
v -75.36640018 -1.89321127 15.65534249
v 35.32493487 19.29268613 -9.34995338
v 69.46194172 87.56773174 -10.40594373
v 42.02404246 -12.49803137 -4.17167088
v 32.56741911 -20.88691667 -9.82546154
v -39.89726678 -28.45517546 10.32427326
v -53.50864306 21.60942741 10.47710143
v 61.45846844 59.14850906 -4.84572491
v 17.26178452 -25.59727430 2.90715625
v -69.83525306 12.37607468 8.48273188
v 26.78642981 -26.25868469 -2.69083027
v 38.61714900 -4.29685693 -13.94175179
v 3.26539716 -16.66858234 -3.99054168
v -24.04242381 -47.15678468 1.44444546
v 65.53532183 76.17596537 -14.31244332
v -12.26547919 -14.09136131 -0.41819253
v -40.82970321 -36.01604328 10.27373597
v 19.44404468 -20.76919004 -10.50397847
v -41.30663723 14.86672554 5.32806898
v 38.05594891 27.21730061 1.54641620
v -27.62122080 -3.41090420 14.73397855
v 29.73538265 1.11728942 -8.00958928
v -62.49387562 4.88626212 5.16683795
v -47.63841256 -25.68483725 3.31130764
v -4.18071868 -5.45629067 11.75577845
v -69.37370449 12.87906617 25.12506396
v 3.69956205 -38.55931759 2.21151439
v -44.64988783 3.82434647 18.04908179
v -60.47812104 -20.68251744 21.97221108
v -80.22557944 8.05713236 16.76032133
v -63.35578114 -0.25215771 24.78562854
v 1.81752117 -30.27325496 5.00958180
v -57.39064142 25.73626488 13.13238591
v 64.79160488 58.04967508 -14.30075150
v -67.44951010 15.80217853 23.37307669
v 65.34076482 72.69772142 -14.56045546
v 19.42708157 2.95855687 7.75486464
v 13.16418685 -34.00007263 -6.47201343
v -11.06845215 -9.15564876 11.81840152
v -36.34482995 17.00589247 5.58011560
v -4.98711364 -42.24767536 3.47991381
v -40.97774625 -30.24384566 1.95952388
v 51.19176209 6.67535374 -15.79121687
v -15.85366204 -29.23811786 9.28851869
v 55.50436676 55.04056811 -11.65603194
v 66.68011844 53.84321883 -15.07264655
v -45.60398683 27.26943605 13.07559293
v 36.26576439 25.49538016 1.37061300
v -76.04633272 0.49780082 23.85755256
v -56.37353659 -2.68133753 5.05047338
v -27.46118046 -25.52477270 9.55079123
v -50.05323887 3.76767199 5.69847086
v -4.02094331 2.40559969 11.52945962
v -66.06186926 10.24759747 7.37567060
v -46.15798593 4.31786012 5.85022289
v -54.31874469 7.70452758 21.38685621
v 39.82314095 27.27646939 -9.14311502
v -74.36059415 -5.01825055 16.79086499
v -6.65114401 1.53641193 -2.49753892
v -42.68103465 -48.53704944 4.34993813
v -77.37527043 9.84549522 12.18857802
v 67.52622128 30.48523888 -11.20846625
v 58.13073739 63.17850202 -11.14980038
v -8.99000838 -7.80111877 11.81259193
v 34.58733112 -1.06430473 1.20084628
v 60.36890671 51.33512244 -14.17476498
v -59.32193249 -10.86728368 4.55917511
v -48.53005335 -48.76283556 7.09878840
v 64.89741057 53.30320820 -4.60107531
v 40.60792550 -14.03498929 -10.82896162
v 22.92338572 -28.75657193 -2.25360272
v -6.91489875 -4.74483753 -1.25209487
v -33.29996765 -3.24129616 15.51748067
v -71.06712461 9.44891479 7.31286872
v -38.72942552 13.75712268 4.23225202
v 63.93255293 47.43928462 -14.76575900
v 33.44623372 26.06377192 -3.70325893
v -24.97335337 -28.01182680 8.59767385
v -79.48552072 6.87366584 15.51454980
v -69.80294734 -6.83219638 11.87154092
v -59.01345238 24.68906902 22.97421917
v -54.93079498 -5.28202625 5.42304292
v 39.94124383 25.34020506 -10.00367478
v 69.51735914 89.17628229 -10.55069361
v -50.48513040 20.89566179 9.61258635
v -19.44184117 -19.86118965 0.22771554
v -60.26066840 -17.89941266 4.21345187
v -57.55414069 -4.19267360 18.85883696
v -32.47429430 -10.43293811 13.12371995
v 31.78148344 -23.15199748 -6.18894817
v -72.31681049 16.25619270 13.19669746
v -65.85098803 -40.49249366 13.31925951
v 33.47101063 25.81532672 -0.81220991
v -73.61415774 7.30779301 28.48550864
v 70.79622895 88.34814280 -11.14321593
v -24.61874858 -13.25022709 11.22059487
v -56.25953153 13.11636344 8.51806067
v -12.14920077 -37.78379411 6.94227731
v 35.98994389 -16.94785804 -11.21711917
v 41.97257757 -5.93107427 0.12148025
v -8.41870066 -14.21994623 8.82718526
v -14.35751561 -10.58827899 11.61891315
v 55.74014410 56.42998964 -11.21077221
v 38.23878989 11.21812779 -9.75403469
v -65.29375911 12.91782968 8.46682489
v -32.50461444 -47.75854200 1.94969715
v 60.37189811 67.35863537 -7.04788556
v -25.87192878 -12.32505403 11.82708424
v 65.50838053 29.75115925 -6.42536953
v 11.94271538 6.22276822 9.02408920
v 8.83408543 -37.54879534 -0.54656394
v 55.67430332 16.94622077 -15.97215235
v -23.51287939 -13.84642906 10.91471594
v -16.15785994 15.03339410 10.83547343
v -19.03907023 2.73167621 14.58728500
v 29.82904576 -1.68723753 1.64278294
v -1.91494520 -30.75151518 5.39845228
v -49.38098043 1.83576904 5.49184764
v 52.29761824 47.60348424 -2.57895282
v 28.38261612 -25.87237768 -5.28655574
v -61.87527627 -10.96459385 22.77536318
v -66.86373800 1.25540548 4.44380706
v -50.75377226 -29.16288748 3.46924155
v 61.88065186 62.14483827 -5.37107419
v -75.43251663 12.53193989 11.15620136
v 57.41900578 43.21593419 -13.71716987
v -25.73705465 -35.34898534 9.36653093
v -74.69636202 13.25112861 11.00943051
v -62.17928603 -44.81010512 15.18488210
v 65.66554308 56.37454614 -14.39779717
v 38.98357600 -7.70730479 -14.05831054
v -46.66253924 9.90288798 6.11446844
v -42.08293185 5.72106149 18.70831847
v -55.28885499 23.98391441 11.05394866
v -29.00263667 -14.56050854 11.31045539
v -72.29986787 8.03778041 8.00894480
v -39.17001933 18.95620488 7.69814849
v 63.99212778 24.11315031 -6.46156538
v -55.45618385 27.51614526 22.79619314
v -49.59878325 -29.85189483 3.23937391
v 15.25766030 -6.85850950 6.32654922
v -11.81887742 -24.25446175 8.87168944
v -68.18354130 -26.75224841 25.13837628
v -47.28998244 -48.32902923 8.96130968
v 25.40373616 -1.28881482 4.28171363
v -61.34609133 17.75159687 12.43636850
v 50.03887415 32.96229243 -12.37803511
v 20.95877007 -30.14425375 -6.28628908
v -26.28990449 -44.46948320 -2.51503149
v -12.41651271 -29.00560573 8.63651093
v 50.46665296 20.70381679 -13.72870244
v -34.07766297 24.50103872 12.61664648
v -43.36579144 -34.72653404 1.52876368
v 7.90264923 -3.98586318 -4.12703492
v -28.59716117 -20.21002024 0.16742703
v -69.14503127 -35.90693325 14.79483303
v -59.89001691 13.16816919 9.50627308
v -63.03802133 -35.71579605 6.01209560
v 69.83012706 90.03344923 -10.77578589
v -12.96098530 -33.03605691 7.21557112
v 36.84316576 -7.46749109 -13.69291916
v -62.95699626 -11.54440269 4.47608717
v 10.11012401 -36.69115901 -0.10551170
v 23.40016514 12.91824412 5.58916293
v -17.11623743 -12.36635819 11.08773053
v -20.11628076 -29.59301881 -0.97246445
v -56.14173412 -46.11786455 3.85937607
v 65.48513472 25.40815435 -8.72881524
v -0.56642515 -38.88989985 4.13908577
v 70.87693363 82.23979920 -14.55975883
v 67.80320406 79.78349924 -14.51769844
v 2.03730189 -36.05179489 4.34579048
v 41.47609323 31.55230731 0.20862304
v -8.25687777 -29.20621634 7.60704186
v 68.98987293 64.79276717 -15.08545876
v -63.16284090 -17.54298620 23.81478250
v -66.61694497 6.01521088 5.21215471
v 29.38994579 -22.50995487 -10.07515844
v -76.05211437 -0.68682828 15.89759625
v -67.89694726 -1.28639443 28.33670378
v 65.30366093 34.79084000 -15.74030332
v -34.56911817 5.79672214 17.89315045
v 10.57440229 -13.72437924 -5.33751724
v 63.11514229 75.33478737 -12.75345497
v -31.37306869 -6.86842250 14.33659811
v -29.32091430 16.31105691 17.18107611
v -2.51429062 -42.22008586 1.35219423
v 37.49200329 14.20867536 -10.18203422
v -28.90417539 18.52888055 5.43229142
v -42.77586564 15.69689624 6.69519277
v 60.12920290 62.75756657 -13.25540338
v -17.66191050 -0.87502494 14.08897992
v -56.76937103 25.73798411 12.59222068
v 55.90474233 52.71917582 -3.35718784
v 5.78487106 -38.82332891 0.41473348
v 33.24413300 25.97190253 -1.57035026
v -68.15021485 2.28092982 4.89440933
v -26.09699592 -0.20356558 15.27805440
v 38.05557266 12.53161486 -9.77736805
v -52.94408649 1.88727258 5.60133345
v -50.63280091 -12.13475596 4.87315888
v -52.51547322 2.70453328 17.46458560
v 41.33231565 19.12882179 -11.14325784
v -18.56422052 5.85376751 14.11670726
v -16.81075618 -17.57304184 0.16476125
v -71.19066268 5.65676065 7.27562280
v -77.65722275 2.24058633 21.13687247
v -4.44303220 -12.70292792 9.15428903
v -2.23191036 3.15486011 11.02768909
v 67.35856086 95.84943205 -10.71024593
v -11.18990500 3.01777152 -1.49797637
v 67.15033203 46.22211680 -15.88675007
v -25.70634335 -40.05510360 8.71572364
v -68.75395030 -6.33771345 9.95444972
v 3.41937807 -30.58470041 4.85633267
v 32.01185167 -0.81316248 1.23325095
v -10.66496689 -44.70896721 1.11144152
v -19.02626082 -31.60740435 9.33875795
v -57.32993782 -12.63093762 20.68255842
v -58.41897801 8.07938259 6.92325877
v 7.75279524 -37.78555244 -2.98350444
v -31.74528852 12.09842041 2.58057262
v -37.28574142 -3.58147291 15.33778291
v 21.15487494 -29.24726158 -1.31754612
v -22.44615555 -7.72597687 13.55766319
v 19.72402819 -26.57256834 1.62949006
v -26.63214132 16.44688845 4.20892751
v -8.24442878 -2.51286360 -1.47866597
v -73.04849476 15.34526516 22.68195525
v -12.07633223 -44.79021206 3.76542471
v 7.68848741 -37.47455403 -4.37401561
v -5.89313265 -22.06245065 9.03862529
v -24.25198816 -21.68606222 10.28148923
v -51.36059970 28.71668153 21.48145065
v 15.06683324 -34.33921561 -2.10419204
v -38.67298737 -46.46741599 9.98985767
v 54.21151593 55.16752228 -5.51314279
v -57.79490992 24.83189851 13.11475411
v -52.35683173 -10.67993790 17.39323884
v -53.56356502 -19.50906403 5.20444755
v -52.42098495 3.60699906 5.67174703
v -59.81024355 19.13598552 12.34610658
v -55.86218834 10.62993985 8.24861880
v 19.56680976 -16.59565605 -8.84045940
v -41.93228856 -15.09583835 13.07591237
v -51.23236775 -5.95187442 5.04776603
v -67.29357690 -14.20855522 5.75635349
v -28.51289883 19.74379085 6.61105849
v -5.57331881 -40.45205191 4.82371356
v -32.56711736 -13.93556595 12.31983211
v -64.12408501 6.66575227 5.47739957
v 59.85415354 48.59913141 -14.04040214
v -50.34647137 -5.47759561 5.04276529
v -66.58556312 -0.47247461 4.36748238
v -35.05977243 -24.33044091 10.61246358
v -30.09140678 -29.82806973 0.96953422
v -74.91452992 4.28983336 12.06000336
v 48.42353240 27.28782780 1.40436436
v -43.22329164 -48.84726182 6.06351299
v -9.79618542 -37.07639500 6.66730059
v -53.85028198 -45.52306235 12.47386541
v -61.03587896 18.79520714 13.11257202
v -73.10295850 11.15654036 8.73664767
v -66.42851979 4.69296845 4.80810553
v -0.06540769 -26.23291872 6.25196565
v 69.22645122 60.14498323 -15.62456973
v 1.47330086 -18.68303306 -4.01579263
v -73.37439805 17.02157967 20.59594356
v 65.78735262 74.85587150 -14.57535475
v -66.17739052 -0.21182148 4.20616195
v -69.10943240 -1.83381140 7.99891446
v -48.74420911 10.79686545 7.00227823
v -3.41258780 -42.03284159 2.92222924
v -11.35317981 -18.51282269 9.12213139
v -43.69254038 -31.89623356 10.09511109
v -37.40755841 -29.33999524 1.56732893
v -19.43840645 -43.20655018 7.69670121
v 47.16502503 31.69080988 1.25481409
v 0.86032378 -29.42965925 -6.57823030
v 63.04202974 71.59762084 -7.46043213
v 25.92346631 8.80618300 5.57436468
v -5.06679388 -23.78301322 8.48273467
v -53.49872261 -7.99186062 17.52063446
v -53.81871387 -47.84041643 5.15634380
v 16.48269407 0.14387931 8.02410021
v 46.07387260 33.05566683 1.03138213
v -58.17802250 25.35633557 13.66305444
v -63.29116225 -4.43503167 3.15453485
v 59.99363586 58.23303759 -13.82895280
v -45.65531015 13.07215169 6.68177474
v -23.88320677 -7.28701102 13.81972153
v 4.45208419 -36.81502119 3.02267680
v -51.12436414 5.30813960 6.21711370
v -24.21627194 -43.58602315 8.18504579
v -57.15210736 21.21624723 11.42508537
v 49.11125824 -4.63242456 -11.41729672
v 52.36602575 50.74379966 -4.69661038
v 15.55488724 -26.91170014 3.03228549
v 22.90511318 0.35883061 6.30093226
v -69.39072907 19.30152811 17.34791137
v 38.12905028 20.15425079 2.48236884
v -43.58407483 10.82794555 5.26464311
v -21.72801457 -13.45582493 10.93051210
v -25.71510337 -33.63487124 9.72789899
v 20.64595930 -3.34943482 -6.23897696
v -44.46632043 -18.19117367 3.41837504
v 37.63713315 3.76215857 -11.19481120
v 10.41695848 12.44249847 -1.80229545
v -12.49767467 -1.55591418 13.30190618
v -26.47193894 -37.76780143 8.87777470
v -8.33281968 11.80233993 8.75216257
v -1.25185563 -26.63869597 6.53803302
v -59.30278823 13.04000150 9.41508170
v -17.97218807 -45.95963284 4.19983128
v -27.87710913 15.56730922 4.14377078
v -9.43105761 6.24489505 -1.58853712
v -75.50048828 10.12070104 10.18084865
v 61.45237386 71.90706581 -12.02083007
v -6.38825446 -18.01346056 8.83103162
v -69.92565840 -30.87756224 7.68138235
v -51.82706565 26.88590810 10.98941080
v -74.16290790 11.11649629 9.34452843
v 18.84791255 -6.21104985 4.65856213
v -25.50884336 -25.90446174 0.28078287
v -13.32423091 -23.23614620 8.79202690
v -68.58032942 17.62426458 14.77324124
v -10.70689596 -40.12772813 6.56581810
v -42.09389910 27.59996988 13.53684720
v -73.96851480 0.00641382 13.75054009
v -54.50416356 -46.46943882 3.15725221
v -24.71755445 -45.70168257 6.92121405
v -11.48524880 12.62914483 5.17820567
v 53.81623283 49.56256226 -2.78506079
v -52.79888213 -21.28742449 4.78909537
v -8.91719945 -41.50824249 -3.75040504
v -48.38516936 -48.62326011 5.29614789
v -72.62548059 7.34442519 8.59825034
v 54.50655520 53.40887606 -11.27020363
v 18.59571226 -3.01457057 6.92184782
v 45.36388442 -6.70043053 -13.46351858
v 59.57395583 21.96021937 -2.95369653
v -71.78439200 9.21256747 7.57698296
v -62.89901584 -37.84744814 7.72286719
v -34.32277963 -44.92575675 10.09077765
v 48.08099195 7.99706858 -15.73919505
v -36.67576611 -33.33006799 9.35667474
v -63.69614601 5.74290613 5.19516692
v 57.20071867 21.23445645 -15.80089331
v -1.47341879 -10.54865029 -1.89502386
v -11.51744649 -24.08659086 -1.86868839
v 39.15872052 -16.43408649 -5.69030177
v -65.80059230 -36.78565845 22.85205200
v 57.53840506 57.39735439 -12.67240848
v -60.13450027 15.43255430 10.56191232
v -0.30160323 6.57652970 9.36316326
v -70.82764059 3.17885051 7.71250715
v -74.45646822 -1.14537333 14.58443794
v 64.83694911 71.84833288 -14.49333690
v 35.09566188 26.88998356 -0.18445430
v 21.23673633 -0.09571762 6.75626239
v 18.37927662 -8.58738553 -6.62681786
v -80.65731823 7.95227755 19.20634322
v 67.08548218 94.85294670 -10.69006789
v -23.27023074 -28.73194218 8.49421415
v -49.51756820 -26.00008808 3.62036168
v 66.33395702 90.68355709 -10.50021220
v 69.09521669 57.69080669 -15.67348652
v 38.49827498 -13.77078053 -1.32400484
v 63.02904338 50.76951906 -3.78822954
v 3.27697350 -5.34858136 10.43862384
v -35.43031588 -14.41227272 12.42758892
v 63.02373856 55.53331226 -4.58348915
v -60.86800620 0.12507691 4.95101931
v 36.36286408 -12.78603170 0.59312407
v 67.32734293 92.56067872 -12.76995055
v -22.19271474 -26.82723477 8.72887857
v -28.16360258 -43.78573969 -2.86387792
v -52.30345577 6.67664735 19.55775358
v 14.11818061 8.79972149 -6.19491283
v -35.74752063 -0.66816068 16.49905741
v -47.16129228 9.94559377 19.13858205
v 67.78515875 42.70355403 -15.83986916
v -71.60585374 -24.57215823 7.56784808
v -16.97076857 -44.21512038 6.72623189
v 36.47587821 12.53808755 2.73790606
v 6.22729026 -11.34228706 -3.59475776
v -58.64095315 -4.53279726 20.50178498
v -3.16608418 -37.33733296 4.99598868
v -60.00339985 -25.70734359 20.49085498
v -62.24241108 12.77129166 8.68785474
v 68.46734136 86.36102080 -9.88003146
v -28.99473906 -41.65060073 -3.32968752
v -53.67799476 25.92633478 10.93541738
v 68.57441366 93.08295697 -13.14648893
v -35.85724533 -26.48603916 10.31154674
v 15.78143984 -2.72385427 7.84325879
v -71.76182419 -30.62343411 10.06930415
v -61.38027087 -41.95046052 18.29660870
v -59.91511792 20.05271986 13.27822078
v -47.16459662 14.35824018 7.50574004
v -15.94051160 -15.67813195 0.00777968
v 20.94982006 -24.96684715 -10.47720481
v 33.37708116 -20.10811307 -1.91231421
v 68.27080995 45.18121108 -7.69870635
v 49.15320873 45.07676885 -3.20510031
v -64.20160830 -26.22385882 23.26109074
v -80.37944138 7.47190882 17.24352874
v 43.89779642 -9.71900299 -12.30271440
v -47.59253189 9.05789621 6.10507699
v -63.92205507 -29.43439223 4.36701393
v 44.78135705 -8.71896558 -12.42057979
v 24.04859848 -2.75927340 4.05521179
v -51.45513266 20.37590183 23.59296009
v -25.08170530 -47.34084010 4.42668656
v -54.84189838 14.71209154 8.43400881
v 69.50009614 93.89204532 -11.31021325
v 37.93109953 5.71835041 1.16670236
v -57.09406361 10.83877310 22.72590622
v 0.52210060 7.15920748 8.87762941
v -40.28256238 -18.68891343 11.93502545
v -79.31632549 7.75764463 15.02397284
v -70.66317648 0.43812013 9.36855096
v 21.17758058 -27.01676637 0.76179684
v -49.35309663 8.65913648 6.50304323
v -14.43026587 9.48908366 12.71739323
v -21.55255526 -8.71395972 13.24773300
v 37.52429783 13.70111387 2.78246030
v -26.86622180 -34.81305763 9.70921107
v -49.13544655 15.70100896 21.98890224
v -57.86367878 -9.84570663 4.45765909
v -18.55425164 14.40532692 5.29319607
v -48.46435785 21.79048769 22.86007442
v -36.26069427 -45.83317414 10.05179528
v 18.93695444 -14.21630196 -8.20302777
v 39.47817534 19.31156591 -10.97839512
v -7.92705175 -18.27829704 9.05266311
v -13.79316766 -6.46899315 12.47109752
v 9.65871941 -2.82032997 9.30305570
v -2.70457263 10.94045117 7.15270219
v -66.69697165 -2.81001930 4.57814010
v -18.41696538 -32.44740143 8.84550437
v -45.76200619 -32.83908218 2.30389321
v -4.18612873 0.88565238 -2.95895175
v -38.26695681 -36.49921715 10.27781889
v -71.35034353 -8.46927986 14.85528145
v -61.87877804 -35.06736085 5.06578665
v -54.77945507 -7.66999088 17.93282852
v -57.72347748 16.79097116 23.53624441
v -65.84823877 -39.67272863 11.62874326
v -30.00666387 -47.76200280 3.31177493
v 0.39505141 -34.21543911 4.95359395
v 43.15759614 -10.54782886 -12.19404954
v -43.44758391 13.49365432 5.72518865
v 33.98844600 -18.73567700 -1.25471374
v -62.82974780 -41.83343053 19.07116920
v -64.31193650 -10.65753959 24.85953830
v -1.68245402 -10.65916941 9.73798614
v 59.91050228 33.34585577 -14.87228554
v -54.49283123 -47.12194577 4.05638898
v 67.04822183 44.30490360 -15.91652632
v -43.75098646 -14.24425468 2.99024046
v -77.72665471 11.87172998 23.89444225
v -77.93430239 7.61865079 13.48623075
v -66.51976705 -22.28339948 24.55569990
v -57.39553645 28.73069048 17.34448597
v -16.38085395 -43.06888580 7.18172593
v -60.15657261 2.79113837 5.47290826
v -42.53482074 -47.20521718 9.72305890
v -1.56440912 -19.73527297 8.32387805
v -6.38557924 -1.60132721 12.41790038
v -39.61252421 -1.53586187 16.46443084
v -54.45415899 12.82092091 7.93266669
v -8.72849859 3.94363096 -2.08331202
v 24.71555211 -1.10390934 -7.10727880
v -69.16940957 -20.99042758 23.65843579
v -9.42909252 -27.86871232 8.27787723
v 68.02044064 48.49025607 -15.89552872
v 5.55782299 -8.83788522 -3.11880349
v -18.95802654 -7.90458545 13.13737314
v 28.53791974 -25.00272542 -2.68118945
v -58.30320716 16.98785648 10.67337207
v -75.47497004 5.61906490 11.95431966
v 61.18923798 48.84788021 -13.89972866
v -75.20435005 1.31440512 13.91978469
v 42.83784330 9.65253916 -12.53963169
v -58.02779645 21.14375494 12.33363431
v -61.24320626 0.79071266 23.08415808
v -24.61341023 -23.89279008 0.31457472
v 17.62560010 -32.09148720 -1.18038047
v -1.12968136 5.21204993 9.94887110
v 63.65668029 57.81164765 -4.94225509
v 55.24606258 41.04666784 -13.42296693
v 62.45207787 75.96968114 -10.78759693
v 68.16270202 88.05146813 -13.86298146
v -24.78460781 -31.21642023 9.04545933
v 46.67370394 -7.24602398 -11.70665398
v 71.05212659 79.50197905 -14.76343162
v -17.64802448 -45.13482004 5.99482935
v 30.79804219 -3.56481527 1.85059640
v -67.43807346 -4.66351863 6.51708990
v -26.96034685 -8.55269097 13.38110678
v -73.79911840 6.63808314 10.04055329
v -38.16373274 -25.22957698 2.50472035
v 35.20236537 -4.98166354 -13.10242992
v 38.49674389 -9.38781630 0.66398160
v 66.94038957 84.76767689 -9.55247506
v -41.75290465 -19.12184618 11.81978639
v 70.11111826 81.84578270 -14.36428539
v -21.20279707 -42.13260859 8.18702579
v -60.88354066 -12.83219736 4.48484113
v -71.44042104 -22.75265381 7.63438083
v -18.21443439 -7.51657877 12.95601297
v -37.35900670 -14.56895564 12.75656559
v -21.86167426 -27.06809342 -0.03089398
v 27.72304788 0.15837410 3.63469939
v -58.15584213 -7.34106079 4.17983206
v -74.06519353 10.04502736 27.10438706
v -52.65331268 24.55451526 10.21722145
v -58.52340162 -12.46097498 4.58997581
v -35.25000066 8.05000030 3.43000004
v 58.03115293 63.90556693 -10.34945156
v -26.80418454 -47.19512910 4.96266736
v -10.35639457 -13.53992242 9.36804432
v -38.88642788 -15.64539038 12.48339470
v -70.50905377 -32.77805820 18.99017021
v 66.50500000 77.47148722 -14.55183886
v 13.22857849 -13.40608951 5.11822198
v -58.49402025 13.00962921 9.20373388
v -58.21761489 20.07038333 22.97283337
v -76.05499774 -1.94041396 16.98138937
v 14.36161250 -23.51170965 3.67244636
v 57.20782652 60.01032889 -11.43059786
v -67.22930819 -21.89534530 24.54678714
v -47.03292251 15.45096748 7.88319018
v -72.46052474 -4.93099308 14.39536177
v -3.73448175 3.27932509 -3.37220100
v 22.42165990 15.77730291 -4.83704451
v -69.77870315 -3.81800905 10.79381071
v 71.88105583 52.68806592 -12.43424416
v -72.89592922 -6.75592758 16.32870547
v 17.22184569 -29.30299938 1.53707585
v -55.02435938 -2.89766584 17.57190377
v 21.88822068 -3.85572552 4.58694762
v 1.84764212 -40.44866934 0.29535621
v -10.47161780 -25.58499016 -2.59858486
v 60.52685156 64.44378197 -13.13501131
v 70.66573948 71.15306705 -8.72770417
v -7.71592744 -15.34816157 8.62059835
v 30.35837412 10.74971072 -8.79637338
v -59.22525749 -44.88876089 15.21938294
v 42.46467352 35.32048315 -7.29834754
v -57.34050646 14.69890587 9.23641305
v 67.94740260 45.26775703 -15.93599841
v 14.06212617 -14.60052934 -7.06693949
v 60.33870950 50.18306896 -14.16586898
v -15.78330807 -14.10732791 9.97342914
v 19.09903623 -11.48037892 -8.01920332
v 25.89244768 7.50457635 5.60919382
v -27.40601264 -38.86163607 8.93523637
v -51.44909397 -3.86762409 5.21913497
v 0.80596202 9.26951785 7.09935790
v 44.74661872 -9.96908825 -10.97669639
v -27.34250575 -47.42408171 4.20019915
v -65.29413164 19.16954108 15.55096637
v -4.01929533 -14.91009444 8.65281560
v -70.09217888 10.16189065 7.31655164
v -16.91276953 -21.92757837 -0.65872114
v -63.37034702 2.19866843 24.26063456
v -31.15089610 11.76857110 18.39695126
v 71.03165984 85.61103791 -10.96044388
v -59.96838212 -3.36457277 22.51080982
v 36.47597879 -18.88286322 -5.58877364
v -51.76019296 -32.30871260 3.18661123
v 47.40922526 -3.54816997 -14.09863029
v -71.74011320 -7.61050079 22.48088084
v -69.88718361 -1.31327112 8.90047569
v -71.19086385 10.62447857 26.88163333
v 18.39509606 12.44188100 -5.27529931
v 56.68464303 57.93986097 -4.82261879
v -78.66462320 9.34927911 14.18104582
v 12.18640432 -18.68577860 4.60531563
v 41.66117683 15.68483934 -10.73577255
v -10.04149392 -10.27131360 11.27616875
v -64.99795616 -1.47072249 3.77320824
v -29.09005620 14.12830781 17.76904427
v 65.94422460 89.51113373 -10.79327427
v -8.68262351 -7.18256971 -0.94467634
v -46.46706581 -48.46220836 4.42547863
v -69.32002306 7.85697903 6.60617743
v -15.96102491 -24.52725172 8.72412510
v -4.70835250 -27.46634372 7.27993902
v -45.82595080 25.31247213 11.83220092
v 61.18454784 17.45743677 -5.68378344
v -22.70303480 -46.48767039 0.15378209
v 12.53196318 -10.57739276 -5.22047188
v -24.38847162 -25.65150894 9.17617418
v 38.63111138 15.89686424 -10.49094461
v -11.54091582 -12.68129796 9.95492842
v -56.75158277 11.14260219 8.52406491
v -60.66468358 -7.74409948 21.64088935
v -41.39769077 -31.84975311 9.78287030
v 67.15057790 93.69042516 -10.53560525
v -32.57247806 -31.05693869 9.12423711
v -53.64254490 8.91851913 7.18753319
v 22.43534662 -23.95185456 1.62950449
v -2.48984853 -16.63727313 8.77311733
v 4.55449335 -31.88954294 4.52617323
v -13.22906092 -44.07357052 5.25214849
v 53.35532874 0.73755288 -9.09380894
v 5.61257685 -34.60366279 -7.06043281
v -42.81751812 -48.66613448 7.65119074
v -25.34590289 -46.99891061 0.46310606
v -72.81815261 -5.30627882 22.05716632
v 58.71840939 14.96301685 -3.70071805
v -27.66533941 18.65882613 5.54824434
v -65.49050659 -5.33300312 3.71486787
v -10.98552439 -21.40399814 -1.66883913
v -63.80006671 -17.93596521 4.51465184
v 36.77702695 26.59817412 1.18248817
v -65.52309543 -8.39305483 3.84927145
v 71.49929553 58.02017078 -10.74769907
v -26.53001249 -31.88975528 9.44561511
v 67.31212884 51.25958100 -15.69760591
v -68.85247678 3.69427749 5.26135787
v -20.27004771 -30.17617762 9.12721921
v -25.35963058 -29.12529558 0.13568623
v -74.51938093 5.64454030 28.91662717
v -60.81087515 11.51594892 8.63115024
v 65.05464762 65.67994505 -14.68263008
v -47.17471823 6.99060550 5.73832216
v -54.30540815 -25.79622716 16.56847261
v -24.01144430 19.28075962 7.93395005
v -11.11900900 12.50232477 9.16199852
v 30.18926270 -24.48885143 -5.60688321
v -27.89361775 -46.51426896 6.15806552
v -66.66128337 -34.54545513 7.70901889
v 65.80860168 76.27157867 -8.17960873
v -38.79683465 -19.10815388 2.51279701
v 19.20445636 15.91098867 -0.07350809
v 10.47207508 -35.98069400 -5.25974203
v 39.13945705 17.13662781 -10.78777015
v -46.39017954 27.61190757 13.04232050
v -13.11793458 5.35509782 -1.21031038
v -63.81090730 13.13885488 8.63934029
v -25.63222311 -5.23146661 14.25142121
v -53.03443596 28.69320475 21.75741084
v -52.79312283 23.44430797 10.22535842
v 67.32744724 86.65047586 -13.74810375
v -18.98596622 -17.13893749 10.15607174
v -2.25972990 0.41896521 11.68562472
v -73.74583185 -3.52044124 23.29207398
v -49.67699200 11.85377408 7.33357342
v -41.37075692 20.00487037 19.18966696
v -49.65395853 22.02023938 9.66627896
v -13.14463746 8.82539060 12.20704522
v -62.30553240 -16.23112150 4.70893923
v -48.51791263 -30.73056601 11.88329142
v -53.57933789 -46.13941908 2.32147286
v -0.06892515 -23.13078567 7.13057769
v 39.66807947 -9.71725956 -0.03731669
v -24.08016101 -4.59497096 14.32924531
v 56.80344254 52.48099193 -13.18855956
v -8.76500923 -32.06497431 -4.92620934
v 13.77525926 -31.88970685 -7.67919188
v 16.32668637 -19.95219104 3.82978329
v 44.50975731 -2.17050430 -15.12629911
v -72.82616943 -28.29058655 10.27916744
v -48.73877764 5.24829980 17.91155711
v -59.75241214 -10.33387519 21.23166993
v -44.66392100 -7.10177980 14.98870645
v 54.51899394 43.05734858 -1.14999327
v 69.27241385 50.23463070 -15.98136872
v 50.57443306 -3.24910181 -8.07618909
v 62.05786020 72.54356891 -7.99890887
v -69.45654750 -9.03809536 10.17048582
v -58.85657296 17.80297421 11.23102102
v -60.28617918 2.15998851 22.26794139
v 69.37085092 56.18203431 -7.41214026
v -14.86935467 -6.14950899 -0.16665951
v 23.81165698 -4.33305884 3.21382447
v -55.47065660 -4.61167702 17.76649058
v 3.02213803 -14.63254169 -3.32615385
v -38.93794119 -33.81396830 9.61362850
v 44.98957470 -10.50912030 -8.03806167
v 54.93871868 26.86896548 -14.07689974
v 18.39285530 7.09010661 8.07115529
v 58.87558311 39.00070116 -13.39483541
v -65.67669660 1.41704036 4.49323142
v -52.27267742 -2.03727628 16.66657813
v 59.55966935 60.93330309 -13.25844042
v 41.34703800 7.63465371 -12.12983578
v -42.59199649 7.59513304 19.05366406
v -12.68662885 5.82970167 12.30061892
v 42.46320948 22.76621014 -11.19846385
v 58.46524239 65.45807421 -9.76410322
v 21.07212134 12.43408304 6.09192019
v -56.61422387 23.86177890 11.79665886
v -76.90603286 8.88209231 11.56737190
v -5.81806106 4.83254297 -2.63267290
v -70.35966963 1.20772293 7.69332051
v 5.99995209 -37.43417934 -5.27359126
v 20.74170671 -14.55508079 -8.83568823
v -9.81094129 1.56378723 -1.49588613
v 3.83530837 -28.05554494 -7.01030437
v -54.99149114 -6.12074602 5.40802954
v -22.59217948 -46.88488320 1.92255271
v -38.24251518 -29.79169600 9.74067580
v -47.29406536 -2.24247738 16.08143002
v -19.14208196 -22.75852859 -0.18379168
v -67.04469770 -35.41417047 9.53540020
v -0.57733571 -29.83603068 5.37079899
v -64.85950202 -37.76038066 9.84493922
v 19.86725628 -1.40237820 7.01073604
v -50.23613200 7.69733451 18.88390258
v -76.49781555 11.73009165 25.04486032
v -69.14702058 -9.12140124 25.91943182
v 5.10140788 -33.02735463 4.18092450
v 66.73618406 82.40476996 -9.17484052
v 42.80304909 16.84020087 -10.89366339
v -11.06467750 -43.69985685 4.73745400
v 33.80582109 15.14724456 -9.70037468
v 34.20677036 -2.85246270 1.26472663
v -38.50878775 15.69429599 19.66935955
v -17.22801477 15.54431953 11.22961380
v 55.41941524 46.23321816 -1.85490190
v 13.24462891 -7.62727438 6.39579818
v 11.87911164 -6.67070039 7.78010720
v -44.67896000 17.36008190 7.89163820
v 58.15102905 61.60854548 -11.79634593
v 31.07484616 3.21646314 3.04409582
v -66.36712700 -10.02244372 4.55290871
v -21.26854844 14.43898305 14.10405803
v -0.07011894 -29.50813621 5.37727214
v 4.41173790 -38.67634758 1.73046417
v -21.60691284 11.29782572 14.92487919
v -43.66441071 -12.49598246 14.00974300
v 32.35166892 0.20081388 1.14292779
v -24.53151718 -45.67210004 -1.50399702
v -63.23990226 -7.32934847 3.14842816
v -34.71304104 -10.63361298 13.37261032
v -39.84474018 -24.12928455 2.47625075
v -65.77510387 -5.31736435 26.71607211
v -20.58282122 -32.05597773 9.51254461
v 69.48398799 92.74145216 -11.07972302
v -36.22717783 -21.09018713 11.33562252
v 11.36950962 -36.31723672 -3.58539145
v -25.08216910 7.42286583 16.12597518
v 68.48283112 82.40602165 -14.36456759
v -66.21461362 -3.92579427 4.28952882
v -14.90159892 -30.36417253 -3.03259236
v 63.19340318 46.92280293 -14.44897801
v -61.62171438 -2.04749033 23.69890362
v -62.86402047 -15.82861692 23.89338985
v -9.18257795 -26.82144381 -3.35169327
v -61.18395925 -34.13449973 4.58978396
v -55.01437932 18.17352511 9.85071715
v 9.69179254 -34.23079103 2.28567678
v 48.96325991 9.82631557 -0.27758608
v 63.56993318 64.61670995 -14.52208217
v 37.32210398 -17.75107719 -4.34710691
v -52.91366205 -2.43752752 5.47205377
v 23.19482900 -6.86484016 -8.03551450
v -12.56089192 12.71122694 9.49721877
v -35.38056836 21.74282260 17.42140763
v -34.52069312 -23.80182780 1.88906910
v 58.79272893 56.06621504 -13.58198375
v -18.69820803 -26.19156241 -0.52522111
v -19.84163374 -35.32831743 8.18748306
v 15.33832401 -34.33288634 -3.46574280
v 6.75583631 -34.77993608 3.01050767
v -72.73472100 1.98596809 10.63962746
v 62.04967573 52.91897431 -14.31021653
v -0.77695324 -41.52593017 0.05767708
v 62.49357015 62.91661412 -14.26341664
v -66.49363786 -3.10258032 27.49123611
v -8.60465039 -21.51978761 9.20195412
v 20.17182857 -30.70365638 -5.43709239
v -66.94146246 11.48175914 7.99997896
v -72.02720642 -5.68597112 24.24141020
v -71.35551423 -10.16275864 21.16739377
v -8.23429506 -24.85947683 9.01277643
v -52.17830464 14.32867721 7.99873099
v -50.27424172 -23.91157486 14.29759897
v -44.98559982 -27.35150792 2.73333839
v -66.93326682 7.27976207 5.94439590
v 72.85789400 76.97118074 -14.06829059
v -72.38321751 -17.60131307 11.94444671
v 59.87003818 68.78780574 -10.84701344
v -13.99417128 -27.16079168 -2.25614803
v -13.98179866 10.68530325 12.41315156
v -54.92710322 5.57537610 6.65691635
v 65.90779871 48.25808853 -15.48769884
v -58.51585418 27.63576061 21.01830952
v -60.45452133 -0.58871013 23.05224165
v 31.77876025 -6.68473728 1.85896223
v 9.88854747 11.49443537 -3.63235967
v -60.46985462 -16.48760028 4.63146018
v 69.04090196 71.04410231 -8.10718723
v -74.92797822 10.87366976 9.82313603
v -19.20546964 -30.70470132 9.44941957
v -20.70076764 -4.12016548 13.77029158
v -66.94032252 -9.49932076 5.10762306
v -21.74339257 -33.58399123 9.14686732
v -42.97751561 1.27082842 17.39120483
v -71.77650183 -8.67409818 21.33836225
v 68.41811538 95.26887536 -11.00581605
v 34.23106670 26.68364160 -1.04828016
v -56.36404082 2.28140573 5.77707682
v -20.17666027 -31.08027391 9.47554782
v 35.49611941 15.31946287 -10.11441555
v 70.07344067 77.70410180 -14.55438882
v -69.15879995 2.91688135 5.44539094
v 38.54665533 28.80360931 0.86162955
v 47.04401270 -8.09292495 -7.43682170
v 12.40005996 -16.95380360 -6.97440235
v -67.21957773 -32.19140694 24.64005537
v 12.27973867 -35.79201549 -1.18543068
v 6.70494977 4.82298201 9.97019839
v 39.57445174 29.82979640 0.73797593
v -14.41963855 -37.63497621 7.35970167
v -15.16005956 -26.61858499 -1.35582767
v -38.94160688 -47.24030197 9.37315263
v -71.61112875 7.87735824 7.74396118
v 9.42056533 -31.49010986 -8.08334723
v -77.16140151 2.86695990 15.23270179
v -15.51381964 -21.68714255 9.19409283
v 14.17535823 13.84523325 1.12437014
v 52.37428471 6.58464991 -1.72279484
v -16.42014459 -45.57728395 4.60223714
v 68.47611815 49.46616665 -15.89955017
v 25.83149634 -25.14740452 -0.45072471
v -31.27072379 17.66468957 5.02212439
v 26.89051256 20.05995996 -2.28220038
v -41.47423059 -4.05074470 4.67524352
v 51.30000040 48.53999987 -9.90999956
v -13.75566702 -12.11952418 10.67663636
v -29.46808189 -47.24730924 4.75770235
v -47.74769768 -26.48333460 12.39481103
v -43.32252592 29.34222855 14.98673204
v -42.03610495 15.59569594 6.06917311
v -68.10681522 -5.34889894 8.42524040
v -76.60513371 -0.03087027 16.35294594
v -22.65449427 -0.93507807 14.66082875
v -30.69081903 -47.52198607 5.95237734
v 44.63252798 10.19347087 -0.03876430
v -69.49084252 0.38395717 6.88698702
v 70.91877609 90.83431959 -12.22068910
v 4.68202122 -38.43195364 -4.26652515
v 68.44166666 53.65753919 -15.80202579
v -15.27764741 -43.68803650 6.55051786
v -32.33991936 -4.23040381 15.33141267
v -36.19468957 -6.14529522 14.47249949
v 53.22401226 7.20412051 -15.46185557
v -4.59658680 -31.33663163 5.84661867
v -33.35424885 -48.28429595 4.70775133
v -73.02670926 -26.65989101 9.77879297
v -56.26757070 -15.55730682 19.90771294
v 58.79105628 60.60477346 -5.19014616
v -71.61813974 -9.35155991 18.90657097
v 0.45422994 3.80599895 10.64663101
v -48.62751812 8.62337556 6.26134174
v 27.31626108 15.62135201 -7.30325608
v -71.33024186 18.00204255 16.63218811
v -38.24046999 20.10638826 18.40856485
v 58.15176666 59.12372470 -12.69884501
v 57.27701262 61.55809015 -10.74562408
v -18.04604940 14.20435496 12.98806816
v -64.21571970 -12.08691951 24.52030405
v 39.14204612 -8.40966869 0.73328277
v -6.16498105 -35.21883860 5.59642026
v 30.86546436 -21.97741345 -1.34934834
v 48.49582538 -4.10472509 -12.83979136
v 23.23118038 -27.75361203 -8.58571846
v 61.45918742 58.88774619 -14.25254997
v -54.87757176 -11.51319407 5.28532360
v -62.09103018 -11.81450207 23.14862050
v 21.06902190 -29.67861667 -7.10441917
v 69.19886917 85.17173678 -9.98893194
v -47.56151885 20.87161131 22.32261375
v -59.14307758 16.96016826 23.54674041
v -16.62151515 9.14651062 13.23870569
v 41.28206894 34.47056189 -3.83826112
v -71.53408229 4.77493601 8.12593848
v -53.24501544 -48.37182164 8.55582766
v -60.37230790 21.59138024 14.36748542
v -51.92498863 -46.82681710 2.34607910
v -48.09913784 1.90237421 5.60514489
v -7.92736560 -24.08742532 -3.65319010
v -31.07312135 -21.35358006 10.89498680
v -34.57368165 -48.30846190 6.32798579
v 38.91551867 -15.95757157 -4.04484756
v 1.44363032 5.19431941 9.94069967
v 65.21865726 45.26823387 -15.57002030
v 3.49852210 -21.35635540 6.53557898
v -45.51173002 -32.53827244 10.54140553
v -17.66675897 -43.33871976 7.38637196
v -72.91468233 12.36049552 9.23376996
v -46.38298973 -41.64178297 -1.37411116
v -47.38903418 -22.38747664 3.73103563
v -46.91621289 -48.71810228 7.81639572
v -75.28901100 11.59727108 10.42561140
v -40.80279171 -45.79788074 10.47031581
v 57.81112611 24.78489652 -2.29092874
v -65.56422263 21.18945681 17.62417890
v -65.86123258 -1.02224189 4.01075417
v -74.14423674 -25.04863963 11.41235884
v -41.85215011 -48.86318371 6.30493183
v -54.23809960 19.15443875 9.90252662
v 37.75805980 -10.24742331 0.68893586
v 70.47572732 81.31168038 -9.74377524
v -66.36585295 -5.22379717 4.41376399
v -38.10570017 15.91551304 4.92349081
v -48.29448462 -18.68926361 3.99238616
v -13.94044887 -3.96134099 12.99750246
v -68.80891323 7.11946562 6.11301605
v -19.59125698 -5.87848295 13.41728307
v -52.40039900 -35.31537950 2.65265116
v -25.11760406 -46.79198936 5.62843913
v 6.27831230 -0.74802083 -3.93804116
v -15.44451993 -23.70130830 8.85139406
v 48.69582504 34.01847929 -12.12241035
v 35.59756652 17.08888821 -10.00390667
v -3.41737526 -42.55782440 1.54905044
v 24.85630661 4.94056847 6.16874639
v -56.82553723 -6.25148416 4.87420475
v -47.62809351 15.63452929 8.13673902
v 21.16601542 6.42068591 7.31977029
v 9.94293578 -7.36802304 8.22971016
v 63.13577294 68.77862662 -14.04992212
v 64.82655555 84.08273757 -10.88067982
v -8.76249839 -30.21952510 7.24348240
v -9.55584552 7.65498402 10.72990894
v -25.88722482 -47.41724953 1.60387997
v -34.82528776 -7.64835300 14.01750371
v 65.51630795 74.66803491 -7.72934826
v -65.12992084 -0.31505933 4.03967034
v -11.55658066 -26.24155022 9.21100657
v -78.63914222 5.98520832 14.72215075
v -6.67047733 -29.60077487 6.94027357
v -41.57498851 16.86018519 19.93084885
v 21.90025896 13.62987049 -5.98612661
v -50.46774447 -23.33703451 4.21790406
v 21.90057933 9.83871520 6.66904822
v -57.72334337 18.98035593 11.03781909
v -52.89117619 -19.24136095 5.11497632
v -70.60950994 -3.93056264 11.76181994
v -40.77742994 -42.88793728 10.90578642
v -57.71071091 -6.49063056 4.38067410
v -4.89925640 -8.01737793 11.35302056
v -33.10212493 -4.99806972 15.12365974
v -10.77941433 0.36549088 12.99814694
v 69.25477087 68.28972697 -14.89697769
v 37.14288026 -6.35573594 0.96267840
v -41.11233726 13.42665311 4.75370931
v -13.13760597 -27.69288979 9.17791761
v 39.33443874 8.19440186 -10.58303937
v 67.43698567 31.67570010 -8.90842546
v -32.25943819 -33.16953033 0.47298198
v 60.55870652 51.87207088 -3.37921153
v -19.74624209 -31.58778697 9.47399903
v -47.52079770 24.96874146 10.92757005
v -4.17538919 -42.18056053 3.18575813
v -72.51609117 9.58867185 27.37862431
v -57.52573162 -5.55856060 18.82294007
v -48.06960002 -7.02817691 15.66578634
v 8.74605961 -16.35851711 6.05149288
v -17.95249805 -10.07841714 12.43957132
v -28.52060273 -21.82054706 10.70565172
v 52.39664391 50.17180368 -10.17799135
v -28.74953486 -46.42495885 6.40818570
v -70.95102221 8.79523251 7.24944798
v -52.04996467 27.27404051 22.68892713
v 69.39032674 47.49917611 -15.87544382
v 45.66388577 41.60868004 -5.71516249
v -34.27620232 -31.81273490 9.18302033
v 25.33877268 -27.70282328 -3.55950580
v 55.93859777 54.71013859 -3.92876565
v 14.28482309 -30.99562787 1.88039953
v -51.15286261 10.31722780 6.91943988
v -42.36841947 20.29832639 9.26738326
v 12.24021055 -31.37554973 2.49931868
v 22.28567936 -28.90146524 -7.63447117
v -79.93871719 7.75137404 16.12796448
v 32.27954730 -18.89027283 -0.09673448
v -62.75868416 -34.83400121 5.30135166
v -36.08106449 6.91608945 18.15541834
v -67.45886058 -9.29261744 6.51685242
v 11.70941163 -21.12137154 4.23626089
v -73.40328395 4.59386129 10.37955843
v -22.98898064 -47.20269144 3.04728234
v -72.43980467 5.40756620 9.03317332
v -54.25703898 0.94183377 17.49847643
v -35.99900752 13.56059965 3.48637905
v 67.24307686 97.33967483 -10.91950200
v 66.38125330 33.77183154 -15.35080001
v -48.88293520 -45.75721174 0.36406823
v 40.96353427 -14.39153403 -5.14904363
v 29.89731357 6.60761585 3.48787662
v 44.64767501 -10.85174829 -8.78529623
v 63.56955320 36.08042374 -15.66188596
v 35.66691652 -17.96757057 -2.13929662
v -21.32035047 15.83155431 13.24012130
v 30.16823158 -3.52218212 -9.63107310
v -58.60504135 23.78350496 23.31083454
v 35.32056510 -8.23420845 1.16744451
v -40.30812532 -11.99553255 13.52611743
v -20.72939090 -23.35573360 9.53998417
v -66.42530859 2.59993994 4.47802944
v -25.25633387 -10.23507584 12.70550862
v 12.54550926 13.38482182 0.17006396
v -37.41553426 -46.02488130 10.10800526
v -0.37436906 -0.25539406 -3.51958745
v -34.84684974 18.00172403 5.68687962
v -31.11334331 -26.87139437 9.66537930
v -47.48356715 -42.23270342 -1.03943807
v -51.01748556 4.15051868 5.75884758
v -45.49617320 -48.06543514 9.05410387
v 22.57613838 -27.23767422 -0.22046534
v -44.50167716 7.50883855 18.79988983
v -62.27751821 -43.98416355 16.52289182
v 23.44817109 -6.94000116 3.15199234
v 21.87897079 -23.61064404 -10.89449599
v 61.37202308 61.55062467 -14.08564299
v -73.36376607 5.22748893 29.27255258
v -7.49372039 -0.10196359 -1.99114974
v 67.44696200 92.66432375 -10.40992979
v 40.91219604 13.64557818 -10.47189068
v -8.16881564 -19.49946582 -2.26425030
v -18.09730195 -14.81207833 10.04613657
v -15.07225633 10.60999744 2.50625284
v 65.70862234 69.24729049 -14.90472257
v -13.78105488 -13.40043359 9.89953335
v -47.12180048 -46.41165584 10.44851542
v -50.08498207 13.92870490 7.63069792
v -44.98697445 -0.09260224 16.80655777
v -73.77950102 -25.08323267 10.61284356
v -80.64115793 7.03599676 18.95117015
v 48.86418581 -2.18435051 -13.87846563
v -58.18542093 -1.50845107 20.56879736
v -26.25280432 -2.24275771 14.84438963
v -31.87791631 -14.59607854 11.94547955
v 25.80245025 -25.70360713 -9.16091818
v -6.88352948 -13.77810817 8.83019064
v -68.28011572 -0.41031319 5.96168032
v -49.26347360 -13.49324267 15.38252085
v 24.34650436 2.46830774 6.12788647
v -14.72984347 -0.65880799 13.65854032
v -32.86000714 13.00769299 18.59853417
v 13.98923155 -5.42082451 -5.14280424
v 67.65806675 63.38812411 -6.63505075
v -50.37650466 17.77497493 9.11742542
v 64.09146637 40.18902034 -4.18297015
v -53.60393971 2.84383725 5.55655453
v 36.41616553 -14.16636631 0.03077355
v -10.06538142 -9.11197811 -1.06993818
v -5.40390518 -1.94960774 -2.17936351
v -67.44267792 -1.21905946 5.19377179
v 32.74833784 -21.65209875 -3.06105963
v -35.86068377 25.09592474 12.45425269
v -29.74002436 -2.39629997 15.15792683
v -4.11901297 7.27220811 -2.52518244
v -27.10710466 -46.70760408 -0.17285861
v -60.75959653 -10.64964198 4.39145323
v -10.84858458 -5.07322932 12.47153897
v 8.91954731 2.26979074 10.27742680
v 53.58119681 52.86603421 -4.65252204
v -34.63339061 16.74441621 5.15181106
v 42.69850999 12.50068471 -11.53499819
v -45.61309516 -46.23150453 0.12971812
v -46.01829499 -43.58713701 -1.25794194
v -3.52589902 -7.40966573 11.15823258
v -13.26197013 7.22747575 -0.49425161
v -18.71780306 -12.91407086 10.81860065
v 20.88238858 -5.57253603 4.06495202
v -14.55030870 5.19484980 13.14458344
v -14.84900247 13.81027978 11.25169452
v -62.21616268 -2.09875591 3.64120211
v -34.74467248 -47.54393175 8.26197211
v -68.71244311 12.40938995 8.58890172
v 42.91440547 14.61628452 -11.10514253
v 17.89383963 -24.74962361 -10.02467517
v -71.71514630 10.79069078 7.93882646
v -76.41526312 10.96626371 11.32902130
v 67.58747250 96.46720439 -12.13385817
v -31.99727088 -47.99339175 5.57737891
v -40.37195817 -14.23205994 2.20349268
v -62.07291037 -0.26508793 4.63529071
v 60.50256267 69.77376342 -11.37945149
v 55.63255772 4.53817658 -8.24244972
v -35.36889702 0.43427266 16.56346954
v 14.19462450 -8.23951047 -5.05143544
v -65.45493752 -26.41788311 24.00937490
v 57.17385188 23.33388850 -15.78585431
v -49.62384701 -38.18194196 1.63760234
v 68.17529351 95.15312314 -12.63229363
v -67.07152724 -8.82549770 5.29514300
v 3.64303240 -29.70872633 4.90539428
v 62.47374415 32.62823448 -15.67665674
v -49.13875833 20.01846209 9.63017065
v -34.93466228 -3.24477372 15.52992873
v 34.97773781 -17.01298170 -0.71973266
v -17.27535576 -36.46859527 7.62395328
v -74.63505864 2.85869394 12.21183129
v -15.82543179 14.31179792 11.59620378
v -69.55218315 11.13628317 7.88051169
v -28.04600261 -9.20116995 13.05684075
v -13.72058783 -3.12766712 -0.35238921
v -26.26031265 -27.85853297 8.75840988
v 55.29463291 4.69265180 -5.99803589
v -57.08452687 28.30492519 16.08862169
v -40.49903154 16.95201732 6.33418094
v -24.00276251 -32.88332745 9.69505403
v -29.96216342 -23.22499454 0.86732482
v -8.31833296 -14.62430414 -1.20570685
v -64.68644738 14.73888941 9.90187656
v -50.32791942 -39.20343146 1.17935240
v 50.59688911 47.99883813 -4.10078093
v -37.49167919 12.16409635 19.46725883
v 68.95934790 42.86481440 -15.57436213
v -10.71510185 -34.83183682 6.68379106
v -5.57113159 -17.58836582 -2.26415368
v 56.99687824 55.21250889 -12.77818065
v -72.33755291 14.79868684 23.34010601
v -52.08942294 21.81903087 23.97077158
v -64.08885866 -22.40674198 3.86410602
v -64.69281018 -32.88233280 5.12989331
v 70.33147663 64.35590982 -8.17004498
v 21.71539515 -14.14251700 3.08093894
v 45.87781429 -0.26804037 -15.28514549
v -68.37592274 -16.28764160 24.01280589
v -63.24142218 -15.28688986 4.86009568
v 55.51207066 7.01324642 -4.20404831
v -18.69829558 11.65119559 14.08582181
v -38.04754093 26.24215931 16.58163592
v 8.71861912 -36.71325371 -5.15420269
v -9.97437723 -16.32091030 8.97928048
v 59.63002145 22.52533659 -16.02134854
v 51.88981071 33.82469341 0.38816140
v -12.05550693 -33.55136514 6.91881124
v -11.91961858 -17.04211906 9.04029980
v -39.27396610 15.31549543 4.85292869
v 13.50044925 -32.50104189 1.31995266
v -7.44536426 -1.79318071 -1.71209511
v -61.74128503 -28.35951746 3.98246245
v -6.07105391 -34.98052806 -5.41145541
v -49.49777573 -47.76461050 3.08110565
v -8.33645090 -9.45083052 11.40882727
v -27.15888433 -24.19634722 9.82630439
v -50.22893846 -48.67032543 7.08668446
v -42.36228764 -44.76200417 10.67272481
v -64.36257809 -40.28093070 20.64003795
v 43.24238747 30.21314368 -10.27076691
v -39.13664818 -4.06038482 15.14500380
v -6.51902007 -41.07414931 4.75173164
v 43.33835840 -0.19591028 -15.02031181
v 48.68790880 -2.16199737 -2.68811570
v 42.06986353 10.17013378 1.14250206
v 60.94766781 59.46064740 -4.69356263
v -13.98057397 -34.66481343 -4.69841156
v -59.21385437 -12.47533038 4.53606062
v -25.71084537 3.63911921 15.89452848
v -62.84116209 -2.46878201 24.15591851
v 51.27935112 12.69692928 -15.82597382
v 71.98039442 77.78408378 -14.77207989
v -17.48812012 -26.98591910 -0.75587904
v -52.44066939 15.87431133 22.70922251
v -70.84781677 -7.48489285 13.64105940
v -36.34575382 15.22609219 19.05652881
v 15.77634364 10.03166754 -5.88007411
v 67.20688939 91.77982062 -10.32401808
v 25.30014329 -10.27569454 2.78680515
v -59.79401246 22.03907631 22.70217799
v 68.95363331 95.59223801 -11.28578372
v 69.04056668 83.44379067 -14.20925464
v -69.99616325 -26.92790888 24.82588403
v -39.04817253 -1.13974058 5.01311803
v 55.84853888 54.31191623 -12.23298628
v 65.27889520 40.15064985 -15.87919705
v -50.81859976 -3.07933404 5.12515754
v -9.38300323 -18.83858442 -1.71321072
v 48.35424200 22.36061171 -11.79002598
v 26.88759752 -23.03742804 0.27557014
v 0.04071074 3.15179932 -4.03970107
v -55.86249009 -37.70375624 2.77863140
v 16.31584018 -33.43684599 -1.74456369
v -35.41078418 -30.18682264 1.48664578
v 44.62889954 13.09162565 0.98597305
v 1.93969638 -18.02124828 7.73283979
v -16.36018418 13.00771255 12.78304495
v -11.11626904 -41.81125015 -3.69631848
v -70.45558095 2.58795545 7.04671536
v 6.53119897 -16.00217074 -4.91139060
v 62.18489259 22.65104651 -4.82651638
v 40.04124925 11.59545220 -10.30056830
v -56.27078190 -16.10342599 5.18931448
v 70.77947259 82.92453736 -10.32000501
v -60.58889627 -2.88557843 22.93946594
v -60.12749672 -46.71505466 11.75428741
v -11.09701954 -31.72604367 7.11213890
v 61.58873066 66.30520523 -13.56299594
v 27.56317705 -12.31009420 2.49376171
v 71.55174017 73.66709411 -9.42569226
v -44.40453276 24.77347478 19.61906068
v -80.15842736 6.21619495 17.38221571
v 62.71290034 66.00996107 -5.98612940
v -1.90027908 -7.77547853 10.96080430
v -75.63455403 6.04850240 28.38293836
v 40.41368887 23.63336645 -10.54874901
v -13.85165378 -11.37320884 -0.17544844
v -37.90245950 13.07685860 3.94385634
v -48.11462015 11.70248631 20.37730254
v -62.95500696 16.82800800 23.60016480
v -9.40877944 11.01901662 2.51626689
v 56.19023368 10.13230346 -3.18117137
v 8.51901621 11.90498099 -1.76417036
v 66.94363803 42.26265848 -6.77590771
v -64.46453184 -4.39507514 3.38198803
v -55.53939939 26.41725726 12.09761761
v 63.05277348 77.43132114 -11.26985997
v -30.82034178 -30.55248968 9.00698826
v -39.96735811 -22.08244987 11.06229611
v -77.49105990 8.72737169 12.35102396
v -55.53637445 25.06937645 11.44723408
v -42.43019968 13.63329310 19.94524710
v -24.98090267 -0.70273312 14.98906035
v -15.85052349 -26.02190897 8.59765522
v 72.81401753 73.31009209 -11.38675213
v -75.59354603 14.92368616 14.37610015
v -17.63915271 -8.65268614 12.82063872
v -16.71039872 -4.71670227 13.23710848
v -1.23971282 -41.59133136 1.85485533
v -2.52872682 -14.16029409 8.84125847
v 57.61669949 18.39643717 -15.88034816
v -65.70468843 -41.38796777 18.34759861
v -56.37779459 27.50746720 22.50581793
v 63.70266527 30.90504929 -4.83200001
v 64.44498152 46.35538906 -4.02389420
v -9.82544851 -39.21492770 -4.84174490
v -47.63454944 12.51880731 7.09057506
v -58.36504698 -4.11835453 4.20637615
v -59.30290744 11.06345654 8.64704791
v -74.46039468 -1.67180388 24.61620048
v -55.04792184 22.54312858 10.88333130
v 22.42697775 5.53053105 6.98441826
v -66.64598733 -19.28217523 24.26302433
v 37.43396699 -11.60560269 0.37556703
v -13.17603141 -35.42599827 7.08015542
v -46.55086249 17.71982573 8.63189995
v -4.00537532 -11.97093911 9.48285218
v -3.36922077 -16.03772491 8.89883377
v -52.25764215 18.25837232 9.36213229
v -72.22052664 -6.84192404 21.62961289
v 15.56189544 -32.46102482 -0.12164254
v -71.82830572 -10.09534206 16.09349996
v -50.47668889 -9.63433087 16.36995003
v -4.02080454 4.70490847 10.61555557
v 42.54590720 20.82307637 -11.17210370
v 57.40192905 61.63834780 -6.40390394
v 69.46809590 49.04544726 -8.82712472
v -65.76594710 11.69528067 8.05849768
v 43.60055923 -8.29569716 -13.10141757
v -64.21960145 -3.53654008 3.37275187
v 70.89970261 66.54950231 -8.58814176
v -53.16283554 -47.29479551 3.58420308
v 19.39897984 10.66393498 7.06970226
v -19.87396181 7.88530428 14.44915589
v -8.69064871 -3.18561983 12.46866118
v -36.34907678 11.05334703 3.20972293
v -13.70317955 -26.76034346 9.10410937
v -9.62560251 -20.24530247 9.11502261
v -55.07085845 10.09602658 7.90971052
v -76.29141957 9.16376337 10.87954082
v 61.80837750 67.83847511 -6.53951522
v -20.20561881 -26.35393851 8.75142310
v 61.09925359 15.03595524 -13.26938067
v -11.06790453 -26.21894889 -2.66856584
v -15.81831463 -13.13738059 0.05408138
v -46.24028504 12.84182072 20.20574547
v -32.03308582 -23.16983044 10.68909746
v -25.20001307 -29.57604267 8.60924274
v 67.56509840 96.71469033 -10.81874315
v 21.15985565 -25.80814809 1.28280185
v -65.55515528 -2.13832990 3.86426784
v -43.16859320 -40.88480398 11.84959430
v -29.69486266 17.49553904 5.00883535
v 2.53799348 -38.66931424 2.75133271
v -19.83898319 -10.54214872 12.38906290
v 54.73814905 56.70684949 -9.64849629
v -63.32645565 -36.38847545 7.12581025
v -5.72783453 -43.33887994 1.55436434
v -28.89212035 2.67677777 15.96040651
v -69.64170188 -11.08275913 11.07735094
v -58.51111934 -45.91943324 5.75613882
v 28.00432779 -4.64231893 2.44251802
v -62.57107109 17.44461246 12.64628768
v -74.18219000 9.83660109 9.12607647
v 70.17008960 61.47930771 -7.82088283
v 18.36625673 -4.96854447 -5.95177850
v -61.25643104 8.80140066 7.20240455
v -26.36239491 1.00440159 15.38154203
v 31.23474307 1.17918535 2.31768098
v -30.79563752 17.49581285 17.26797037
v -68.59485805 -29.50989455 24.97967705
v -63.53721023 15.57491161 10.97277552
v -39.13511336 -30.40447086 1.58722675
v 40.10743648 21.54460177 -10.89894306
v -26.00576170 -47.57493362 3.34834633
v 38.07977587 -6.86073303 1.10953278
v -54.89962921 -45.44124007 2.55582621
v 57.58120865 9.24618542 -5.63552184
v -63.19539994 -6.70943270 3.09625291
v -47.15550318 -47.14988917 10.16484480
v -58.44715610 0.50060952 21.21257968
v -57.38261715 27.99862623 21.52200975
v -39.95894641 -42.46516898 -2.02101236
v -20.16212419 -28.23064849 8.60530324
v 41.07753932 -12.52460852 -2.83465674
v -77.09349692 1.18643977 20.88815346
v -41.93085060 -22.87290432 11.15626935
v 69.12697107 80.96276224 -14.31872789
v -73.48085195 -23.75569753 10.19100565
v -20.93242109 -16.96332730 10.38724743
v 63.13562393 42.79496148 -14.85395432
v -56.10682070 20.85513808 10.73793788
v -72.22611457 7.11049326 8.27742461
v 33.16084668 -1.36674207 1.32694887
v -43.91825944 25.49618110 12.48883549
v -74.94921982 15.81513137 21.19509876
v -64.07458335 9.83487163 7.00876908
v 68.36254150 93.91488135 -12.94636913
v -58.77200514 -5.58508374 20.99464461
v -54.38023806 -2.23261560 5.56060020
v -22.88226597 2.53411941 15.10155108
v -39.17015716 10.34532953 19.52062361
v 41.86510667 -3.42734484 -14.70144466
v -33.45251828 18.00740883 5.34516480
v -28.71638909 -40.02737254 9.18975379
v 64.20968473 29.14995141 -15.43103438
v -14.38101474 11.69598754 12.34481484
v 24.80951510 18.36495660 -3.36064724
v -64.25853074 -41.21960327 19.78610642
v 3.00021865 -7.82566518 -2.53034383
v 66.84043258 48.70092124 -5.42718684
v -66.15501642 -7.53406482 4.19767573
v 13.00008129 -3.18711041 -5.34337899
v 20.39132826 -8.51226784 3.52322520
v -30.39914183 -27.11082064 1.13336265
v -71.30553573 -28.87447737 23.43633771
v -57.48084560 -12.07320020 4.71422635
v -67.65173376 10.36143117 7.56498193
v -17.83474348 -41.07959196 -3.99219897
v -67.66788661 -27.78706513 25.12817457
v -73.08676839 -0.98433089 13.54773622
v 43.75152290 -4.09265421 -14.86637257
v 60.35239622 55.51113561 -14.07379285
v 67.98947603 53.29821259 -6.34145224
v -10.34541894 -2.90995790 -1.13380910
v -75.34197718 7.32410606 28.18289958
v -61.87913939 2.48557562 5.08051133
v -10.48543770 -26.91351622 8.95490404
v -51.62995681 -48.18788171 5.01917303
v -19.37777363 -40.98676890 8.04637186
v -24.87391047 -3.32136778 14.66196962
v -36.49327531 -28.30337547 9.91172902
v 69.09736991 94.27423030 -12.75022049
v 36.63590923 19.99520510 -9.91543289
v -61.26455963 1.52802316 23.01985025
v 36.52513772 29.36458588 -3.76308663
v -63.09954822 -24.61835556 3.84735223
v -36.88187525 22.72206172 17.30368473
v 33.39131922 -19.90945265 -10.24788618
v 13.84075917 -16.79604687 4.48475871
v 24.08986352 -19.67157796 -11.50986180
v -24.70980585 -47.45095223 2.57202494
v -21.16073482 -46.81240022 3.73353716
v -68.84590536 9.41040274 6.96988497
v -59.02861059 10.01217682 22.96948247
v -79.32952791 5.52980136 23.94999377
v -63.23621422 3.18846013 4.75961249
v 57.32859299 62.77903169 -8.90961569
v -32.50520304 -36.50011122 9.92984418
v -46.00484297 -39.54457492 -0.95026207
v 10.57665423 -19.15115863 -6.95416797
v 70.34200430 65.50319493 -15.49356710
v -13.91403936 -25.57815239 8.80333036
v -44.31714490 -37.31091321 -0.06073187
v -14.07546084 -29.87096086 8.69780034
v -63.27360868 -33.07931870 23.08897115
v -58.58896673 1.57811563 21.27223834
v 51.28483102 12.60182820 -0.65286842
v 43.10507700 4.34837537 -14.27652873
v 67.17039645 39.14542869 -15.82179032
v -55.52159622 12.69524638 22.94932306
v 64.39276785 67.52534211 -14.58511874
v 63.80282342 77.79399306 -9.02006496
v -71.36237621 15.25873970 11.44986879
v -72.30373472 8.89032055 7.85113871
v -4.07477049 -20.42036876 8.94509535
v -63.52592260 17.39647985 12.62266375
v 18.93169619 -29.69485149 0.30360371
v -69.45195794 -25.74885637 24.90361966
v -28.50765176 20.62514797 14.21398204
v -79.69067991 8.63429531 15.60415141
v 16.86505042 -29.71097082 -7.51300715
v 47.92538658 -5.76971518 -11.86003815
v 60.67087129 19.62254196 -4.06035408
v 48.58229309 46.00665346 -7.78827723
v -62.41776794 22.64760993 16.38978720
v -33.54638442 -29.27976102 1.46981666
v -44.78802159 -6.47655735 4.39414242
v -21.68042213 -45.94420269 6.17606798
v -59.76430699 -0.37077701 22.63866737
v -66.30851328 16.03308693 11.30829658
v 49.90132526 12.42254768 -15.53034969
v 10.99350955 -35.00522673 -6.25923602
v -18.03117245 -11.41735073 11.80532947
v 62.54632026 74.74725693 -12.18728442
v -58.00175294 23.09310064 12.95117941
v -8.62224959 -32.03423321 6.57877186
v 16.31942950 8.30533914 -6.54071290
v -4.89773415 -20.37097514 -3.24571854
v -42.04908013 -22.26291224 2.77769123
v 20.17870173 -30.13090789 -6.76365290
v 64.90231305 23.08664657 -10.38744487
v -57.04471841 26.53391287 23.03505130
v -39.63794187 8.28255899 4.15517483
v -56.77205697 -13.47230468 20.39554715
v 50.67323521 -0.53753878 -3.84541741
v 66.30544364 84.00969952 -13.60766403
v -23.83741178 -34.32428092 9.35748685
v -37.57400438 -47.65436426 8.68437812
v 63.38046491 76.41213387 -8.67171492
v 24.55367334 10.58982126 5.86537411
v -77.86305249 10.10576170 12.98834756
v -65.63766301 0.18571026 26.80055611
v 64.39828873 68.73699278 -6.68817246
v 43.89638081 -6.63072942 -1.31653529
v 19.83833499 -26.37742460 -9.85748041
v 68.50174814 89.98669684 -10.22995263
v -40.70157930 -18.19008030 2.64225248
v 13.81203998 -7.05732824 6.69286447
v -54.54739928 -6.13368023 17.87231676
v -46.96710780 -44.84952614 -0.57245523
v -51.93397775 9.33487993 21.02390304
v 59.02481824 44.86490786 -2.15577870
v -73.21321219 15.26580378 12.25230750
v 31.94737807 -13.49471044 -12.81743962
v 58.22686478 50.53758249 -13.79710063
v -59.05377120 -46.56989127 12.90608291
v -31.50789440 -30.63558228 1.04697479
v -37.83138096 -31.33735806 1.31166005
v -61.81930378 -33.43507648 4.49029962
v -59.11552906 23.73359539 13.75334058
v -58.42738971 7.76960794 22.77463488
v -55.83465472 23.21733348 11.24099363
v 64.07041103 70.40498406 -14.34648130
v -21.99675329 -39.28280622 -4.12967568
v -54.08434942 16.22809283 23.20656925
v -11.78323384 -10.63009072 11.39532216
v 9.26011987 -5.73847163 9.03607719
v 60.31852961 68.06909293 -11.99496351
v -21.74402215 -30.24412878 9.03263874
v -1.57258054 -41.11233354 2.92269071
v 16.70199074 1.36939553 -6.62178779
v -72.77765870 3.00902594 29.60193530
v 55.41723594 39.98713195 -0.70142199
v -54.66687679 -1.25061383 5.61244087
v -73.02397490 -23.17240834 21.55548334
v -52.50114948 30.55297583 19.24296096
v 48.42103645 33.08589756 1.13176054
v -54.30512130 14.54291400 22.94191346
v 66.40160829 86.78568155 -9.81521793
v -20.67430504 -28.95628661 8.70825723
v 24.23411235 -27.09895745 -1.35851605
v -37.89605200 -0.83233981 16.62562415
v 6.74245832 -8.51129275 8.81806668
v 11.77734043 12.37001549 -3.17674456
v -3.75538878 -31.64953366 -5.69604570
v -54.96090278 -1.27965002 17.41147228
v -62.65430152 -19.02739890 4.02721437
v -3.44688748 -39.75097835 -4.34163027
v -53.87261510 27.20749564 23.02776463
v -63.74900043 -1.42780528 3.71853588
v -44.49089989 1.23958709 5.67600457
v -41.50933400 2.21409276 5.42731863
v -35.17292812 3.38208931 3.41192470
v -29.84877117 -8.06338992 1.00795925
v -36.23976558 -9.75160114 2.43359827
v -34.94580463 -15.57968929 1.08016818
v -37.16004267 -17.82980375 1.89563993
v -32.05724433 -18.80346052 0.93930052
v -21.24349214 -11.49703003 -0.72178629
v -21.23518847 -2.23000790 -0.32840241
v -20.93268558 2.96434644 0.06895074
v -32.51759335 6.32645516 2.43197172
v -43.27093437 2.37867329 5.62485121
v -38.87784481 3.05903098 4.80553275
v -34.30741280 -2.22477177 2.93412223
v -37.96490282 -12.23260723 1.92507776
v -39.15170208 -9.25021339 2.81550572
v -37.65054047 -16.07052237 1.69410580
v -36.25039011 -18.33584160 1.71172270
v -33.92602503 -17.17524230 0.99106750
v -29.44158204 -16.73501544 0.17302037
v -30.10773286 -18.87337491 0.46990201
v -18.52104999 -11.69832237 -0.47663448
v -20.62078752 -13.94885778 -0.49976230
v -25.38121119 -13.73553090 -0.51943481
v -18.79313029 -7.27671478 -0.46880226
v -27.40670927 -1.08745007 0.31863293
v -19.87088844 0.45832226 -0.09449053
v -18.21124554 -2.99957930 -0.27853221
v -23.17830361 0.53338101 -0.14891110
v -36.42109036 -5.23760775 3.51942121
v -36.93190962 -1.84545654 4.04007919
v -35.05735472 -12.28307653 1.58686412
v -39.38758746 -13.01426068 2.00906023
v -35.84883735 -18.27683672 1.56739610
v -27.21869759 -17.06404798 -0.33742507
v -31.46608546 -17.17518829 0.57469978
v -16.94247313 -10.56338008 -0.36076459
v -19.40729097 -14.77040164 -0.19716298
v -21.10239863 -15.90721123 -0.27908327
v -24.82793294 -7.19209155 -0.38668624
v -16.72449149 -7.34807597 -0.35095925
v -31.09855577 1.95672829 1.65203377
v -27.99762785 2.90881610 0.65771752
v -24.08199944 2.62869755 -0.01585855
v -24.71586503 -2.75762449 -0.22140004
v -37.57515922 -0.11043530 4.45784442
v -32.08039701 -14.42004088 0.80751727
v -33.04029256 -9.46212187 2.02500774
v -39.29846734 -11.35378983 2.27753283
v -38.22621331 -14.20907211 1.75827416
v -35.93688458 -16.58298448 1.33717572
v -35.53065285 -18.33332889 1.51163572
v -28.24499272 -15.08618146 -0.01966116
v -25.02787299 -16.06859267 -0.59082289
v -18.88244040 -10.22850070 -0.56316890
v -18.66192743 -13.38196546 -0.30197160
v -23.01035263 -14.26996663 -0.61586685
v -26.58132650 4.13918030 0.42176939
v -25.64411238 0.43141918 0.06968073
v -27.90053561 -4.66628652 0.36710367
v -35.63283011 -0.65937266 3.55373183
v -38.11221197 1.68861379 4.67212405
v -30.93790449 -15.51770791 0.49952610
v -32.69628063 -6.03887718 2.26185960
v -35.90507433 -18.59235577 1.69754238
v -35.68512574 -17.82308891 1.43523386
v -28.00220437 -11.34496555 0.20010366
v -21.69286832 -8.68603121 -0.63336873
v -20.04304901 -12.44502235 -0.60533400
v -32.97864646 0.39471374 2.38940748
v -30.46019748 -12.28180993 0.86766685
v -24.33362603 -10.44973545 -0.58162608
v -21.60086855 -5.24549186 -0.46335621
v -30.49014695 -1.39617187 1.29538844
v -17.14666560 -13.69648892 -0.05672796
v -16.95343107 -12.26824988 -0.18793538
v -42.26191342 3.43950745 5.51935984
v -40.54330289 3.73795629 5.16649056
v -42.57877171 0.80055225 5.55254566
v -38.78369927 4.56485106 4.60255845
v -36.69907898 5.19013684 3.91778350
v -39.44654018 -6.88156020 3.58134089
v -28.49014290 -18.47071946 -0.01949212
v -20.02018504 1.83798745 0.07097538
v -21.27769403 1.26201939 -0.08897954
v -16.62138849 -0.17728200 -0.29017226
v -16.53664932 -3.59745184 -0.19765359
v -17.72983931 -5.35693625 -0.32261224
v -38.22986037 -4.67578089 4.05003037
v -25.12279898 3.89537867 0.18466805
v -37.77840734 -10.34305897 2.36910512
v -36.36784479 -14.95718677 1.35542813
v -36.51554137 -13.19589559 1.55559741
v -34.95971113 -14.04003426 1.21494208
v -28.00004929 4.46171220 0.67701133
v -29.72157858 3.83850536 1.20895181
v -24.49581958 -0.92793372 -0.17052342
v -26.25791356 2.45446223 0.27750534
v -36.37751937 1.44158676 3.93038150
v -39.76263851 2.01398693 5.15231024
v -40.80962390 0.93335332 5.40776923
v -34.83974561 -7.62133347 2.84635741
v -27.13646740 -8.45552050 0.02451953
v -19.82849836 -11.21234428 -0.64718694
v -20.62799595 -10.11884026 -0.67484425
v -21.58536389 -12.85105385 -0.69258368
v -23.09818007 -12.05090899 -0.71295560
v -33.03430974 2.38555623 2.48695840
v -29.94504012 -10.42003185 0.90864080
v -32.47570992 -1.62814604 2.13323440
v -30.83576635 -3.56962485 1.43084337
v -34.85459089 5.65227354 3.30001023
v -37.45074943 -8.24672915 2.98547698
v -18.92956346 1.46799814 0.06986114
v -18.31429079 0.13702166 -0.11555444
v -19.50282417 -1.36227207 -0.23022253
v -21.32607251 -0.47841860 -0.21901986
v -22.94231392 -1.52602384 -0.28384340
v -22.63108082 -3.40676680 -0.37933677
v -24.13037047 -5.10307029 -0.35885541
v -22.37184159 2.27069831 -0.08288186
v -16.24785922 -1.79427862 -0.29576241
v -19.75417137 -4.38216235 -0.38322282
v -36.68685630 -3.50213004 3.79181583
v -34.99161080 -4.08782810 3.17101646
v -36.47506237 -11.42982300 1.94090302
v -35.25003046 -10.79383120 2.02805921
v -34.66713428 -9.34584625 2.39608181
v -33.86184946 -11.05581876 1.79345137
v -33.59095380 -15.04667290 0.93726796
v -29.36888486 1.94189709 1.01027475
v -27.98219211 0.85483718 0.56471548
v -31.06157482 5.97304478 1.81124045
v -31.80680797 4.16864688 2.04580883
v -25.85451677 -1.42035971 -0.02780092
v -26.82042867 -2.80844676 0.12186123
v -28.87533605 -2.66997819 0.69677149
v -34.53155980 1.05235016 3.10656871
v -19.76600103 -8.75545293 -0.58325962
v -24.93483387 -12.03250047 -0.57297980
v -26.10859647 -10.76700632 -0.30271412
v -22.43631333 -10.25607344 -0.69533527
v -23.64336513 -8.74590594 -0.57088805
v -31.46505728 -9.00359545 1.57521502
v -31.35373071 -6.98440149 1.66232418
v -29.86209653 -5.69808157 1.04686047
v -28.36943977 -9.16566793 0.41143026
v -32.97429904 -4.02053446 2.36015255
v -33.72744471 6.92897709 2.91752978
v -37.53475472 -6.37078192 3.51063907
v -17.75301248 -1.28154084 -0.22970411
v -26.21727251 -5.94937336 -0.09501521
v -19.95532215 -2.94844760 -0.33053281
v -37.86838800 -2.89512589 4.27854573
v -35.70995852 -2.43697409 3.51554784
v -34.99168158 -5.99865010 3.08703934
v -35.85163876 -8.37895367 2.82377168
v -33.76650065 -8.22128356 2.48876540
v -31.95641935 -11.20695565 1.38464302
v -33.30263123 -13.03795259 1.22726173
v -32.38842264 -15.88392444 0.70137467
v -29.95108068 0.39667639 1.14342116
v -33.49932656 4.77841776 2.76735704
v -33.99821371 -0.61094988 2.82360590
v -24.12730642 -13.01834639 -0.67376031
v -25.67528374 -8.94857850 -0.32558985
v -26.38810314 -12.25241087 -0.30085692
v -22.80656621 -7.02162413 -0.53211255
v -31.55853599 -5.26899658 1.75740314
v -27.98504755 -7.06513226 0.34722459
v -27.09799260 -9.71167069 -0.01968821
v -25.97517893 -4.24668146 -0.09235169
v -26.39000118 -7.50035467 -0.13433858
v -38.14485297 -1.60720584 4.55718394
v -36.16277128 -6.95542106 3.19213094
v -33.87673199 -5.37730334 2.75195087
v -33.78114849 -6.83302106 2.66355276
v -31.68055788 -12.99471594 1.00509753
v -28.98971178 -0.81682194 0.76575420
v -31.55807406 0.11389157 1.76100421
v -27.32489072 -13.45441397 -0.12898289
v -29.11754698 -13.25945742 0.37291594
v -20.78469470 -7.17228698 -0.54567988
v -32.66518191 -7.76958512 2.16890126
v -30.65039776 -13.90935015 0.65065245
v -32.18116611 1.17605738 2.06026970
v -19.78537813 -5.91861084 -0.45117541
v -29.67230231 -14.90794215 0.31906369
v -46.04968056 0.37235452 5.62803028
v -16.22289419 -6.18883781 -0.23866490
v -40.38171098 -10.36897954 2.68157409
v -40.44390470 -8.76506139 3.10776127
v -26.65815316 -15.08234907 -0.36236111
v -17.69147813 -8.90589412 -0.48138777
v -23.07284996 -16.54486358 -0.47381807
v -24.20533821 -17.27372408 -0.52875170
v -37.31724992 3.23080434 4.25533252
v -29.39908952 -11.82677317 0.62851340
v -21.05484903 -3.65081220 -0.39729400
v -29.39902246 -4.17371327 0.85258990
v 41.21513292 29.82161939 1.40531396
v 41.94280133 30.44035845 1.24748319
v 40.54178670 29.42944504 1.41291530
v 72.47605175 80.72707057 -11.48034446
v 72.62403518 67.03473628 -13.96480110
v 72.90861756 77.38312334 -11.68424916
v 73.14508408 76.57514513 -12.66819984
v 72.67780602 69.64217126 -13.57721817
v 72.27498293 69.76988167 -14.72013537
v 72.52788544 65.46972692 -14.50722571
v 72.74443656 65.77523053 -13.24661635
v 73.12424481 77.64208317 -12.71472313
v 72.43186980 78.52859050 -10.88412106
v 73.11489433 77.09965110 -13.42793647
v 72.61789590 70.94686478 -14.16114718
v 72.86006957 72.11676240 -13.77343200
v 73.00346345 73.05654138 -13.56223226
v 72.48814404 65.80025703 -12.10082509
v 72.58751988 67.05948710 -12.50169333
v 72.60744274 68.36459041 -12.97124941
v 72.97857851 78.36275548 -12.07265723
v 72.43540138 68.36108863 -14.44974262
v 72.16519862 54.33212221 -13.79208360
v 71.48019224 51.14689842 -13.26177921
v 71.06819749 48.18267003 -14.23876639
v 71.69538736 52.35408992 -13.33623938
v 71.32694125 49.62360859 -12.89449539
v 72.02413678 53.65872011 -13.09884060
v 71.69383019 51.73023045 -12.40702160
v 71.28411531 48.21699858 -13.17511033
v 71.05172426 46.93668708 -13.64143379
v 71.09726220 46.82292417 -12.57556677
v 71.52047008 50.60039833 -11.96520962
v 71.30235434 49.44987595 -14.09524307
v 72.21717387 82.80117065 -11.76030468
v 71.65483385 85.13686061 -13.80073279
v 71.11032307 88.23639899 -13.52105755
v 71.04258239 89.15064484 -13.37696798
v 70.97698003 90.27063847 -13.02279904
v 72.38198072 81.73064142 -11.67496759
v 70.84055245 85.80782264 -14.10923153
v 72.36910611 83.80410075 -12.49021012
v 67.22760201 96.30510211 -11.98402233
v 69.93568689 93.49851310 -12.13813946
v 69.08608973 95.31884640 -12.20979076
v 69.81230527 93.43841672 -12.58865558
v 69.48886067 94.45943683 -12.27081195
# Number of texture vertex coordinates: 0
g Polygonal_Model_1 Triangles_0
# Number of triangles: 20460
f 1 8471 7814
f 8471 1 7845
f 8471 12 1103
f 12 8471 7845
f 8471 1103 7267
f 7845 1 4897
f 7735 1 9630
f 1 7735 4897
f 1 7814 9630
f 12 7845 13
f 13 7845 4897
f 4895 7735 9630
f 9892 2 4895
f 2 9892 7682
f 4895 2 7735
f 4897 2 4898
f 2 4897 7735
f 4898 2 8124
f 8124 2 7682
f 4887 9892 4902
f 9892 4895 4902
f 14 9192 8986
f 9192 14 7682
f 4886 9192 7682
f 8429 9457 8808
f 4886 9457 9192
f 9457 4886 8808
f 8605 4 8700
f 4 8605 4914
f 8605 4910 4914
f 3 4 4914
f 4 3 4918
f 4878 3 4910
f 3 4878 4918
f 4910 3 4914
f 4 4877 8700
f 4877 4 4918
f 5 4867 4877
f 4867 5 4878
f 5 4877 4918
f 16 9222 4924
f 9222 4866 4924
f 4866 9222 4930
f 9222 4877 4930
f 4851 6 4930
f 6 4851 4944
f 6 8314 4924
f 8314 6 4944
f 4866 6 4924
f 6 4866 4930
f 7 8 17
f 8 7 8301
f 7 17 4858
f 8301 7 4944
f 7 4858 4937
f 8314 7 4937
f 7 8314 4944
f 8 9 17
f 9 8 461
f 461 8 6756
f 8 8301 6756
f 10 9 461
f 9 10 7992
f 17 9 23
f 9 7992 23
f 18 10 9334
f 10 18 7992
f 10 461 6755
f 9334 10 6755
f 9841 11 9334
f 11 9841 6758
f 11 457 9334
f 457 11 6758
f 12 13 1106
f 12 26 1103
f 26 12 1106
f 13 27 1106
f 27 13 4898
f 13 4897 4898
f 8846 8124 8476
f 8124 8846 4898
f 8124 7682 8476
f 8476 14 8986
f 7682 14 8476
f 8986 15 4890
f 9457 15 9192
f 15 9457 4910
f 4890 15 9695
f 15 8986 9192
f 9695 15 4910
f 19 8700 7673
f 8700 19 9695
f 8700 8689 7673
f 8605 8700 9695
f 4877 9311 8689
f 9311 4877 9222
f 9311 8080 8689
f 20 16 21
f 16 20 9222
f 21 16 4924
f 21 8314 4923
f 8314 21 4924
f 8314 22 4923
f 22 8314 4937
f 17 23 4936
f 4858 17 4936
f 23 7992 31
f 18 24 7992
f 24 18 464
f 18 9334 464
f 9695 19 9528
f 19 7673 9528
f 4877 8689 8700
f 9311 20 9423
f 20 9311 9222
f 8080 9311 9423
f 20 21 28
f 9423 20 28
f 28 21 4923
f 29 22 30
f 22 29 4923
f 30 22 4936
f 22 4858 4936
f 4858 22 4937
f 30 23 36
f 23 30 4936
f 23 31 467
f 36 23 467
f 31 24 37
f 24 31 7992
f 37 24 464
f 25 32 464
f 32 25 465
f 9334 25 464
f 25 9334 8216
f 25 8216 6754
f 38 26 1106
f 26 38 1111
f 1103 26 8313
f 1105 26 7259
f 26 1105 8313
f 26 1111 7259
f 27 8846 8544
f 8846 27 4898
f 38 27 8544
f 27 38 1106
f 33 8476 8986
f 8986 9569 40
f 9569 8986 4890
f 9569 9695 9528
f 9695 9569 4890
f 9098 8080 4909
f 8080 9423 4909
f 9423 28 34
f 34 28 8503
f 8470 28 4923
f 28 8470 8503
f 29 30 35
f 29 35 4865
f 29 4865 4923
f 35 30 43
f 30 36 44
f 43 30 44
f 31 37 467
f 32 37 464
f 37 32 468
f 32 465 469
f 468 32 4184
f 32 469 4192
f 4184 32 4192
f 8544 8846 47
f 33 39 8476
f 39 33 4896
f 33 40 4896
f 40 33 8986
f 9098 9528 7673
f 41 9528 9083
f 9528 9098 9083
f 8080 9098 8689
f 8689 9098 7673
f 9142 9098 4909
f 8391 34 9867
f 34 8391 4909
f 9867 34 8503
f 9423 34 4909
f 8470 42 4917
f 42 8470 4923
f 42 35 43
f 35 42 4865
f 44 36 45
f 45 36 467
f 37 45 467
f 45 37 4193
f 37 468 4193
f 38 8544 46
f 38 46 1111
f 8846 39 48
f 39 8846 8476
f 47 8846 9915
f 8846 48 9915
f 48 39 4896
f 40 49 4896
f 49 40 4899
f 40 9569 4899
f 9581 41 9083
f 41 9581 9569
f 41 9569 9528
f 9083 9098 9142
f 8503 8466 9867
f 8503 8470 4917
f 8466 8503 4917
f 42 43 50
f 42 50 4917
f 4865 42 4923
f 43 44 51
f 50 43 51
f 44 45 52
f 51 44 52
f 472 45 473
f 473 45 4193
f 46 8544 9354
f 1111 46 7248
f 46 9354 7248
f 8544 47 53
f 9354 8544 53
f 53 47 9664
f 47 9915 9664
f 9915 48 1258
f 48 54 1258
f 54 48 4896
f 54 49 61
f 49 54 4896
f 61 49 7664
f 7664 49 4899
f 9569 9581 4899
f 9581 7664 4899
f 9083 9220 9581
f 9220 9083 9142
f 8391 8936 9142
f 8179 8391 9867
f 8391 8179 8936
f 9867 8466 4905
f 8466 1274 4905
f 50 51 56
f 55 50 64
f 50 55 4876
f 50 56 64
f 51 52 477
f 56 51 477
f 57 52 8578
f 52 57 477
f 8578 52 4208
f 52 472 4208
f 9354 53 58
f 58 53 59
f 59 53 9664
f 60 54 61
f 54 60 1258
f 7664 9220 8261
f 9220 7664 9581
f 9220 62 8261
f 9220 8704 4900
f 8704 9220 9142
f 8936 8704 9142
f 8179 9807 4892
f 9807 8179 4905
f 55 64 8584
f 55 8584 1285
f 1274 55 1285
f 55 1274 8466
f 4876 55 8466
f 57 56 477
f 56 57 481
f 64 56 65
f 65 56 481
f 57 8578 481
f 58 59 1257
f 58 67 1117
f 67 58 1257
f 9354 58 1116
f 1116 58 1117
f 59 9664 8204
f 59 8204 1257
f 60 61 68
f 60 68 1265
f 1258 60 1265
f 68 61 1282
f 7616 61 8261
f 61 7616 1282
f 8261 61 7664
f 62 8704 9758
f 8704 62 4900
f 62 1283 8261
f 1283 62 9758
f 62 9220 4900
f 9807 9709 1284
f 9807 9758 4894
f 9807 1284 9758
f 4892 9807 4894
f 9709 63 1285
f 63 9709 9807
f 63 9807 4905
f 64 65 69
f 8584 64 8558
f 64 69 486
f 69 65 484
f 65 481 484
f 71 66 482
f 66 71 484
f 8578 66 481
f 66 8578 482
f 481 66 484
f 1117 67 1255
f 67 1120 1255
f 1120 67 1256
f 1256 67 1257
f 8204 1256 1257
f 1256 8204 1263
f 8204 9664 1264
f 9664 9915 1265
f 1264 9664 1273
f 9664 1265 1273
f 68 75 1265
f 75 68 1282
f 1282 7616 1283
f 8139 9195 1294
f 9195 8139 9758
f 1284 9195 9758
f 1284 9709 9195
f 9195 9709 1294
f 1294 9709 8584
f 1285 8584 9709
f 69 70 78
[truncated: 337,989 more chars]
