# Supplementary material for: The Slothful Claw: Osteology and Taphonomy of Nothronychus mckinleyi and N. graffami (Dinosauria: Theropoda) and Anatomical Considerations for Derived Therizinosaurids
Source: PLoS One. 2015 Jun 10;10(6):e0129449. doi: 10.1371/journal.pone.0129449 (PMC4465624; doi:10.1371/journal.pone.0129449)
Supplement: S1 Table — The ordering of the caudal vertebrae of UMNH VP16420 based on field numbers for identification. Sheet 2: Selected measurements of MSM P2117. Sheet 3: Selected measurements of UNMH VP16420 (based on Zanno et al., 2009). Sheet 4: Measurements of the long bones of therizinosaur appendicular elements. Sheet 5: MSM P2117 bone bed angle and aspect ratio data. (XLSX) [file pone.0129449.s012.xlsx]

## Sheet: Caudal Order
Caudal Vertebrae Order (UMNH VP16420)
Location	Field Number
Large caudal 1	38
Large caudal 2	44-9
Mid-sized caudal 1	44A
Mid-sized caudal 2	76
Mid-sized caudal 3	No #
Small caudal 1	80
Small caudal 2	77
Small caudal 3	No #
Small caudal 4	73
Small caudal 5	83
Small caudal 6	81
Small caudal 7	82
Small caudal 8	No #
Small caudal 9	44B
Small caudal 10	60
Small caudal 11	86
Small caudal 12	No #
Small caudal 13	No #
Small caudal 14	79
Small caudal 15	73

## Sheet: MSM P2117 Measurements
No. mckinleyi (MSM2117) measurements:
Dorsal vertebrae measurements:
Anteroposterior centrum length	84.8 mm
Mediolateral centrum length	73.4 mm
Centrum height	74.7 mm
Width postzygapophyses	101 mm
Width neural canal	11.8 mm
Height neural canal	18.3 mm
Height between top of centrum and top of postzygapophysis	11.5 mm
Width neural arch	48.1 mm
Total height (preserved)	248.6 mm
Anterior-caudal measurements:
Anteroposterior centrum length	66.7mm
Mediolateral centrum length	49.6 mm
Centrum height	53.9 mm
Anteroposterior length transverse process	28.8 mm
Width prezygapophysis	44.1 mm
Width postzygapophysis	38.2 mm
Width neural canal	6.4 mm
Height neural canal	12.2 mm
Anteroposterior from the front prezyga to the back of the postzyga	82.9 mm
Gastralia:
Larger gastralia length	325 mm
Smaller gastralia length	199.7 mm
Scapula measurements:
Max mediolateral width proximal end (glenoid)	35.4 mm
Max mediolateral width of ridge	52.7 mm
Proximodistal length ridge	194.5 mm
Length from proximal end to back of acromion	145.5 mm
Dorsoventral width glenoid	77.5 mm
Width of shaft just behind acromion	71.6 mm
Width midshaft	57 mm
Width distal end (preserved)	53.8 mm
Right humerus measurements:
Total	415 mm
Max width proximal end	143.3 mm
Max width distal end	106.7 mm
Min width midshaft	45 mm
Length deltopectoral crest	128.8 mm
Height deltopectoral crest from intertrochlear groove	32.2 mm
Length head	73.5 mm
Height internal tuberosity	38.2 mm
Width internal tuberosity	32.5 mm
Ulna measurements:
Total	304 mm
Proximodistal olecranon	59.4 mm
Width midshaft	26.9 mm
Max distal end	51 mm
Max width proximal end	38.9 mm
Ischium Measurements:
Total	530 mm
Proximodistal obturator process maximum	158.1 mm
Proximodistal length distal to obturator process	136.5 mm
Proximodistal length proximal to obturator process	261.1 mm
Craniocaudal maximum width proximal end	127.8 mm
Length iliac peduncle	73.5 mm
Length pubic peduncle	74.3 mm
Length ischial boot	51.8 mm
Thickness caudal ridge	20.3 mm
Thickness midshaft	5.4 mm
Tibia measurements (right/left):
Total	610 mm/ 612 mm
Max midshaft diameter	92.3 mm/ 92.4 mm
Proximal diameter	137 mm (p)/ 164.3 mm
Min midshaft diameter	41 mm/ 37 mm
Fibula measurements:
Total	440 mm (p)
Proximal to distal prominence	295 mm
Pedal length measurements:
Pedal phalanx II:
Length	67.7 mm
Proximal width	32.6 mm
Proximal dorsoventral height	31 mm
Distal width	41.2 mm
Distal dorsoventral height	32.8 mm
Pedal phalanx III:
Length	38.1 mm
Proximal width	37 mm
Proximal dorsoventral height	24 mm
Distal width	39.2 mm
Distal dorsoventral height	30.1 mm
Pedal phalanx IV:
Length	39.2 mm
Proximal width	27.3 mm
Proximal dorsoventral height	25.1 mm
Distal width	31.1 mm
Distal dorsoventral height	27.9 mm

## Sheet: UMNH VP16420 Measurements
No. graffami (UMNH VP16420) measurements:	(based on Zanno, 2009)
Dorsal Vertebrae (field number)	Cranial (148)	Cranial-middle (??)	Cranial-middle (59)	Mid-caudal (143)	Mid-caudal (28)	Caudal (153)
Length	65 mm (e)	90 mm (e)	91 mm (e)	95.6 mm (e)	55 mm	53 mm (e)
Centrum cranial width	78 mm	80 mm (e)	70 mm (e)	45 mm (e)	86 mm	76 mm (e)
Centrum cranial height	90 mm	53 mm (e)	86 mm (e)	65 mm (e)	102 mm	67 mm (e)
Estimated neural spine height	35 mm	163 mm (e)	134 mm (e)	>111 mm	220 mm	140 mm (e)
Height from base of centro to articular surface of prezygapophysis	128 mm (e)	92 mm	--	135 mm	89 mm	75 mm
Caudal Vertebrae (field number)	1 (38)	2 (44-45)	3 (44-45)	4 (76)	5 (77)	6 (41)	7 (80)	8 (42)	9 (81)	10 (16)	11 (83)	12 (82)	13 (15)	14 (84)	15 (66)	16 (87)	17 (86)	18 (75)	19 (78)	20 (73)	21 (79)	22 (near 73)	23 (??)
Centrum length	73 mm	57 mm	55 mm	70 mm	80 mm	68 mm	72 mm	70 mm	67 mm	72 mm	70 mm	60 mm	60 mm	60 mm	55 mm	50 mm	50 mm	35 mm	33 mm	34 mm	28 mm	21 mm	24 mm
Centrum cranial width	90 mm	87 mm	80 mm	82 mm	50 mm (e)	65 mm	55 mm (e)	55 mm (e)	50 mm (e)	45 mm (e)	40 mm (e)	44 mm	35 mm	42 mm	30 mm	30 mm	30 mm	25 mm	27 mm	22 mm	20 mm	21 mm	19 mm
Centrum cranial height	83 mm	85 mm	73 mm	69 mm	65 mm (e)	65 mm	68 mm	55 mm (e)	47 mm	40 mm	50 mm	43 mm	45 mm	35 mm	33 mm	35 mm	30 mm	25 mm	25 mm	20 mm	18 mm	18 mm	17 mm
Total height	190 mm (e)	195 mm	160 mm	155 mm (e)	153 mm	153 mm	145 mm	130 mm (e)	140 mm (e)	125 mm	110 mm (e)	85 mm (e)	83 mm (e)	55 mm (e)	50 mm (e)	50 mm (e)	55 mm (e)	45 mm (e)	37 mm	35 mm	30 mm	--	--
Breadth including transverse processes	245 mm (e)	230 mm (e)	220 mm (e)	210 mm (e)	180 mm (e)	160 mm (e)	150 mm (e)	140 mm (e)	100 mm (e)	80 mm (e)	70 mm (e)	60 mm (e)	--	--	--	--	--	--	--	--	--	--	--
Chevrons (field number)	38	43	17	44	58	??
Proximodistal height	75 mm (e)	95 mm	85 mm	90 mm (e)	63 mm (e)	55 mm
Craniocaudal length (proximal end)	33 mm	34 mm	44 mm	28 mm (e)	30 mm	24 mm
Breadth (proximal end)	64 mm	52 mm (e)	44 mm	61 mm	40 mm (e)	29 mm
Scapula	Left	Right
Craniocaudal length	570 mm (e)	540 mm (e)
Midblade dorsoventral width	62 mm	65 mm
Distal dorsoventral width	50 mm	38 mm
Proximal mediolateral thickness	25 mm (e)	24 mm (e)
Distal mediolateral thickness	8 mm	12 mm
Craniocaudal length of glenoid	50 mm	63 mm
Dorsoventral depth of glenoid	52 mm	51 mm
Coracoid	Left	Right
Craniocaudal length	175 mm (e)	165 mm (e)
Dorsoventral height	205 mm (e)	--
Scapulocoracoid articulated
Total craniocaudal length	725 mm (e)	>680 mm
Humerus	Left	Right
Maximum proximodistal length	424 mm	415 mm
Transverse breadth through deltopectoral crest	148 mm	145 mm
Minimum craniocaudal length of shaft	25 mm	28 mm
Minimum transverse length of shaft	55 mm	53 mm
Proximodistal length of deltopectoral crest	185 mm	--
Craniocaudal thickness, distal extremity	30 mm (e)	20 mm (e)
Transverse thickness, distal extremity	116 mm	110 mm
Ulna
Maximum proximodistal length	309 mm	303 mm
Length, ulnar notch to olecranon	83 mm (e)	80 mm
Length, ulnar notch to distal extremity	255 mm	240 mm (e)
Proximal breadth	65 mm	63 mm
Proximal width	35 mm	27 mm
Distal breadth	65 mm	46 mm
Distal width	21 mm	--
Radius
Maximum proximodistal length	274 mm	275 mm
Proximal breadth	40 mm	46 mm
Proximal width	33 mm	45 mm
Distal breadth	53 mm	63 mm
Distal width	25 mm	34 mm
Digit I	MC	I	II	III	IV
Maximum proximodistal length	90.5 mm	134 mm	182 mm
Mid-shaft transverse breadth	38.8 mm	45 mm	15.5 mm
Maximum length along curve (ungual)			215 mm
Digit II
Maximum proximodistal length	141 mm	102 mm	133 mm	187 mm
Mid-shaft transverse breadth	31 mm	25 mm		14.5 mm
Maximum length along curve (ungual)				220 mm
Digit III
Maximum proximodistal length	121 mm				177 mm
Mid-shaft transverse breadth	25.5 mm				10 mm
Maximum length along curve (ungual)					210 mm
Sacrum	Center	Left	Right
Craniocaudal length of sacral vertebrae in articulation	525 mm
Maximum transverse diameter, cranial iliac wings	1080 mm
Maximum transverse diameter, caudal iliac wings	813 mm
Transverse diameter of sacrum at outer edges of acetabulae	564 mm
Craniocaudal length of acetabulum		101 mm
Transverse diameter of acetabulum		107 mm	125 mm
Pelvis	Center	Left	Right
Proximodistal length of pubis		587 mm	575 mm
Minimum craniocaudal diameter pubis at midshaft, obturator foramen		50 mm	49 mm
Minimum craniocaudal diameter blade of pubis distal to obturator process		131 mm	122 mm
Maximum craniocaudal diameter of pubic 'boot'		281 mm	304 mm
Craniaocaudal diameter of distal extremity of puboischiadic complex	586 mm
Proximodistal length of ischium		536 mm	548 mm
Femur
Proximodistal length lateral		696 mm	656 mm
Proximodistal length medial, head to medial condyle		724 mm	713 mm
Minimum transverse diameter of shaft		121 mm	120 mm
Minimum transverse diameter of shaft (restored)		130 mm (e)	130 mm (e)
Proximal transverse diameter		238 mm	222 mm
Distal transverse diameter		201 mm	203 mm
Tibia
Proximodistal length		654 mm (e)	644 mm
Minimum transverse diameter of shaft		106 mm	104 mm
Minimum transverse diameter of shaft (restored)		100 mm (e)	100 mm
Minimum craniocaudal diameter of shaft		44 mm	38 mm
Minimum craniocaudal diameter of shaft (restored)		50 mm (e)	50 mm (e)
Proximal transverse diameter		--	175 mm
Distal transverse diameter		196 mm	217 mm
Fibula
Proximodistal length		--	522 mm
Minimum transverse diameter of shaft proximal to crest		38 mm	55 mm (e)
Minimum transverse diameter of shaft, proximal to crest (restored)		44 mm	45 mm
Minimum craniocaudal diameter of shaft proximal to crest		39 mm	48 mm
Astragalus
Transverse diameter		171 mm	173 mm
Proximodistal diameter		142 mm (e)	140 mm (e)
Maximum craniocaudal diameter		34 mm	28 mm
Digit I (21, 4, x)	MT	I	II	III	IV	V
Maximum proximodistal length	133 mm	86.7 mm
Maximum breadth, proximal	66 mm	54.5 mm
Maximum breadth, distal	62 mm	40 mm
Maximum dorsoventral thickness, proximal	54 mm	44 mm
Maximum dorsoventral thickness, distal	39 mm	30 mm
Shaft, minimum breadth	38 mm	38 mm
Digit II (20/2, 5, 6, 11)	MT (left)	MT (right)	I	II	III	IV	V
Maximum proximodistal length	182 mm	187 mm	78.9 mm	74 mm	26 mm
Maximum breadth, proximal	88 mm	88 mm	55.5 mm	46 mm	37 mm
Maximum breadth, distal	67 mm	64 mm	49.9 mm	38 mm	--
Maximum dorsoventral thickness, proximal	48 mm	53 mm	49 mm	39 mm	34 mm
Maximum dorsoventral thickness, distal	37 mm	40 mm	38 mm	35 mm	--
Shaft, minimum breadth	39 mm	41 mm	39 mm	37 mm	--
Digit III (19/1, 3/173, x, x, x)	MT (left)	MT (right)	I	II	III	IV	V
Maximum proximodistal length	215 mm	217 mm	75.5 mm		70 mm
Maximum breadth, proximal	79 mm	66 mm	60 mm		47 mm
Maximum breadth, distal	75 mm	63 mm	50 mm		30 mm
Maximum dorsoventral thickness, proximal	51 mm	46 mm	43 mm
Maximum dorsoventral thickness, distal	43 mm	43 mm	34 mm
Shaft, minimum breadth	41 mm	38 mm	45 mm
Digit IV (12, 26, 9, 7, 10, x)	MT	I	II	III	IV	V	V
Maximum proximodistal length	232 mm	54 mm	45 mm	43 mm	35.5 mm
Maximum breadth, proximal	81 mm	57 mm	43 mm	36 mm	37 mm
Maximum breadth, distal	71 mm	47 mm	42 mm	35 mm	37 mm
Maximum dorsoventral thickness, proximal	39 mm	40 mm	39 mm	37 mm
Maximum dorsoventral thickness, distal	34 mm	31 mm	29 mm	27 mm
Shaft, minimum breadth	36 mm	47 mm	41 mm	36 mm
Digit V (18)	MT	I	II	III	IV	V	V
Maximum proximodistal length	74 mm
Maximum breadth, proximal	53 mm
Maximum breadth, distal	--
Maximum dorsoventral thickness	23 mm

## Sheet: Therizinosaur Appendicular Data
	Humerus	Ulna	Femur	Tibia	Humerus/Femur Ratio	Ulna/Femur Ratio	Tibia/Femur Ratio	Humerus/Ulna Ratio	Humerus/Tibia Ratio
Suzhousaurus megatheroides			840
Alxasaurus elesitaiensis	375	268	555		0.675676	0.482883		1.39925
Neimongosaurus yangi			321*	313*			0.975078
N. graffami	424	309	696	654	0.609195	0.443966	0.939655	1.37217	0.648318
Therizinosaurus	760	620						1.22581
N. mckinleyi	418	302		614				1.38411	0.680782
Segnosaurus			860	840			0.976744
Segnosaurus	560	390						1.4359
Jianchangosaurus	158.5	124.3	206.6	316	0.767183	0.601646	1.52953	1.27514	0.501582
Erliansaurus			405*	375*			0.925926
Maximum					0.767183	0.601646	1.52953	1.4359	0.680782
Minimum					0.609195	0.443966	0.925926	1.22581	0.501582
* indicates estimation due to incomplete long bone ends

## Sheet: MSM P2117 Angle Data
	Angle (all)			>2			>3			>4			>5
Bin	Frequency		Bin	Frequency		Bin	Frequency		Bin	Frequency		Bin	Frequency
-75	38		-75	18		-75	14		-75	9		-75	5
-60	27		-60	12		-60	1		-60	0		-60	0
-45	35		-45	0		-45	0		-45	0		-45	0
-30	31		-30	0		-30	0		-30	0		-30	0
-15	14		-15	9		-15	1		-15	0		-15	0
0	25		0	21		0	12		0	10		0	9
15	43		15	35		15	30		15	13		15	12
30	38		30	10		30	0		30	0		30	0
45	32		45	0		45	0		45	0		45	0
60	45		60	0		60	0		60	0		60	0
75	20		75	4		75	0		75	0		75	0
90	22		90	20		90	15		90	10		90	5
More	0		More	0		More	0		More	0		More	0
All Data
							E=0 +=CCW			N=0 +=CW				Aspect Ratio
Data Set	Area No	Cx(m)	Cy(m)	Ixx(m^3)	Iyy(m^3)	Iyy/Ixx	Angle(deg)		Aspect Ratio	Angle (deg)
zm_999t	82	-2.768	-1.367	1.252e-05	9.906e-08	0.008	90.11		11.1803	-0.11				Bin	Frequency
zm_999t	69	-5.868	-1.473	3.234e-05	4.306e-07	0.013	88.06		8.77058	1.94			0<AR<1	1	0
zm_999t	9	-5.087	-2.265	0.0002635	3.392e-06	0.013	91.11		8.77058	-1.11			1<AR<2	2	241
zm_999t	81	-2.736	-0.889	0.0001476	2.008e-06	0.014	89.58		8.45154	0.42			2<AR<3	3	56
zm_999t	96	-1.099	-0.935	0.0001918	6.052e-06	0.032	81.55		5.59017	8.45			3<AR<4	4	31
zm_999t	48	-5.618	-1.003	0.002138	0.0001277	0.06	92.23		4.08248	-2.23			4<AR<5	5	12
zm_999t	100	-0.874	-1.146	1.442e-05	1.007e-06	0.07	80.69		3.77964	9.31			5<AR<6	6	11
zm_999t	95	-1.175	-0.883	3.44e-05	2.608e-06	0.076	75.77		3.62738	14.23			6<AR<7	7	5
zm_999t	52	-0.51	-1.12	0.000773	7.389e-05	0.096	78.24		3.22749	11.76			7<AR<8	8	3
zm_999t	93	-2.85	-1.031	1.422e-06	1.673e-07	0.118	95.63		2.91111	-5.63			8<AR<9	9	5
zm_999t	71	-0.603	-0.957	0.06523	0.007975	0.122	105.17		2.86299	-15.17			9<AR<10	10	2
zm_999t	101	-1.181	-1.238	1.575e-06	2.362e-07	0.15	75.17		2.58199	14.83			10<AR	More	4
zm_999t	80	-2.618	-0.459	0.009157	0.001465	0.16	110.22		2.5	-20.22
zm_999t	74	-5.252	-1.598	0.01071	0.001899	0.177	68.42		2.37691	21.58
zm_999t	78	-5.569	-1.155	0.0001033	2.476e-05	0.24	64.52		2.04124	25.48
zm_999t	13	-5.178	-2.165	5.308e-07	1.557e-07	0.293	64.94		1.84742	25.06
zm_999t	57	-0.595	-0.599	5.308e-07	1.557e-07	0.293	64.94		1.84742	25.06
zm_999t	61	-1.38	-1.281	5.308e-07	1.557e-07	0.293	64.94		1.84742	25.06
zm_999t	97	-1.112	-1.087	0.002064	0.0006096	0.295	62.44		1.84115	27.56
zm_999t	38	-5.088	-2.577	1.495e-06	4.448e-07	0.297	76.81		1.83494	13.19
zm_999t	84	-1.81	-2.272	9.396e-06	2.852e-06	0.304	61.93		1.81369	28.07
zm_999t	67	-5.607	-1.825	1.932e-05	6.552e-06	0.339	87.01		1.71751	2.99
zm_999t	76	-6.191	-0.742	0.0001244	4.446e-05	0.357	120.21		1.67365	-30.21
zm_999t	2	-7.439	-1.382	0.004398	0.001651	0.375	86.18		1.63299	3.82
zm_999t	68	-5.865	-1.069	2.697e-06	1.084e-06	0.402	121.96		1.5772	-31.96
zm_999t	66	-5.609	-1.816	0.001422	0.0005877	0.413	88.09		1.55606	1.91
zm_999t	73	-6.585	-2.451	0.002363	0.001021	0.432	58.87		1.52145	31.13
zm_999t	60	-1.138	-0.94	0.003205	0.001402	0.438	73.32		1.51099	16.68
zm_999t	29	-2.719	-0.782	1.761e-09	8.286e-10	0.471	63.41		1.4571	26.59
zm_999t	32	-5.1	-2.44	1.761e-09	8.286e-10	0.471	63.41		1.4571	26.59
zm_999t	35	-4.974	-2.601	1.761e-09	8.286e-10	0.471	63.41		1.4571	26.59
zm_999t	49	-5.344	-0.88	1.761e-09	8.286e-10	0.471	63.41		1.4571	26.59
zm_999t	87	-1.242	-0.828	0.0005152	0.0002676	0.519	123.69		1.38809	-33.69
zm_999t	26	-0.83	-0.809	0.000329	0.0001953	0.594	127.42		1.2975	-37.42
zm_999t	42	-2.427	-1.09	0.0002084	0.0001258	0.604	52.93		1.28671	37.07
zm_999t	70	-2.336	-1.465	4.972e-06	3.215e-06	0.647	57.81		1.24322	32.19
zm_999t	56	-4.835	-1.691	5.85e-06	3.964e-06	0.678	66.25		1.21447	23.75
zm_999t	8	-4.162	-1.194	0.0005233	0.0003715	0.71	65.05		1.18678	24.95
zm_999t	75	-6.014	-1.737	0.005065	0.003751	0.741	49.8		1.16169	40.2
zm_999t	16	-2.454	-1.562	8.859e-07	7.193e-07	0.812	49.1		1.10974	40.9
zm_999t	102	-0.336	-1.201	1.34e-06	1.151e-06	0.859	47.28		1.07896	42.72
zm_999t	1	-2.955	-2.259	1.214e-06	1.095e-06	0.902	133.44		1.05292	-43.44
zm_999t	3	-4.716	-1.101	1.214e-06	1.095e-06	0.902	133.44		1.05292	-43.44
zm_999t	14	-2.309	-0.773	2.008e-06	1.911e-06	0.952	53.45		1.0249	36.55
zm_999t	25	-5.331	-0.778	2.008e-06	1.911e-06	0.952	53.45		1.0249	36.55
zm_999t	94	-1.246	-0.714	5.244e-06	5.018e-06	0.957	45.68		1.02222	44.32
zm_999t	99	-1.341	-1.194	5.244e-06	5.018e-06	0.957	45.68		1.02222	44.32
zm_999t	44	-2.498	-2.002	1.923e-06	1.841e-06	0.957	132.79		1.02222	-42.79
zm_999t	104	0.069	-0.718	0.5788	0.5632	0.973	134.57		1.01378	-44.57
zm_999t	54	-0.922	-1.292	8.102e-06	8.047e-06	0.993	45.11		1.00352	44.89
zm_999t	5	-5.814	-1.047	2.744e-05	2.738e-05	0.998	45.09		1.001	44.91
zm_999t	12	-5.159	-2.165	3.326e-07	3.539e-07	1.064	43.96		1.0315	46.04
zm_999t	24	-0.27	-1.142	0.0001035	0.0001106	1.069	35.61		1.03392	54.39
zm_999t	11	-4.532	-1.917	3.109e-06	3.61e-06	1.161	38.39		1.0775	51.61
zm_999t	85	-3.09	-2.267	5.912e-06	7.101e-06	1.201	42.26		1.0959	47.74
zm_999t	31	-2.713	-0.776	7.509e-10	9.737e-10	1.297	140.74		1.13886	-50.74
zm_999t	34	-5.093	-2.435	7.509e-10	9.737e-10	1.297	140.74		1.13886	-50.74
zm_999t	37	-4.968	-2.595	7.509e-10	9.737e-10	1.297	140.74		1.13886	-50.74
zm_999t	51	-5.338	-0.875	7.509e-10	9.737e-10	1.297	140.74		1.13886	-50.74
zm_999t	59	-1.498	-1.125	6.043e-07	8.207e-07	1.358	39.12		1.16533	50.88
zm_999t	47	-2.336	-1.261	1.518e-09	2.115e-09	1.393	142.89		1.18025	-52.89
zm_999t	88	-0.891	-1.228	0.0003929	0.0005736	1.46	39.51		1.2083	50.49
zm_999t	55	-4.81	-2.008	1.032e-05	1.556e-05	1.508	32.95		1.22801	57.05
zm_999t	58	-1.535	-1.172	8.065e-07	1.292e-06	1.602	38.16		1.2657	51.84
zm_999t	63	-1.439	-0.97	8.065e-07	1.292e-06	1.602	38.16		1.2657	51.84
zm_999t	6	-5.692	-1.483	1.297e-06	2.236e-06	1.724	37.22		1.31301	52.78
zm_999t	83	-2.311	-1.317	0.0006059	0.001061	1.751	143.95		1.32325	-53.95
zm_999t	91	-5.239	-2.183	0.3748	0.6614	1.765	35.81		1.32853	54.19
zm_999t	41	-2.32	-1.02	3.009e-08	5.375e-08	1.786	32.39		1.33641	57.61
zm_999t	65	-4.845	-1.403	0.005112	0.01039	2.033	145.15		1.42583	-55.15
zm_999t	30	-2.713	-0.785	4.46e-10	9.142e-10	2.05	31.19		1.43178	58.81
zm_999t	33	-5.093	-2.444	4.46e-10	9.142e-10	2.05	31.19		1.43178	58.81
zm_999t	36	-4.968	-2.604	4.46e-10	9.142e-10	2.05	31.19		1.43178	58.81
zm_999t	50	-5.338	-0.883	4.46e-10	9.142e-10	2.05	31.19		1.43178	58.81
zm_999t	103	-0.711	-0.526	0.001143	0.002499	2.186	172.86		1.47851	-82.86
zm_999t	86	-1.671	-1.124	3.863e-05	8.485e-05	2.196	146.98		1.48189	-56.98
zm_999t	4	-4.573	-1.771	9.897e-05	0.0002185	2.208	153.66		1.48593	-63.66
zm_999t	45	-1.851	-1.408	9.202e-08	2.034e-07	2.211	5.94		1.48694	84.06
zm_999t	89	-1.096	-1.203	7.708e-06	1.785e-05	2.316	32.9		1.52184	57.1
zm_999t	77	-5.652	-1.301	0.00718	0.01913	2.665	23.97		1.63248	66.03
zm_999t	17	-4.709	-2.02	8.597e-08	2.674e-07	3.111	177.26		1.7638	-87.26
zm_999t	18	-4.601	-2.075	8.597e-08	2.674e-07	3.111	177.26		1.7638	-87.26
zm_999t	19	-4.71	-2.696	8.597e-08	2.674e-07	3.111	177.26		1.7638	-87.26
zm_999t	20	-4.95	-2.56	8.597e-08	2.674e-07	3.111	177.26		1.7638	-87.26
zm_999t	21	-5.029	-2.443	8.597e-08	2.674e-07	3.111	177.26		1.7638	-87.26
zm_999t	22	-4.791	-1.679	8.597e-08	2.674e-07	3.111	177.26		1.7638	-87.26
zm_999t	23	-5.31	-1.36	8.597e-08	2.674e-07	3.111	177.26		1.7638	-87.26
zm_999t	27	-1.252	-1.666	8.597e-08	2.674e-07	3.111	177.26		1.7638	-87.26
zm_999t	28	-0.87	-1.639	8.597e-08	2.674e-07	3.111	177.26		1.7638	-87.26
zm_999t	39	-5.03	-1.32	8.597e-08	2.674e-07	3.111	177.26		1.7638	-87.26
zm_999t	40	-4.835	-1.574	8.597e-08	2.674e-07	3.111	177.26		1.7638	-87.26
zm_999t	43	-0.579	-0.79	8.597e-08	2.674e-07	3.111	177.26		1.7638	-87.26
zm_999t	62	-4.5	-2.251	8.597e-08	2.674e-07	3.111	177.26		1.7638	-87.26
zm_999t	64	-0.963	-0.778	8.597e-08	2.674e-07	3.111	177.26		1.7638	-87.26
zm_999t	72	-1.024	-0.6	0.001278	0.004546	3.558	24.8		1.88627	65.2
zm_999t	46	-0.437	-0.335	0.0001029	0.0003662	3.558	164.65		1.88627	-74.65
zm_999t	15	-5.719	-1.035	7.103e-07	3.026e-06	4.261	7		2.06422	83
zm_999t	10	-5.071	-2.283	5.411e-08	2.354e-07	4.35	180		2.08567	-90
zm_999t	98	-1.288	-1.224	2.478e-05	0.0001121	4.523	24.57		2.12673	65.43
zm_999t	79	-5.803	-1.18	1.56e-06	7.143e-06	4.578	156.18		2.13963	-66.18
zm_999t	105	-1.238	-1.121	0.0002768	0.001504	5.435	160.19		2.33131	-70.19
zm_999t	7	-5.673	-1.468	9.308e-05	0.0006496	6.979	1.49		2.64178	88.51
zm_999t	92	-4.44	-1.435	1.572e-07	1.432e-06	9.113	2.38		3.01877	87.62
zm_999t	53	-0.789	-1.24	1.282e-05	0.0001942	15.142	8.68		3.89127	81.32
zm_999t	90	-5.739	-2.385	0.007716	0.1361	17.638	11.7		4.19976	78.3
zm_998t	52	-0.429	-0.986	0.002593	1.817e-05	0.007	87.01		11.9523	2.99
zm_998t	75	-3.514	-1.564	0.000937	1.056e-05	0.011	88.32		9.53463	1.68
zm_998t	40	-6.001	-1.175	0.0002913	3.601e-06	0.012	90		9.12871	0
zm_998t	76	-3.558	-1.55	0.0003121	5.245e-06	0.017	87.23		7.66965	2.77
zm_998t	2	-3.166	-1.292	0.1812	0.007156	0.039	85.24		5.0637	4.76
zm_998t	25	-6.734	-1.573	0.009413	0.0006267	0.067	85.13		3.86334	4.87
zm_998t	49	-4.518	-0.931	6.496e-05	4.994e-06	0.077	75.04		3.60375	14.96
zm_998t	6	-2.891	-0.97	0.0004091	3.182e-05	0.078	87.37		3.58057	2.63
zm_998t	16	-4.53	-1.028	0.001744	0.0001441	0.083	77.15		3.47105	12.85
zm_998t	7	-3.244	-1.095	6.254e-07	6.114e-08	0.098	82.33		3.19438	7.67
zm_998t	8	-3.319	-1.241	6.254e-07	6.114e-08	0.098	82.33		3.19438	7.67
zm_998t	9	-3.429	-1.501	6.254e-07	6.114e-08	0.098	82.33		3.19438	7.67
zm_998t	10	-3.647	-1.699	6.254e-07	6.114e-08	0.098	82.33		3.19438	7.67
zm_998t	11	-4.055	-1.388	6.254e-07	6.114e-08	0.098	82.33		3.19438	7.67
zm_998t	30	-5.078	-0.999	6.254e-07	6.114e-08	0.098	82.33		3.19438	7.67
zm_998t	28	-7.23	-1.529	0.0004469	5.224e-05	0.117	97.04		2.92353	-7.04
zm_998t	53	-0.588	-1.021	0.0002786	3.722e-05	0.134	102.61		2.73179	-12.61
zm_998t	68	-4.065	-1.454	2.698e-05	3.653e-06	0.135	70.54		2.72166	19.46
zm_998t	29	-2.612	-0.486	1.272e-06	2.003e-07	0.157	81.81		2.52377	8.19
zm_998t	33	-4.646	-1.234	0.0005225	0.0001026	0.196	72.7		2.25877	17.3
zm_998t	74	-3.625	-1.613	0.01929	0.004023	0.209	110.88		2.18739	-20.88
zm_998t	23	-6.101	-2.406	5.809e-05	1.581e-05	0.272	68.64		1.91741	21.36
zm_998t	51	-4.165	-0.95	6.079e-05	2.301e-05	0.378	63.43		1.6265	26.57
zm_998t	67	-3.996	-1.51	9.168e-05	3.668e-05	0.4	122.18		1.58114	-32.18
zm_998t	78	-0.669	-0.932	6.003e-05	2.843e-05	0.474	59.53		1.45248	30.47
zm_998t	32	-4.041	-1.082	0.003674	0.001869	0.509	57.19		1.40165	32.81
zm_998t	42	-6.048	-1.201	6.178e-07	3.463e-07	0.561	65.09		1.33511	24.91
zm_998t	43	-5.259	-0.83	6.178e-07	3.463e-07	0.561	65.09		1.33511	24.91
zm_998t	73	-3.77	-1.09	6.178e-07	3.463e-07	0.561	65.09		1.33511	24.91
zm_998t	38	-6.34	-0.697	0.002835	0.001732	0.611	127.49		1.27932	-37.49
zm_998t	21	-6.045	-1.145	0.01404	0.008764	0.624	128.21		1.26592	-38.21
zm_998t	66	-4.174	-1.213	0.0001278	8.197e-05	0.641	58.9		1.24902	31.1
zm_998t	71	-3.645	-1.154	1.459e-05	9.797e-06	0.671	129.19		1.22078	-39.19
zm_998t	72	-3.735	-1.149	0.0003088	0.0002164	0.701	126.27		1.19438	-36.27
zm_998t	14	-3.936	-0.92	4.643e-08	3.61e-08	0.778	123.79		1.13373	-33.79
zm_998t	15	-4.05	-1.14	4.643e-08	3.61e-08	0.778	123.79		1.13373	-33.79
zm_998t	19	-5.379	-1.204	4.643e-08	3.61e-08	0.778	123.79		1.13373	-33.79
zm_998t	20	-6.54	-1.4	4.643e-08	3.61e-08	0.778	123.79		1.13373	-33.79
zm_998t	48	-4.435	-0.963	0.0003561	0.0002852	0.801	48.22		1.11734	41.78
zm_998t	17	-4.87	-0.748	0.1566	0.129	0.824	132.18		1.10163	-42.18
zm_998t	69	-4.033	-1.323	0.009175	0.007911	0.862	47.25		1.07708	42.75
zm_998t	62	-3.7	-0.89	8.111e-07	7.143e-07	0.881	48.87		1.0654	41.13
zm_998t	45	-6.404	-1.386	1.61e-05	1.429e-05	0.888	49.26		1.06119	40.74
zm_998t	64	-4.289	-1.23	1.61e-05	1.429e-05	0.888	49.26		1.06119	40.74
zm_998t	34	-7.381	-1.958	0.0001005	9.807e-05	0.976	134.57		1.01222	-44.57
zm_998t	77	-4.499	-1.397	1.774e-06	1.805e-06	1.017	35.82		1.00846	54.18
zm_998t	24	-3.152	-0.83	4.296e-06	4.437e-06	1.033	171.31		1.01637	-81.31
zm_998t	27	-7.108	-1.446	3.589e-05	4.235e-05	1.18	139.26		1.08628	-49.26
zm_998t	59	-2.63	-0.555	0.0003053	0.0004009	1.313	139.03		1.14586	-49.03
zm_998t	79	-6.245	-1.403	5.063e-05	6.897e-05	1.362	38.52		1.16705	51.48
zm_998t	58	-2.353	-0.487	0.0002518	0.0003839	1.524	31.22		1.2345	58.78
zm_998t	35	-6.887	-1.431	0.0008638	0.001363	1.578	38.47		1.25618	51.53
zm_998t	41	-5.7	-1.323	1.237e-06	1.993e-06	1.611	37.81		1.26925	52.19
zm_998t	22	-5.527	-1.305	0.1262	0.2397	1.9	144.42		1.3784	-54.42
zm_998t	12	-3.586	-1.359	0.001125	0.00238	2.115	0.2		1.4543	89.8
zm_998t	44	-5.32	-1.067	0.0003484	0.0007551	2.168	145.98		1.47241	-55.98
zm_998t	56	-1.861	-0.914	6.214e-05	0.0001364	2.195	31.19		1.48155	58.81
zm_998t	46	-6.34	-1.316	3e-06	6.933e-06	2.311	23.66		1.5202	66.34
zm_998t	31	-4.061	-1.564	6.65e-05	0.00016	2.405	155.02		1.55081	-65.02
zm_998t	37	-6.38	-1.016	0.0282	0.07099	2.517	148.89		1.58651	-58.89
zm_998t	13	-3.98	-0.768	9.805e-07	2.674e-06	2.727	154.22		1.65136	-64.22
zm_998t	39	-6.503	-1.293	0.001149	0.003186	2.772	27.35		1.66493	62.65
zm_998t	4	-3.031	-0.29	0.002449	0.006901	2.818	25.91		1.67869	64.09
zm_998t	63	-3.745	-0.691	5.012e-05	0.0001468	2.928	172.43		1.71114	-82.43
zm_998t	1	-3.696	-0.597	0.1401	0.4145	2.959	150.7		1.72017	-60.7
zm_998t	5	-2.373	-0.307	0.003247	0.01031	3.174	151.41		1.78157	-61.41
zm_998t	3	-2.691	-0.671	0.01586	0.05401	3.406	27.13		1.84554	62.87
zm_998t	61	-3.014	-1.049	2.402e-06	8.734e-06	3.635	153.09		1.90657	-63.09
zm_998t	26	-6.834	-1.542	3.248e-06	1.244e-05	3.83	177.33		1.95704	-87.33
zm_998t	36	-6.816	-1.585	3.505e-06	1.414e-05	4.035	154.16		2.00873	-64.16
zm_998t	65	-3.896	-1.309	0.0001946	0.0008527	4.381	19.23		2.09308	70.77
zm_998t	60	-3.588	-1.051	0.00057	0.002731	4.791	166.32		2.18884	-76.32
zm_998t	55	-1.316	-1.084	8.942e-05	0.000598	6.688	159.55		2.58612	-69.55
zm_998t	70	-3.717	-1.206	0.0001454	0.001084	7.452	161.38		2.72984	-71.38
zm_998t	47	-4.84	-1.153	0.001001	0.01026	10.256	8.69		3.2025	81.31
zm_998t	18	-5.077	-1.18	0.001985	0.03997	20.132	172.01		4.48687	-82.01
zm_998t	50	-4.206	-0.934	1.462e-07	3.084e-06	21.1	7.57		4.59347	82.43
zm_998t	57	-2.012	-0.524	1.506e-05	0.0003665	24.341	170.18		4.93366	-80.18
zm_998t	54	-0.638	-0.72	1.154e-05	0.000685	59.362	4.37		7.70467	85.63
zm_997	10	-3.907	-1.257	0.0007314	1.363e-05	0.019	84.12		7.25476	5.88
zm_997	1	-1.443	-1.25	0.000255	7.125e-06	0.028	96.85		5.97614	-6.85
zm_997	16	-2.731	-1.231	0.00125	9.973e-05	0.08	105.05		3.53553	-15.05
zm_997	2	-1.236	-1.197	0.01367	0.002009	0.147	96.83		2.6082	-6.83
zm_997	18	-2.119	-1.162	0.0002277	4.812e-05	0.211	96.79		2.177	-6.79
zm_997	12	-4.01	-1.65	1.493e-05	3.348e-06	0.224	67.12		2.11289	22.88
zm_997	13	-4.038	-1.643	1.493e-05	3.348e-06	0.224	67.12		2.11289	22.88
zm_997	6	-5.971	-1.82	0.0006312	0.0003369	0.534	113.37		1.36845	-23.37
zm_997	11	-3.982	-1.552	2.443e-06	1.577e-06	0.646	68.45		1.24418	21.55
zm_997	4	-2.658	-0.897	0.004884	0.003517	0.72	54.02		1.17851	35.98
zm_997	5	-3.57	-1.49	0.0002896	0.0003007	1.038	42.4		1.01882	47.6
zm_997	7	-4.174	-1.34	0.004233	0.00457	1.08	43.5		1.03923	46.5
zm_997	3	-1.929	-1.591	0.02934	0.04141	1.411	140.39		1.18786	-50.39
zm_997	8	-5.691	-1.536	0.0009106	0.001952	2.143	32.45		1.4639	57.55
zm_997	15	-3.06	-1.651	0.0001199	0.00027	2.252	151.74		1.50067	-61.74
zm_997	14	-3.381	-1.276	0.004669	0.01493	3.199	25.57		1.78857	64.43
zm_997	9	-5.813	-1.802	6.834e-05	0.000224	3.279	27.04		1.8108	62.96
zm_997	17	-2.352	-1.038	1.028e-05	0.0004091	39.812	173.14		6.30968	-83.14
zm_599t	64	-7.335	-1.689	0.000158	3.568e-06	0.023	91.64		6.5938	-1.64
zm_599t	80	-5.355	-0.745	0.006844	0.000219	0.032	90.78		5.59017	-0.78
zm_599t	13	-5.644	-0.966	0.0003499	1.155e-05	0.033	88.58		5.50482	1.42
zm_599t	58	-3.518	-0.469	0.04839	0.001796	0.037	89.93		5.19875	0.07
zm_599t	91	-3.743	-0.586	0.0003857	1.575e-05	0.041	79.58		4.93865	10.42
zm_599t	92	-2.932	-0.751	0.0005788	4.428e-05	0.077	75.07		3.60375	14.93
zm_599t	83	-4.76	-0.495	7.801e-05	7.499e-06	0.096	104		3.22749	-14
zm_599t	1	-2.383	-0.423	6.254e-07	6.114e-08	0.098	82.33		3.19438	7.67
zm_599t	5	-2.659	-1.675	6.254e-07	6.114e-08	0.098	82.33		3.19438	7.67
zm_599t	6	-2.189	-1.403	6.254e-07	6.114e-08	0.098	82.33		3.19438	7.67
zm_599t	97	-1.303	-0.513	0.003493	0.0005289	0.151	109.75		2.57343	-19.75
zm_599t	48	-4.207	-0.77	1.045e-07	1.733e-08	0.166	88.12		2.4544	1.88
zm_599t	101	-0.822	-0.81	1.752e-06	2.962e-07	0.169	109.22		2.43252	-19.22
zm_599t	99	-0.779	-0.491	0.0007303	0.0001492	0.204	68.86		2.21404	21.14
zm_599t	19	-4.993	-0.943	5.582e-07	1.283e-07	0.23	111.36		2.08514	-21.36
zm_599t	21	-4.559	-0.821	5.582e-07	1.283e-07	0.23	111.36		2.08514	-21.36
zm_599t	68	-8.042	-1.279	0.008175	0.001945	0.238	96.56		2.0498	-6.56
zm_599t	44	-4.339	-0.723	0.01982	0.005007	0.253	86.65		1.98811	3.35
zm_599t	33	-4.204	-0.777	0.001064	0.0003348	0.315	82.28		1.78174	7.72
zm_599t	3	-2.973	-0.65	0.0152	0.004796	0.316	67.39		1.77892	22.61
zm_599t	31	-1.886	-0.496	3.242e-06	1.044e-06	0.322	61.59		1.76227	28.41
zm_599t	47	-5.38	-0.512	3.124e-07	1.104e-07	0.353	88.36		1.68311	1.64
zm_599t	82	-4.79	-0.671	3.617e-06	1.435e-06	0.397	121.91		1.5871	-31.91
zm_599t	84	-5.252	-1.001	3.617e-06	1.435e-06	0.397	121.91		1.5871	-31.91
zm_599t	85	-3.325	-1.127	2.826e-05	1.155e-05	0.409	58.18		1.56365	31.82
zm_599t	16	-5.033	-0.935	8.904e-08	4.19e-08	0.471	63.41		1.4571	26.59
zm_599t	73	-3.804	-0.451	0.0005929	0.0003295	0.556	68.02		1.3411	21.98
zm_599t	2	-2.949	-0.858	7.338e-09	4.197e-09	0.572	104.66		1.32221	-14.66
zm_599t	10	-4.17	-0.591	7.338e-09	4.197e-09	0.572	104.66		1.32221	-14.66
zm_599t	62	-5.308	-0.8	7.338e-09	4.197e-09	0.572	104.66		1.32221	-14.66
zm_599t	59	-6.212	-0.526	0.00013	8.633e-05	0.664	79.46		1.2272	10.54
zm_599t	71	-7.739	-1.498	0.005401	0.003675	0.68	129.22		1.21268	-39.22
zm_599t	65	-8.208	-0.612	0.001332	0.00098	0.736	50.17		1.16563	39.83
zm_599t	11	-3.15	-0.799	5.62e-05	4.525e-05	0.805	113.24		1.11456	-23.24
zm_599t	60	-4.688	-0.648	0.001946	0.001675	0.861	132.41		1.0777	-42.41
zm_599t	96	-2.19	-1.049	8.111e-07	7.143e-07	0.881	48.87		1.0654	41.13
zm_599t	69	-7.815	-1.22	0.004208	0.003725	0.885	47.01		1.06299	42.99
zm_599t	36	-6.571	-0.43	1.214e-06	1.095e-06	0.902	133.44		1.05292	-43.44
zm_599t	76	-7.008	-1.714	1.54e-05	1.47e-05	0.954	45.72		1.02383	44.28
zm_599t	87	-2.544	-0.686	7.008e-05	6.95e-05	0.992	45.12		1.00402	44.88
zm_599t	86	-2.704	-0.886	5.828e-06	5.938e-06	1.019	44.72		1.00946	45.28
zm_599t	89	-2.499	-0.371	5.828e-06	5.938e-06	1.019	44.72		1.00946	45.28
zm_599t	46	-7.097	-1.226	0.0001243	0.0001273	1.024	135.9		1.01193	-45.9
zm_599t	12	-3.152	-0.665	0.00124	0.001274	1.027	144.28		1.01341	-54.28
zm_599t	61	-5.995	-0.603	0.002729	0.002815	1.031	135.56		1.01538	-45.56
zm_599t	102	-7.936	-0.946	0.0173	0.01808	1.045	135.66		1.02225	-45.66
zm_599t	55	-0.455	-0.771	6.165e-07	6.607e-07	1.072	136.18		1.03537	-46.18
zm_599t	57	-4.382	-0.347	1.723e-06	1.873e-06	1.087	42.54		1.04259	47.46
zm_599t	38	-3.311	-0.327	3.22e-07	3.645e-07	1.132	137.08		1.06395	-47.08
zm_599t	40	-1.118	-0.37	3.22e-07	3.645e-07	1.132	137.08		1.06395	-47.08
zm_599t	42	-1.117	-0.296	3.22e-07	3.645e-07	1.132	137.08		1.06395	-47.08
zm_599t	52	-6.725	-1.405	3.22e-07	3.645e-07	1.132	137.08		1.06395	-47.08
zm_599t	54	-6.13	-0.24	3.22e-07	3.645e-07	1.132	137.08		1.06395	-47.08
zm_599t	22	-6.7	-1.51	5.988e-07	6.857e-07	1.145	30.12		1.07005	59.88
zm_599t	24	-6.678	-1.532	2.453e-07	2.808e-07	1.145	30.12		1.07005	59.88
zm_599t	26	-6.679	-1.491	5.988e-07	6.857e-07	1.145	30.12		1.07005	59.88
zm_599t	27	-6.661	-1.517	2.453e-07	2.808e-07	1.145	30.12		1.07005	59.88
zm_599t	28	-6.658	-1.551	1.005e-07	1.15e-07	1.145	30.12		1.07005	59.88
zm_599t	30	-6.644	-1.539	1.005e-07	1.15e-07	1.145	30.12		1.07005	59.88
zm_599t	23	-6.726	-1.533	2.064e-06	2.386e-06	1.156	40.02		1.07517	49.98
zm_599t	25	-6.699	-1.551	8.454e-07	9.773e-07	1.156	40.02		1.07517	49.98
zm_599t	29	-6.674	-1.566	3.463e-07	4.003e-07	1.156	40.02		1.07517	49.98
zm_599t	49	-3.368	-0.05	1.226e-06	1.526e-06	1.245	41.6		1.1158	48.4
zm_599t	17	-5.016	-0.92	3.797e-08	4.924e-08	1.297	140.74		1.13886	-50.74
zm_599t	74	-3.786	-0.474	3.627e-07	4.805e-07	1.325	143.85		1.15109	-53.85
zm_599t	32	-1.805	-0.459	6.287e-05	8.411e-05	1.338	30.67		1.15672	59.33
zm_599t	81	-5.589	-1.572	4.669e-05	7.22e-05	1.546	38.46		1.24338	51.54
zm_599t	43	-0.851	-0.6	0.006137	0.009811	1.599	142.09		1.26452	-52.09
zm_599t	53	-5.461	-1.084	0.0003148	0.000506	1.607	178.07		1.26768	-88.07
zm_599t	20	-5.011	-0.937	1.266e-05	2.064e-05	1.631	157.14		1.27711	-67.14
zm_599t	39	-3.7	-0.701	2.253e-05	3.69e-05	1.638	144.71		1.27984	-54.71
zm_599t	72	-3.685	-0.351	0.002162	0.004425	2.047	146.93		1.43073	-56.93
zm_599t	18	-5.016	-0.943	2.255e-08	4.623e-08	2.05	31.19		1.43178	58.81
zm_599t	79	-6.18	-0.785	0.8912	2.152	2.415	147.35		1.55403	-57.35
zm_599t	100	-0.807	-0.754	0.0001083	0.0002739	2.528	150.2		1.58997	-60.2
zm_599t	70	-7.631	-1.128	0.0001476	0.0004158	2.817	150.23		1.67839	-60.23
zm_599t	8	-4.492	-0.379	0.0001152	0.0003378	2.933	16.86		1.7126	73.14
zm_599t	95	-4.041	-0.205	0.000638	0.001927	3.019	24.84		1.73753	65.16
zm_599t	9	-6.97	-1.361	6.612e-07	2.28e-06	3.449	173.9		1.85715	-83.9
zm_599t	88	-2.409	-0.255	0.002424	0.008459	3.49	24.84		1.86815	65.16
zm_599t	93	-3.998	-0.64	1.908e-05	7.146e-05	3.746	158.72		1.93546	-68.72
zm_599t	66	-5.458	-0.568	0.06672	0.2686	4.026	154.4		2.00649	-64.4
zm_599t	41	-7.743	-1.049	5.411e-08	2.354e-07	4.35	180		2.08567	-90
zm_599t	56	-7.07	-0.81	5.411e-08	2.354e-07	4.35	180		2.08567	-90
zm_599t	51	-3.996	-0.399	2.698e-05	0.0001365	5.062	0.42		2.24989	89.58
zm_599t	4	-4.167	-0.425	0.002846	0.01452	5.102	159.2		2.25876	-69.2
zm_599t	90	-2.873	0.233	0.06461	0.3431	5.311	22.88		2.30456	67.12
zm_599t	7	-4.737	-0.304	3.174e-05	0.0001882	5.929	5.5		2.43495	84.5
zm_599t	98	-0.618	-0.539	0.0002067	0.001304	6.308	159.52		2.51157	-69.52
zm_599t	94	-3.864	-0.305	2.144e-06	2.059e-05	9.604	174.18		3.09903	-84.18
zm_599t	50	-1.08	-0.641	2.361e-05	0.0002595	10.989	6.29		3.31497	83.71
zm_599t	14	-7.154	-0.617	5.071e-08	6.358e-07	12.539	179.93		3.54105	-89.93
zm_599t	37	-3.173	-0.413	5.071e-08	6.358e-07	12.539	179.93		3.54105	-89.93
zm_599t	77	-7.078	-1.555	6.789e-07	1.115e-05	16.428	1.03		4.05315	88.97
zm_599t	45	-4.673	-0.211	0.001517	0.03172	20.903	179.24		4.57198	-89.24
zm_599t	67	-5.719	-0.836	0.0004304	0.01262	29.323	171.46		5.41507	-81.46
zm_599t	75	-7.104	-1.785	2.409e-06	8.17e-05	33.91	3.38		5.82323	86.62
zm_599t	78	-7.106	-0.732	2.349e-05	0.0008526	36.299	178.39		6.02487	-88.39
zm_599t	15	-5.05	-1.365	8.873e-08	2.381e-05	268.305	177.09		16.38	-87.09
zm_598	58	-2.533	-1.189	0.0001723	3.969e-06	0.023	84.33		6.5938	5.67
zm_598	60	-2.459	-1.099	0.001774	4.145e-05	0.023	87.89		6.5938	2.11
zm_598	38	-4.965	-1.585	1.614e-05	5.821e-07	0.036	98.13		5.27046	-8.13
zm_598	42	-3.55	-1.324	1.614e-05	5.821e-07	0.036	98.13		5.27046	-8.13
zm_598	37	-5.019	-1.598	0.0001744	7.036e-06	0.04	95.1		5	-5.1
zm_598	47	-3.73	-1.753	0.0001645	1.179e-05	0.072	103.6		3.72678	-13.6
zm_598	44	-3.812	-1.533	6.432e-06	7.224e-07	0.112	106.65		2.98807	-16.65
zm_598	23	-4.653	-0.838	4.954e-05	6.535e-06	0.132	88.13		2.75241	1.87
zm_598	41	-4.02	-1.014	1.473e-05	1.994e-06	0.135	70.9		2.72166	19.1
zm_598	48	-3.765	-1.727	1.473e-05	1.994e-06	0.135	70.9		2.72166	19.1
zm_598	67	-1.857	-0.727	1.732e-05	2.388e-06	0.138	94.04		2.69191	-4.04
zm_598	50	-3.656	-1.559	2.109e-06	2.94e-07	0.139	90.98		2.68221	-0.98
zm_598	52	-3.918	-0.93	2.109e-06	2.94e-07	0.139	90.98		2.68221	-0.98
zm_598	56	-2.871	-0.807	0.005259	0.0009664	0.184	69.61		2.33126	20.39
zm_598	17	-5.025	-1.222	1.885e-06	4.293e-07	0.228	77.03		2.09427	12.97
zm_598	16	-4.015	-1.245	2.465e-05	6.452e-06	0.262	65.67		1.95366	24.33
zm_598	5	-2.302	-0.902	5.314e-07	1.551e-07	0.292	114.99		1.85058	-24.99
zm_598	8	-4.916	-1.653	4.288e-05	1.32e-05	0.308	66.76		1.80187	23.24
zm_598	55	-2.845	-1.202	0.004479	0.001499	0.335	73.09		1.72774	16.91
zm_598	11	-4.554	-1.371	2.715e-05	1.039e-05	0.383	65.82		1.61585	24.18
zm_598	3	-2.957	-1.568	9.952e-07	3.914e-07	0.393	63.33		1.59516	26.67
zm_598	12	-4.69	-1.536	2.665e-05	1.167e-05	0.438	118.53		1.51099	-28.53
zm_598	14	-3.275	-1.504	0.0007294	0.0003313	0.454	56.94		1.48413	33.06
zm_598	7	-4.996	-1.551	3.211e-05	1.566e-05	0.488	65.42		1.4315	24.58
zm_598	1	-4.108	-1.427	1.874e-06	1.179e-06	0.629	52.31		1.26088	37.69
zm_598	57	-2.494	-0.608	0.01551	0.0108	0.697	127.35		1.1978	-37.35
zm_598	25	-3.595	-1.465	0.001025	0.00075	0.732	118.73		1.16881	-28.73
zm_598	21	-3.779	-1.9	3.535e-05	2.792e-05	0.79	99.8		1.12509	-9.8
zm_598	34	-5.567	-1.309	1.091e-06	8.817e-07	0.808	50.08		1.11249	39.92
zm_598	18	-4.102	-1.312	0.002663	0.002412	0.906	133.19		1.0506	-43.19
zm_598	22	-6.008	-1.241	7.295e-05	6.789e-05	0.931	129		1.03639	-39
zm_598	13	-5.924	-1.33	0.000293	0.0002755	0.94	132.9		1.03142	-42.9
zm_598	15	-2.153	-0.63	0.001346	0.001281	0.952	133.17		1.0249	-43.17
zm_598	39	-4.761	-1.62	2.402e-05	2.333e-05	0.971	130.74		1.01482	-40.74
zm_598	69	-1.998	-0.454	5.657e-05	5.509e-05	0.974	51.58		1.01326	38.42
zm_598	29	-4.62	-1.113	0.02551	0.02502	0.981	134.72		1.00964	-44.72
zm_598	20	-3.959	-1.86	7.442e-05	7.326e-05	0.984	46.58		1.0081	43.42
zm_598	64	-1.542	-0.951	1.86e-05	2.002e-05	1.076	136.08		1.0373	-46.08
zm_598	51	-3.356	-1.458	0.001045	0.001139	1.089	136.86		1.04355	-46.86
zm_598	65	-1.448	-0.993	3.641e-05	4.021e-05	1.104	43.54		1.05071	46.46
zm_598	26	-2.691	-0.565	3.252e-07	3.613e-07	1.111	136.77		1.05404	-46.77
zm_598	70	-1.951	-0.597	3.229e-06	3.706e-06	1.148	29.93		1.07145	60.07
zm_598	2	-3.375	-1.651	2.085e-06	2.642e-06	1.267	140.07		1.12561	-50.07
zm_598	32	-6.189	-1.275	5.063e-05	6.897e-05	1.362	38.52		1.16705	51.48
zm_598	35	-5.443	-1.25	0.0001991	0.0003771	1.894	27.53		1.37623	62.47
zm_598	61	-2.562	-1.35	0.0004557	0.00103	2.261	147.3		1.50366	-57.3
zm_598	9	-2.315	-0.536	1.474e-06	3.407e-06	2.312	23.13		1.52053	66.87
zm_598	10	-2.26	-0.518	1.474e-06	3.407e-06	2.312	23.13		1.52053	66.87
zm_598	30	-3.983	-1.644	3.817e-05	9.056e-05	2.373	17.96		1.54045	72.04
zm_598	43	-3.81	-1.423	0.0001043	0.000265	2.542	150.24		1.59437	-60.24
zm_598	4	-2.455	-0.844	9.805e-07	2.674e-06	2.727	154.22		1.65136	-64.22
zm_598	54	-3.277	-0.951	4.941e-05	0.000135	2.731	30.84		1.65257	59.16
zm_598	19	-2.641	-1.346	0.00107	0.002984	2.789	156.98		1.67003	-66.98
zm_598	53	-3.919	-0.915	4.8e-07	1.923e-06	4.006	161.31		2.0015	-71.31
zm_598	68	-1.927	-0.631	8.477e-05	0.0005097	6.013	21.79		2.45214	68.21
zm_598	24	-3.648	-1.049	0.0001746	0.001313	7.518	4.04		2.7419	85.96
zm_598	46	-3.391	-1.738	0.002532	0.02165	8.551	161.41		2.92421	-71.41
zm_598	28	-5.105	-1.104	0.01367	0.1197	8.759	161.75		2.95956	-71.75
zm_598	27	-5.125	-1.205	0.01133	0.106	9.354	162.28		3.05843	-72.28
zm_598	36	-5.383	-1.349	0.0003414	0.003594	10.527	175.77		3.24453	-85.77
zm_598	59	-2.188	-1.28	0.002105	0.02327	11.051	165.43		3.3243	-75.43
zm_598	62	-1.977	-0.731	9.853e-05	0.001387	14.082	10.52		3.7526	79.48
zm_598	6	-1.658	-0.927	1.909e-08	3.801e-07	19.911	3.28		4.46217	86.72
zm_598	66	-2.001	-0.815	6.342e-07	1.314e-05	20.72	10.89		4.55192	79.11
zm_598	45	-4.003	-1.51	1.933e-05	0.0004282	22.153	169.39		4.7067	-79.39
zm_598	63	-1.714	-0.989	5.607e-06	0.0001707	30.444	172.02		5.51761	-82.02
zm_598	33	-5.49	-1.144	2.445e-06	0.0001739	71.1	1.7		8.43208	88.3
zm_598	49	-3.635	-1.591	2.445e-06	0.0001739	71.1	1.7		8.43208	88.3
zm_598	40	-4.719	-1.081	0.0001198	0.01324	110.561	4.13		10.5148	85.87
										-90
